# Supplementary material for: Proteome-scale characterisation of motif-based interactome rewiring by disease mutations
Source: Mol Syst Biol. 2024 Jul 15;20(9):1025–48. doi: 10.1038/s44320-024-00055-4 (PMC11369174; doi:10.1038/s44320-024-00055-4)
Supplement: Supplementary file 3 — Dataset EV1 [file 44320_2024_55_MOESM3_ESM.xlsx]

## Sheet: Legend
Dataset EV1: GenVar_HD2 library
A: Overview of the GenVar_HD2 parameters
B: Peptides
C: Mutations
D: Mutation and disease mapping/classification
E: TDL and CRIPSR scores of the prey in the library

## Sheet: A_Overview
Unique peptides	56911
WT peptides	20434
Mutated peptides	36479
Unique accessions	1915
Unique mutations	12301
WT/Mut pairs	36479

## Sheet: B_GenVar_Peptides
protein_accession	protein_gene	protein_name	wt_or_mut	relationship_id	relates_to	mutation_id	mutated_position	wild_type	mutant	designed_peptide	library_peptide	peptide_coverage_counts	peptide_start	clinical_overview	categories	categories_asf	mutation_type	TCGA_data_n	variants_in_lib_with_TCGA_n
A0PJY2	FEZF1	Fez family zinc finger protein 1	wt	wt_10065	mut_30894					GKVFNAHYNLTRHMPV	GKVFNAHYNLTRHMPV	19	265
A0PJY2	FEZF1	Fez family zinc finger protein 1	mut	mut_30894	wt_10065	A0PJY2.H278Y	12	H	Y	GKVFNAHYNLTRYMPV	GKVFNAHYNLTRYMPV	20	265	pathogenic	metabolic	metabolic	Somatic
A0PJY2	FEZF1	Fez family zinc finger protein 1	mut	mut_19322	wt_16858	A0PJY2.H278Y	8	H	Y	NAHYNLTRYMPVHTGA	NAHYNLTRYMPVHTGA	5	269	pathogenic	metabolic	metabolic	Somatic
A0PJY2	FEZF1	Fez family zinc finger protein 1	wt	wt_16858	mut_19322					NAHYNLTRHMPVHTGA	NAHYNLTRHMPVHTGA	4	269
A0PJY2	FEZF1	Fez family zinc finger protein 1	mut	mut_00252	wt_00366	A0PJY2.H278Y	4	H	Y	NLTRYMPVHTGARPFV	NLTRYMPVHTGARPFV	76	273	pathogenic	metabolic	metabolic	Somatic
A0PJY2	FEZF1	Fez family zinc finger protein 1	wt	wt_00366	mut_00252					NLTRHMPVHTGARPFV	NLTRHMPVHTGARPFV	16	273
A0PJY2	FEZF1	Fez family zinc finger protein 1	wt	wt_15363	mut_23205					HMPVHTGARPFVCKVC	HMPVHTGARPFVAKVA	5	277
A0PJY2	FEZF1	Fez family zinc finger protein 1	mut	mut_23205	wt_15363	A0PJY2.H278Y	0	H	Y	YMPVHTGARPFVCKVC	YMPVHTGARPFVAKVA	1	277	pathogenic	metabolic	metabolic	Somatic
A2RRP1	NBAS	Neuroblastoma-amplified sequence	mut	mut_15026	wt_14650	A2RRP1.R501G	0	R	G	GFAPPRKRPRTITKNY	GFAPPRKRPRTITKNY	0	500	pathogenic	none	none	Germline/Somatic	1	1
A2RRP1	NBAS	Neuroblastoma-amplified sequence	wt	wt_14650	mut_15026					RFAPPRKRPRTITKNY	RFAPPRKRPRTITKNY	0	500
A2RRP1	NBAS	Neuroblastoma-amplified sequence	wt	wt_19728	mut_35308					PRKRPRTITKNYRLVS	PRKRPRTITKNYRLVS	20	504
A2RRP1	NBAS	Neuroblastoma-amplified sequence	mut	mut_35308	wt_19728	A2RRP1.R517C	12	R	A	PRKRPRTITKNYALVS	PRKRPRTITKNYALVS	7	504	pathogenic	none	none	Germline
A2RRP1	NBAS	Neuroblastoma-amplified sequence	wt	wt_20296	mut_33950					PRTITKNYRLVSLRST	PRTITKNYRLVSLRST	24	508
A2RRP1	NBAS	Neuroblastoma-amplified sequence	mut	mut_33950	wt_20296	A2RRP1.R517C	8	R	A	PRTITKNYALVSLRST	PRTITKNYALVSLRST	11	508	pathogenic	none	none	Germline
A2RRP1	NBAS	Neuroblastoma-amplified sequence	wt	wt_05512	mut_07358					TKNYRLVSLRSTTPEE	TKNYRLVSLRSTTPEE	8	512
A2RRP1	NBAS	Neuroblastoma-amplified sequence	mut	mut_07358	wt_05512	A2RRP1.R517C	4	R	A	TKNYALVSLRSTTPEE	TKNYALVSLRSTTPEE	4	512	pathogenic	none	none	Germline
A2RRP1	NBAS	Neuroblastoma-amplified sequence	mut	mut_07838	wt_09218	A2RRP1.R517C	0	R	A	ALVSLRSTTPEELYQR	ALVSLRSTTPEELYQR	28	516	pathogenic	none	none	Germline
A2RRP1	NBAS	Neuroblastoma-amplified sequence	wt	wt_09218	mut_07838					RLVSLRSTTPEELYQR	RLVSLRSTTPEELYQR	15	516
A4D126	ISPD	D-ribitol-5-phosphate cytidylyltransferase	wt	wt_19536	mut_30141					AEPGPCLSGQRGADHT	AEPGPALSGQRGADHT	7	11
A4D126	ISPD	D-ribitol-5-phosphate cytidylyltransferase	mut	mut_30141	wt_19536	A4D126.T27P	15	T	P	AEPGPCLSGQRGADHP	AEPGPALSGQRGADHP	5	11	pathogenic	neurological;metabolic	mixed	Germline
A4D126	ISPD	D-ribitol-5-phosphate cytidylyltransferase	mut	mut_13705	wt_13794	A4D126.T27P	11	T	P	PCLSGQRGADHPASAS	PALSGQRGADHPASAS	0	15	pathogenic	neurological;metabolic	mixed	Germline
A4D126	ISPD	D-ribitol-5-phosphate cytidylyltransferase	wt	wt_13794	mut_13705					PCLSGQRGADHTASAS	PALSGQRGADHTASAS	1	15
A4D126	ISPD	D-ribitol-5-phosphate cytidylyltransferase	wt	wt_09579	mut_10151					GQRGADHTASASLQSV	GQRGADHTASASLQSV	7	19
A4D126	ISPD	D-ribitol-5-phosphate cytidylyltransferase	mut	mut_10151	wt_09579	A4D126.T27P	7	T	P	GQRGADHPASASLQSV	GQRGADHPASASLQSV	52	19	pathogenic	neurological;metabolic	mixed	Germline
A4D126	ISPD	D-ribitol-5-phosphate cytidylyltransferase	wt	wt_13384	mut_36172					ADHTASASLQSVAGTE	ADHTASASLQSVAGTE	64	23
A4D126	ISPD	D-ribitol-5-phosphate cytidylyltransferase	mut	mut_36172	wt_13384	A4D126.T27P	3	T	P	ADHPASASLQSVAGTE	ADHPASASLQSVAGTE	5	23	pathogenic	neurological;metabolic	mixed	Germline
A4D126	ISPD	D-ribitol-5-phosphate cytidylyltransferase	mut	mut_05849	wt_07310	A4D126.G54V	4	G	V	VLPAVGCGERMGVPTP	VLPAVGAGERMGVPTP	51	49	pathogenic	neurological;metabolic	mixed	Likely germline
A4D126	ISPD	D-ribitol-5-phosphate cytidylyltransferase	mut	mut_10782	wt_07310	A4D126.G54A	4	G	A	VLPAAGCGERMGVPTP	VLPAAGAGERMGVPTP	31	49	pathogenic	metabolic	metabolic	Likely germline
A4D126	ISPD	D-ribitol-5-phosphate cytidylyltransferase	wt	wt_07310	mut_05849;mut_10782;mut_22185					VLPAGGCGERMGVPTP	VLPAGGAGERMGVPTP	53	49
A4D126	ISPD	D-ribitol-5-phosphate cytidylyltransferase	mut	mut_22185	wt_07310	A4D126.A53T	3	A	T	VLPTGGCGERMGVPTP	VLPTGGAGERMGVPTP	59	49	pathogenic	metabolic	metabolic	Somatic
A4D126	ISPD	D-ribitol-5-phosphate cytidylyltransferase	mut	mut_01892	wt_02711	A4D126.G54A	2	G	A	PAAGCGERMGVPTPKQ	PAAGAGERMGVPTPKQ	1	51	pathogenic	metabolic	metabolic	Likely germline
A4D126	ISPD	D-ribitol-5-phosphate cytidylyltransferase	mut	mut_08467	wt_02711	A4D126.A53T	1	A	T	PTGGCGERMGVPTPKQ	PTGGAGERMGVPTPKQ	15	51	pathogenic	metabolic	metabolic	Somatic
A4D126	ISPD	D-ribitol-5-phosphate cytidylyltransferase	wt	wt_02711	mut_01892;mut_08467;mut_30678					PAGGCGERMGVPTPKQ	PAGGAGERMGVPTPKQ	19	51
A4D126	ISPD	D-ribitol-5-phosphate cytidylyltransferase	mut	mut_30678	wt_02711	A4D126.G54V	2	G	V	PAVGCGERMGVPTPKQ	PAVGAGERMGVPTPKQ	4	51	pathogenic	neurological;metabolic	mixed	Likely germline
A5D8V7	CCDC151	Coiled-coil domain-containing protein 151	wt	wt_01693	mut_08971					KKRERYISECKKRAEE	KKRERYISEAKKRAEE	4	294
A5D8V7	CCDC151	Coiled-coil domain-containing protein 151	mut	mut_08971	wt_01693	A5D8V7.E309K	14	E	K	KKRERYISECKKRAKE	KKRERYISEAKKRAKE	3	294	pathogenic	none	none	Likely germline/Somatic	2	1
A5D8V7	CCDC151	Coiled-coil domain-containing protein 151	wt	wt_08370	mut_33592					RYISECKKRAEEKKLE	RYISEAKKRAEEKKLE	0	298
A5D8V7	CCDC151	Coiled-coil domain-containing protein 151	mut	mut_33592	wt_08370	A5D8V7.E309K	10	E	K	RYISECKKRAKEKKLE	RYISEAKKRAKEKKLE	0	298	pathogenic	none	none	Likely germline/Somatic	2	1
A5D8V7	CCDC151	Coiled-coil domain-containing protein 151	wt	wt_20380	mut_34256					ECKKRAEEKKLENERM	EAKKRAEEKKLENERM	0	302
A5D8V7	CCDC151	Coiled-coil domain-containing protein 151	mut	mut_34256	wt_20380	A5D8V7.E309K	6	E	K	ECKKRAKEKKLENERM	EAKKRAKEKKLENERM	0	302	pathogenic	none	none	Likely germline/Somatic	2	1
A5D8V7	CCDC151	Coiled-coil domain-containing protein 151	mut	mut_05814	wt_07271	A5D8V7.E309K	2	E	K	RAKEKKLENERMERKT	RAKEKKLENERMERKT	3	306	pathogenic	none	none	Likely germline/Somatic	2	1
A5D8V7	CCDC151	Coiled-coil domain-containing protein 151	wt	wt_07271	mut_05814					RAEEKKLENERMERKT	RAEEKKLENERMERKT	1	306
A5D8V7	CCDC151	Coiled-coil domain-containing protein 151	wt	wt_18883	mut_30300					QQLQRELEDLKYSGEA	QQLQRELEDLKYSGEA	1	406
A5D8V7	CCDC151	Coiled-coil domain-containing protein 151	mut	mut_30300	wt_18883	A5D8V7.S419L	12	S	L	QQLQRELEDLKYLGEA	QQLQRELEDLKYLGEA	2	406	pathogenic	none	none	Germline
A5D8V7	CCDC151	Coiled-coil domain-containing protein 151	mut	mut_21157	wt_17656	A5D8V7.S419L	8	S	L	RELEDLKYLGEATLVS	RELEDLKYLGEATLVS	2	410	pathogenic	none	none	Germline
A5D8V7	CCDC151	Coiled-coil domain-containing protein 151	wt	wt_17656	mut_21157					RELEDLKYSGEATLVS	RELEDLKYSGEATLVS	6	410
A5D8V7	CCDC151	Coiled-coil domain-containing protein 151	wt	wt_06846	mut_32726					DLKYSGEATLVSQQKL	DLKYSGEATLVSQQKL	1	414
A5D8V7	CCDC151	Coiled-coil domain-containing protein 151	mut	mut_32726	wt_06846	A5D8V7.S419L	4	S	L	DLKYLGEATLVSQQKL	DLKYLGEATLVSQQKL	0	414	pathogenic	none	none	Germline
A5D8V7	CCDC151	Coiled-coil domain-containing protein 151	mut	mut_11393	wt_12236	A5D8V7.S419L	0	S	L	LGEATLVSQQKLQAEA	LGEATLVSQQKLQAEA	9	418	pathogenic	none	none	Germline
A5D8V7	CCDC151	Coiled-coil domain-containing protein 151	wt	wt_12236	mut_11393					SGEATLVSQQKLQAEA	SGEATLVSQQKLQAEA	11	418
A6NCS4	NKX2-6	Homeobox protein Nkx-2.6	wt	wt_16287	mut_23610;mut_28690					ERRFKQQRYLSAPERE	ERRFKQQRYLSAPERE	8	147
A6NCS4	NKX2-6	Homeobox protein Nkx-2.6	mut	mut_23610	wt_16287	A6NCS4.K152Q	4	K	Q	ERRFQQQRYLSAPERE	ERRFQQQRYLSAPERE	4	147	pathogenic	cardiovascular/hematologic	cardiovascular/hematologic	Somatic
A6NCS4	NKX2-6	Homeobox protein Nkx-2.6	mut	mut_28690	wt_16287	A6NCS4.F151L	3	F	L	ERRLKQQRYLSAPERE	ERRLKQQRYLSAPERE	9	147	pathogenic	cardiovascular/hematologic	cardiovascular/hematologic	Somatic
A6NCS4	NKX2-6	Homeobox protein Nkx-2.6	mut	mut_01448	wt_02081	A6NCS4.K152Q	2	K	Q	RFQQQRYLSAPEREHL	RFQQQRYLSAPEREHL	5	149	pathogenic	cardiovascular/hematologic	cardiovascular/hematologic	Somatic
A6NCS4	NKX2-6	Homeobox protein Nkx-2.6	mut	mut_21675	wt_02081	A6NCS4.F151L	1	F	L	RLKQQRYLSAPEREHL	RLKQQRYLSAPEREHL	19	149	pathogenic	cardiovascular/hematologic	cardiovascular/hematologic	Somatic
A6NCS4	NKX2-6	Homeobox protein Nkx-2.6	wt	wt_02081	mut_01448;mut_21675					RFKQQRYLSAPEREHL	RFKQQRYLSAPEREHL	1	149
A6NFY7	SDHAF1	Succinate dehydrogenase assembly factor 1, mitochondrial	mut	mut_02848	wt_03975	A6NFY7.R55P	15	R	P	AGLPRSDVLRIEYLYP	AGLPRSDVLRIEYLYP	2	39	pathogenic	metabolic	metabolic	Germline
A6NFY7	SDHAF1	Succinate dehydrogenase assembly factor 1, mitochondrial	wt	wt_03975	mut_02848;mut_30598					AGLPRSDVLRIEYLYR	AGLPRSDVLRIEYLYR	5	39
A6NFY7	SDHAF1	Succinate dehydrogenase assembly factor 1, mitochondrial	mut	mut_30598	wt_03975	A6NFY7.R55H	15	R	H	AGLPRSDVLRIEYLYH	AGLPRSDVLRIEYLYH	2	39	pathogenic	none	none	Germline
A6NFY7	SDHAF1	Succinate dehydrogenase assembly factor 1, mitochondrial	mut	mut_15524	wt_14934	A6NFY7.R55P	11	R	P	RSDVLRIEYLYPRGRR	RSDVLRIEYLYPRGRR	24	43	pathogenic	metabolic	metabolic	Germline
A6NFY7	SDHAF1	Succinate dehydrogenase assembly factor 1, mitochondrial	mut	mut_22045	wt_14934	A6NFY7.R55H	11	R	H	RSDVLRIEYLYHRGRR	RSDVLRIEYLYHRGRR	29	43	pathogenic	none	none	Germline
A6NFY7	SDHAF1	Succinate dehydrogenase assembly factor 1, mitochondrial	mut	mut_26341	wt_14934	A6NFY7.G57R	13	G	R	RSDVLRIEYLYRRRRR	RSDVLRIEYLYRRRRR	29	43	pathogenic	metabolic	metabolic	Somatic
A6NFY7	SDHAF1	Succinate dehydrogenase assembly factor 1, mitochondrial	wt	wt_14934	mut_15524;mut_22045;mut_26341					RSDVLRIEYLYRRGRR	RSDVLRIEYLYRRGRR	32	43
A6NFY7	SDHAF1	Succinate dehydrogenase assembly factor 1, mitochondrial	mut	mut_04562	wt_05958	A6NFY7.G57R	9	G	R	LRIEYLYRRRRRQLQL	LRIEYLYRRRRRQLQL	11	47	pathogenic	metabolic	metabolic	Somatic
A6NFY7	SDHAF1	Succinate dehydrogenase assembly factor 1, mitochondrial	wt	wt_05958	mut_04562;mut_05988;mut_33388					LRIEYLYRRGRRQLQL	LRIEYLYRRGRRQLQL	19	47
A6NFY7	SDHAF1	Succinate dehydrogenase assembly factor 1, mitochondrial	mut	mut_05988	wt_05958	A6NFY7.R55H	7	R	H	LRIEYLYHRGRRQLQL	LRIEYLYHRGRRQLQL	29	47	pathogenic	none	none	Germline
A6NFY7	SDHAF1	Succinate dehydrogenase assembly factor 1, mitochondrial	mut	mut_33388	wt_05958	A6NFY7.R55P	7	R	P	LRIEYLYPRGRRQLQL	LRIEYLYPRGRRQLQL	8	47	pathogenic	metabolic	metabolic	Germline
A6NFY7	SDHAF1	Succinate dehydrogenase assembly factor 1, mitochondrial	mut	mut_05823	wt_07283	A6NFY7.G57R	5	G	R	YLYRRRRRQLQLLRSG	YLYRRRRRQLQLLRSG	4	51	pathogenic	metabolic	metabolic	Somatic
A6NFY7	SDHAF1	Succinate dehydrogenase assembly factor 1, mitochondrial	mut	mut_07327	wt_07283	A6NFY7.R55P	3	R	P	YLYPRGRRQLQLLRSG	YLYPRGRRQLQLLRSG	10	51	pathogenic	metabolic	metabolic	Germline
A6NFY7	SDHAF1	Succinate dehydrogenase assembly factor 1, mitochondrial	wt	wt_07283	mut_05823;mut_07327;mut_17305					YLYRRGRRQLQLLRSG	YLYRRGRRQLQLLRSG	9	51
A6NFY7	SDHAF1	Succinate dehydrogenase assembly factor 1, mitochondrial	mut	mut_17305	wt_07283	A6NFY7.R55H	3	R	H	YLYHRGRRQLQLLRSG	YLYHRGRRQLQLLRSG	6	51	pathogenic	none	none	Germline
A6NFY7	SDHAF1	Succinate dehydrogenase assembly factor 1, mitochondrial	mut	mut_07484	wt_08892	A6NFY7.G57R	1	G	R	RRRRQLQLLRSGHATA	RRRRQLQLLRSGHATA	0	55	pathogenic	metabolic	metabolic	Somatic
A6NFY7	SDHAF1	Succinate dehydrogenase assembly factor 1, mitochondrial	wt	wt_08892	mut_07484					RGRRQLQLLRSGHATA	RGRRQLQLLRSGHATA	14	55
A6NGG8	C2orf71	Uncharacterized protein C2orf71	mut	mut_28702	wt_19764	A6NGG8.D372N	12	D	N	QSVDKLGKQTSWNLAP	QSVDKLGKQTSWNLAP	19	359	pathogenic	neurological	neurological	Germline
A6NGG8	C2orf71	Uncharacterized protein C2orf71	wt	wt_19764	mut_28702					QSVDKLGKQTSWDLAP	QSVDKLGKQTSWDLAP	7	359
A6NGG8	C2orf71	Uncharacterized protein C2orf71	wt	wt_06741	mut_14836					KLGKQTSWDLAPEPEE	KLGKQTSWDLAPEPEE	0	363
A6NGG8	C2orf71	Uncharacterized protein C2orf71	mut	mut_14836	wt_06741	A6NGG8.D372N	8	D	N	KLGKQTSWNLAPEPEE	KLGKQTSWNLAPEPEE	3	363	pathogenic	neurological	neurological	Germline
A6NGG8	C2orf71	Uncharacterized protein C2orf71	mut	mut_21267	wt_17711	A6NGG8.D372N	4	D	N	QTSWNLAPEPEEWKSV	QTSWNLAPEPEEWKSV	7	367	pathogenic	neurological	neurological	Germline
A6NGG8	C2orf71	Uncharacterized protein C2orf71	wt	wt_17711	mut_21267					QTSWDLAPEPEEWKSV	QTSWDLAPEPEEWKSV	8	367
A6NGG8	C2orf71	Uncharacterized protein C2orf71	wt	wt_16305	mut_27297					DLAPEPEEWKSVTSPH	DLAPEPEEWKSVTSPH	28	371
A6NGG8	C2orf71	Uncharacterized protein C2orf71	mut	mut_27297	wt_16305	A6NGG8.D372N	0	D	N	NLAPEPEEWKSVTSPH	NLAPEPEEWKSVTSPH	16	371	pathogenic	neurological	neurological	Germline
A6NGG8	C2orf71	Uncharacterized protein C2orf71	mut	mut_28446	wt_19719	A6NGG8.L612P	12	L	P	LQSHVEDPTFQEPRRV	LQSHVEDPTFQEPRRV	30	599	pathogenic	neurological	neurological	Germline
A6NGG8	C2orf71	Uncharacterized protein C2orf71	wt	wt_19719	mut_28446;mut_34294					LQSHVEDPTFQELRRV	LQSHVEDPTFQELRRV	44	599
A6NGG8	C2orf71	Uncharacterized protein C2orf71	mut	mut_34294	wt_19719	A6NGG8.V615D	15	V	D	LQSHVEDPTFQELRRD	LQSHVEDPTFQELRRD	29	599	pathogenic	neurological	neurological	Germline
A6NGG8	C2orf71	Uncharacterized protein C2orf71	mut	mut_00732	wt_01078	A6NGG8.L612P	8	L	P	VEDPTFQEPRRVQRDL	VEDPTFQEPRRVQRDL	10	603	pathogenic	neurological	neurological	Germline
A6NGG8	C2orf71	Uncharacterized protein C2orf71	wt	wt_01078	mut_00732;mut_29057					VEDPTFQELRRVQRDL	VEDPTFQELRRVQRDL	15	603
A6NGG8	C2orf71	Uncharacterized protein C2orf71	mut	mut_29057	wt_01078	A6NGG8.V615D	11	V	D	VEDPTFQELRRDQRDL	VEDPTFQELRRDQRDL	37	603	pathogenic	neurological	neurological	Germline
A6NGG8	C2orf71	Uncharacterized protein C2orf71	wt	wt_08226	mut_15365;mut_34321					TFQELRRVQRDLSQKL	TFQELRRVQRDLSQKL	2	607
A6NGG8	C2orf71	Uncharacterized protein C2orf71	mut	mut_15365	wt_08226	A6NGG8.V615D	7	V	D	TFQELRRDQRDLSQKL	TFQELRRDQRDLSQKL	7	607	pathogenic	neurological	neurological	Germline
A6NGG8	C2orf71	Uncharacterized protein C2orf71	mut	mut_34321	wt_08226	A6NGG8.L612P	4	L	P	TFQEPRRVQRDLSQKL	TFQEPRRVQRDLSQKL	2	607	pathogenic	neurological	neurological	Germline
A6NGG8	C2orf71	Uncharacterized protein C2orf71	wt	wt_04328	mut_17182;mut_26973					LRRVQRDLSQKLEAFY	LRRVQRDLSQKLEAFY	0	611
A6NGG8	C2orf71	Uncharacterized protein C2orf71	mut	mut_17182	wt_04328	A6NGG8.V615D	3	V	D	LRRDQRDLSQKLEAFY	LRRDQRDLSQKLEAFY	5	611	pathogenic	neurological	neurological	Germline
A6NGG8	C2orf71	Uncharacterized protein C2orf71	mut	mut_26973	wt_04328	A6NGG8.L612P	0	L	P	PRRVQRDLSQKLEAFY	PRRVQRDLSQKLEAFY	2	611	pathogenic	neurological	neurological	Germline
A6NGG8	C2orf71	Uncharacterized protein C2orf71	mut	mut_11009	wt_11913	A6NGG8.W1001S	13	W	S	PPVGRKASPTRTHSVP	PPVGRKASPTRTHSVP	28	987	pathogenic	none	none	Somatic
A6NGG8	C2orf71	Uncharacterized protein C2orf71	wt	wt_11913	mut_11009					PPVGRKASPTRTHWVP	PPVGRKASPTRTHWVP	2	987
A6NGG8	C2orf71	Uncharacterized protein C2orf71	mut	mut_08272	wt_09604	A6NGG8.W1001S	9	W	S	RKASPTRTHSVPQADK	RKASPTRTHSVPQADK	1	991	pathogenic	none	none	Somatic
A6NGG8	C2orf71	Uncharacterized protein C2orf71	wt	wt_09604	mut_08272					RKASPTRTHWVPQADK	RKASPTRTHWVPQADK	18	991
A6NGG8	C2orf71	Uncharacterized protein C2orf71	mut	mut_15050	wt_14668	A6NGG8.W1001S	5	W	S	PTRTHSVPQADKRRRS	PTRTHSVPQADKRRRS	16	995	pathogenic	none	none	Somatic
A6NGG8	C2orf71	Uncharacterized protein C2orf71	wt	wt_14668	mut_15050					PTRTHWVPQADKRRRS	PTRTHWVPQADKRRRS	15	995
A6NGG8	C2orf71	Uncharacterized protein C2orf71	wt	wt_06421	mut_20486					HWVPQADKRRRSLPSS	HWVPQADKRRRSLPSS	7	999
A6NGG8	C2orf71	Uncharacterized protein C2orf71	mut	mut_20486	wt_06421	A6NGG8.W1001S	1	W	S	HSVPQADKRRRSLPSS	HSVPQADKRRRSLPSS	18	999	pathogenic	none	none	Somatic
A6NHR9	SMCHD1	Structural maintenance of chromosomes flexible hinge domain-containing protein 1	mut	mut_05395	wt_06856	A6NHR9.H263D	9	H	D	SKPADSQDVDELVLSK	SKPADSQDVDELVLSK	7	253	pathogenic	musculoskeletal	musculoskeletal	Somatic
A6NHR9	SMCHD1	Structural maintenance of chromosomes flexible hinge domain-containing protein 1	wt	wt_06856	mut_05395					SKPADSQDVHELVLSK	SKPADSQDVHELVLSK	9	253
A6NHR9	SMCHD1	Structural maintenance of chromosomes flexible hinge domain-containing protein 1	mut	mut_03413	wt_04665	A6NHR9.H263D	5	H	D	DSQDVDELVLSKEDFE	DSQDVDELVLSKEDFE	1	257	pathogenic	musculoskeletal	musculoskeletal	Somatic
A6NHR9	SMCHD1	Structural maintenance of chromosomes flexible hinge domain-containing protein 1	wt	wt_04665	mut_03413					DSQDVHELVLSKEDFE	DSQDVHELVLSKEDFE	2	257
A6NHR9	SMCHD1	Structural maintenance of chromosomes flexible hinge domain-containing protein 1	mut	mut_26799	wt_19368	A6NHR9.H263D	1	H	D	VDELVLSKEDFEKKEK	VDELVLSKEDFEKKEK	0	261	pathogenic	musculoskeletal	musculoskeletal	Somatic
A6NHR9	SMCHD1	Structural maintenance of chromosomes flexible hinge domain-containing protein 1	wt	wt_19368	mut_26799					VHELVLSKEDFEKKEK	VHELVLSKEDFEKKEK	0	261
A6NHR9	SMCHD1	Structural maintenance of chromosomes flexible hinge domain-containing protein 1	mut	mut_04660	wt_06075	A6NHR9.Y283C	13	Y	A	EDFEKKEKNKEAIASG	EDFEKKEKNKEAIASG	0	269	pathogenic	musculoskeletal	musculoskeletal	Somatic
A6NHR9	SMCHD1	Structural maintenance of chromosomes flexible hinge domain-containing protein 1	wt	wt_06075	mut_04660					EDFEKKEKNKEAIYSG	EDFEKKEKNKEAIYSG	0	269
A6NHR9	SMCHD1	Structural maintenance of chromosomes flexible hinge domain-containing protein 1	mut	mut_13880	wt_13919	A6NHR9.Y283C	9	Y	A	KKEKNKEAIASGYIRN	KKEKNKEAIASGYIRN	5	273	pathogenic	musculoskeletal	musculoskeletal	Somatic
A6NHR9	SMCHD1	Structural maintenance of chromosomes flexible hinge domain-containing protein 1	wt	wt_13919	mut_13880					KKEKNKEAIYSGYIRN	KKEKNKEAIYSGYIRN	4	273
A6NHR9	SMCHD1	Structural maintenance of chromosomes flexible hinge domain-containing protein 1	mut	mut_12625	wt_13076	A6NHR9.Y283C	5	Y	A	NKEAIASGYIRNRKPS	NKEAIASGYIRNRKPS	1	277	pathogenic	musculoskeletal	musculoskeletal	Somatic
A6NHR9	SMCHD1	Structural maintenance of chromosomes flexible hinge domain-containing protein 1	wt	wt_13076	mut_12625					NKEAIYSGYIRNRKPS	NKEAIYSGYIRNRKPS	1	277
A6NHR9	SMCHD1	Structural maintenance of chromosomes flexible hinge domain-containing protein 1	mut	mut_22136	wt_18046	A6NHR9.Y283C	1	Y	A	IASGYIRNRKPSDSVH	IASGYIRNRKPSDSVH	6	281	pathogenic	musculoskeletal	musculoskeletal	Somatic
A6NHR9	SMCHD1	Structural maintenance of chromosomes flexible hinge domain-containing protein 1	wt	wt_18046	mut_22136					IYSGYIRNRKPSDSVH	IYSGYIRNRKPSDSVH	2	281
A6NHR9	SMCHD1	Structural maintenance of chromosomes flexible hinge domain-containing protein 1	mut	mut_25733	wt_19090	A6NHR9.G716S	12	G	S	LPNEVRPAGTPISALR	LPNEVRPAGTPISALR	12	703	pathogenic	musculoskeletal	musculoskeletal	Somatic
A6NHR9	SMCHD1	Structural maintenance of chromosomes flexible hinge domain-containing protein 1	wt	wt_19090	mut_25733					LPNEVRPAGTPIGALR	LPNEVRPAGTPIGALR	12	703
A6NHR9	SMCHD1	Structural maintenance of chromosomes flexible hinge domain-containing protein 1	wt	wt_07896	mut_24298					VRPAGTPIGALRIEIL	VRPAGTPIGALRIEIL	1	707
A6NHR9	SMCHD1	Structural maintenance of chromosomes flexible hinge domain-containing protein 1	mut	mut_24298	wt_07896	A6NHR9.G716S	8	G	S	VRPAGTPISALRIEIL	VRPAGTPISALRIEIL	0	707	pathogenic	musculoskeletal	musculoskeletal	Somatic
A6NHR9	SMCHD1	Structural maintenance of chromosomes flexible hinge domain-containing protein 1	wt	wt_09696	mut_14762					GTPIGALRIEILNKKG	GTPIGALRIEILNKKG	0	711
A6NHR9	SMCHD1	Structural maintenance of chromosomes flexible hinge domain-containing protein 1	mut	mut_14762	wt_09696	A6NHR9.G716S	4	G	S	GTPISALRIEILNKKG	GTPISALRIEILNKKG	1	711	pathogenic	musculoskeletal	musculoskeletal	Somatic
A6NHR9	SMCHD1	Structural maintenance of chromosomes flexible hinge domain-containing protein 1	wt	wt_19535	mut_34482					GALRIEILNKKGEAMQ	GALRIEILNKKGEAMQ	2	715
A6NHR9	SMCHD1	Structural maintenance of chromosomes flexible hinge domain-containing protein 1	mut	mut_34482	wt_19535	A6NHR9.G716S	0	G	S	SALRIEILNKKGEAMQ	SALRIEILNKKGEAMQ	0	715	pathogenic	musculoskeletal	musculoskeletal	Somatic
A6NK58	LIPT2	Putative lipoyltransferase 2, mitochondrial	mut	mut_29719	wt_19919	A6NK58.L30P	6	L	P	DRWLRRPQAEPGIEAP	DRWLRRPQAEPGIEAP	4	23	pathogenic	organ_abnormality	organ_abnormality	Somatic
A6NK58	LIPT2	Putative lipoyltransferase 2, mitochondrial	wt	wt_19919	mut_29719					DRWLRRLQAEPGIEAP	DRWLRRLQAEPGIEAP	0	23
A6NK58	LIPT2	Putative lipoyltransferase 2, mitochondrial	wt	wt_08611	mut_10956					WLRRLQAEPGIEAPSG	WLRRLQAEPGIEAPSG	11	25
A6NK58	LIPT2	Putative lipoyltransferase 2, mitochondrial	mut	mut_10956	wt_08611	A6NK58.L30P	4	L	P	WLRRPQAEPGIEAPSG	WLRRPQAEPGIEAPSG	15	25	pathogenic	organ_abnormality	organ_abnormality	Somatic
A6NNN8	SLC38A8	Putative sodium-coupled neutral amino acid transporter 8	mut	mut_10802	wt_11749	A6NNN8.D283A	12	D	A	YGFLTFGTEVSAAVLM	YGFLTFGTEVSAAVLM	9	270	pathogenic	neurological	neurological	Somatic
A6NNN8	SLC38A8	Putative sodium-coupled neutral amino acid transporter 8	wt	wt_11749	mut_10802					YGFLTFGTEVSADVLM	YGFLTFGTEVSADVLM	7	270
A6NNN8	SLC38A8	Putative sodium-coupled neutral amino acid transporter 8	mut	mut_23227	wt_18405	A6NNN8.D283A	9	D	A	LTFGTEVSAAVLMSYP	LTFGTEVSAAVLMSYP	19	273	pathogenic	neurological	neurological	Somatic
A6NNN8	SLC38A8	Putative sodium-coupled neutral amino acid transporter 8	wt	wt_18405	mut_23227					LTFGTEVSADVLMSYP	LTFGTEVSADVLMSYP	6	273
A6NNN8	SLC38A8	Putative sodium-coupled neutral amino acid transporter 8	wt	wt_00578	mut_18009					TEVSADVLMSYPGNDM	TEVSADVLMSYPGNDM	78	277
A6NNN8	SLC38A8	Putative sodium-coupled neutral amino acid transporter 8	mut	mut_18009	wt_00578	A6NNN8.D283A	5	D	A	TEVSAAVLMSYPGNDM	TEVSAAVLMSYPGNDM	23	277	pathogenic	neurological	neurological	Somatic
A6NNN8	SLC38A8	Putative sodium-coupled neutral amino acid transporter 8	mut	mut_05085	wt_06548	A6NNN8.D283A	4	D	A	EVSAAVLMSYPGNDMV	EVSAAVLMSYPGNDMV	37	278	pathogenic	neurological	neurological	Somatic
A6NNN8	SLC38A8	Putative sodium-coupled neutral amino acid transporter 8	wt	wt_06548	mut_05085					EVSADVLMSYPGNDMV	EVSADVLMSYPGNDMV	55	278
A7E2Y1	MYH7B	Myosin-7B	wt	wt_18893	mut_33959					KNLTEEMAALDESVAR	KNLTEEMAALDESVAR	0	1024
A7E2Y1	MYH7B	Myosin-7B	mut	mut_33959	wt_18893	A7E2Y1.V1038M	13	V	M	KNLTEEMAALDESMAR	KNLTEEMAALDESMAR	2	1024		uncategorised	uncategorised	Somatic
A7E2Y1	MYH7B	Myosin-7B	wt	wt_17946	mut_22412					EEMAALDESVARLTKE	EEMAALDESVARLTKE	4	1028
A7E2Y1	MYH7B	Myosin-7B	mut	mut_22412	wt_17946	A7E2Y1.V1038M	9	V	M	EEMAALDESMARLTKE	EEMAALDESMARLTKE	0	1028		uncategorised	uncategorised	Somatic
A7E2Y1	MYH7B	Myosin-7B	mut	mut_18101	wt_16265	A7E2Y1.V1038M	5	V	M	ALDESMARLTKEKKAL	ALDESMARLTKEKKAL	0	1032		uncategorised	uncategorised	Somatic
A7E2Y1	MYH7B	Myosin-7B	wt	wt_16265	mut_18101					ALDESVARLTKEKKAL	ALDESVARLTKEKKAL	5	1032
A7E2Y1	MYH7B	Myosin-7B	mut	mut_09016	wt_10262	A7E2Y1.V1038M	1	V	M	SMARLTKEKKALQEAH	SMARLTKEKKALQEAH	8	1036		uncategorised	uncategorised	Somatic
A7E2Y1	MYH7B	Myosin-7B	wt	wt_10262	mut_09016					SVARLTKEKKALQEAH	SVARLTKEKKALQEAH	2	1036
A8MXD5	GRXCR1	Glutaredoxin domain-containing cysteine-rich protein 1	wt	wt_13829	mut_25060					HSGRVLKEVYEDGQPS	HSGRVLKEVYEDGQPS	3	23
A8MXD5	GRXCR1	Glutaredoxin domain-containing cysteine-rich protein 1	mut	mut_25060	wt_13829	A8MXD5.P38L	14	P	L	HSGRVLKEVYEDGQLS	HSGRVLKEVYEDGQLS	15	23	pathogenic	neurological	neurological	Somatic
A8MXD5	GRXCR1	Glutaredoxin domain-containing cysteine-rich protein 1	mut	mut_25772	wt_19102	A8MXD5.P38L	10	P	L	VLKEVYEDGQLSGSLD	VLKEVYEDGQLSGSLD	16	27	pathogenic	neurological	neurological	Somatic
A8MXD5	GRXCR1	Glutaredoxin domain-containing cysteine-rich protein 1	wt	wt_19102	mut_25772					VLKEVYEDGQPSGSLD	VLKEVYEDGQPSGSLD	6	27
A8MXD5	GRXCR1	Glutaredoxin domain-containing cysteine-rich protein 1	mut	mut_21815	wt_17923	A8MXD5.P38L	6	P	L	VYEDGQLSGSLDSECA	VYEDGQLSGSLDSEAA	0	31	pathogenic	neurological	neurological	Somatic
A8MXD5	GRXCR1	Glutaredoxin domain-containing cysteine-rich protein 1	wt	wt_17923	mut_21815					VYEDGQPSGSLDSECA	VYEDGQPSGSLDSEAA	1	31
A8MXD5	GRXCR1	Glutaredoxin domain-containing cysteine-rich protein 1	wt	wt_16279	mut_31617					GQPSGSLDSECASICG	GQPSGSLDSEAASIAG	3	35
A8MXD5	GRXCR1	Glutaredoxin domain-containing cysteine-rich protein 1	mut	mut_31617	wt_16279	A8MXD5.P38L	2	P	L	GQLSGSLDSECASICG	GQLSGSLDSEAASIAG	7	35	pathogenic	neurological	neurological	Somatic
A8MXD5	GRXCR1	Glutaredoxin domain-containing cysteine-rich protein 1	mut	mut_16924	wt_15684	A8MXD5.G64S	12	G	S	IDGLGDSDGQQNSHIE	IDGLGDSDGQQNSHIE	0	51	pathogenic	neurological	neurological	Somatic
A8MXD5	GRXCR1	Glutaredoxin domain-containing cysteine-rich protein 1	wt	wt_15684	mut_16924					IDGLGDSDGQQNGHIE	IDGLGDSDGQQNGHIE	46	51
A8MXD5	GRXCR1	Glutaredoxin domain-containing cysteine-rich protein 1	mut	mut_23431	wt_18457	A8MXD5.G64S	8	G	S	GDSDGQQNSHIESEGD	GDSDGQQNSHIESEGD	2	55	pathogenic	neurological	neurological	Somatic
A8MXD5	GRXCR1	Glutaredoxin domain-containing cysteine-rich protein 1	wt	wt_18457	mut_23431					GDSDGQQNGHIESEGD	GDSDGQQNGHIESEGD	14	55
A8MXD5	GRXCR1	Glutaredoxin domain-containing cysteine-rich protein 1	wt	wt_18467	mut_26885					GQQNGHIESEGDENEN	GQQNGHIESEGDENEN	0	59
A8MXD5	GRXCR1	Glutaredoxin domain-containing cysteine-rich protein 1	mut	mut_26885	wt_18467	A8MXD5.G64S	4	G	S	GQQNSHIESEGDENEN	GQQNSHIESEGDENEN	0	59	pathogenic	neurological	neurological	Somatic
A8MXD5	GRXCR1	Glutaredoxin domain-containing cysteine-rich protein 1	wt	wt_18652	mut_31859					GHIESEGDENENDQDS	GHIESEGDENENDQDS	0	63
A8MXD5	GRXCR1	Glutaredoxin domain-containing cysteine-rich protein 1	mut	mut_31859	wt_18652	A8MXD5.G64S	0	G	S	SHIESEGDENENDQDS	SHIESEGDENENDQDS	2	63	pathogenic	neurological	neurological	Somatic
B1AK53	ESPN	Espin	mut	mut_07591	wt_09004	B1AK53.S719R	14	S	R	PTPPAAGFQPLLNGRL	PTPPAAGFQPLLNGRL	0	704	pathogenic	neurological	neurological	Somatic
B1AK53	ESPN	Espin	wt	wt_09004	mut_07591					PTPPAAGFQPLLNGSL	PTPPAAGFQPLLNGSL	6	704
B1AK53	ESPN	Espin	wt	wt_16016	mut_32444					AAGFQPLLNGSLVPVP	AAGFQPLLNGSLVPVP	2	708
B1AK53	ESPN	Espin	mut	mut_32444	wt_16016	B1AK53.S719R	10	S	R	AAGFQPLLNGRLVPVP	AAGFQPLLNGRLVPVP	11	708	pathogenic	neurological	neurological	Somatic
B1AK53	ESPN	Espin	mut	mut_05467	wt_06920	B1AK53.S719R	6	S	R	QPLLNGRLVPVPPTTP	QPLLNGRLVPVPPTTP	38	712	pathogenic	neurological	neurological	Somatic
B1AK53	ESPN	Espin	wt	wt_06920	mut_05467					QPLLNGSLVPVPPTTP	QPLLNGSLVPVPPTTP	47	712
B1AK53	ESPN	Espin	mut	mut_26977	wt_19411	B1AK53.S719R	2	S	R	NGRLVPVPPTTPAPGV	NGRLVPVPPTTPAPGV	2	716	pathogenic	neurological	neurological	Somatic
B1AK53	ESPN	Espin	wt	wt_19411	mut_26977					NGSLVPVPPTTPAPGV	NGSLVPVPPTTPAPGV	22	716
B1AK53	ESPN	Espin	wt	wt_13623	mut_14622;mut_17479					APGVQLDVEALIPTHD	APGVQLDVEALIPTHD	77	728
B1AK53	ESPN	Espin	mut	mut_14622	wt_13623	B1AK53.D744Y	15	D	Y	APGVQLDVEALIPTHY	APGVQLDVEALIPTHY	20	728	pathogenic	none	none	Somatic
B1AK53	ESPN	Espin	mut	mut_17479	wt_13623	B1AK53.D744N	15	D	N	APGVQLDVEALIPTHN	APGVQLDVEALIPTHN	25	728	pathogenic	neurological	neurological	Somatic
B1AK53	ESPN	Espin	mut	mut_06261	wt_07737	B1AK53.D744N	11	D	N	QLDVEALIPTHNEQGR	QLDVEALIPTHNEQGR	16	732	pathogenic	neurological	neurological	Somatic
B1AK53	ESPN	Espin	wt	wt_07737	mut_06261;mut_32052					QLDVEALIPTHDEQGR	QLDVEALIPTHDEQGR	52	732
B1AK53	ESPN	Espin	mut	mut_32052	wt_07737	B1AK53.D744Y	11	D	Y	QLDVEALIPTHYEQGR	QLDVEALIPTHYEQGR	6	732	pathogenic	none	none	Somatic
B1AK53	ESPN	Espin	wt	wt_05635	mut_14517;mut_35843					EALIPTHDEQGRPIPE	EALIPTHDEQGRPIPE	3	736
B1AK53	ESPN	Espin	mut	mut_14517	wt_05635	B1AK53.D744Y	7	D	Y	EALIPTHYEQGRPIPE	EALIPTHYEQGRPIPE	4	736	pathogenic	none	none	Somatic
B1AK53	ESPN	Espin	mut	mut_35843	wt_05635	B1AK53.D744N	7	D	N	EALIPTHNEQGRPIPE	EALIPTHNEQGRPIPE	0	736	pathogenic	neurological	neurological	Somatic
B1AK53	ESPN	Espin	wt	wt_10116	mut_09433;mut_26151					PTHDEQGRPIPEWKRQ	PTHDEQGRPIPEWKRQ	12	740
B1AK53	ESPN	Espin	mut	mut_09433	wt_10116	B1AK53.D744Y	3	D	Y	PTHYEQGRPIPEWKRQ	PTHYEQGRPIPEWKRQ	4	740	pathogenic	none	none	Somatic
B1AK53	ESPN	Espin	mut	mut_26151	wt_10116	B1AK53.D744N	3	D	N	PTHNEQGRPIPEWKRQ	PTHNEQGRPIPEWKRQ	6	740	pathogenic	neurological	neurological	Somatic
B1AK53	ESPN	Espin	mut	mut_13161	wt_13456	B1AK53.R774Q	13	R	Q	KMQLKMQEEEEQRQKE	KMQLKMQEEEEQRQKE	2	760	pathogenic	neurological	neurological	Somatic
B1AK53	ESPN	Espin	wt	wt_13456	mut_13161					KMQLKMQEEEEQRRKE	KMQLKMQEEEEQRRKE	2	760
B1AK53	ESPN	Espin	mut	mut_11138	wt_12016	B1AK53.R774Q	9	R	Q	KMQEEEEQRQKEEEEE	KMQEEEEQRQKEEEEE	0	764	pathogenic	neurological	neurological	Somatic
B1AK53	ESPN	Espin	wt	wt_12016	mut_11138					KMQEEEEQRRKEEEEE	KMQEEEEQRRKEEEEE	3	764
B1AK53	ESPN	Espin	mut	mut_31852	wt_20204	B1AK53.R774Q	5	R	Q	EEEQRQKEEEEEARLA	EEEQRQKEEEEEARLA	2	768	pathogenic	neurological	neurological	Somatic
B1AK53	ESPN	Espin	wt	wt_20204	mut_31852					EEEQRRKEEEEEARLA	EEEQRRKEEEEEARLA	7	768
B1AK53	ESPN	Espin	wt	wt_01422	mut_25646					RRKEEEEEARLASMPA	RRKEEEEEARLASMPA	16	772
B1AK53	ESPN	Espin	mut	mut_25646	wt_01422	B1AK53.R774Q	1	R	Q	RQKEEEEEARLASMPA	RQKEEEEEARLASMPA	0	772	pathogenic	neurological	neurological	Somatic
B2RTY4	MYO9A	Unconventional myosin-IXa	wt	wt_09660	mut_20240					KAKTRLSLIRRSMGKG	KAKTRLSLIRRSMGKG	4	2266
B2RTY4	MYO9A	Unconventional myosin-IXa	mut	mut_20240	wt_09660	B2RTY4.G2282E	15	G	E	KAKTRLSLIRRSMGKE	KAKTRLSLIRRSMGKE	4	2266	pathogenic	musculoskeletal	musculoskeletal	Somatic
B2RTY4	MYO9A	Unconventional myosin-IXa	mut	mut_24416	wt_18734	B2RTY4.G2282E	11	G	E	RLSLIRRSMGKERIRR	RLSLIRRSMGKERIRR	34	2270	pathogenic	musculoskeletal	musculoskeletal	Somatic
B2RTY4	MYO9A	Unconventional myosin-IXa	wt	wt_18734	mut_24416					RLSLIRRSMGKGRIRR	RLSLIRRSMGKGRIRR	32	2270
B2RTY4	MYO9A	Unconventional myosin-IXa	mut	mut_14180	wt_14120	B2RTY4.G2282E	7	G	E	IRRSMGKERIRRGNYP	IRRSMGKERIRRGNYP	7	2274	pathogenic	musculoskeletal	musculoskeletal	Somatic
B2RTY4	MYO9A	Unconventional myosin-IXa	wt	wt_14120	mut_14180					IRRSMGKGRIRRGNYP	IRRSMGKGRIRRGNYP	7	2274
B2RTY4	MYO9A	Unconventional myosin-IXa	wt	wt_19867	mut_32138					MGKGRIRRGNYPGPSS	MGKGRIRRGNYPGPSS	12	2278
B2RTY4	MYO9A	Unconventional myosin-IXa	mut	mut_32138	wt_19867	B2RTY4.G2282E	3	G	E	MGKERIRRGNYPGPSS	MGKERIRRGNYPGPSS	6	2278	pathogenic	musculoskeletal	musculoskeletal	Somatic
B2RXF5	ZBTB42	Zinc finger and BTB domain-containing protein 42	wt	wt_18239	mut_26948;mut_29859					APTCPLCGKTFSCTYT	APTAPLAGKTFSATYT	16	332
B2RXF5	ZBTB42	Zinc finger and BTB domain-containing protein 42	mut	mut_26948	wt_18239	B2RXF5.S344W	11	S	W	APTCPLCGKTFWCTYT	APTAPLAGKTFWATYT	11	332	benign	none	none	Somatic
B2RXF5	ZBTB42	Zinc finger and BTB domain-containing protein 42	mut	mut_29859	wt_18239	B2RXF5.S344L	11	S	L	APTCPLCGKTFLCTYT	APTAPLAGKTFLATYT	7	332	benign	none	none	Somatic
B2RXF5	ZBTB42	Zinc finger and BTB domain-containing protein 42	mut	mut_30790	wt_20084	B2RXF5.S344L	9	S	L	TCPLCGKTFLCTYTLK	TAPLAGKTFLATYTLK	0	334	benign	none	none	Somatic
B2RXF5	ZBTB42	Zinc finger and BTB domain-containing protein 42	wt	wt_20084	mut_30790;mut_35404					TCPLCGKTFSCTYTLK	TAPLAGKTFSATYTLK	0	334
B2RXF5	ZBTB42	Zinc finger and BTB domain-containing protein 42	mut	mut_35404	wt_20084	B2RXF5.S344W	9	S	W	TCPLCGKTFWCTYTLK	TAPLAGKTFWATYTLK	0	334	benign	none	none	Somatic
B2RXF5	ZBTB42	Zinc finger and BTB domain-containing protein 42	mut	mut_15268	wt_14785	B2RXF5.R397H	15	R	H	VVHTREKPHACRWCEH	VVHTREKPHAARWAEH	23	381	pathogenic	developmental	developmental	Somatic
B2RXF5	ZBTB42	Zinc finger and BTB domain-containing protein 42	wt	wt_14785	mut_15268					VVHTREKPHACRWCER	VVHTREKPHAARWAER	10	381
B2RXF5	ZBTB42	Zinc finger and BTB domain-containing protein 42	mut	mut_30500	wt_20055	B2RXF5.R397H	11	R	H	REKPHACRWCEHRFTQ	REKPHAARWAEHRFTQ	2	385	pathogenic	developmental	developmental	Somatic
B2RXF5	ZBTB42	Zinc finger and BTB domain-containing protein 42	wt	wt_20055	mut_30500					REKPHACRWCERRFTQ	REKPHAARWAERRFTQ	5	385
B2RXF5	ZBTB42	Zinc finger and BTB domain-containing protein 42	mut	mut_32043	wt_20226	B2RXF5.R397H	7	R	H	HACRWCEHRFTQSGDL	HAARWAEHRFTQSGDL	4	389	pathogenic	developmental	developmental	Somatic
B2RXF5	ZBTB42	Zinc finger and BTB domain-containing protein 42	wt	wt_20226	mut_32043					HACRWCERRFTQSGDL	HAARWAERRFTQSGDL	6	389
B2RXF5	ZBTB42	Zinc finger and BTB domain-containing protein 42	wt	wt_06917	mut_12455					WCERRFTQSGDLYRHV	WAERRFTQSGDLYRHV	18	393
B2RXF5	ZBTB42	Zinc finger and BTB domain-containing protein 42	mut	mut_12455	wt_06917	B2RXF5.R397H	3	R	H	WCEHRFTQSGDLYRHV	WAEHRFTQSGDLYRHV	88	393	pathogenic	developmental	developmental	Somatic
B7U540	KCNJ18	Inward rectifier potassium channel 18	mut	mut_05650	wt_07098	B7U540.K366R	7	K	R	AKDLVENRFLLPSANS	AKDLVENRFLLPSANS	7	358	pathogenic	neurological;metabolic	mixed	Somatic
B7U540	KCNJ18	Inward rectifier potassium channel 18	wt	wt_07098	mut_05650;mut_34449					AKDLVENKFLLPSANS	AKDLVENKFLLPSANS	2	358
B7U540	KCNJ18	Inward rectifier potassium channel 18	mut	mut_34449	wt_07098	B7U540.K360T	1	K	T	ATDLVENKFLLPSANS	ATDLVENKFLLPSANS	4	358	pathogenic	neurological	neurological	Somatic
B7U540	KCNJ18	Inward rectifier potassium channel 18	mut	mut_00358	wt_00522	B7U540.K366R	5	K	R	DLVENRFLLPSANSFC	DLVENRFLLPSANSFA	6	360	pathogenic	neurological;metabolic	mixed	Somatic
B7U540	KCNJ18	Inward rectifier potassium channel 18	wt	wt_00522	mut_00358					DLVENKFLLPSANSFC	DLVENKFLLPSANSFA	1	360
B7U540	KCNJ18	Inward rectifier potassium channel 18	wt	wt_15345	mut_33876					FLSRDEEDEADGDQDG	FLSRDEEDEADGDQDG	0	382
B7U540	KCNJ18	Inward rectifier potassium channel 18	mut	mut_33876	wt_15345	B7U540.E388K	5	E	K	FLSRDKEDEADGDQDG	FLSRDKEDEADGDQDG	0	382	pathogenic	neurological	neurological	Somatic
B7U540	KCNJ18	Inward rectifier potassium channel 18	wt	wt_09027	mut_23976					DEEDEADGDQDGRSRD	DEEDEADGDQDGRSRD	0	386
B7U540	KCNJ18	Inward rectifier potassium channel 18	mut	mut_23976	wt_09027	B7U540.E388K	1	E	K	DKEDEADGDQDGRSRD	DKEDEADGDQDGRSRD	9	386	pathogenic	neurological	neurological	Somatic
C9JE40	PATL2	Protein PAT1 homolog 2	wt	wt_19874	mut_32366					KKPWSQQPDPYANLMT	KKPWSQQPDPYANLMT	4	175
C9JE40	PATL2	Protein PAT1 homolog 2	mut	mut_32366	wt_19874	C9JE40.L189R	13	L	R	KKPWSQQPDPYANRMT	KKPWSQQPDPYANRMT	6	175	pathogenic	reproductive	reproductive	Germline
C9JE40	PATL2	Protein PAT1 homolog 2	wt	wt_16040	mut_21567					WSQQPDPYANLMTRKE	WSQQPDPYANLMTRKE	23	178
C9JE40	PATL2	Protein PAT1 homolog 2	mut	mut_21567	wt_16040	C9JE40.L189R	10	L	R	WSQQPDPYANRMTRKE	WSQQPDPYANRMTRKE	8	178	pathogenic	reproductive	reproductive	Germline
D6RGH6	MCIDAS	Multicilin	mut	mut_13047	wt_13375	D6RGH6.G366D	13	G	D	RSHSTIRTLAFPQDNA	RSHSTIRTLAFPQDNA	19	352	pathogenic	uncategorised	uncategorised	Somatic
D6RGH6	MCIDAS	Multicilin	wt	wt_13375	mut_13047					RSHSTIRTLAFPQGNA	RSHSTIRTLAFPQGNA	15	352
D6RGH6	MCIDAS	Multicilin	wt	wt_13953	mut_25041					TIRTLAFPQGNAFTIR	TIRTLAFPQGNAFTIR	48	356
D6RGH6	MCIDAS	Multicilin	mut	mut_25041	wt_13953	D6RGH6.G366D	9	G	D	TIRTLAFPQDNAFTIR	TIRTLAFPQDNAFTIR	65	356	pathogenic	uncategorised	uncategorised	Somatic
D6RGH6	MCIDAS	Multicilin	wt	wt_18617	mut_31907					LAFPQGNAFTIRTANG	LAFPQGNAFTIRTANG	3	360
D6RGH6	MCIDAS	Multicilin	mut	mut_31907	wt_18617	D6RGH6.G366D	5	G	D	LAFPQDNAFTIRTANG	LAFPQDNAFTIRTANG	3	360	pathogenic	uncategorised	uncategorised	Somatic
D6RGH6	MCIDAS	Multicilin	wt	wt_18842	mut_36162					QGNAFTIRTANGGYKF	QGNAFTIRTANGGYKF	5	364
D6RGH6	MCIDAS	Multicilin	mut	mut_36162	wt_18842	D6RGH6.G366D	1	G	D	QDNAFTIRTANGGYKF	QDNAFTIRTANGGYKF	2	364	pathogenic	uncategorised	uncategorised	Somatic
D6RGH6	MCIDAS	Multicilin	wt	wt_01146	mut_02239;mut_02306					FTIRTANGGYKFRWVP	FTIRTANGGYKFRWVP	4	368
D6RGH6	MCIDAS	Multicilin	mut	mut_02239	wt_01146	D6RGH6.R381H	12	R	H	FTIRTANGGYKFHWVP	FTIRTANGGYKFHWVP	0	368	pathogenic	uncategorised	uncategorised	Likely germline
D6RGH6	MCIDAS	Multicilin	mut	mut_02306	wt_01146	D6RGH6.R381L	12	R	L	FTIRTANGGYKFLWVP	FTIRTANGGYKFLWVP	4	368	pathogenic	none	none	Likely germline
D6RGH6	MCIDAS	Multicilin	wt	wt_05121	mut_22694;mut_28577					TIRTANGGYKFRWVPS	TIRTANGGYKFRWVPS	26	369
D6RGH6	MCIDAS	Multicilin	mut	mut_22694	wt_05121	D6RGH6.R381L	11	R	L	TIRTANGGYKFLWVPS	TIRTANGGYKFLWVPS	6	369	pathogenic	none	none	Likely germline
D6RGH6	MCIDAS	Multicilin	mut	mut_28577	wt_05121	D6RGH6.R381H	11	R	H	TIRTANGGYKFHWVPS	TIRTANGGYKFHWVPS	21	369	pathogenic	uncategorised	uncategorised	Likely germline
O00139	KIF2A	Kinesin-like protein KIF2A	wt	wt_13666	mut_23156;mut_35279					HTMGGDFSGKNQDCSK	HTMGGDFSGKNQDASK	4	320
O00139	KIF2A	Kinesin-like protein KIF2A	mut	mut_23156	wt_13666	O00139.H321Y	0	H	Y	YTMGGDFSGKNQDCSK	YTMGGDFSGKNQDASK	3	320	pathogenic	none	none	Germline
O00139	KIF2A	Kinesin-like protein KIF2A	mut	mut_35279	wt_13666	O00139.H321D	0	H	D	DTMGGDFSGKNQDCSK	DTMGGDFSGKNQDASK	4	320	pathogenic	developmental	developmental	Germline
O00165	HAX1	HCLS1-associated protein X-1	mut	mut_13772	wt_13846	O00165.L130R	15	L	R	PGERLREGQTLRDSMR	PGERLREGQTLRDSMR	0	114	pathogenic	immune	immune	Somatic
O00165	HAX1	HCLS1-associated protein X-1	wt	wt_13846	mut_13772					PGERLREGQTLRDSML	PGERLREGQTLRDSML	4	114
O00165	HAX1	HCLS1-associated protein X-1	wt	wt_14477	mut_34293					LREGQTLRDSMLKYPD	LREGQTLRDSMLKYPD	2	118
O00165	HAX1	HCLS1-associated protein X-1	mut	mut_34293	wt_14477	O00165.L130R	11	L	R	LREGQTLRDSMRKYPD	LREGQTLRDSMRKYPD	9	118	pathogenic	immune	immune	Somatic
O00165	HAX1	HCLS1-associated protein X-1	mut	mut_15959	wt_15165	O00165.L130R	7	L	R	QTLRDSMRKYPDSHQP	QTLRDSMRKYPDSHQP	22	122	pathogenic	immune	immune	Somatic
O00165	HAX1	HCLS1-associated protein X-1	wt	wt_15165	mut_15959					QTLRDSMLKYPDSHQP	QTLRDSMLKYPDSHQP	22	122
O00165	HAX1	HCLS1-associated protein X-1	wt	wt_06930	mut_11610;mut_19643					DSMLKYPDSHQPRIFG	DSMLKYPDSHQPRIFG	6	126
O00165	HAX1	HCLS1-associated protein X-1	mut	mut_11610	wt_06930	O00165.L130R	3	L	R	DSMRKYPDSHQPRIFG	DSMRKYPDSHQPRIFG	15	126	pathogenic	immune	immune	Somatic
O00165	HAX1	HCLS1-associated protein X-1	mut	mut_19643	wt_06930	O00165.F141L	14	F	L	DSMLKYPDSHQPRILG	DSMLKYPDSHQPRILG	8	126	pathogenic	immune	immune	Somatic
O00165	HAX1	HCLS1-associated protein X-1	wt	wt_04413	mut_04846					KYPDSHQPRIFGGVLE	KYPDSHQPRIFGGVLE	5	130
O00165	HAX1	HCLS1-associated protein X-1	mut	mut_04846	wt_04413	O00165.F141L	10	F	L	KYPDSHQPRILGGVLE	KYPDSHQPRILGGVLE	6	130	pathogenic	immune	immune	Somatic
O00165	HAX1	HCLS1-associated protein X-1	wt	wt_08433	mut_27044					SHQPRIFGGVLESDAR	SHQPRIFGGVLESDAR	19	134
O00165	HAX1	HCLS1-associated protein X-1	mut	mut_27044	wt_08433	O00165.F141L	6	F	L	SHQPRILGGVLESDAR	SHQPRILGGVLESDAR	46	134	pathogenic	immune	immune	Somatic
O00165	HAX1	HCLS1-associated protein X-1	mut	mut_22283	wt_18097	O00165.F141L	2	F	L	RILGGVLESDARSESP	RILGGVLESDARSESP	1	138	pathogenic	immune	immune	Somatic
O00165	HAX1	HCLS1-associated protein X-1	wt	wt_18097	mut_22283					RIFGGVLESDARSESP	RIFGGVLESDARSESP	0	138
O00165	HAX1	HCLS1-associated protein X-1	wt	wt_19691	mut_35095					DWGSQRPFHRFDDVWP	DWGSQRPFHRFDDVWP	13	158
O00165	HAX1	HCLS1-associated protein X-1	mut	mut_35095	wt_19691	O00165.V172I	13	V	I	DWGSQRPFHRFDDIWP	DWGSQRPFHRFDDIWP	16	158	pathogenic	cancer;immune	mixed	Germline
O00165	HAX1	HCLS1-associated protein X-1	mut	mut_21950	wt_17973	O00165.V172I	9	V	I	QRPFHRFDDIWPMDPH	QRPFHRFDDIWPMDPH	6	162	pathogenic	cancer;immune	mixed	Germline
O00165	HAX1	HCLS1-associated protein X-1	wt	wt_17973	mut_21950					QRPFHRFDDVWPMDPH	QRPFHRFDDVWPMDPH	10	162
O00165	HAX1	HCLS1-associated protein X-1	wt	wt_16083	mut_32807					HRFDDVWPMDPHPRTR	HRFDDVWPMDPHPRTR	0	166
O00165	HAX1	HCLS1-associated protein X-1	mut	mut_32807	wt_16083	O00165.V172I	5	V	I	HRFDDIWPMDPHPRTR	HRFDDIWPMDPHPRTR	0	166	pathogenic	cancer;immune	mixed	Germline
O00165	HAX1	HCLS1-associated protein X-1	mut	mut_07087	wt_08521	O00165.V172I	1	V	I	DIWPMDPHPRTREDND	DIWPMDPHPRTREDND	9	170	pathogenic	cancer;immune	mixed	Germline
O00165	HAX1	HCLS1-associated protein X-1	wt	wt_08521	mut_07087					DVWPMDPHPRTREDND	DVWPMDPHPRTREDND	9	170
O00170	AIP	AH receptor-interacting protein	wt	wt_15443	mut_31733					TLHSDDEGTVLDDSRA	TLHSDDEGTVLDDSRA	75	39
O00170	AIP	AH receptor-interacting protein	mut	mut_31733	wt_15443	O00170.V49M	9	V	M	TLHSDDEGTMLDDSRA	TLHSDDEGTMLDDSRA	23	39	pathogenic	neurological;cancer	mixed	Somatic
O00170	AIP	AH receptor-interacting protein	mut	mut_06400	wt_07878	O00170.V49M	5	V	M	DDEGTMLDDSRARGKP	DDEGTMLDDSRARGKP	9	43	pathogenic	neurological;cancer	mixed	Somatic
O00170	AIP	AH receptor-interacting protein	mut	mut_08615	wt_07878	O00170.R56C	12	R	A	DDEGTVLDDSRAAGKP	DDEGTVLDDSRAAGKP	12	43	pathogenic	neurological;cancer	mixed	Germline
O00170	AIP	AH receptor-interacting protein	mut	mut_22552	wt_07878	O00170.R56S	12	R	S	DDEGTVLDDSRASGKP	DDEGTVLDDSRASGKP	1	43	pathogenic	neurological	neurological	Germline
O00170	AIP	AH receptor-interacting protein	wt	wt_07878	mut_06400;mut_08615;mut_22552					DDEGTVLDDSRARGKP	DDEGTVLDDSRARGKP	6	43
O00170	AIP	AH receptor-interacting protein	wt	wt_03788	mut_03168;mut_04269;mut_24846					GTVLDDSRARGKPMEL	GTVLDDSRARGKPMEL	2	46
O00170	AIP	AH receptor-interacting protein	mut	mut_03168	wt_03788	O00170.R56S	9	R	S	GTVLDDSRASGKPMEL	GTVLDDSRASGKPMEL	13	46	pathogenic	neurological	neurological	Germline
O00170	AIP	AH receptor-interacting protein	mut	mut_04269	wt_03788	O00170.V49M	2	V	M	GTMLDDSRARGKPMEL	GTMLDDSRARGKPMEL	13	46	pathogenic	neurological;cancer	mixed	Somatic
O00170	AIP	AH receptor-interacting protein	mut	mut_24846	wt_03788	O00170.R56C	9	R	A	GTVLDDSRAAGKPMEL	GTVLDDSRAAGKPMEL	14	46	pathogenic	neurological;cancer	mixed	Germline
O00189	AP4M1	AP-4 complex subunit mu-1	wt	wt_01423	mut_27104					CVGKSELRGYGPGIRV	AVGKSELRGYGPGIRV	45	234
O00189	AP4M1	AP-4 complex subunit mu-1	mut	mut_27104	wt_01423	O00189.G243S	8	G	S	CVGKSELRSYGPGIRV	AVGKSELRSYGPGIRV	69	234	pathogenic	uncategorised	uncategorised	Somatic
O00189	AP4M1	AP-4 complex subunit mu-1	mut	mut_15559	wt_14952	O00189.G243S	6	G	S	GKSELRSYGPGIRVDE	GKSELRSYGPGIRVDE	20	236	pathogenic	uncategorised	uncategorised	Somatic
O00189	AP4M1	AP-4 complex subunit mu-1	wt	wt_14952	mut_15559					GKSELRGYGPGIRVDE	GKSELRGYGPGIRVDE	15	236
O00217	NDUFS8	NADH dehydrogenase [ubiquinone] iron-sulfur protein 8, mitochondrial	wt	wt_00376	mut_03914					ITIEAEPRADGSRRTT	ITIEAEPRADGSRRTT	8	125
O00217	NDUFS8	NADH dehydrogenase [ubiquinone] iron-sulfur protein 8, mitochondrial	mut	mut_03914	wt_00376	O00217.R138H	12	R	H	ITIEAEPRADGSHRTT	ITIEAEPRADGSHRTT	15	125	pathogenic	metabolic;developmental	mixed	Somatic
O00217	NDUFS8	NADH dehydrogenase [ubiquinone] iron-sulfur protein 8, mitochondrial	mut	mut_04899	wt_06352	O00217.Y143F	15	Y	F	IEAEPRADGSRRTTRF	IEAEPRADGSRRTTRF	21	127	pathogenic	none	none	Somatic
O00217	NDUFS8	NADH dehydrogenase [ubiquinone] iron-sulfur protein 8, mitochondrial	wt	wt_06352	mut_04899;mut_23511					IEAEPRADGSRRTTRY	IEAEPRADGSRRTTRY	15	127
O00217	NDUFS8	NADH dehydrogenase [ubiquinone] iron-sulfur protein 8, mitochondrial	mut	mut_23511	wt_06352	O00217.R138H	10	R	H	IEAEPRADGSHRTTRY	IEAEPRADGSHRTTRY	70	127	pathogenic	metabolic;developmental	mixed	Somatic
O00238	BMPR1B	Bone morphogenetic protein receptor type-1B	wt	wt_17149	mut_34266					FISDTNEVDIPPNTRV	FISDTNEVDIPPNTRV	1	356
O00238	BMPR1B	Bone morphogenetic protein receptor type-1B	mut	mut_34266	wt_17149	O00238.R371P	14	R	P	FISDTNEVDIPPNTPV	FISDTNEVDIPPNTPV	3	356	benign	none	none	Somatic
O00255	MEN1	Menin	mut	mut_16664	wt_15535	O00255.G205S	13	G	S	GPNGEQTAEVTWHSKG	GPNGEQTAEVTWHSKG	7	191	pathogenic	cancer	cancer	Somatic
O00255	MEN1	Menin	wt	wt_15535	mut_16664					GPNGEQTAEVTWHGKG	GPNGEQTAEVTWHGKG	31	191
O00255	MEN1	Menin	wt	wt_09572	mut_15712					EQTAEVTWHGKGNEDR	EQTAEVTWHGKGNEDR	29	195
O00255	MEN1	Menin	mut	mut_15712	wt_09572	O00255.G205S	9	G	S	EQTAEVTWHSKGNEDR	EQTAEVTWHSKGNEDR	5	195	pathogenic	cancer	cancer	Somatic
O00255	MEN1	Menin	wt	wt_14547	mut_15387;mut_20660					SLLEAGEERPGEQSQG	SLLEAGEERPGEQSQG	6	385
O00255	MEN1	Menin	mut	mut_15387	wt_14547	O00255.E397K	11	E	K	SLLEAGEERPGKQSQG	SLLEAGEERPGKQSQG	8	385	pathogenic	none	none	Somatic
O00255	MEN1	Menin	mut	mut_20660	wt_14547	O00255.A390V	4	A	V	SLLEVGEERPGEQSQG	SLLEVGEERPGEQSQG	4	385	pathogenic	cancer	cancer	Somatic
O00255	MEN1	Menin	mut	mut_01636	wt_02356	O00255.E397K	7	E	K	AGEERPGKQSQGTQSQ	AGEERPGKQSQGTQSQ	17	389	pathogenic	none	none	Somatic
O00255	MEN1	Menin	mut	mut_16964	wt_02356	O00255.Q403E	13	Q	E	AGEERPGEQSQGTESQ	AGEERPGEQSQGTESQ	9	389	pathogenic	cancer	cancer	Somatic
O00255	MEN1	Menin	wt	wt_02356	mut_01636;mut_16964;mut_31947					AGEERPGEQSQGTQSQ	AGEERPGEQSQGTQSQ	14	389
O00255	MEN1	Menin	mut	mut_31947	wt_02356	O00255.A390V	0	A	V	VGEERPGEQSQGTQSQ	VGEERPGEQSQGTQSQ	1	389	pathogenic	cancer	cancer	Somatic
O00255	MEN1	Menin	mut	mut_06043	wt_07507	O00255.E397K	3	E	K	RPGKQSQGTQSQGSAL	RPGKQSQGTQSQGSAL	18	393	pathogenic	none	none	Somatic
O00255	MEN1	Menin	wt	wt_07507	mut_06043;mut_25440					RPGEQSQGTQSQGSAL	RPGEQSQGTQSQGSAL	14	393
O00255	MEN1	Menin	mut	mut_25440	wt_07507	O00255.Q403E	9	Q	E	RPGEQSQGTESQGSAL	RPGEQSQGTESQGSAL	15	393	pathogenic	cancer	cancer	Somatic
O00255	MEN1	Menin	wt	wt_18174	mut_34347					RIVSREAEAAEAEEPW	RIVSREAEAAEAEEPW	3	460
O00255	MEN1	Menin	mut	mut_34347	wt_18174	O00255.W476C	15	W	A	RIVSREAEAAEAEEPA	RIVSREAEAAEAEEPA	0	460	pathogenic	cancer	cancer	Somatic
O00255	MEN1	Menin	mut	mut_04933	wt_06391	O00255.W476C	11	W	A	REAEAAEAEEPAGEEA	REAEAAEAEEPAGEEA	0	464	pathogenic	cancer	cancer	Somatic
O00255	MEN1	Menin	wt	wt_06391	mut_04933					REAEAAEAEEPWGEEA	REAEAAEAEEPWGEEA	2	464
O00255	MEN1	Menin	mut	mut_14168	wt_14114	O00255.W476C	7	W	A	AAEAEEPAGEEAREGR	AAEAEEPAGEEAREGR	6	468	pathogenic	cancer	cancer	Somatic
O00255	MEN1	Menin	wt	wt_14114	mut_14168					AAEAEEPWGEEAREGR	AAEAEEPWGEEAREGR	15	468
O00255	MEN1	Menin	wt	wt_02789	mut_05556					EEPWGEEAREGRRRGP	EEPWGEEAREGRRRGP	20	472
O00255	MEN1	Menin	mut	mut_05556	wt_02789	O00255.W476C	3	W	A	EEPAGEEAREGRRRGP	EEPAGEEAREGRRRGP	12	472	pathogenic	cancer	cancer	Somatic
O00255	MEN1	Menin	mut	mut_02520	wt_03558	O00255.S517L	12	S	L	LDKGLGTGQGAVLGPP	LDKGLGTGQGAVLGPP	9	504	pathogenic	metabolic;cancer	mixed	Somatic
O00255	MEN1	Menin	wt	wt_03558	mut_02520					LDKGLGTGQGAVSGPP	LDKGLGTGQGAVSGPP	1	504
O00255	MEN1	Menin	mut	mut_04488	wt_05882	O00255.S517L	8	S	L	LGTGQGAVLGPPRKPP	LGTGQGAVLGPPRKPP	12	508	pathogenic	metabolic;cancer	mixed	Somatic
O00255	MEN1	Menin	wt	wt_05882	mut_04488					LGTGQGAVSGPPRKPP	LGTGQGAVSGPPRKPP	2	508
O00255	MEN1	Menin	mut	mut_22161	wt_18055	O00255.S517L	4	S	L	QGAVLGPPRKPPGTVA	QGAVLGPPRKPPGTVA	39	512	pathogenic	metabolic;cancer	mixed	Somatic
O00255	MEN1	Menin	wt	wt_18055	mut_22161					QGAVSGPPRKPPGTVA	QGAVSGPPRKPPGTVA	57	512
O00255	MEN1	Menin	mut	mut_20111	wt_17203	O00255.S517L	0	S	L	LGPPRKPPGTVAGTAR	LGPPRKPPGTVAGTAR	1	516	pathogenic	metabolic;cancer	mixed	Somatic
O00255	MEN1	Menin	wt	wt_17203	mut_20111;mut_35726					SGPPRKPPGTVAGTAR	SGPPRKPPGTVAGTAR	14	516
O00255	MEN1	Menin	mut	mut_35726	wt_17203	O00255.R532C	15	R	A	SGPPRKPPGTVAGTAA	SGPPRKPPGTVAGTAA	5	516	pathogenic	cancer	cancer	Somatic
O00255	MEN1	Menin	mut	mut_09840	wt_10977	O00255.R532C	11	R	A	RKPPGTVAGTAAGPEG	RKPPGTVAGTAAGPEG	3	520	pathogenic	cancer	cancer	Somatic
O00255	MEN1	Menin	wt	wt_10977	mut_09840					RKPPGTVAGTARGPEG	RKPPGTVAGTARGPEG	4	520
O00255	MEN1	Menin	mut	mut_06416	wt_07897	O00255.R532C	7	R	A	GTVAGTAAGPEGGSTA	GTVAGTAAGPEGGSTA	19	524	pathogenic	cancer	cancer	Somatic
O00255	MEN1	Menin	wt	wt_07897	mut_06416					GTVAGTARGPEGGSTA	GTVAGTARGPEGGSTA	44	524
O00255	MEN1	Menin	wt	wt_20426	mut_36169					GTARGPEGGSTAQVPA	GTARGPEGGSTAQVPA	0	528
O00255	MEN1	Menin	mut	mut_36169	wt_20426	O00255.R532C	3	R	A	GTAAGPEGGSTAQVPA	GTAAGPEGGSTAQVPA	2	528	pathogenic	cancer	cancer	Somatic
O00255	MEN1	Menin	mut	mut_24170	wt_18665	O00255.P545S	12	P	S	GPEGGSTAQVPASTAS	GPEGGSTAQVPASTAS	2	532	pathogenic	neurological;metabolic;cancer	mixed	Somatic
O00255	MEN1	Menin	wt	wt_18665	mut_24170					GPEGGSTAQVPAPTAS	GPEGGSTAQVPAPTAS	0	532
O00255	MEN1	Menin	wt	wt_10936	mut_21819;mut_25719					GSTAQVPAPTASPPPE	GSTAQVPAPTASPPPE	0	536
O00255	MEN1	Menin	mut	mut_21819	wt_10936	O00255.P545S	8	P	S	GSTAQVPASTASPPPE	GSTAQVPASTASPPPE	1	536	pathogenic	neurological;metabolic;cancer	mixed	Somatic
O00255	MEN1	Menin	mut	mut_25719	wt_10936	O00255.P549S	12	P	S	GSTAQVPAPTASSPPE	GSTAQVPAPTASSPPE	1	536	pathogenic	cancer	cancer	Somatic
O00255	MEN1	Menin	mut	mut_13433	wt_13624	O00255.P549S	8	P	S	QVPAPTASSPPEGPVL	QVPAPTASSPPEGPVL	23	540	pathogenic	cancer	cancer	Somatic
O00255	MEN1	Menin	mut	mut_22991	wt_13624	O00255.P545S	4	P	S	QVPASTASPPPEGPVL	QVPASTASPPPEGPVL	9	540	pathogenic	neurological;metabolic;cancer	mixed	Somatic
O00255	MEN1	Menin	wt	wt_13624	mut_13433;mut_22991					QVPAPTASPPPEGPVL	QVPAPTASPPPEGPVL	10	540
O00287	RFXAP	Regulatory factor X-associated protein	mut	mut_19225	wt_16825	O00287.L108W	12	L	W	SDPPGGGESAASWEDL	SDPPGGGESAASWEDL	2	95	pathogenic	none	none	Germline
O00287	RFXAP	Regulatory factor X-associated protein	wt	wt_16825	mut_19225					SDPPGGGESAASLEDL	SDPPGGGESAASLEDL	7	95
O00287	RFXAP	Regulatory factor X-associated protein	mut	mut_27419	wt_19507	O00287.L108W	8	L	W	GGGESAASWEDLEDEE	GGGESAASWEDLEDEE	3	99	pathogenic	none	none	Germline
O00287	RFXAP	Regulatory factor X-associated protein	wt	wt_19507	mut_27419					GGGESAASLEDLEDEE	GGGESAASLEDLEDEE	0	99
O00287	RFXAP	Regulatory factor X-associated protein	wt	wt_17927	mut_35151					SAASLEDLEDEETHSG	SAASLEDLEDEETHSG	2	103
O00287	RFXAP	Regulatory factor X-associated protein	mut	mut_35151	wt_17927	O00287.L108W	4	L	W	SAASWEDLEDEETHSG	SAASWEDLEDEETHSG	3	103	pathogenic	none	none	Germline
O00287	RFXAP	Regulatory factor X-associated protein	mut	mut_03071	wt_04246	O00287.L108W	0	L	W	WEDLEDEETHSGGEGS	WEDLEDEETHSGGEGS	1	107	pathogenic	none	none	Germline
O00287	RFXAP	Regulatory factor X-associated protein	wt	wt_04246	mut_03071					LEDLEDEETHSGGEGS	LEDLEDEETHSGGEGS	5	107
O00287	RFXAP	Regulatory factor X-associated protein	mut	mut_12316	wt_12874	O00287.M137T	13	M	T	SGGARRRGSGGGSTSK	SGGARRRGSGGGSTSK	3	123	pathogenic	immune	immune	Germline
O00287	RFXAP	Regulatory factor X-associated protein	wt	wt_12874	mut_12316					SGGARRRGSGGGSMSK	SGGARRRGSGGGSMSK	14	123
O00287	RFXAP	Regulatory factor X-associated protein	mut	mut_04190	wt_05574	O00287.M137T	9	M	T	RRRGSGGGSTSKTCTY	RRRGSGGGSTSKTATY	23	127	pathogenic	immune	immune	Germline
O00287	RFXAP	Regulatory factor X-associated protein	wt	wt_05574	mut_04190					RRRGSGGGSMSKTCTY	RRRGSGGGSMSKTATY	3	127
O00287	RFXAP	Regulatory factor X-associated protein	mut	mut_00897	wt_01308	O00287.E144K	12	E	K	SGGGSMSKTCTYKGCS	SGGGSMSKTATYKGAS	2	131	pathogenic	immune	immune	Germline
O00287	RFXAP	Regulatory factor X-associated protein	wt	wt_01308	mut_00897;mut_13273					SGGGSMSKTCTYEGCS	SGGGSMSKTATYEGAS	4	131
O00287	RFXAP	Regulatory factor X-associated protein	mut	mut_13273	wt_01308	O00287.M137T	5	M	T	SGGGSTSKTCTYEGCS	SGGGSTSKTATYEGAS	11	131	pathogenic	immune	immune	Germline
O00287	RFXAP	Regulatory factor X-associated protein	wt	wt_12015	mut_23635;mut_33651					SMSKTCTYEGCSETTS	SMSKTATYEGASETTS	10	135
O00287	RFXAP	Regulatory factor X-associated protein	mut	mut_23635	wt_12015	O00287.E144K	8	E	K	SMSKTCTYKGCSETTS	SMSKTATYKGASETTS	4	135	pathogenic	immune	immune	Germline
O00287	RFXAP	Regulatory factor X-associated protein	mut	mut_33651	wt_12015	O00287.M137T	1	M	T	STSKTCTYEGCSETTS	STSKTATYEGASETTS	8	135	pathogenic	immune	immune	Germline
O00287	RFXAP	Regulatory factor X-associated protein	wt	wt_05273	mut_27831					TCTYEGCSETTSQVAK	TATYEGASETTSQVAK	17	139
O00287	RFXAP	Regulatory factor X-associated protein	mut	mut_27831	wt_05273	O00287.E144K	4	E	K	TCTYKGCSETTSQVAK	TATYKGASETTSQVAK	5	139	pathogenic	immune	immune	Germline
O00287	RFXAP	Regulatory factor X-associated protein	wt	wt_01990	mut_13307					EGCSETTSQVAKQRKP	EGASETTSQVAKQRKP	3	143
O00287	RFXAP	Regulatory factor X-associated protein	mut	mut_13307	wt_01990	O00287.E144K	0	E	K	KGCSETTSQVAKQRKP	KGASETTSQVAKQRKP	9	143	pathogenic	immune	immune	Germline
O00294	TULP1	Tubby-related protein 1	wt	wt_09671	mut_24626					ETFLVARAPDAEDEEE	ETFLVARAPDAEDEEE	2	103
O00294	TULP1	Tubby-related protein 1	mut	mut_24626	wt_09671	O00294.E117K	13	E	K	ETFLVARAPDAEDKEE	ETFLVARAPDAEDKEE	0	103	pathogenic	neurological	neurological	Germline
O00294	TULP1	Tubby-related protein 1	mut	mut_16883	wt_15663	O00294.E117K	9	E	K	VARAPDAEDKEEEEEE	VARAPDAEDKEEEEEE	1	107	pathogenic	neurological	neurological	Germline
O00294	TULP1	Tubby-related protein 1	wt	wt_15663	mut_16883					VARAPDAEDEEEEEEE	VARAPDAEDEEEEEEE	0	107
O00294	TULP1	Tubby-related protein 1	wt	wt_17494	mut_30759					PDAEDEEEEEEEDEED	PDAEDEEEEEEEDEED	0	111
O00294	TULP1	Tubby-related protein 1	mut	mut_30759	wt_17494	O00294.E117K	5	E	K	PDAEDKEEEEEEDEED	PDAEDKEEEEEEDEED	0	111	pathogenic	neurological	neurological	Germline
O00294	TULP1	Tubby-related protein 1	mut	mut_16402	wt_15396	O00294.E117K	1	E	K	DKEEEEEEDEEDEEEE	DKEEEEEEDEEDEEEE	0	115	pathogenic	neurological	neurological	Germline
O00294	TULP1	Tubby-related protein 1	wt	wt_15396	mut_16402					DEEEEEEEDEEDEEEE	DEEEEEEEDEEDEEEE	0	115
O00294	TULP1	Tubby-related protein 1	wt	wt_04945	mut_23921					DKKALKKKGTPKGARK	DKKALKKKGTPKGARK	0	231
O00294	TULP1	Tubby-related protein 1	mut	mut_23921	wt_04945	O00294.A245V	13	A	V	DKKALKKKGTPKGVRK	DKKALKKKGTPKGVRK	4	231	pathogenic	neurological	neurological	Germline/Somatic	1	1
O00294	TULP1	Tubby-related protein 1	wt	wt_04238	mut_15120					LKKKGTPKGARKEEEE	LKKKGTPKGARKEEEE	0	235
O00294	TULP1	Tubby-related protein 1	mut	mut_15120	wt_04238	O00294.A245V	9	A	V	LKKKGTPKGVRKEEEE	LKKKGTPKGVRKEEEE	0	235	pathogenic	neurological	neurological	Germline/Somatic	1	1
O00294	TULP1	Tubby-related protein 1	mut	mut_24083	wt_18639	O00294.A245V	5	A	V	GTPKGVRKEEEEEEEA	GTPKGVRKEEEEEEEA	2	239	pathogenic	neurological	neurological	Germline/Somatic	1	1
O00294	TULP1	Tubby-related protein 1	wt	wt_18639	mut_24083					GTPKGARKEEEEEEEA	GTPKGARKEEEEEEEA	0	239
O00294	TULP1	Tubby-related protein 1	mut	mut_31371	wt_20151	O00294.A245V	1	A	V	GVRKEEEEEEEAATVI	GVRKEEEEEEEAATVI	1	243	pathogenic	neurological	neurological	Germline/Somatic	1	1
O00294	TULP1	Tubby-related protein 1	wt	wt_20151	mut_31371					GARKEEEEEEEAATVI	GARKEEEEEEEAATVI	0	243
O00294	TULP1	Tubby-related protein 1	wt	wt_05590	mut_34853					EEEEEEEAATVIKKSN	EEEEEEEAATVIKKSN	0	247
O00294	TULP1	Tubby-related protein 1	mut	mut_34853	wt_05590	O00294.K261T	13	K	T	EEEEEEEAATVIKTSN	EEEEEEEAATVIKTSN	0	247	pathogenic	neurological	neurological	Somatic
O00294	TULP1	Tubby-related protein 1	mut	mut_18851	wt_16647	O00294.K261T	9	K	T	EEEAATVIKTSNQKGK	EEEAATVIKTSNQKGK	5	251	pathogenic	neurological	neurological	Somatic
O00294	TULP1	Tubby-related protein 1	wt	wt_16647	mut_18851					EEEAATVIKKSNQKGK	EEEAATVIKKSNQKGK	1	251
O00294	TULP1	Tubby-related protein 1	wt	wt_07802	mut_25580					ATVIKKSNQKGKAKGK	ATVIKKSNQKGKAKGK	1	255
O00294	TULP1	Tubby-related protein 1	mut	mut_25580	wt_07802	O00294.K261T	5	K	T	ATVIKTSNQKGKAKGK	ATVIKTSNQKGKAKGK	8	255	pathogenic	neurological	neurological	Somatic
O00294	TULP1	Tubby-related protein 1	mut	mut_01870	wt_02682	O00294.K261T	1	K	T	KTSNQKGKAKGKGKKK	KTSNQKGKAKGKGKKK	1	259	pathogenic	neurological	neurological	Somatic
O00294	TULP1	Tubby-related protein 1	wt	wt_02682	mut_01870					KKSNQKGKAKGKGKKK	KKSNQKGKAKGKGKKK	0	259
O00294	TULP1	Tubby-related protein 1	mut	mut_02648	wt_03734	O00294.D355N	3	D	N	ISINPTNLSRGGENFI	ISINPTNLSRGGENFI	0	351	pathogenic	neurological	neurological	Germline
O00294	TULP1	Tubby-related protein 1	wt	wt_03734	mut_02648					ISIDPTNLSRGGENFI	ISIDPTNLSRGGENFI	2	351
O00294	TULP1	Tubby-related protein 1	mut	mut_04168	wt_05546	O00294.G368W	14	G	W	IDPTNLSRGGENFIWK	IDPTNLSRGGENFIWK	0	353	pathogenic	neurological	neurological	Somatic
O00294	TULP1	Tubby-related protein 1	mut	mut_09897	wt_05546	O00294.D355N	1	D	N	INPTNLSRGGENFIGK	INPTNLSRGGENFIGK	2	353	pathogenic	neurological	neurological	Germline
O00294	TULP1	Tubby-related protein 1	mut	mut_12110	wt_05546	O00294.G368R	14	G	R	IDPTNLSRGGENFIRK	IDPTNLSRGGENFIRK	3	353	pathogenic	none	none	Somatic
O00294	TULP1	Tubby-related protein 1	wt	wt_05546	mut_04168;mut_09897;mut_12110					IDPTNLSRGGENFIGK	IDPTNLSRGGENFIGK	3	353
O00294	TULP1	Tubby-related protein 1	wt	wt_15807	mut_34129					NASDGLLVRWQNKTLE	NASDGLLVRWQNKTLE	7	440
O00294	TULP1	Tubby-related protein 1	mut	mut_34129	wt_15807	O00294.T454M	13	T	M	NASDGLLVRWQNKMLE	NASDGLLVRWQNKMLE	4	440	pathogenic	neurological	neurological	Somatic
O00305	CACNB4	Voltage-dependent L-type calcium channel subunit beta-4	mut	mut_00085	wt_00117	O00305.P15R	14	P	R	MSSSSYAKNGTADGRH	MSSSSYAKNGTADGRH	35	0	pathogenic	neurological	neurological	Somatic
O00305	CACNB4	Voltage-dependent L-type calcium channel subunit beta-4	wt	wt_00117	mut_00085					MSSSSYAKNGTADGPH	MSSSSYAKNGTADGPH	34	0
O00305	CACNB4	Voltage-dependent L-type calcium channel subunit beta-4	wt	wt_02797	mut_24999					SSYAKNGTADGPHSPT	SSYAKNGTADGPHSPT	7	3
O00305	CACNB4	Voltage-dependent L-type calcium channel subunit beta-4	mut	mut_24999	wt_02797	O00305.P15R	11	P	R	SSYAKNGTADGRHSPT	SSYAKNGTADGRHSPT	11	3	pathogenic	neurological	neurological	Somatic
O00305	CACNB4	Voltage-dependent L-type calcium channel subunit beta-4	wt	wt_08891	mut_26887					KNGTADGPHSPTSQVA	KNGTADGPHSPTSQVA	18	7
O00305	CACNB4	Voltage-dependent L-type calcium channel subunit beta-4	mut	mut_26887	wt_08891	O00305.P15R	7	P	R	KNGTADGRHSPTSQVA	KNGTADGRHSPTSQVA	24	7	pathogenic	neurological	neurological	Somatic
O00305	CACNB4	Voltage-dependent L-type calcium channel subunit beta-4	wt	wt_14568	mut_23845					ADGPHSPTSQVARGTT	ADGPHSPTSQVARGTT	31	11
O00305	CACNB4	Voltage-dependent L-type calcium channel subunit beta-4	mut	mut_23845	wt_14568	O00305.P15R	3	P	R	ADGRHSPTSQVARGTT	ADGRHSPTSQVARGTT	29	11	pathogenic	neurological	neurological	Somatic
O00329	PIK3CD	Phosphatidylinositol 4,5-bisphosphate 3-kinase catalytic subunit delta isoform	mut	mut_00220	wt_00321	O00329.C416R	13	C	R	KARSTKKKSKKADRPI	KARSTKKKSKKADRPI	5	402	pathogenic	immune	immune	Somatic	2	1
O00329	PIK3CD	Phosphatidylinositol 4,5-bisphosphate 3-kinase catalytic subunit delta isoform	wt	wt_00321	mut_00220					KARSTKKKSKKADCPI	KARSTKKKSKKADAPI	3	402
O00329	PIK3CD	Phosphatidylinositol 4,5-bisphosphate 3-kinase catalytic subunit delta isoform	wt	wt_20081	mut_36363					RESWKTKVNWLAHNVS	RESWKTKVNWLAHNVS	14	1023
O00329	PIK3CD	Phosphatidylinositol 4,5-bisphosphate 3-kinase catalytic subunit delta isoform	mut	mut_36363	wt_20081	O00329.E1025G	1	E	G	RGSWKTKVNWLAHNVS	RGSWKTKVNWLAHNVS	9	1023	pathogenic	immune	immune	Somatic
O00330	PDHX	Pyruvate dehydrogenase protein X component, mitochondrial	mut	mut_16753	wt_15590	O00330.Q248E	14	Q	E	TPAPTATPTAPSPLEA	TPAPTATPTAPSPLEA	35	233	pathogenic	none	none	Somatic
O00330	PDHX	Pyruvate dehydrogenase protein X component, mitochondrial	wt	wt_15590	mut_16753					TPAPTATPTAPSPLQA	TPAPTATPTAPSPLQA	27	233
O00330	PDHX	Pyruvate dehydrogenase protein X component, mitochondrial	wt	wt_17330	mut_32644					TATPTAPSPLQATAGP	TATPTAPSPLQATAGP	15	237
O00330	PDHX	Pyruvate dehydrogenase protein X component, mitochondrial	mut	mut_32644	wt_17330	O00330.Q248E	10	Q	E	TATPTAPSPLEATAGP	TATPTAPSPLEATAGP	33	237	pathogenic	none	none	Somatic
O00330	PDHX	Pyruvate dehydrogenase protein X component, mitochondrial	mut	mut_08241	wt_09575	O00330.Q248E	6	Q	E	TAPSPLEATAGPSYPR	TAPSPLEATAGPSYPR	17	241	pathogenic	none	none	Somatic
O00330	PDHX	Pyruvate dehydrogenase protein X component, mitochondrial	wt	wt_09575	mut_08241					TAPSPLQATAGPSYPR	TAPSPLQATAGPSYPR	40	241
O00330	PDHX	Pyruvate dehydrogenase protein X component, mitochondrial	wt	wt_14626	mut_20436					PLQATAGPSYPRPVIP	PLQATAGPSYPRPVIP	2	245
O00330	PDHX	Pyruvate dehydrogenase protein X component, mitochondrial	mut	mut_20436	wt_14626	O00330.Q248E	2	Q	E	PLEATAGPSYPRPVIP	PLEATAGPSYPRPVIP	13	245	pathogenic	none	none	Somatic
O00358	FOXE1	Forkhead box protein E1	wt	wt_07022	mut_15424					RRKRPLQRGKPPYSYI	RRKRPLQRGKPPYSYI	4	43
O00358	FOXE1	Forkhead box protein E1	mut	mut_15424	wt_07022	O00358.S57N	13	S	N	RRKRPLQRGKPPYNYI	RRKRPLQRGKPPYNYI	1	43	pathogenic	uncategorised	uncategorised	Somatic
O00358	FOXE1	Forkhead box protein E1	mut	mut_14793	wt_14526	O00358.A248G	15	A	G	SPELGPAPSGPGGSCG	SPELGPAPSGPGGSAG	2	232	pathogenic	cancer	cancer	Somatic
O00358	FOXE1	Forkhead box protein E1	mut	mut_23263	wt_14526	O00358.A248V	15	A	V	SPELGPAPSGPGGSCV	SPELGPAPSGPGGSAV	11	232	pathogenic	none	none	Somatic
O00358	FOXE1	Forkhead box protein E1	mut	mut_26936	wt_14526	O00358.A248D	15	A	D	SPELGPAPSGPGGSCD	SPELGPAPSGPGGSAD	32	232	pathogenic	none	none	Somatic
O00358	FOXE1	Forkhead box protein E1	wt	wt_14526	mut_14793;mut_23263;mut_26936					SPELGPAPSGPGGSCA	SPELGPAPSGPGGSAA	3	232
O00358	FOXE1	Forkhead box protein E1	wt	wt_04379	mut_04472;mut_07969;mut_08034					GPAPSGPGGSCAFASA	GPAPSGPGGSAAFASA	9	236
O00358	FOXE1	Forkhead box protein E1	mut	mut_04472	wt_04379	O00358.A248G	11	A	G	GPAPSGPGGSCGFASA	GPAPSGPGGSAGFASA	15	236	pathogenic	cancer	cancer	Somatic
O00358	FOXE1	Forkhead box protein E1	mut	mut_07969	wt_04379	O00358.A248V	11	A	V	GPAPSGPGGSCVFASA	GPAPSGPGGSAVFASA	10	236	pathogenic	none	none	Somatic
O00358	FOXE1	Forkhead box protein E1	mut	mut_08034	wt_04379	O00358.A248D	11	A	D	GPAPSGPGGSCDFASA	GPAPSGPGGSADFASA	1	236	pathogenic	none	none	Somatic
O00358	FOXE1	Forkhead box protein E1	mut	mut_00025	wt_00035	O00358.A248G	7	A	G	SGPGGSCGFASAGAPA	SGPGGSAGFASAGAPA	11	240	pathogenic	cancer	cancer	Somatic
O00358	FOXE1	Forkhead box protein E1	wt	wt_00035	mut_00025;mut_13291;mut_22985					SGPGGSCAFASAGAPA	SGPGGSAAFASAGAPA	15	240
O00358	FOXE1	Forkhead box protein E1	mut	mut_13291	wt_00035	O00358.A248D	7	A	D	SGPGGSCDFASAGAPA	SGPGGSADFASAGAPA	8	240	pathogenic	none	none	Somatic
O00358	FOXE1	Forkhead box protein E1	mut	mut_22985	wt_00035	O00358.A248V	7	A	V	SGPGGSCVFASAGAPA	SGPGGSAVFASAGAPA	16	240	pathogenic	none	none	Somatic
O00358	FOXE1	Forkhead box protein E1	wt	wt_03674	mut_03286;mut_14298;mut_26378					GSCAFASAGAPATTTG	GSAAFASAGAPATTTG	51	244
O00358	FOXE1	Forkhead box protein E1	mut	mut_03286	wt_03674	O00358.A248G	3	A	G	GSCGFASAGAPATTTG	GSAGFASAGAPATTTG	41	244	pathogenic	cancer	cancer	Somatic
O00358	FOXE1	Forkhead box protein E1	mut	mut_14298	wt_03674	O00358.A248V	3	A	V	GSCVFASAGAPATTTG	GSAVFASAGAPATTTG	38	244	pathogenic	none	none	Somatic
O00358	FOXE1	Forkhead box protein E1	mut	mut_26378	wt_03674	O00358.A248D	3	A	D	GSCDFASAGAPATTTG	GSADFASAGAPATTTG	15	244	pathogenic	none	none	Somatic
O00459	PIK3R2	Phosphatidylinositol 3-kinase regulatory subunit beta	mut	mut_29899	wt_19949	O00459.S650G	14	S	G	LSGKRDGTFLIRESGQ	LSGKRDGTFLIRESGQ	11	635	pathogenic	none	none	Somatic
O00459	PIK3R2	Phosphatidylinositol 3-kinase regulatory subunit beta	wt	wt_19949	mut_29899					LSGKRDGTFLIRESSQ	LSGKRDGTFLIRESSQ	8	635
O00459	PIK3R2	Phosphatidylinositol 3-kinase regulatory subunit beta	wt	wt_06254	mut_29379					GKRDGTFLIRESSQRG	GKRDGTFLIRESSQRG	25	637
O00459	PIK3R2	Phosphatidylinositol 3-kinase regulatory subunit beta	mut	mut_29379	wt_06254	O00459.S650G	12	S	G	GKRDGTFLIRESGQRG	GKRDGTFLIRESGQRG	9	637	pathogenic	none	none	Somatic
O00469	PLOD2	Procollagen-lysine,2-oxoglutarate 5-dioxygenase 2	mut	mut_00557	wt_00809	O00469.T608I	15	T	I	KHHDSRISGGYENVPI	KHHDSRISGGYENVPI	12	592	pathogenic	musculoskeletal	musculoskeletal	Somatic
O00469	PLOD2	Procollagen-lysine,2-oxoglutarate 5-dioxygenase 2	wt	wt_00809	mut_00557;mut_26531;mut_27162;mut_29596					KHHDSRISGGYENVPT	KHHDSRISGGYENVPT	2	592
O00469	PLOD2	Procollagen-lysine,2-oxoglutarate 5-dioxygenase 2	mut	mut_26531	wt_00809	O00469.G601V	8	G	V	KHHDSRISVGYENVPT	KHHDSRISVGYENVPT	22	592	pathogenic	musculoskeletal	musculoskeletal	Somatic
O00469	PLOD2	Procollagen-lysine,2-oxoglutarate 5-dioxygenase 2	mut	mut_27162	wt_00809	O00469.G601C	8	G	A	KHHDSRISAGYENVPT	KHHDSRISAGYENVPT	13	592	pathogenic	musculoskeletal	musculoskeletal	Somatic
O00469	PLOD2	Procollagen-lysine,2-oxoglutarate 5-dioxygenase 2	mut	mut_29596	wt_00809	O00469.R598H	5	R	H	KHHDSHISGGYENVPT	KHHDSHISGGYENVPT	24	592	pathogenic	musculoskeletal	musculoskeletal	Somatic
O00469	PLOD2	Procollagen-lysine,2-oxoglutarate 5-dioxygenase 2	wt	wt_03582	mut_13585;mut_15425;mut_17748;mut_22322					HDSRISGGYENVPTDD	HDSRISGGYENVPTDD	3	594
O00469	PLOD2	Procollagen-lysine,2-oxoglutarate 5-dioxygenase 2	mut	mut_13585	wt_03582	O00469.G601C	6	G	A	HDSRISAGYENVPTDD	HDSRISAGYENVPTDD	14	594	pathogenic	musculoskeletal	musculoskeletal	Somatic
O00469	PLOD2	Procollagen-lysine,2-oxoglutarate 5-dioxygenase 2	mut	mut_15425	wt_03582	O00469.R598H	3	R	H	HDSHISGGYENVPTDD	HDSHISGGYENVPTDD	10	594	pathogenic	musculoskeletal	musculoskeletal	Somatic
O00469	PLOD2	Procollagen-lysine,2-oxoglutarate 5-dioxygenase 2	mut	mut_17748	wt_03582	O00469.T608I	13	T	I	HDSRISGGYENVPIDD	HDSRISGGYENVPIDD	5	594	pathogenic	musculoskeletal	musculoskeletal	Somatic
O00469	PLOD2	Procollagen-lysine,2-oxoglutarate 5-dioxygenase 2	mut	mut_22322	wt_03582	O00469.G601V	6	G	V	HDSRISVGYENVPTDD	HDSRISVGYENVPTDD	36	594	pathogenic	musculoskeletal	musculoskeletal	Somatic
O00476	SLC17A3	Sodium-dependent phosphate transport protein 4	mut	mut_04128	wt_05502	O00476.N68H	3	N	H	AMVHSTSPQSQLNDSS	AMVHSTSPQSQLNDSS	19	64	pathogenic	metabolic	metabolic	Somatic
O00476	SLC17A3	Sodium-dependent phosphate transport protein 4	wt	wt_05502	mut_04128					AMVNSTSPQSQLNDSS	AMVNSTSPQSQLNDSS	14	64
O00499	BIN1	Myc box-dependent-interacting protein 1	wt	wt_05586	mut_12641					KVLQKLGKADETKDEQ	KVLQKLGKADETKDEQ	2	27
O00499	BIN1	Myc box-dependent-interacting protein 1	mut	mut_12641	wt_05586	O00499.K35N	7	K	N	KVLQKLGNADETKDEQ	KVLQKLGNADETKDEQ	3	27	pathogenic	musculoskeletal	musculoskeletal	Somatic	1	1
O00499	BIN1	Myc box-dependent-interacting protein 1	mut	mut_07137	wt_08571	O00499.K35N	4	K	N	QKLGNADETKDEQFEQ	QKLGNADETKDEQFEQ	4	30	pathogenic	musculoskeletal	musculoskeletal	Somatic	1	1
O00499	BIN1	Myc box-dependent-interacting protein 1	wt	wt_08571	mut_07137					QKLGKADETKDEQFEQ	QKLGKADETKDEQFEQ	3	30
O00522	KRIT1	Krev interaction trapped protein 1	mut	mut_05922	wt_07384	O00522.G101R	7	G	R	MKKFPLDREKMGREAS	MKKFPLDREKMGREAS	1	93	pathogenic	neurological	neurological	Somatic
O00522	KRIT1	Krev interaction trapped protein 1	wt	wt_07384	mut_05922;mut_35183					MKKFPLDGEKMGREAS	MKKFPLDGEKMGREAS	0	93
O00522	KRIT1	Krev interaction trapped protein 1	mut	mut_35183	wt_07384	O00522.F97S	3	F	S	MKKSPLDGEKMGREAS	MKKSPLDGEKMGREAS	0	93	pathogenic	cardiovascular/hematologic	cardiovascular/hematologic	Somatic
O00522	KRIT1	Krev interaction trapped protein 1	mut	mut_02479	wt_03508	O00522.G101R	5	G	R	KFPLDREKMGREASLF	KFPLDREKMGREASLF	0	95	pathogenic	neurological	neurological	Somatic
O00522	KRIT1	Krev interaction trapped protein 1	mut	mut_10087	wt_03508	O00522.F97S	1	F	S	KSPLDGEKMGREASLF	KSPLDGEKMGREASLF	0	95	pathogenic	cardiovascular/hematologic	cardiovascular/hematologic	Somatic
O00522	KRIT1	Krev interaction trapped protein 1	wt	wt_03508	mut_02479;mut_10087					KFPLDGEKMGREASLF	KFPLDGEKMGREASLF	0	95
O00522	KRIT1	Krev interaction trapped protein 1	mut	mut_22993	wt_18324	O00522.G101R	0	G	R	REKMGREASLFIVPSV	REKMGREASLFIVPSV	16	100	pathogenic	neurological	neurological	Somatic
O00522	KRIT1	Krev interaction trapped protein 1	wt	wt_18324	mut_22993					GEKMGREASLFIVPSV	GEKMGREASLFIVPSV	5	100
O00522	KRIT1	Krev interaction trapped protein 1	wt	wt_05692	mut_16832					YTPGCPIFYCLQDIMR	YTPGAPIFYALQDIMR	12	124
O00522	KRIT1	Krev interaction trapped protein 1	mut	mut_16832	wt_05692	O00522.D137G	12	D	G	YTPGCPIFYCLQGIMR	YTPGAPIFYALQGIMR	3	124	pathogenic	cardiovascular/hematologic	cardiovascular/hematologic	Somatic
O00522	KRIT1	Krev interaction trapped protein 1	mut	mut_24612	wt_18787	O00522.D137G	8	D	G	CPIFYCLQGIMRVCSE	APIFYALQGIMRVASE	5	128	pathogenic	cardiovascular/hematologic	cardiovascular/hematologic	Somatic
O00522	KRIT1	Krev interaction trapped protein 1	wt	wt_18787	mut_24612					CPIFYCLQDIMRVCSE	APIFYALQDIMRVASE	3	128
O00522	KRIT1	Krev interaction trapped protein 1	wt	wt_08065	mut_35307					DIMRVCSESSTHFATL	DIMRVASESSTHFATL	34	136
O00522	KRIT1	Krev interaction trapped protein 1	mut	mut_35307	wt_08065	O00522.D137G	0	D	G	GIMRVCSESSTHFATL	GIMRVASESSTHFATL	16	136	pathogenic	cardiovascular/hematologic	cardiovascular/hematologic	Somatic
O00555	CACNA1A	Voltage-dependent P/Q-type calcium channel subunit alpha-1A	mut	mut_03915	wt_05265	O00555.S218L	8	S	L	PSLQVVLKLIMKAMIP	PSLQVVLKLIMKAMIP	2	209	pathogenic	neurological;metabolic;organ_abnormality	mixed	Somatic	1	1
O00555	CACNA1A	Voltage-dependent P/Q-type calcium channel subunit alpha-1A	wt	wt_05265	mut_03915					PSLQVVLKSIMKAMIP	PSLQVVLKSIMKAMIP	2	209
O00555	CACNA1A	Voltage-dependent P/Q-type calcium channel subunit alpha-1A	mut	mut_04788	wt_06212	O00555.S218L	5	S	L	QVVLKLIMKAMIPLLQ	QVVLKLIMKAMIPLLQ	10	212	pathogenic	neurological;metabolic;organ_abnormality	mixed	Somatic	1	1
O00555	CACNA1A	Voltage-dependent P/Q-type calcium channel subunit alpha-1A	wt	wt_06212	mut_04788					QVVLKSIMKAMIPLLQ	QVVLKSIMKAMIPLLQ	10	212
O00555	CACNA1A	Voltage-dependent P/Q-type calcium channel subunit alpha-1A	mut	mut_00829	wt_01215	O00555.L389F	13	L	F	FLKLRRQQQIEREFNG	FLKLRRQQQIEREFNG	2	375	pathogenic	neurological	neurological	Somatic
O00555	CACNA1A	Voltage-dependent P/Q-type calcium channel subunit alpha-1A	wt	wt_01215	mut_00829;mut_33147					FLKLRRQQQIERELNG	FLKLRRQQQIERELNG	3	375
O00555	CACNA1A	Voltage-dependent P/Q-type calcium channel subunit alpha-1A	mut	mut_33147	wt_01215	O00555.E388K	12	E	K	FLKLRRQQQIERKLNG	FLKLRRQQQIERKLNG	1	375	pathogenic	neurological	neurological	Somatic
O00555	CACNA1A	Voltage-dependent P/Q-type calcium channel subunit alpha-1A	wt	wt_07647	mut_21419;mut_33355					RRQQQIERELNGYMEW	RRQQQIERELNGYMEW	5	379
O00555	CACNA1A	Voltage-dependent P/Q-type calcium channel subunit alpha-1A	mut	mut_21419	wt_07647	O00555.E388K	8	E	K	RRQQQIERKLNGYMEW	RRQQQIERKLNGYMEW	15	379	pathogenic	neurological	neurological	Somatic
O00555	CACNA1A	Voltage-dependent P/Q-type calcium channel subunit alpha-1A	mut	mut_33355	wt_07647	O00555.L389F	9	L	F	RRQQQIEREFNGYMEW	RRQQQIEREFNGYMEW	4	379	pathogenic	neurological	neurological	Somatic
O00555	CACNA1A	Voltage-dependent P/Q-type calcium channel subunit alpha-1A	mut	mut_03276	wt_04511	O00555.L389F	5	L	F	QIEREFNGYMEWISKA	QIEREFNGYMEWISKA	1	383	pathogenic	neurological	neurological	Somatic
O00555	CACNA1A	Voltage-dependent P/Q-type calcium channel subunit alpha-1A	wt	wt_04511	mut_03276;mut_34523					QIERELNGYMEWISKA	QIERELNGYMEWISKA	4	383
O00555	CACNA1A	Voltage-dependent P/Q-type calcium channel subunit alpha-1A	mut	mut_34523	wt_04511	O00555.E388K	4	E	K	QIERKLNGYMEWISKA	QIERKLNGYMEWISKA	1	383	pathogenic	neurological	neurological	Somatic
O00555	CACNA1A	Voltage-dependent P/Q-type calcium channel subunit alpha-1A	wt	wt_14319	mut_27881;mut_35908					ELNGYMEWISKAEEVI	ELNGYMEWISKAEEVI	3	387
O00555	CACNA1A	Voltage-dependent P/Q-type calcium channel subunit alpha-1A	mut	mut_27881	wt_14319	O00555.L389F	1	L	F	EFNGYMEWISKAEEVI	EFNGYMEWISKAEEVI	1	387	pathogenic	neurological	neurological	Somatic
O00555	CACNA1A	Voltage-dependent P/Q-type calcium channel subunit alpha-1A	mut	mut_35908	wt_14319	O00555.E388K	0	E	K	KLNGYMEWISKAEEVI	KLNGYMEWISKAEEVI	2	387	pathogenic	neurological	neurological	Somatic
O00555	CACNA1A	Voltage-dependent P/Q-type calcium channel subunit alpha-1A	wt	wt_17810	mut_32284					YMEWISKAEEVILAED	YMEWISKAEEVILAED	6	391
O00555	CACNA1A	Voltage-dependent P/Q-type calcium channel subunit alpha-1A	mut	mut_32284	wt_17810	O00555.A405T	13	A	T	YMEWISKAEEVILTED	YMEWISKAEEVILTED	4	391	pathogenic	neurological;metabolic	mixed	Somatic
O00555	CACNA1A	Voltage-dependent P/Q-type calcium channel subunit alpha-1A	wt	wt_10269	mut_28418					ISKAEEVILAEDETDG	ISKAEEVILAEDETDG	3	395
O00555	CACNA1A	Voltage-dependent P/Q-type calcium channel subunit alpha-1A	mut	mut_28418	wt_10269	O00555.A405T	9	A	T	ISKAEEVILTEDETDG	ISKAEEVILTEDETDG	1	395	pathogenic	neurological;metabolic	mixed	Somatic
O00555	CACNA1A	Voltage-dependent P/Q-type calcium channel subunit alpha-1A	wt	wt_18131	mut_30627					EEVILAEDETDGEQRH	EEVILAEDETDGEQRH	20	399
O00555	CACNA1A	Voltage-dependent P/Q-type calcium channel subunit alpha-1A	mut	mut_30627	wt_18131	O00555.A405T	5	A	T	EEVILTEDETDGEQRH	EEVILTEDETDGEQRH	8	399	pathogenic	neurological;metabolic	mixed	Somatic
O00555	CACNA1A	Voltage-dependent P/Q-type calcium channel subunit alpha-1A	mut	mut_11975	wt_12657	O00555.A405T	1	A	T	LTEDETDGEQRHPFDG	LTEDETDGEQRHPFDG	11	403	pathogenic	neurological;metabolic	mixed	Somatic
O00555	CACNA1A	Voltage-dependent P/Q-type calcium channel subunit alpha-1A	wt	wt_12657	mut_11975					LAEDETDGEQRHPFDA	LAEDETDGEQRHPFDG	7	403
O00555	CACNA1A	Voltage-dependent P/Q-type calcium channel subunit alpha-1A	wt	wt_18158	mut_24860					EDQLADIASVGSPFAR	EDQLADIASVGSPFAR	15	438
O00555	CACNA1A	Voltage-dependent P/Q-type calcium channel subunit alpha-1A	mut	mut_24860	wt_18158	O00555.R454Q	15	R	Q	EDQLADIASVGSPFAQ	EDQLADIASVGSPFAQ	25	438	pathogenic	neurological;metabolic	mixed	Somatic
O00555	CACNA1A	Voltage-dependent P/Q-type calcium channel subunit alpha-1A	wt	wt_01462	mut_35745					ADIASVGSPFARASIK	ADIASVGSPFARASIK	4	442
O00555	CACNA1A	Voltage-dependent P/Q-type calcium channel subunit alpha-1A	mut	mut_35745	wt_01462	O00555.R454Q	11	R	Q	ADIASVGSPFAQASIK	ADIASVGSPFAQASIK	3	442	pathogenic	neurological;metabolic	mixed	Somatic
O00555	CACNA1A	Voltage-dependent P/Q-type calcium channel subunit alpha-1A	wt	wt_00546	mut_04015;mut_08571					DNLANAQELTKDEQEE	DNLANAQELTKDEQEE	2	713
O00555	CACNA1A	Voltage-dependent P/Q-type calcium channel subunit alpha-1A	mut	mut_04015	wt_00546	O00555.D714E	0	D	E	ENLANAQELTKDEQEE	ENLANAQELTKDEQEE	2	713	pathogenic	organ_abnormality	organ_abnormality	Somatic
O00555	CACNA1A	Voltage-dependent P/Q-type calcium channel subunit alpha-1A	mut	mut_08571	wt_00546	O00555.N715T	1	N	T	DTLANAQELTKDEQEE	DTLANAQELTKDEQEE	7	713	pathogenic	metabolic	metabolic	Somatic
O00555	CACNA1A	Voltage-dependent P/Q-type calcium channel subunit alpha-1A	wt	wt_13903	mut_26305					NLLASREALYNEMDPD	NLLASREALYNEMDPD	3	784
O00555	CACNA1A	Voltage-dependent P/Q-type calcium channel subunit alpha-1A	mut	mut_26305	wt_13903	O00555.M797T	12	M	T	NLLASREALYNETDPD	NLLASREALYNETDPD	7	784	pathogenic	neurological	neurological	Germline
O00555	CACNA1A	Voltage-dependent P/Q-type calcium channel subunit alpha-1A	mut	mut_14524	wt_14342	O00555.M797T	8	M	T	SREALYNETDPDERWK	SREALYNETDPDERWK	10	788	pathogenic	neurological	neurological	Germline
O00555	CACNA1A	Voltage-dependent P/Q-type calcium channel subunit alpha-1A	wt	wt_14342	mut_14524					SREALYNEMDPDERWK	SREALYNEMDPDERWK	1	788
O00555	CACNA1A	Voltage-dependent P/Q-type calcium channel subunit alpha-1A	wt	wt_13822	mut_23689					LYNEMDPDERWKAAYT	LYNEMDPDERWKAAYT	1	792
O00555	CACNA1A	Voltage-dependent P/Q-type calcium channel subunit alpha-1A	mut	mut_23689	wt_13822	O00555.M797T	4	M	T	LYNETDPDERWKAAYT	LYNETDPDERWKAAYT	0	792	pathogenic	neurological	neurological	Germline
O00555	CACNA1A	Voltage-dependent P/Q-type calcium channel subunit alpha-1A	wt	wt_09818	mut_30586					MDPDERWKAAYTRHLR	MDPDERWKAAYTRHLR	9	796
O00555	CACNA1A	Voltage-dependent P/Q-type calcium channel subunit alpha-1A	mut	mut_30586	wt_09818	O00555.M797T	0	M	T	TDPDERWKAAYTRHLR	TDPDERWKAAYTRHLR	14	796	pathogenic	neurological	neurological	Germline
O00555	CACNA1A	Voltage-dependent P/Q-type calcium channel subunit alpha-1A	mut	mut_00178	wt_00255	O00555.Q847E	14	Q	E	NNTNKSRAAEPTVDER	NNTNKSRAAEPTVDER	3	832	pathogenic	none	none	Germline
O00555	CACNA1A	Voltage-dependent P/Q-type calcium channel subunit alpha-1A	wt	wt_00255	mut_00178					NNTNKSRAAEPTVDQR	NNTNKSRAAEPTVDQR	3	832
O00555	CACNA1A	Voltage-dependent P/Q-type calcium channel subunit alpha-1A	wt	wt_14936	mut_35253					KSRAAEPTVDQRLGQQ	KSRAAEPTVDQRLGQQ	4	836
O00555	CACNA1A	Voltage-dependent P/Q-type calcium channel subunit alpha-1A	mut	mut_35253	wt_14936	O00555.Q847E	10	Q	E	KSRAAEPTVDERLGQQ	KSRAAEPTVDERLGQQ	5	836	pathogenic	none	none	Germline
O00555	CACNA1A	Voltage-dependent P/Q-type calcium channel subunit alpha-1A	mut	mut_00050	wt_00075	O00555.Q847E	6	Q	E	AEPTVDERLGQQRAED	AEPTVDERLGQQRAED	24	840	pathogenic	none	none	Germline
O00555	CACNA1A	Voltage-dependent P/Q-type calcium channel subunit alpha-1A	wt	wt_00075	mut_00050					AEPTVDQRLGQQRAED	AEPTVDQRLGQQRAED	24	840
O00555	CACNA1A	Voltage-dependent P/Q-type calcium channel subunit alpha-1A	mut	mut_26171	wt_19210	O00555.Q847E	2	Q	E	VDERLGQQRAEDFLRK	VDERLGQQRAEDFLRK	5	844	pathogenic	none	none	Germline
O00555	CACNA1A	Voltage-dependent P/Q-type calcium channel subunit alpha-1A	wt	wt_19210	mut_26171					VDQRLGQQRAEDFLRK	VDQRLGQQRAEDFLRK	7	844
O00555	CACNA1A	Voltage-dependent P/Q-type calcium channel subunit alpha-1A	wt	wt_09788	mut_11574					QARYHDRARDPSGSAG	QARYHDRARDPSGSAG	17	860
O00555	CACNA1A	Voltage-dependent P/Q-type calcium channel subunit alpha-1A	mut	mut_11574	wt_09788	O00555.S874A	13	S	A	QARYHDRARDPSGAAG	QARYHDRARDPSGAAG	30	860		uncategorised	uncategorised	Somatic
O00555	CACNA1A	Voltage-dependent P/Q-type calcium channel subunit alpha-1A	wt	wt_15642	mut_17442					HDRARDPSGSAGLDAR	HDRARDPSGSAGLDAR	6	864
O00555	CACNA1A	Voltage-dependent P/Q-type calcium channel subunit alpha-1A	mut	mut_17442	wt_15642	O00555.S874A	9	S	A	HDRARDPSGAAGLDAR	HDRARDPSGAAGLDAR	31	864		uncategorised	uncategorised	Somatic
O00555	CACNA1A	Voltage-dependent P/Q-type calcium channel subunit alpha-1A	mut	mut_13695	wt_13787	O00555.S874A	5	S	A	RDPSGAAGLDARRPWA	RDPSGAAGLDARRPWA	6	868		uncategorised	uncategorised	Somatic
O00555	CACNA1A	Voltage-dependent P/Q-type calcium channel subunit alpha-1A	wt	wt_13787	mut_13695					RDPSGSAGLDARRPWA	RDPSGSAGLDARRPWA	33	868
O00555	CACNA1A	Voltage-dependent P/Q-type calcium channel subunit alpha-1A	wt	wt_10263	mut_35150					GSAGLDARRPWAGSQE	GSAGLDARRPWAGSQE	5	872
O00555	CACNA1A	Voltage-dependent P/Q-type calcium channel subunit alpha-1A	mut	mut_35150	wt_10263	O00555.S874A	1	S	A	GAAGLDARRPWAGSQE	GAAGLDARRPWAGSQE	6	872		uncategorised	uncategorised	Somatic
O00555	CACNA1A	Voltage-dependent P/Q-type calcium channel subunit alpha-1A	wt	wt_03396	mut_36167					RPWAGSQEAELSREGP	RPWAGSQEAELSREGP	6	880
O00555	CACNA1A	Voltage-dependent P/Q-type calcium channel subunit alpha-1A	mut	mut_36167	wt_03396	O00555.P896R	15	P	R	RPWAGSQEAELSREGR	RPWAGSQEAELSREGR	12	880	pathogenic	neurological;metabolic	mixed	Germline
O00555	CACNA1A	Voltage-dependent P/Q-type calcium channel subunit alpha-1A	wt	wt_11220	mut_27109					GSQEAELSREGPYGRE	GSQEAELSREGPYGRE	3	884
O00555	CACNA1A	Voltage-dependent P/Q-type calcium channel subunit alpha-1A	mut	mut_27109	wt_11220	O00555.P896R	11	P	R	GSQEAELSREGRYGRE	GSQEAELSREGRYGRE	3	884	pathogenic	neurological;metabolic	mixed	Germline
O00555	CACNA1A	Voltage-dependent P/Q-type calcium channel subunit alpha-1A	mut	mut_10219	wt_11294	O00555.P896R	7	P	R	AELSREGRYGRESDHH	AELSREGRYGRESDHH	14	888	pathogenic	neurological;metabolic	mixed	Germline
O00555	CACNA1A	Voltage-dependent P/Q-type calcium channel subunit alpha-1A	wt	wt_11294	mut_10219					AELSREGPYGRESDHH	AELSREGPYGRESDHH	12	888
O00555	CACNA1A	Voltage-dependent P/Q-type calcium channel subunit alpha-1A	wt	wt_17587	mut_33868					REGPYGRESDHHAREG	REGPYGRESDHHAREG	6	892
O00555	CACNA1A	Voltage-dependent P/Q-type calcium channel subunit alpha-1A	mut	mut_33868	wt_17587	O00555.P896R	3	P	R	REGRYGRESDHHAREG	REGRYGRESDHHAREG	14	892	pathogenic	neurological;metabolic	mixed	Germline
O00555	CACNA1A	Voltage-dependent P/Q-type calcium channel subunit alpha-1A	wt	wt_11482	mut_19012					ERGKAGDPHRRHVHRQ	ERGKAGDPHRRHVHRQ	40	920
O00555	CACNA1A	Voltage-dependent P/Q-type calcium channel subunit alpha-1A	mut	mut_19012	wt_11482	O00555.Q936E	15	Q	E	ERGKAGDPHRRHVHRE	ERGKAGDPHRRHVHRE	41	920	pathogenic	none	none	Somatic
O00555	CACNA1A	Voltage-dependent P/Q-type calcium channel subunit alpha-1A	wt	wt_15013	mut_22748					AGDPHRRHVHRQGGSR	AGDPHRRHVHRQGGSR	79	924
O00555	CACNA1A	Voltage-dependent P/Q-type calcium channel subunit alpha-1A	mut	mut_22748	wt_15013	O00555.Q936E	11	Q	E	AGDPHRRHVHREGGSR	AGDPHRRHVHREGGSR	28	924	pathogenic	none	none	Somatic
O00555	CACNA1A	Voltage-dependent P/Q-type calcium channel subunit alpha-1A	wt	wt_08040	mut_07943					HRRHVHRQGGSRESRS	HRRHVHRQGGSRESRS	24	928
O00555	CACNA1A	Voltage-dependent P/Q-type calcium channel subunit alpha-1A	mut	mut_07943	wt_08040	O00555.Q936E	7	Q	E	HRRHVHREGGSRESRS	HRRHVHREGGSRESRS	16	928	pathogenic	none	none	Somatic
O00555	CACNA1A	Voltage-dependent P/Q-type calcium channel subunit alpha-1A	mut	mut_20682	wt_17441	O00555.Q936E	3	Q	E	VHREGGSRESRSGSPR	VHREGGSRESRSGSPR	24	932	pathogenic	none	none	Somatic
O00555	CACNA1A	Voltage-dependent P/Q-type calcium channel subunit alpha-1A	wt	wt_17441	mut_20682					VHRQGGSRESRSGSPR	VHRQGGSRESRSGSPR	22	932
O00555	CACNA1A	Voltage-dependent P/Q-type calcium channel subunit alpha-1A	mut	mut_07936	wt_09312	O00555.R956L	15	R	L	ESRSGSPRTGADGEHL	ESRSGSPRTGADGEHL	3	940	pathogenic	neurological;metabolic	mixed	Somatic
O00555	CACNA1A	Voltage-dependent P/Q-type calcium channel subunit alpha-1A	wt	wt_09312	mut_07936					ESRSGSPRTGADGEHR	ESRSGSPRTGADGEHR	13	940
O00555	CACNA1A	Voltage-dependent P/Q-type calcium channel subunit alpha-1A	wt	wt_15500	mut_26550					GSPRTGADGEHRRHRA	GSPRTGADGEHRRHRA	9	944
O00555	CACNA1A	Voltage-dependent P/Q-type calcium channel subunit alpha-1A	mut	mut_26550	wt_15500	O00555.R956L	11	R	L	GSPRTGADGEHLRHRA	GSPRTGADGEHLRHRA	22	944	pathogenic	neurological;metabolic	mixed	Somatic
O00555	CACNA1A	Voltage-dependent P/Q-type calcium channel subunit alpha-1A	wt	wt_17533	mut_33561					TGADGEHRRHRAHRRP	TGADGEHRRHRAHRRP	119	948
O00555	CACNA1A	Voltage-dependent P/Q-type calcium channel subunit alpha-1A	mut	mut_33561	wt_17533	O00555.R956L	7	R	L	TGADGEHLRHRAHRRP	TGADGEHLRHRAHRRP	77	948	pathogenic	neurological;metabolic	mixed	Somatic
O00555	CACNA1A	Voltage-dependent P/Q-type calcium channel subunit alpha-1A	wt	wt_08276	mut_31295					GEHRRHRAHRRPGEEG	GEHRRHRAHRRPGEEG	2	952
O00555	CACNA1A	Voltage-dependent P/Q-type calcium channel subunit alpha-1A	mut	mut_31295	wt_08276	O00555.R956L	3	R	L	GEHLRHRAHRRPGEEG	GEHLRHRAHRRPGEEG	7	952	pathogenic	neurological;metabolic	mixed	Somatic
O00555	CACNA1A	Voltage-dependent P/Q-type calcium channel subunit alpha-1A	wt	wt_10076	mut_12669					GPKPMPPYSSMFILST	GPKPMPPYSSMFILST	9	1212
O00555	CACNA1A	Voltage-dependent P/Q-type calcium channel subunit alpha-1A	mut	mut_12669	wt_10076	O00555.T1228M	15	T	M	GPKPMPPYSSMFILSM	GPKPMPPYSSMFILSM	8	1212	pathogenic	none	none	Somatic
O00555	CACNA1A	Voltage-dependent P/Q-type calcium channel subunit alpha-1A	wt	wt_17352	mut_33234;mut_33909					MPPYSSMFILSTTNPL	MPPYSSMFILSTTNPL	4	1216
O00555	CACNA1A	Voltage-dependent P/Q-type calcium channel subunit alpha-1A	mut	mut_33234	wt_17352	O00555.T1229M	12	T	M	MPPYSSMFILSTMNPL	MPPYSSMFILSTMNPL	3	1216		uncategorised	uncategorised
O00555	CACNA1A	Voltage-dependent P/Q-type calcium channel subunit alpha-1A	mut	mut_33909	wt_17352	O00555.T1228M	11	T	M	MPPYSSMFILSMTNPL	MPPYSSMFILSMTNPL	3	1216	pathogenic	none	none	Somatic
O00555	CACNA1A	Voltage-dependent P/Q-type calcium channel subunit alpha-1A	mut	mut_04380	wt_05773	O00555.T1229M	8	T	M	SSMFILSTMNPLRRLC	SSMFILSTMNPLRRLA	7	1220		uncategorised	uncategorised
O00555	CACNA1A	Voltage-dependent P/Q-type calcium channel subunit alpha-1A	mut	mut_09735	wt_05773	O00555.T1228M	7	T	M	SSMFILSMTNPLRRLC	SSMFILSMTNPLRRLA	7	1220	pathogenic	none	none	Somatic
O00555	CACNA1A	Voltage-dependent P/Q-type calcium channel subunit alpha-1A	wt	wt_05773	mut_04380;mut_09735					SSMFILSTTNPLRRLC	SSMFILSTTNPLRRLA	7	1220
O00555	CACNA1A	Voltage-dependent P/Q-type calcium channel subunit alpha-1A	mut	mut_20891	wt_17541	O00555.T1228M	3	T	M	ILSMTNPLRRLCHYIL	ILSMTNPLRRLAHYIL	3	1224	pathogenic	none	none	Somatic
O00555	CACNA1A	Voltage-dependent P/Q-type calcium channel subunit alpha-1A	mut	mut_30241	wt_17541	O00555.T1229M	4	T	M	ILSTMNPLRRLCHYIL	ILSTMNPLRRLAHYIL	0	1224		uncategorised	uncategorised
O00555	CACNA1A	Voltage-dependent P/Q-type calcium channel subunit alpha-1A	wt	wt_17541	mut_20891;mut_30241					ILSTTNPLRRLCHYIL	ILSTTNPLRRLAHYIL	0	1224
O00555	CACNA1A	Voltage-dependent P/Q-type calcium channel subunit alpha-1A	mut	mut_01263	wt_01820	O00555.T1229M	3	T	M	LSTMNPLRRLCHYILN	LSTMNPLRRLAHYILN	1	1225		uncategorised	uncategorised
O00555	CACNA1A	Voltage-dependent P/Q-type calcium channel subunit alpha-1A	mut	mut_15672	wt_01820	O00555.T1228M	2	T	M	LSMTNPLRRLCHYILN	LSMTNPLRRLAHYILN	1	1225	pathogenic	none	none	Somatic
O00555	CACNA1A	Voltage-dependent P/Q-type calcium channel subunit alpha-1A	wt	wt_01820	mut_01263;mut_15672					LSTTNPLRRLCHYILN	LSTTNPLRRLAHYILN	7	1225
O00555	CACNA1A	Voltage-dependent P/Q-type calcium channel subunit alpha-1A	wt	wt_06840	mut_14217;mut_21009;mut_21196;mut_21582					RLPKLKAVFDCVVNSL	RLPKLKAVFDAVVNSL	10	1357
O00555	CACNA1A	Voltage-dependent P/Q-type calcium channel subunit alpha-1A	mut	mut_14217	wt_06840	O00555.R1358W	0	R	W	WLPKLKAVFDCVVNSL	WLPKLKAVFDAVVNSL	13	1357	pathogenic	cancer	cancer	Somatic
O00555	CACNA1A	Voltage-dependent P/Q-type calcium channel subunit alpha-1A	mut	mut_21009	wt_06840	O00555.P1360Q	2	P	Q	RLQKLKAVFDCVVNSL	RLQKLKAVFDAVVNSL	5	1357	pathogenic	none	none	Somatic
O00555	CACNA1A	Voltage-dependent P/Q-type calcium channel subunit alpha-1A	mut	mut_21196	wt_06840	O00555.C1368R	10	C	R	RLPKLKAVFDRVVNSL	RLPKLKAVFDRVVNSL	8	1357	pathogenic	neurological;metabolic	mixed	Somatic
O00555	CACNA1A	Voltage-dependent P/Q-type calcium channel subunit alpha-1A	mut	mut_21582	wt_06840	O00555.F1366I	8	F	I	RLPKLKAVIDCVVNSL	RLPKLKAVIDAVVNSL	12	1357	pathogenic	none	none	Somatic
O00555	CACNA1A	Voltage-dependent P/Q-type calcium channel subunit alpha-1A	mut	mut_19386	wt_16892	O00555.C1368R	7	C	R	KLKAVFDRVVNSLKNV	KLKAVFDRVVNSLKNV	8	1360	pathogenic	neurological;metabolic	mixed	Somatic
O00555	CACNA1A	Voltage-dependent P/Q-type calcium channel subunit alpha-1A	wt	wt_16892	mut_19386;mut_31756					KLKAVFDCVVNSLKNV	KLKAVFDAVVNSLKNV	5	1360
O00555	CACNA1A	Voltage-dependent P/Q-type calcium channel subunit alpha-1A	mut	mut_31756	wt_16892	O00555.F1366I	5	F	I	KLKAVIDCVVNSLKNV	KLKAVIDAVVNSLKNV	10	1360	pathogenic	none	none	Somatic
O00555	CACNA1A	Voltage-dependent P/Q-type calcium channel subunit alpha-1A	wt	wt_03135	mut_23069					QNALPSTQLDPGGALM	QNALPSTQLDPGGALM	68	2002
O00555	CACNA1A	Voltage-dependent P/Q-type calcium channel subunit alpha-1A	mut	mut_23069	wt_03135	O00555.G2015R	12	G	R	QNALPSTQLDPGRALM	QNALPSTQLDPGRALM	34	2002	pathogenic	none	none	Likely germline
O00555	CACNA1A	Voltage-dependent P/Q-type calcium channel subunit alpha-1A	wt	wt_18783	mut_36475					PSTQLDPGGALMAHES	PSTQLDPGGALMAHES	2	2006
O00555	CACNA1A	Voltage-dependent P/Q-type calcium channel subunit alpha-1A	mut	mut_36475	wt_18783	O00555.G2015R	8	G	R	PSTQLDPGRALMAHES	PSTQLDPGRALMAHES	1	2006	pathogenic	none	none	Likely germline
O00555	CACNA1A	Voltage-dependent P/Q-type calcium channel subunit alpha-1A	wt	wt_16506	mut_27795					LDPGGALMAHESGLKE	LDPGGALMAHESGLKE	6	2010
O00555	CACNA1A	Voltage-dependent P/Q-type calcium channel subunit alpha-1A	mut	mut_27795	wt_16506	O00555.G2015R	4	G	R	LDPGRALMAHESGLKE	LDPGRALMAHESGLKE	0	2010	pathogenic	none	none	Likely germline
O00555	CACNA1A	Voltage-dependent P/Q-type calcium channel subunit alpha-1A	mut	mut_23858	wt_18573	O00555.G2015R	0	G	R	RALMAHESGLKESPSW	RALMAHESGLKESPSW	1	2014	pathogenic	none	none	Likely germline
O00555	CACNA1A	Voltage-dependent P/Q-type calcium channel subunit alpha-1A	wt	wt_18573	mut_23858					GALMAHESGLKESPSW	GALMAHESGLKESPSW	5	2014
O00555	CACNA1A	Voltage-dependent P/Q-type calcium channel subunit alpha-1A	wt	wt_00277	mut_14714					SPMKRSASVLGPKARR	SPMKRSASVLGPKARR	24	2118
O00555	CACNA1A	Voltage-dependent P/Q-type calcium channel subunit alpha-1A	mut	mut_14714	wt_00277	O00555.R2134C	15	R	A	SPMKRSASVLGPKARA	SPMKRSASVLGPKARA	19	2118	pathogenic	neurological;metabolic	mixed	Somatic
O00555	CACNA1A	Voltage-dependent P/Q-type calcium channel subunit alpha-1A	mut	mut_14074	wt_14042	O00555.R2134C	11	R	A	RSASVLGPKARALDDY	RSASVLGPKARALDDY	2	2122	pathogenic	neurological;metabolic	mixed	Somatic
O00555	CACNA1A	Voltage-dependent P/Q-type calcium channel subunit alpha-1A	wt	wt_14042	mut_14074					RSASVLGPKARRLDDY	RSASVLGPKARRLDDY	4	2122
O00555	CACNA1A	Voltage-dependent P/Q-type calcium channel subunit alpha-1A	mut	mut_27603	wt_19554	O00555.R2134C	7	R	A	VLGPKARALDDYSLER	VLGPKARALDDYSLER	6	2126	pathogenic	neurological;metabolic	mixed	Somatic
O00555	CACNA1A	Voltage-dependent P/Q-type calcium channel subunit alpha-1A	wt	wt_19554	mut_27603					VLGPKARRLDDYSLER	VLGPKARRLDDYSLER	11	2126
O00555	CACNA1A	Voltage-dependent P/Q-type calcium channel subunit alpha-1A	mut	mut_12274	wt_12845	O00555.R2134C	3	R	A	KARALDDYSLERVPPE	KARALDDYSLERVPPE	12	2130	pathogenic	neurological;metabolic	mixed	Somatic
O00555	CACNA1A	Voltage-dependent P/Q-type calcium channel subunit alpha-1A	wt	wt_12845	mut_12274					KARRLDDYSLERVPPE	KARRLDDYSLERVPPE	20	2130
O00571	DDX3X	ATP-dependent RNA helicase DDX3X	wt	wt_14454	mut_31262					SDNQSGGSTASKGRYI	SDNQSGGSTASKGRYI	14	23
O00571	DDX3X	ATP-dependent RNA helicase DDX3X	mut	mut_31262	wt_14454	O00571.Y38C	14	Y	A	SDNQSGGSTASKGRAI	SDNQSGGSTASKGRAI	17	23	pathogenic	neurological	neurological	Somatic
O00571	DDX3X	ATP-dependent RNA helicase DDX3X	mut	mut_01250	wt_01799	O00571.Y38C	10	Y	A	SGGSTASKGRAIPPHL	SGGSTASKGRAIPPHL	26	27	pathogenic	neurological	neurological	Somatic
O00571	DDX3X	ATP-dependent RNA helicase DDX3X	mut	mut_02459	wt_01799	O00571.P41S	13	P	S	SGGSTASKGRYIPSHL	SGGSTASKGRYIPSHL	8	27	pathogenic	neurological	neurological	Somatic
O00571	DDX3X	ATP-dependent RNA helicase DDX3X	mut	mut_05634	wt_01799	O00571.P40R	12	P	R	SGGSTASKGRYIRPHL	SGGSTASKGRYIRPHL	18	27	pathogenic	none	none	Somatic
O00571	DDX3X	ATP-dependent RNA helicase DDX3X	wt	wt_01799	mut_01250;mut_02459;mut_05634					SGGSTASKGRYIPPHL	SGGSTASKGRYIPPHL	34	27
O00571	DDX3X	ATP-dependent RNA helicase DDX3X	mut	mut_01625	wt_02342	O00571.P41S	9	P	S	TASKGRYIPSHLRNRE	TASKGRYIPSHLRNRE	8	31	pathogenic	neurological	neurological	Somatic
O00571	DDX3X	ATP-dependent RNA helicase DDX3X	wt	wt_02342	mut_01625;mut_18263;mut_23055					TASKGRYIPPHLRNRE	TASKGRYIPPHLRNRE	11	31
O00571	DDX3X	ATP-dependent RNA helicase DDX3X	mut	mut_18263	wt_02342	O00571.P40R	8	P	R	TASKGRYIRPHLRNRE	TASKGRYIRPHLRNRE	7	31	pathogenic	none	none	Somatic
O00571	DDX3X	ATP-dependent RNA helicase DDX3X	mut	mut_23055	wt_02342	O00571.Y38C	6	Y	A	TASKGRAIPPHLRNRE	TASKGRAIPPHLRNRE	24	31	pathogenic	neurological	neurological	Somatic
O00571	DDX3X	ATP-dependent RNA helicase DDX3X	mut	mut_03167	wt_04378	O00571.P41S	5	P	S	GRYIPSHLRNREATKG	GRYIPSHLRNREATKG	1	35	pathogenic	neurological	neurological	Somatic
O00571	DDX3X	ATP-dependent RNA helicase DDX3X	wt	wt_04378	mut_03167;mut_28986;mut_35015					GRYIPPHLRNREATKG	GRYIPPHLRNREATKG	0	35
O00571	DDX3X	ATP-dependent RNA helicase DDX3X	mut	mut_28986	wt_04378	O00571.Y38C	2	Y	A	GRAIPPHLRNREATKG	GRAIPPHLRNREATKG	8	35	pathogenic	neurological	neurological	Somatic
O00571	DDX3X	ATP-dependent RNA helicase DDX3X	mut	mut_35015	wt_04378	O00571.P40R	4	P	R	GRYIRPHLRNREATKG	GRYIRPHLRNREATKG	5	35	pathogenic	none	none	Somatic
O00571	DDX3X	ATP-dependent RNA helicase DDX3X	wt	wt_07369	mut_28263;mut_31666					PPHLRNREATKGFYDK	PPHLRNREATKGFYDK	1	39
O00571	DDX3X	ATP-dependent RNA helicase DDX3X	mut	mut_28263	wt_07369	O00571.P40R	0	P	R	RPHLRNREATKGFYDK	RPHLRNREATKGFYDK	5	39	pathogenic	none	none	Somatic
O00571	DDX3X	ATP-dependent RNA helicase DDX3X	mut	mut_31666	wt_07369	O00571.P41S	1	P	S	PSHLRNREATKGFYDK	PSHLRNREATKGFYDK	4	39	pathogenic	neurological	neurological	Somatic
O00571	DDX3X	ATP-dependent RNA helicase DDX3X	mut	mut_10116	wt_11222	O00571.R121H	13	R	H	GSRGDRSGFGKFEHGG	GSRGDRSGFGKFEHGG	2	107	pathogenic	none	none	Somatic	1	3
O00571	DDX3X	ATP-dependent RNA helicase DDX3X	mut	mut_12909	wt_11222	O00571.R121L	13	R	L	GSRGDRSGFGKFELGG	GSRGDRSGFGKFELGG	7	107	pathogenic	neurological	neurological	Somatic	1	3
O00571	DDX3X	ATP-dependent RNA helicase DDX3X	wt	wt_11222	mut_10116;mut_12909;mut_20544					GSRGDRSGFGKFERGG	GSRGDRSGFGKFERGG	7	107
O00571	DDX3X	ATP-dependent RNA helicase DDX3X	mut	mut_20544	wt_11222	O00571.R121P	13	R	P	GSRGDRSGFGKFEPGG	GSRGDRSGFGKFEPGG	3	107	pathogenic	none	none	Somatic	1	3
O00571	DDX3X	ATP-dependent RNA helicase DDX3X	mut	mut_14302	wt_14205	O00571.R121H	9	R	H	DRSGFGKFEHGGNSRW	DRSGFGKFEHGGNSRW	19	111	pathogenic	none	none	Somatic	1	3
O00571	DDX3X	ATP-dependent RNA helicase DDX3X	wt	wt_14205	mut_14302;mut_27669;mut_34762					DRSGFGKFERGGNSRW	DRSGFGKFERGGNSRW	3	111
O00571	DDX3X	ATP-dependent RNA helicase DDX3X	mut	mut_27669	wt_14205	O00571.R121L	9	R	L	DRSGFGKFELGGNSRW	DRSGFGKFELGGNSRW	4	111	pathogenic	neurological	neurological	Somatic	1	3
O00571	DDX3X	ATP-dependent RNA helicase DDX3X	mut	mut_34762	wt_14205	O00571.R121P	9	R	P	DRSGFGKFEPGGNSRW	DRSGFGKFEPGGNSRW	9	111	pathogenic	none	none	Somatic	1	3
O00571	DDX3X	ATP-dependent RNA helicase DDX3X	mut	mut_01926	wt_02751	O00571.R121P	5	R	P	FGKFEPGGNSRWCDKS	FGKFEPGGNSRWADKS	0	115	pathogenic	none	none	Somatic	1	3
O00571	DDX3X	ATP-dependent RNA helicase DDX3X	wt	wt_02751	mut_01926;mut_22580;mut_23217					FGKFERGGNSRWCDKS	FGKFERGGNSRWADKS	0	115
O00571	DDX3X	ATP-dependent RNA helicase DDX3X	mut	mut_22580	wt_02751	O00571.R121H	5	R	H	FGKFEHGGNSRWCDKS	FGKFEHGGNSRWADKS	1	115	pathogenic	none	none	Somatic	1	3
O00571	DDX3X	ATP-dependent RNA helicase DDX3X	mut	mut_23217	wt_02751	O00571.R121L	5	R	L	FGKFELGGNSRWCDKS	FGKFELGGNSRWADKS	1	115	pathogenic	neurological	neurological	Somatic	1	3
O00571	DDX3X	ATP-dependent RNA helicase DDX3X	mut	mut_18226	wt_16327	O00571.R121H	1	R	H	EHGGNSRWCDKSDEDD	EHGGNSRWADKSDEDD	2	119	pathogenic	none	none	Somatic	1	3
O00571	DDX3X	ATP-dependent RNA helicase DDX3X	mut	mut_18555	wt_16327	O00571.R121P	1	R	P	EPGGNSRWCDKSDEDD	EPGGNSRWADKSDEDD	9	119	pathogenic	none	none	Somatic	1	3
O00571	DDX3X	ATP-dependent RNA helicase DDX3X	wt	wt_16327	mut_18226;mut_18555;mut_32315					ERGGNSRWCDKSDEDD	ERGGNSRWADKSDEDD	6	119
O00571	DDX3X	ATP-dependent RNA helicase DDX3X	mut	mut_32315	wt_16327	O00571.R121L	1	R	L	ELGGNSRWCDKSDEDD	ELGGNSRWADKSDEDD	13	119	pathogenic	neurological	neurological	Somatic	1	3
O00571	DDX3X	ATP-dependent RNA helicase DDX3X	mut	mut_28199	wt_19682	O00571.E249K	0	E	K	KALRAMKENGRYGRRK	KALRAMKENGRYGRRK	4	248	pathogenic	none	none	Somatic	1	1
O00571	DDX3X	ATP-dependent RNA helicase DDX3X	wt	wt_19682	mut_28199					EALRAMKENGRYGRRK	EALRAMKENGRYGRRK	0	248
O00571	DDX3X	ATP-dependent RNA helicase DDX3X	mut	mut_01490	wt_02131	O00571.R362C	0	R	A	ARIVEQDTMPPKGVRH	ARIVEQDTMPPKGVRH	22	361	pathogenic	neurological	neurological	Somatic	1	1
O00571	DDX3X	ATP-dependent RNA helicase DDX3X	mut	mut_02295	wt_02131	O00571.R376C	14	R	A	RRIVEQDTMPPKGVAH	RRIVEQDTMPPKGVAH	12	361	pathogenic	neurological;organ_abnormality	mixed	Somatic
O00571	DDX3X	ATP-dependent RNA helicase DDX3X	wt	wt_02131	mut_01490;mut_02295					RRIVEQDTMPPKGVRH	RRIVEQDTMPPKGVRH	8	361
O00571	DDX3X	ATP-dependent RNA helicase DDX3X	mut	mut_19457	wt_16926	O00571.R376C	12	R	A	IVEQDTMPPKGVAHTM	IVEQDTMPPKGVAHTM	13	363	pathogenic	neurological;organ_abnormality	mixed	Somatic
O00571	DDX3X	ATP-dependent RNA helicase DDX3X	wt	wt_16926	mut_19457					IVEQDTMPPKGVRHTM	IVEQDTMPPKGVRHTM	26	363
O00571	DDX3X	ATP-dependent RNA helicase DDX3X	mut	mut_03574	wt_04869	O00571.R488H	13	R	H	RSQRDREEALHQFHSG	RSQRDREEALHQFHSG	20	474	pathogenic	neurological	neurological	Somatic
O00571	DDX3X	ATP-dependent RNA helicase DDX3X	mut	mut_10198	wt_04869	O00571.Q477E	2	Q	E	RSERDREEALHQFRSG	RSERDREEALHQFRSG	39	474	pathogenic	neurological	neurological	Somatic
O00571	DDX3X	ATP-dependent RNA helicase DDX3X	mut	mut_16296	wt_04869	O00571.R475G	0	R	G	GSQRDREEALHQFRSG	GSQRDREEALHQFRSG	7	474	pathogenic	neurological	neurological	Somatic	1	1
O00571	DDX3X	ATP-dependent RNA helicase DDX3X	mut	mut_19162	wt_04869	O00571.R480G	5	R	G	RSQRDGEEALHQFRSG	RSQRDGEEALHQFRSG	7	474	pathogenic	none	none	Somatic
O00571	DDX3X	ATP-dependent RNA helicase DDX3X	wt	wt_04869	mut_03574;mut_10198;mut_16296;mut_19162;mut_28441;mut_33714					RSQRDREEALHQFRSG	RSQRDREEALHQFRSG	6	474
O00571	DDX3X	ATP-dependent RNA helicase DDX3X	mut	mut_28441	wt_04869	O00571.R480S	5	R	S	RSQRDSEEALHQFRSG	RSQRDSEEALHQFRSG	4	474	pathogenic	neurological	neurological	Somatic
O00571	DDX3X	ATP-dependent RNA helicase DDX3X	mut	mut_33714	wt_04869	O00571.R488C	13	R	A	RSQRDREEALHQFASG	RSQRDREEALHQFASG	21	474	pathogenic	uncategorised	uncategorised	Somatic	1	2
O00571	DDX3X	ATP-dependent RNA helicase DDX3X	wt	wt_00062	mut_03446;mut_10753;mut_25225;mut_33353;mut_34340					QRDREEALHQFRSGKS	QRDREEALHQFRSGKS	4	476
O00571	DDX3X	ATP-dependent RNA helicase DDX3X	mut	mut_03446	wt_00062	O00571.R488H	11	R	H	QRDREEALHQFHSGKS	QRDREEALHQFHSGKS	4	476	pathogenic	neurological	neurological	Somatic
O00571	DDX3X	ATP-dependent RNA helicase DDX3X	mut	mut_10753	wt_00062	O00571.Q477E	0	Q	E	ERDREEALHQFRSGKS	ERDREEALHQFRSGKS	0	476	pathogenic	neurological	neurological	Somatic
O00571	DDX3X	ATP-dependent RNA helicase DDX3X	mut	mut_25225	wt_00062	O00571.R488C	11	R	A	QRDREEALHQFASGKS	QRDREEALHQFASGKS	11	476	pathogenic	uncategorised	uncategorised	Somatic	1	2
O00571	DDX3X	ATP-dependent RNA helicase DDX3X	mut	mut_33353	wt_00062	O00571.R480S	3	R	S	QRDSEEALHQFRSGKS	QRDSEEALHQFRSGKS	5	476	pathogenic	neurological	neurological	Somatic
O00571	DDX3X	ATP-dependent RNA helicase DDX3X	mut	mut_34340	wt_00062	O00571.R480G	3	R	G	QRDGEEALHQFRSGKS	QRDGEEALHQFRSGKS	1	476	pathogenic	none	none	Somatic
O00623	PEX12	Peroxisome assembly protein 12	mut	mut_09264	wt_10463	O00623.Q209K	6	Q	K	LTVQDIKALEHKPAKA	LTVQDIKALEHKPAKA	2	202	pathogenic	none	none	Somatic
O00623	PEX12	Peroxisome assembly protein 12	wt	wt_10463	mut_09264;mut_28822					LTVQDIQALEHKPAKA	LTVQDIQALEHKPAKA	2	202
O00623	PEX12	Peroxisome assembly protein 12	mut	mut_28822	wt_10463	O00623.Q206K	3	Q	K	LTVKDIQALEHKPAKA	LTVKDIQALEHKPAKA	1	202	pathogenic	none	none	Somatic
O00623	PEX12	Peroxisome assembly protein 12	mut	mut_04073	wt_05447	O00623.Q209K	2	Q	K	DIKALEHKPAKASMMQ	DIKALEHKPAKASMMQ	6	206	pathogenic	none	none	Somatic
O00623	PEX12	Peroxisome assembly protein 12	wt	wt_05447	mut_04073					DIQALEHKPAKASMMQ	DIQALEHKPAKASMMQ	8	206
O00743	PPP6C	Serine/threonine-protein phosphatase 6 catalytic subunit	wt	wt_07186	mut_33139					YRCGNIASIMVFKDVN	YRAGNIASIMVFKDVN	2	262
O00743	PPP6C	Serine/threonine-protein phosphatase 6 catalytic subunit	mut	mut_33139	wt_07186	O00743.R264C	1	R	A	YACGNIASIMVFKDVN	YAAGNIASIMVFKDVN	4	262	pathogenic	cancer	cancer	Somatic	2	1
O14497	ARID1A	AT-rich interactive domain-containing protein 1A	wt	wt_12996	mut_35672					SQQSQQTAYSQQRFPP	SQQSQQTAYSQQRFPP	24	583
O14497	ARID1A	AT-rich interactive domain-containing protein 1A	mut	mut_35672	wt_12996	O14497.R596H	12	R	H	SQQSQQTAYSQQHFPP	SQQSQQTAYSQQHFPP	13	583	benign	none	none	Somatic	1	1
O14497	ARID1A	AT-rich interactive domain-containing protein 1A	mut	mut_14410	wt_14278	O14497.R596H	8	R	H	QQTAYSQQHFPPPQEL	QQTAYSQQHFPPPQEL	2	587	benign	none	none	Somatic	1	1
O14497	ARID1A	AT-rich interactive domain-containing protein 1A	wt	wt_14278	mut_14410					QQTAYSQQRFPPPQEL	QQTAYSQQRFPPPQEL	4	587
O14497	ARID1A	AT-rich interactive domain-containing protein 1A	mut	mut_00537	wt_00774	O14497.R596H	4	R	H	YSQQHFPPPQELSQDS	YSQQHFPPPQELSQDS	2	591	benign	none	none	Somatic	1	1
O14497	ARID1A	AT-rich interactive domain-containing protein 1A	wt	wt_00774	mut_00537					YSQQRFPPPQELSQDS	YSQQRFPPPQELSQDS	3	591
O14497	ARID1A	AT-rich interactive domain-containing protein 1A	mut	mut_17850	wt_16150	O14497.R596H	0	R	H	HFPPPQELSQDSFGSQ	HFPPPQELSQDSFGSQ	8	595	benign	none	none	Somatic	1	1
O14497	ARID1A	AT-rich interactive domain-containing protein 1A	wt	wt_16150	mut_17850					RFPPPQELSQDSFGSQ	RFPPPQELSQDSFGSQ	5	595
O14497	ARID1A	AT-rich interactive domain-containing protein 1A	mut	mut_02751	wt_03859	O14497.S668I	12	S	I	ALSPGVSTSGISISQG	ALSPGVSTSGISISQG	49	655		uncategorised	uncategorised
O14497	ARID1A	AT-rich interactive domain-containing protein 1A	wt	wt_03859	mut_02751					ALSPGVSTSGISSSQG	ALSPGVSTSGISSSQG	53	655
O14497	ARID1A	AT-rich interactive domain-containing protein 1A	mut	mut_21297	wt_17724	O14497.S668I	8	S	I	GVSTSGISISQGEQSN	GVSTSGISISQGEQSN	8	659		uncategorised	uncategorised
O14497	ARID1A	AT-rich interactive domain-containing protein 1A	wt	wt_17724	mut_21297					GVSTSGISSSQGEQSN	GVSTSGISSSQGEQSN	16	659
O14497	ARID1A	AT-rich interactive domain-containing protein 1A	wt	wt_02663	mut_07714					SGISSSQGEQSNPAQS	SGISSSQGEQSNPAQS	4	663
O14497	ARID1A	AT-rich interactive domain-containing protein 1A	mut	mut_07714	wt_02663	O14497.S668I	4	S	I	SGISISQGEQSNPAQS	SGISISQGEQSNPAQS	1	663		uncategorised	uncategorised
O14497	ARID1A	AT-rich interactive domain-containing protein 1A	wt	wt_07676	mut_23602					SSQGEQSNPAQSPFSP	SSQGEQSNPAQSPFSP	14	667
O14497	ARID1A	AT-rich interactive domain-containing protein 1A	mut	mut_23602	wt_07676	O14497.S668I	0	S	I	ISQGEQSNPAQSPFSP	ISQGEQSNPAQSPFSP	15	667		uncategorised	uncategorised
O14497	ARID1A	AT-rich interactive domain-containing protein 1A	wt	wt_17866	mut_34098					SPSPVGSPASVAQSRS	SPSPVGSPASVAQSRS	9	695
O14497	ARID1A	AT-rich interactive domain-containing protein 1A	mut	mut_34098	wt_17866	O14497.R710H	14	R	H	SPSPVGSPASVAQSHS	SPSPVGSPASVAQSHS	11	695	benign	none	none	Somatic	1	1
O14497	ARID1A	AT-rich interactive domain-containing protein 1A	wt	wt_14661	mut_20015;mut_33425					VGSPASVAQSRSGPLS	VGSPASVAQSRSGPLS	4	699
O14497	ARID1A	AT-rich interactive domain-containing protein 1A	mut	mut_20015	wt_14661	O14497.S715L	15	S	L	VGSPASVAQSRSGPLL	VGSPASVAQSRSGPLL	24	699	benign	none	none	Germline/Somatic	2	1
O14497	ARID1A	AT-rich interactive domain-containing protein 1A	mut	mut_33425	wt_14661	O14497.R710H	10	R	H	VGSPASVAQSHSGPLS	VGSPASVAQSHSGPLS	28	699	benign	none	none	Somatic	1	1
O14497	ARID1A	AT-rich interactive domain-containing protein 1A	mut	mut_09988	wt_11114	O14497.S715L	11	S	L	ASVAQSRSGPLLPAAV	ASVAQSRSGPLLPAAV	47	703	benign	none	none	Germline/Somatic	2	1
O14497	ARID1A	AT-rich interactive domain-containing protein 1A	mut	mut_15081	wt_11114	O14497.R710H	6	R	H	ASVAQSHSGPLSPAAV	ASVAQSHSGPLSPAAV	57	703	benign	none	none	Somatic	1	1
O14497	ARID1A	AT-rich interactive domain-containing protein 1A	wt	wt_11114	mut_09988;mut_15081					ASVAQSRSGPLSPAAV	ASVAQSRSGPLSPAAV	51	703
O14497	ARID1A	AT-rich interactive domain-containing protein 1A	wt	wt_01281	mut_14791;mut_36265					QSRSGPLSPAAVPGNQ	QSRSGPLSPAAVPGNQ	6	707
O14497	ARID1A	AT-rich interactive domain-containing protein 1A	mut	mut_14791	wt_01281	O14497.R710H	2	R	H	QSHSGPLSPAAVPGNQ	QSHSGPLSPAAVPGNQ	6	707	benign	none	none	Somatic	1	1
O14497	ARID1A	AT-rich interactive domain-containing protein 1A	mut	mut_36265	wt_01281	O14497.S715L	7	S	L	QSRSGPLLPAAVPGNQ	QSRSGPLLPAAVPGNQ	0	707	benign	none	none	Germline/Somatic	2	1
O14497	ARID1A	AT-rich interactive domain-containing protein 1A	mut	mut_11174	wt_12048	O14497.S715L	3	S	L	GPLLPAAVPGNQMPPR	GPLLPAAVPGNQMPPR	18	711	benign	none	none	Germline/Somatic	2	1
O14497	ARID1A	AT-rich interactive domain-containing protein 1A	wt	wt_12048	mut_11174					GPLSPAAVPGNQMPPR	GPLSPAAVPGNQMPPR	5	711
O14497	ARID1A	AT-rich interactive domain-containing protein 1A	wt	wt_02240	mut_17054					YQQNSMGSYGPQGGQY	YQQNSMGSYGPQGGQY	25	787
O14497	ARID1A	AT-rich interactive domain-containing protein 1A	mut	mut_17054	wt_02240	O14497.Q802P	14	Q	P	YQQNSMGSYGPQGGPY	YQQNSMGSYGPQGGPY	23	787		uncategorised	uncategorised
O14497	ARID1A	AT-rich interactive domain-containing protein 1A	wt	wt_19996	mut_31459					SMGSYGPQGGQYGPQG	SMGSYGPQGGQYGPQG	28	791
O14497	ARID1A	AT-rich interactive domain-containing protein 1A	mut	mut_31459	wt_19996	O14497.Q802P	10	Q	P	SMGSYGPQGGPYGPQG	SMGSYGPQGGPYGPQG	16	791		uncategorised	uncategorised
O14497	ARID1A	AT-rich interactive domain-containing protein 1A	wt	wt_17555	mut_22932					YGPQGGQYGPQGGYPR	YGPQGGQYGPQGGYPR	3	795
O14497	ARID1A	AT-rich interactive domain-containing protein 1A	mut	mut_22932	wt_17555	O14497.Q802P	6	Q	P	YGPQGGPYGPQGGYPR	YGPQGGPYGPQGGYPR	9	795		uncategorised	uncategorised
O14497	ARID1A	AT-rich interactive domain-containing protein 1A	mut	mut_12075	wt_12727	O14497.Q802P	2	Q	P	GGPYGPQGGYPRQPNY	GGPYGPQGGYPRQPNY	3	799		uncategorised	uncategorised
O14497	ARID1A	AT-rich interactive domain-containing protein 1A	wt	wt_12727	mut_12075					GGQYGPQGGYPRQPNY	GGQYGPQGGYPRQPNY	3	799
O14497	ARID1A	AT-rich interactive domain-containing protein 1A	mut	mut_28300	wt_19696	O14497.G864V	12	G	V	TLPPGRMSHASMVNRP	TLPPGRMSHASMVNRP	29	851	benign	none	none	Somatic
O14497	ARID1A	AT-rich interactive domain-containing protein 1A	wt	wt_19696	mut_28300					TLPPGRMSHASMGNRP	TLPPGRMSHASMGNRP	21	851
O14497	ARID1A	AT-rich interactive domain-containing protein 1A	wt	wt_16505	mut_23864					GRMSHASMGNRPYGPN	GRMSHASMGNRPYGPN	12	855
O14497	ARID1A	AT-rich interactive domain-containing protein 1A	mut	mut_23864	wt_16505	O14497.G864V	8	G	V	GRMSHASMVNRPYGPN	GRMSHASMVNRPYGPN	11	855	benign	none	none	Somatic
O14497	ARID1A	AT-rich interactive domain-containing protein 1A	mut	mut_09615	wt_10784	O14497.G864V	4	G	V	HASMVNRPYGPNMANM	HASMVNRPYGPNMANM	29	859	benign	none	none	Somatic
O14497	ARID1A	AT-rich interactive domain-containing protein 1A	wt	wt_10784	mut_09615					HASMGNRPYGPNMANM	HASMGNRPYGPNMANM	41	859
O14497	ARID1A	AT-rich interactive domain-containing protein 1A	mut	mut_00946	wt_01376	O14497.G864V	0	G	V	VNRPYGPNMANMPPQV	VNRPYGPNMANMPPQV	14	863	benign	none	none	Somatic
O14497	ARID1A	AT-rich interactive domain-containing protein 1A	wt	wt_01376	mut_00946					GNRPYGPNMANMPPQV	GNRPYGPNMANMPPQV	8	863
O14497	ARID1A	AT-rich interactive domain-containing protein 1A	wt	wt_17729	mut_35042					ETAVAMHVAANSIQNR	ETAVAMHVAANSIQNR	8	895
O14497	ARID1A	AT-rich interactive domain-containing protein 1A	mut	mut_35042	wt_17729	O14497.R911M	15	R	M	ETAVAMHVAANSIQNM	ETAVAMHVAANSIQNM	15	895	pathogenic	neurological	neurological	Somatic
O14497	ARID1A	AT-rich interactive domain-containing protein 1A	mut	mut_02975	wt_04135	O14497.R911M	11	R	M	AMHVAANSIQNMPPGY	AMHVAANSIQNMPPGY	38	899	pathogenic	neurological	neurological	Somatic
O14497	ARID1A	AT-rich interactive domain-containing protein 1A	wt	wt_04135	mut_02975					AMHVAANSIQNRPPGY	AMHVAANSIQNRPPGY	15	899
O14497	ARID1A	AT-rich interactive domain-containing protein 1A	wt	wt_18672	mut_25787					AANSIQNRPPGYPNMN	AANSIQNRPPGYPNMN	3	903
O14497	ARID1A	AT-rich interactive domain-containing protein 1A	mut	mut_25787	wt_18672	O14497.R911M	7	R	M	AANSIQNMPPGYPNMN	AANSIQNMPPGYPNMN	12	903	pathogenic	neurological	neurological	Somatic
O14497	ARID1A	AT-rich interactive domain-containing protein 1A	wt	wt_05329	mut_20406					IQNRPPGYPNMNQGGM	IQNRPPGYPNMNQGGM	6	907
O14497	ARID1A	AT-rich interactive domain-containing protein 1A	mut	mut_20406	wt_05329	O14497.R911M	3	R	M	IQNMPPGYPNMNQGGM	IQNMPPGYPNMNQGGM	15	907	pathogenic	neurological	neurological	Somatic
O14497	ARID1A	AT-rich interactive domain-containing protein 1A	wt	wt_16098	mut_28657					MQGPQTPQSTSSSMAE	MQGPQTPQSTSSSMAE	3	1140
O14497	ARID1A	AT-rich interactive domain-containing protein 1A	mut	mut_28657	wt_16098	O14497.M1154T	13	M	T	MQGPQTPQSTSSSTAE	MQGPQTPQSTSSSTAE	25	1140	benign	none	none	Somatic	1	1
O14497	ARID1A	AT-rich interactive domain-containing protein 1A	mut	mut_29752	wt_19924	O14497.M1154T	9	M	T	QTPQSTSSSTAEGGDL	QTPQSTSSSTAEGGDL	8	1144	benign	none	none	Somatic	1	1
O14497	ARID1A	AT-rich interactive domain-containing protein 1A	wt	wt_19924	mut_29752					QTPQSTSSSMAEGGDL	QTPQSTSSSMAEGGDL	11	1144
O14497	ARID1A	AT-rich interactive domain-containing protein 1A	wt	wt_03381	mut_23794					STSSSMAEGGDLKPPT	STSSSMAEGGDLKPPT	1	1148
O14497	ARID1A	AT-rich interactive domain-containing protein 1A	mut	mut_23794	wt_03381	O14497.M1154T	5	M	T	STSSSTAEGGDLKPPT	STSSSTAEGGDLKPPT	12	1148	benign	none	none	Somatic	1	1
O14497	ARID1A	AT-rich interactive domain-containing protein 1A	wt	wt_18605	mut_32995					SMAEGGDLKPPTPAST	SMAEGGDLKPPTPAST	16	1152
O14497	ARID1A	AT-rich interactive domain-containing protein 1A	mut	mut_32995	wt_18605	O14497.M1154T	1	M	T	STAEGGDLKPPTPAST	STAEGGDLKPPTPAST	4	1152	benign	none	none	Somatic	1	1
O14497	ARID1A	AT-rich interactive domain-containing protein 1A	mut	mut_06578	wt_08044	O14497.Y1211C	14	Y	A	STFQKRNSMTPNPGAQ	STFQKRNSMTPNPGAQ	4	1196		uncategorised	uncategorised
O14497	ARID1A	AT-rich interactive domain-containing protein 1A	wt	wt_08044	mut_06578					STFQKRNSMTPNPGYQ	STFQKRNSMTPNPGYQ	5	1196
O14497	ARID1A	AT-rich interactive domain-containing protein 1A	mut	mut_22448	wt_18163	O14497.Y1211C	10	Y	A	KRNSMTPNPGAQPSMN	KRNSMTPNPGAQPSMN	10	1200		uncategorised	uncategorised
O14497	ARID1A	AT-rich interactive domain-containing protein 1A	wt	wt_18163	mut_22448					KRNSMTPNPGYQPSMN	KRNSMTPNPGYQPSMN	13	1200
O14497	ARID1A	AT-rich interactive domain-containing protein 1A	wt	wt_03502	mut_06279					MTPNPGYQPSMNTSDM	MTPNPGYQPSMNTSDM	34	1204
O14497	ARID1A	AT-rich interactive domain-containing protein 1A	mut	mut_06279	wt_03502	O14497.Y1211C	6	Y	A	MTPNPGAQPSMNTSDM	MTPNPGAQPSMNTSDM	10	1204		uncategorised	uncategorised
O14497	ARID1A	AT-rich interactive domain-containing protein 1A	wt	wt_16063	mut_33894					PGYQPSMNTSDMMGRM	PGYQPSMNTSDMMGRM	16	1208
O14497	ARID1A	AT-rich interactive domain-containing protein 1A	mut	mut_33894	wt_16063	O14497.Y1211C	2	Y	A	PGAQPSMNTSDMMGRM	PGAQPSMNTSDMMGRM	36	1208		uncategorised	uncategorised
O14497	ARID1A	AT-rich interactive domain-containing protein 1A	wt	wt_08291	mut_09057					GSDPFMSSGQGPNGGM	GSDPFMSSGQGPNGGM	12	1240
O14497	ARID1A	AT-rich interactive domain-containing protein 1A	mut	mut_09057	wt_08291	O14497.G1255E	14	G	E	GSDPFMSSGQGPNGEM	GSDPFMSSGQGPNGEM	13	1240	pathogenic	none	none	Somatic
O14497	ARID1A	AT-rich interactive domain-containing protein 1A	wt	wt_04803	mut_27777					FMSSGQGPNGGMGDPY	FMSSGQGPNGGMGDPY	7	1244
O14497	ARID1A	AT-rich interactive domain-containing protein 1A	mut	mut_27777	wt_04803	O14497.G1255E	10	G	E	FMSSGQGPNGEMGDPY	FMSSGQGPNGEMGDPY	10	1244	pathogenic	none	none	Somatic
O14497	ARID1A	AT-rich interactive domain-containing protein 1A	wt	wt_14159	mut_30826;mut_31553					GQGPNGGMGDPYSRAA	GQGPNGGMGDPYSRAA	18	1248
O14497	ARID1A	AT-rich interactive domain-containing protein 1A	mut	mut_30826	wt_14159	O14497.R1262C	13	R	A	GQGPNGGMGDPYSAAA	GQGPNGGMGDPYSAAA	6	1248	benign	none	none	Somatic	3	1
O14497	ARID1A	AT-rich interactive domain-containing protein 1A	mut	mut_31553	wt_14159	O14497.G1255E	6	G	E	GQGPNGEMGDPYSRAA	GQGPNGEMGDPYSRAA	13	1248	pathogenic	none	none	Somatic
O14497	ARID1A	AT-rich interactive domain-containing protein 1A	wt	wt_02381	mut_10742;mut_34010					NGGMGDPYSRAAGPGL	NGGMGDPYSRAAGPGL	14	1252
O14497	ARID1A	AT-rich interactive domain-containing protein 1A	mut	mut_10742	wt_02381	O14497.R1262C	9	R	A	NGGMGDPYSAAAGPGL	NGGMGDPYSAAAGPGL	12	1252	benign	none	none	Somatic	3	1
O14497	ARID1A	AT-rich interactive domain-containing protein 1A	mut	mut_34010	wt_02381	O14497.G1255E	2	G	E	NGEMGDPYSRAAGPGL	NGEMGDPYSRAAGPGL	18	1252	pathogenic	none	none	Somatic
O14497	ARID1A	AT-rich interactive domain-containing protein 1A	mut	mut_07603	wt_09012	O14497.R1262C	5	R	A	GDPYSAAAGPGLGNVA	GDPYSAAAGPGLGNVA	26	1256	benign	none	none	Somatic	3	1
O14497	ARID1A	AT-rich interactive domain-containing protein 1A	wt	wt_09012	mut_07603					GDPYSRAAGPGLGNVA	GDPYSRAAGPGLGNVA	10	1256
O14497	ARID1A	AT-rich interactive domain-containing protein 1A	mut	mut_13292	wt_13536	O14497.R1262C	1	R	A	SAAAGPGLGNVAMGPR	SAAAGPGLGNVAMGPR	12	1260	benign	none	none	Somatic	3	1
O14497	ARID1A	AT-rich interactive domain-containing protein 1A	wt	wt_13536	mut_13292					SRAAGPGLGNVAMGPR	SRAAGPGLGNVAMGPR	2	1260
O14497	ARID1A	AT-rich interactive domain-containing protein 1A	wt	wt_06556	mut_19173					PQPNLMPSNPDSGMYS	PQPNLMPSNPDSGMYS	3	1304
O14497	ARID1A	AT-rich interactive domain-containing protein 1A	mut	mut_19173	wt_06556	O14497.G1317W	12	G	W	PQPNLMPSNPDSWMYS	PQPNLMPSNPDSWMYS	5	1304		uncategorised	uncategorised
O14497	ARID1A	AT-rich interactive domain-containing protein 1A	wt	wt_07413	mut_34015					LMPSNPDSGMYSPSRY	LMPSNPDSGMYSPSRY	15	1308
O14497	ARID1A	AT-rich interactive domain-containing protein 1A	mut	mut_34015	wt_07413	O14497.G1317W	8	G	W	LMPSNPDSWMYSPSRY	LMPSNPDSWMYSPSRY	5	1308		uncategorised	uncategorised
O14497	ARID1A	AT-rich interactive domain-containing protein 1A	mut	mut_13519	wt_13679	O14497.G1317W	4	G	W	NPDSWMYSPSRYPPQQ	NPDSWMYSPSRYPPQQ	13	1312		uncategorised	uncategorised
O14497	ARID1A	AT-rich interactive domain-containing protein 1A	wt	wt_13679	mut_13519					NPDSGMYSPSRYPPQQ	NPDSGMYSPSRYPPQQ	9	1312
O14497	ARID1A	AT-rich interactive domain-containing protein 1A	wt	wt_04624	mut_13769					GMYSPSRYPPQQQQQQ	GMYSPSRYPPQQQQQQ	4	1316
O14497	ARID1A	AT-rich interactive domain-containing protein 1A	mut	mut_13769	wt_04624	O14497.G1317W	0	G	W	WMYSPSRYPPQQQQQQ	WMYSPSRYPPQQQQQQ	15	1316		uncategorised	uncategorised
O14497	ARID1A	AT-rich interactive domain-containing protein 1A	wt	wt_18361	mut_26682					ERKQAPLTYEKEEEQD	ERKQAPLTYEKEEEQD	6	2022
O14497	ARID1A	AT-rich interactive domain-containing protein 1A	mut	mut_01010	wt_01464	O14497.K2025E	4	K	E	HPEREQAPLTYEKEEE	HPEREQAPLTYEKEEE	1	2020		uncategorised	uncategorised
O14497	ARID1A	AT-rich interactive domain-containing protein 1A	wt	wt_01464	mut_01010					HPERKQAPLTYEKEEE	HPERKQAPLTYEKEEE	1	2020
O14497	ARID1A	AT-rich interactive domain-containing protein 1A	mut	mut_26682	wt_18361	O14497.K2025E	2	K	E	EREQAPLTYEKEEEQD	EREQAPLTYEKEEEQD	13	2022		uncategorised	uncategorised
O14529	CUX2	Homeobox protein cut-like 2	mut	mut_13072	wt_13391	O14529.E590K	2	E	K	VSKILARPKPWRKLTV	VSKILARPKPWRKLTV	24	587	benign	none	none	Somatic	1	1
O14529	CUX2	Homeobox protein cut-like 2	wt	wt_13391	mut_13072					VSEILARPKPWRKLTV	VSEILARPKPWRKLTV	32	587
O14593	RFXANK	DNA-binding protein RFXANK	wt	wt_12952	mut_33368					ELGDPEDPGEEAADGS	ELGDPEDPGEEAADGS	4	19
O14593	RFXANK	DNA-binding protein RFXANK	mut	mut_33368	wt_12952	O14593.A32V	12	A	V	ELGDPEDPGEEAVDGS	ELGDPEDPGEEAVDGS	1	19	pathogenic	immune	immune	Germline
O14593	RFXANK	DNA-binding protein RFXANK	mut	mut_11900	wt_12605	O14593.A32V	8	A	V	PEDPGEEAVDGSDTVV	PEDPGEEAVDGSDTVV	26	23	pathogenic	immune	immune	Germline
O14593	RFXANK	DNA-binding protein RFXANK	wt	wt_12605	mut_11900					PEDPGEEAADGSDTVV	PEDPGEEAADGSDTVV	13	23
O14593	RFXANK	DNA-binding protein RFXANK	mut	mut_26368	wt_19265	O14593.A32V	4	A	V	GEEAVDGSDTVVLSLF	GEEAVDGSDTVVLSLF	16	27	pathogenic	immune	immune	Germline
O14593	RFXANK	DNA-binding protein RFXANK	wt	wt_19265	mut_26368					GEEAADGSDTVVLSLF	GEEAADGSDTVVLSLF	11	27
O14593	RFXANK	DNA-binding protein RFXANK	wt	wt_14283	mut_19267					ADGSDTVVLSLFPCTP	ADGSDTVVLSLFPATP	48	31
O14593	RFXANK	DNA-binding protein RFXANK	mut	mut_19267	wt_14283	O14593.A32V	0	A	V	VDGSDTVVLSLFPCTP	VDGSDTVVLSLFPATP	36	31	pathogenic	immune	immune	Germline
O14646	CHD1	Chromodomain-helicase-DNA-binding protein 1	wt	wt_20135	mut_34713					SSEDSDDSSSEVKRKK	SSEDSDDSSSEVKRKK	0	127
O14646	CHD1	Chromodomain-helicase-DNA-binding protein 1	mut	mut_34713	wt_20135	O14646.R141G	13	R	G	SSEDSDDSSSEVKGKK	SSEDSDDSSSEVKGKK	1	127	pathogenic	developmental	developmental	Germline
O14646	CHD1	Chromodomain-helicase-DNA-binding protein 1	wt	wt_15787	mut_28807					SDDSSSEVKRKKHKDE	SDDSSSEVKRKKHKDE	1	131
O14646	CHD1	Chromodomain-helicase-DNA-binding protein 1	mut	mut_28807	wt_15787	O14646.R141G	9	R	G	SDDSSSEVKGKKHKDE	SDDSSSEVKGKKHKDE	1	131	pathogenic	developmental	developmental	Germline
O14646	CHD1	Chromodomain-helicase-DNA-binding protein 1	wt	wt_20305	mut_34181					SSEVKRKKHKDEDWQM	SSEVKRKKHKDEDWQM	2	135
O14646	CHD1	Chromodomain-helicase-DNA-binding protein 1	mut	mut_34181	wt_20305	O14646.R141G	5	R	G	SSEVKGKKHKDEDWQM	SSEVKGKKHKDEDWQM	5	135	pathogenic	developmental	developmental	Germline
O14646	CHD1	Chromodomain-helicase-DNA-binding protein 1	wt	wt_13928	mut_30691					KRKKHKDEDWQMSGSG	KRKKHKDEDWQMSGSG	13	139
O14646	CHD1	Chromodomain-helicase-DNA-binding protein 1	mut	mut_30691	wt_13928	O14646.R141G	1	R	G	KGKKHKDEDWQMSGSG	KGKKHKDEDWQMSGSG	2	139	pathogenic	developmental	developmental	Germline
O14646	CHD1	Chromodomain-helicase-DNA-binding protein 1	mut	mut_06533	wt_07999	O14646.R1708Q	13	R	Q	VEHKSTPEHTWSSQKT	VEHKSTPEHTWSSQKT	3	1694	pathogenic	developmental	developmental	Somatic
O14646	CHD1	Chromodomain-helicase-DNA-binding protein 1	wt	wt_07999	mut_06533					VEHKSTPEHTWSSRKT	VEHKSTPEHTWSSRKT	5	1694
O14647	CHD2	Chromodomain-helicase-DNA-binding protein 2	wt	wt_18424	mut_32736					QSESEQGSDPGSGHGS	QSESEQGSDPGSGHGS	13	35
O14647	CHD2	Chromodomain-helicase-DNA-binding protein 2	mut	mut_32736	wt_18424	O14647.G50D	14	G	D	QSESEQGSDPGSGHDS	QSESEQGSDPGSGHDS	14	35	pathogenic	neurological	neurological	Somatic
O14647	CHD2	Chromodomain-helicase-DNA-binding protein 2	wt	wt_09613	mut_29782					EQGSDPGSGHGSESNS	EQGSDPGSGHGSESNS	4	39
O14647	CHD2	Chromodomain-helicase-DNA-binding protein 2	mut	mut_29782	wt_09613	O14647.G50D	10	G	D	EQGSDPGSGHDSESNS	EQGSDPGSGHDSESNS	4	39	pathogenic	neurological	neurological	Somatic
O14647	CHD2	Chromodomain-helicase-DNA-binding protein 2	mut	mut_20442	wt_17351	O14647.G50D	6	G	D	DPGSGHDSESNSSSES	DPGSGHDSESNSSSES	5	43	pathogenic	neurological	neurological	Somatic
O14647	CHD2	Chromodomain-helicase-DNA-binding protein 2	wt	wt_17351	mut_20442					DPGSGHGSESNSSSES	DPGSGHGSESNSSSES	1	43
O14647	CHD2	Chromodomain-helicase-DNA-binding protein 2	mut	mut_06036	wt_07503	O14647.G50D	2	G	D	GHDSESNSSSESSESQ	GHDSESNSSSESSESQ	2	47	pathogenic	neurological	neurological	Somatic
O14647	CHD2	Chromodomain-helicase-DNA-binding protein 2	wt	wt_07503	mut_06036					GHGSESNSSSESSESQ	GHGSESNSSSESSESQ	3	47
O14647	CHD2	Chromodomain-helicase-DNA-binding protein 2	wt	wt_12254	mut_31961					SESAGSKSQPVLPEAK	SESAGSKSQPVLPEAK	0	67
O14647	CHD2	Chromodomain-helicase-DNA-binding protein 2	mut	mut_31961	wt_12254	O14647.P80L	12	P	L	SESAGSKSQPVLLEAK	SESAGSKSQPVLLEAK	6	67	pathogenic	neurological	neurological	Somatic
O14647	CHD2	Chromodomain-helicase-DNA-binding protein 2	mut	mut_06895	wt_08353	O14647.P80L	8	P	L	GSKSQPVLLEAKEKPA	GSKSQPVLLEAKEKPA	5	71	pathogenic	neurological	neurological	Somatic
O14647	CHD2	Chromodomain-helicase-DNA-binding protein 2	wt	wt_08353	mut_06895					GSKSQPVLPEAKEKPA	GSKSQPVLPEAKEKPA	5	71
O14647	CHD2	Chromodomain-helicase-DNA-binding protein 2	mut	mut_09748	wt_10888	O14647.P80L	4	P	L	QPVLLEAKEKPASKKE	QPVLLEAKEKPASKKE	0	75	pathogenic	neurological	neurological	Somatic
O14647	CHD2	Chromodomain-helicase-DNA-binding protein 2	wt	wt_10888	mut_09748					QPVLPEAKEKPASKKE	QPVLPEAKEKPASKKE	3	75
O14647	CHD2	Chromodomain-helicase-DNA-binding protein 2	mut	mut_08226	wt_09568	O14647.P80L	0	P	L	LEAKEKPASKKERIAD	LEAKEKPASKKERIAD	3	79	pathogenic	neurological	neurological	Somatic
O14647	CHD2	Chromodomain-helicase-DNA-binding protein 2	wt	wt_09568	mut_08226					PEAKEKPASKKERIAD	PEAKEKPASKKERIAD	4	79
O14647	CHD2	Chromodomain-helicase-DNA-binding protein 2	wt	wt_05724	mut_13015					ERQKELEEIYMLPRIR	ERQKELEEIYMLPRIR	4	1058
O14647	CHD2	Chromodomain-helicase-DNA-binding protein 2	mut	mut_13015	wt_05724	O14647.R1074Q	15	R	Q	ERQKELEEIYMLPRIQ	ERQKELEEIYMLPRIQ	1	1058	pathogenic	uncategorised	uncategorised	Somatic
O14647	CHD2	Chromodomain-helicase-DNA-binding protein 2	mut	mut_03610	wt_04919	O14647.R1074Q	11	R	Q	ELEEIYMLPRIQSSTK	ELEEIYMLPRIQSSTK	6	1062	pathogenic	uncategorised	uncategorised	Somatic
O14647	CHD2	Chromodomain-helicase-DNA-binding protein 2	wt	wt_04919	mut_03610					ELEEIYMLPRIRSSTK	ELEEIYMLPRIRSSTK	1	1062
O14647	CHD2	Chromodomain-helicase-DNA-binding protein 2	wt	wt_08691	mut_26181					IYMLPRIRSSTKKAQT	IYMLPRIRSSTKKAQT	1	1066
O14647	CHD2	Chromodomain-helicase-DNA-binding protein 2	mut	mut_26181	wt_08691	O14647.R1074Q	7	R	Q	IYMLPRIQSSTKKAQT	IYMLPRIQSSTKKAQT	0	1066	pathogenic	uncategorised	uncategorised	Somatic
O14647	CHD2	Chromodomain-helicase-DNA-binding protein 2	mut	mut_02240	wt_03174	O14647.R1074Q	3	R	Q	PRIQSSTKKAQTNDSD	PRIQSSTKKAQTNDSD	13	1070	pathogenic	uncategorised	uncategorised	Somatic
O14647	CHD2	Chromodomain-helicase-DNA-binding protein 2	wt	wt_03174	mut_02240					PRIRSSTKKAQTNDSD	PRIRSSTKKAQTNDSD	12	1070
O14647	CHD2	Chromodomain-helicase-DNA-binding protein 2	mut	mut_18479	wt_16465	O14647.P1353L	14	P	L	LKKRKPRVKKENKVLR	LKKRKPRVKKENKVLR	1	1338	pathogenic	neurological	neurological	Somatic
O14647	CHD2	Chromodomain-helicase-DNA-binding protein 2	wt	wt_16465	mut_18479					LKKRKPRVKKENKVPR	LKKRKPRVKKENKVPR	1	1338
O14647	CHD2	Chromodomain-helicase-DNA-binding protein 2	wt	wt_08127	mut_07982					KPRVKKENKVPRLKEE	KPRVKKENKVPRLKEE	5	1342
O14647	CHD2	Chromodomain-helicase-DNA-binding protein 2	mut	mut_07982	wt_08127	O14647.P1353L	10	P	L	KPRVKKENKVLRLKEE	KPRVKKENKVLRLKEE	0	1342	pathogenic	neurological	neurological	Somatic
O14647	CHD2	Chromodomain-helicase-DNA-binding protein 2	mut	mut_15177	wt_14745	O14647.P1353L	6	P	L	KKENKVLRLKEEHGIE	KKENKVLRLKEEHGIE	1	1346	pathogenic	neurological	neurological	Somatic
O14647	CHD2	Chromodomain-helicase-DNA-binding protein 2	wt	wt_14745	mut_15177					KKENKVPRLKEEHGIE	KKENKVPRLKEEHGIE	2	1346
O14647	CHD2	Chromodomain-helicase-DNA-binding protein 2	wt	wt_19799	mut_31446					KVPRLKEEHGIELSSP	KVPRLKEEHGIELSSP	19	1350
O14647	CHD2	Chromodomain-helicase-DNA-binding protein 2	mut	mut_31446	wt_19799	O14647.P1353L	2	P	L	KVLRLKEEHGIELSSP	KVLRLKEEHGIELSSP	19	1350	pathogenic	neurological	neurological	Somatic
O14647	CHD2	Chromodomain-helicase-DNA-binding protein 2	wt	wt_12516	mut_28128					HTSHNLHPQKPHLPAS	HTSHNLHPQKPHLPAS	23	1595
O14647	CHD2	Chromodomain-helicase-DNA-binding protein 2	mut	mut_28128	wt_12516	O14647.A1610V	14	A	V	HTSHNLHPQKPHLPVS	HTSHNLHPQKPHLPVS	22	1595	pathogenic	neurological	neurological	Somatic
O14647	CHD2	Chromodomain-helicase-DNA-binding protein 2	wt	wt_01908	mut_28926					NLHPQKPHLPASHGPQ	NLHPQKPHLPASHGPQ	15	1599
O14647	CHD2	Chromodomain-helicase-DNA-binding protein 2	mut	mut_28926	wt_01908	O14647.A1610V	10	A	V	NLHPQKPHLPVSHGPQ	NLHPQKPHLPVSHGPQ	18	1599	pathogenic	neurological	neurological	Somatic
O14647	CHD2	Chromodomain-helicase-DNA-binding protein 2	mut	mut_03933	wt_05288	O14647.A1610V	6	A	V	QKPHLPVSHGPQMHGH	QKPHLPVSHGPQMHGH	20	1603	pathogenic	neurological	neurological	Somatic
O14647	CHD2	Chromodomain-helicase-DNA-binding protein 2	wt	wt_05288	mut_03933					QKPHLPASHGPQMHGH	QKPHLPASHGPQMHGH	27	1603
O14647	CHD2	Chromodomain-helicase-DNA-binding protein 2	wt	wt_20316	mut_33100					LPASHGPQMHGHPRDN	LPASHGPQMHGHPRDN	6	1607
O14647	CHD2	Chromodomain-helicase-DNA-binding protein 2	mut	mut_33100	wt_20316	O14647.A1610V	2	A	V	LPVSHGPQMHGHPRDN	LPVSHGPQMHGHPRDN	30	1607	pathogenic	neurological	neurological	Somatic
O14647	CHD2	Chromodomain-helicase-DNA-binding protein 2	wt	wt_19524	mut_30098					YNHPNKRHFSNADRGD	YNHPNKRHFSNADRGD	32	1623
O14647	CHD2	Chromodomain-helicase-DNA-binding protein 2	mut	mut_30098	wt_19524	O14647.R1637G	13	R	G	YNHPNKRHFSNADGGD	YNHPNKRHFSNADGGD	9	1623	pathogenic	none	none	Somatic
O14647	CHD2	Chromodomain-helicase-DNA-binding protein 2	wt	wt_09208	mut_27532					NKRHFSNADRGDWQRE	NKRHFSNADRGDWQRE	18	1627
O14647	CHD2	Chromodomain-helicase-DNA-binding protein 2	mut	mut_27532	wt_09208	O14647.R1637G	9	R	G	NKRHFSNADGGDWQRE	NKRHFSNADGGDWQRE	31	1627	pathogenic	none	none	Somatic
O14647	CHD2	Chromodomain-helicase-DNA-binding protein 2	mut	mut_05620	wt_07067	O14647.R1637G	5	R	G	FSNADGGDWQRERKFN	FSNADGGDWQRERKFN	2	1631	pathogenic	none	none	Somatic
O14647	CHD2	Chromodomain-helicase-DNA-binding protein 2	wt	wt_07067	mut_05620					FSNADRGDWQRERKFN	FSNADRGDWQRERKFN	0	1631
O14647	CHD2	Chromodomain-helicase-DNA-binding protein 2	mut	mut_14135	wt_14082	O14647.G1649S	13	G	S	DRGDWQRERKFNYSGG	DRGDWQRERKFNYSGG	22	1635	pathogenic	neurological	neurological	Somatic
O14647	CHD2	Chromodomain-helicase-DNA-binding protein 2	mut	mut_19706	wt_14082	O14647.R1637G	1	R	G	DGGDWQRERKFNYGGG	DGGDWQRERKFNYGGG	34	1635	pathogenic	none	none	Somatic
O14647	CHD2	Chromodomain-helicase-DNA-binding protein 2	wt	wt_14082	mut_14135;mut_19706					DRGDWQRERKFNYGGG	DRGDWQRERKFNYGGG	45	1635
O14647	CHD2	Chromodomain-helicase-DNA-binding protein 2	mut	mut_04536	wt_05929	O14647.G1649S	9	G	S	WQRERKFNYSGGNNNP	WQRERKFNYSGGNNNP	3	1639	pathogenic	neurological	neurological	Somatic
O14647	CHD2	Chromodomain-helicase-DNA-binding protein 2	wt	wt_05929	mut_04536					WQRERKFNYGGGNNNP	WQRERKFNYGGGNNNP	2	1639
O14647	CHD2	Chromodomain-helicase-DNA-binding protein 2	mut	mut_11310	wt_12174	O14647.G1649S	5	G	S	RKFNYSGGNNNPPWGS	RKFNYSGGNNNPPWGS	0	1643	pathogenic	neurological	neurological	Somatic
O14647	CHD2	Chromodomain-helicase-DNA-binding protein 2	wt	wt_12174	mut_11310					RKFNYGGGNNNPPWGS	RKFNYGGGNNNPPWGS	3	1643
O14647	CHD2	Chromodomain-helicase-DNA-binding protein 2	wt	wt_06869	mut_12509					YGGGNNNPPWGSDRHH	YGGGNNNPPWGSDRHH	23	1647
O14647	CHD2	Chromodomain-helicase-DNA-binding protein 2	mut	mut_12509	wt_06869	O14647.G1649S	1	G	S	YSGGNNNPPWGSDRHH	YSGGNNNPPWGSDRHH	11	1647	pathogenic	neurological	neurological	Somatic
O14647	CHD2	Chromodomain-helicase-DNA-binding protein 2	mut	mut_03851	wt_05204	O14647.R1678Q	14	R	Q	QYEQHWYKDHHYGDQR	QYEQHWYKDHHYGDQR	14	1663	pathogenic	neurological	neurological	Somatic
O14647	CHD2	Chromodomain-helicase-DNA-binding protein 2	wt	wt_05204	mut_03851					QYEQHWYKDHHYGDRR	QYEQHWYKDHHYGDRR	12	1663
O14647	CHD2	Chromodomain-helicase-DNA-binding protein 2	wt	wt_13135	mut_17136					HWYKDHHYGDRRHMDA	HWYKDHHYGDRRHMDA	13	1667
O14647	CHD2	Chromodomain-helicase-DNA-binding protein 2	mut	mut_17136	wt_13135	O14647.R1678Q	10	R	Q	HWYKDHHYGDQRHMDA	HWYKDHHYGDQRHMDA	7	1667	pathogenic	neurological	neurological	Somatic
O14647	CHD2	Chromodomain-helicase-DNA-binding protein 2	wt	wt_15964	mut_24526					DHHYGDRRHMDAHRSG	DHHYGDRRHMDAHRSG	12	1671
O14647	CHD2	Chromodomain-helicase-DNA-binding protein 2	mut	mut_24526	wt_15964	O14647.R1678Q	6	R	Q	DHHYGDQRHMDAHRSG	DHHYGDQRHMDAHRSG	33	1671	pathogenic	neurological	neurological	Somatic
O14647	CHD2	Chromodomain-helicase-DNA-binding protein 2	wt	wt_07296	mut_33682					GDRRHMDAHRSGSYRP	GDRRHMDAHRSGSYRP	19	1675
O14647	CHD2	Chromodomain-helicase-DNA-binding protein 2	mut	mut_33682	wt_07296	O14647.R1678Q	2	R	Q	GDQRHMDAHRSGSYRP	GDQRHMDAHRSGSYRP	14	1675	pathogenic	neurological	neurological	Somatic
O14649	KCNK3	Potassium channel subfamily K member 3	mut	mut_02745	wt_03851	O14649.T8K	7	T	K	MKRQNVRKLALIVCTF	MKRQNVRKLALIVATF	19	0	pathogenic	cardiovascular/hematologic	cardiovascular/hematologic	Somatic
O14649	KCNK3	Potassium channel subfamily K member 3	wt	wt_03851	mut_02745					MKRQNVRTLALIVCTF	MKRQNVRTLALIVATF	29	0
O14649	KCNK3	Potassium channel subfamily K member 3	mut	mut_06633	wt_08097	O14649.V221L	14	V	L	ALQKDQALQTQPQYLA	ALQKDQALQTQPQYLA	26	206	pathogenic	cardiovascular/hematologic	cardiovascular/hematologic	Somatic
O14649	KCNK3	Potassium channel subfamily K member 3	wt	wt_08097	mut_06633					ALQKDQALQTQPQYVA	ALQKDQALQTQPQYVA	32	206
O14653	GOSR2	Golgi SNAP receptor complex member 2	mut	mut_00195	wt_00281	O14653.E14K	13	E	K	MDPLFQQTHKQVHKIQ	MDPLFQQTHKQVHKIQ	4	0	pathogenic	neurological	neurological	Somatic
O14653	GOSR2	Golgi SNAP receptor complex member 2	wt	wt_00281	mut_00195					MDPLFQQTHKQVHEIQ	MDPLFQQTHKQVHEIQ	4	0
O14653	GOSR2	Golgi SNAP receptor complex member 2	mut	mut_01068	wt_01536	O14653.E14K	10	E	K	LFQQTHKQVHKIQSCM	LFQQTHKQVHKIQSAM	8	3	pathogenic	neurological	neurological	Somatic
O14653	GOSR2	Golgi SNAP receptor complex member 2	wt	wt_01536	mut_01068					LFQQTHKQVHEIQSCM	LFQQTHKQVHEIQSAM	7	3
O14653	GOSR2	Golgi SNAP receptor complex member 2	mut	mut_17088	wt_15771	O14653.E14K	6	E	K	THKQVHKIQSCMGRLE	THKQVHKIQSAMGRLE	3	7	pathogenic	neurological	neurological	Somatic
O14653	GOSR2	Golgi SNAP receptor complex member 2	wt	wt_15771	mut_17088					THKQVHEIQSCMGRLE	THKQVHEIQSAMGRLE	9	7
O14653	GOSR2	Golgi SNAP receptor complex member 2	mut	mut_06907	wt_08360	O14653.E14K	2	E	K	VHKIQSCMGRLETADK	VHKIQSAMGRLETADK	2	11	pathogenic	neurological	neurological	Somatic
O14653	GOSR2	Golgi SNAP receptor complex member 2	wt	wt_08360	mut_06907					VHEIQSCMGRLETADK	VHEIQSAMGRLETADK	5	11
O14653	GOSR2	Golgi SNAP receptor complex member 2	mut	mut_08437	wt_09759	O14653.R50C	14	R	A	EIQASIDQIFSRLEAL	EIQASIDQIFSRLEAL	1	35	pathogenic	neurological	neurological	Somatic
O14653	GOSR2	Golgi SNAP receptor complex member 2	wt	wt_09759	mut_08437					EIQASIDQIFSRLERL	EIQASIDQIFSRLERL	0	35
O14653	GOSR2	Golgi SNAP receptor complex member 2	mut	mut_18032	wt_16234	O14653.R50C	10	R	A	SIDQIFSRLEALEILS	SIDQIFSRLEALEILS	0	39	pathogenic	neurological	neurological	Somatic
O14653	GOSR2	Golgi SNAP receptor complex member 2	wt	wt_16234	mut_18032					SIDQIFSRLERLEILS	SIDQIFSRLERLEILS	0	39
O14653	GOSR2	Golgi SNAP receptor complex member 2	mut	mut_00348	wt_00508	O14653.R50C	6	R	A	IFSRLEALEILSSKEP	IFSRLEALEILSSKEP	0	43	pathogenic	neurological	neurological	Somatic
O14653	GOSR2	Golgi SNAP receptor complex member 2	wt	wt_00508	mut_00348					IFSRLERLEILSSKEP	IFSRLERLEILSSKEP	0	43
O14653	GOSR2	Golgi SNAP receptor complex member 2	wt	wt_19327	mut_35179					LERLEILSSKEPPNKR	LERLEILSSKEPPNKR	1	47
O14653	GOSR2	Golgi SNAP receptor complex member 2	mut	mut_35179	wt_19327	O14653.R50C	2	R	A	LEALEILSSKEPPNKR	LEALEILSSKEPPNKR	1	47	pathogenic	neurological	neurological	Somatic
O14686	KMT2D	Histone-lysine N-methyltransferase 2D	wt	wt_02586	mut_14802					ATESDLPNPHVGEVSV	ATESDLPNPHVGEVSV	64	27
O14686	KMT2D	Histone-lysine N-methyltransferase 2D	mut	mut_14802	wt_02586	O14686.S42F	14	S	F	ATESDLPNPHVGEVFV	ATESDLPNPHVGEVFV	29	27	pathogenic	respiratory	respiratory	Somatic
O14686	KMT2D	Histone-lysine N-methyltransferase 2D	mut	mut_04201	wt_05588	O14686.S42F	10	S	F	DLPNPHVGEVFVLSSG	DLPNPHVGEVFVLSSG	46	31	pathogenic	respiratory	respiratory	Somatic
O14686	KMT2D	Histone-lysine N-methyltransferase 2D	wt	wt_05588	mut_04201					DLPNPHVGEVSVLSSG	DLPNPHVGEVSVLSSG	30	31
O14686	KMT2D	Histone-lysine N-methyltransferase 2D	wt	wt_14352	mut_24242					PHVGEVSVLSSGSPRL	PHVGEVSVLSSGSPRL	23	35
O14686	KMT2D	Histone-lysine N-methyltransferase 2D	mut	mut_24242	wt_14352	O14686.S42F	6	S	F	PHVGEVFVLSSGSPRL	PHVGEVFVLSSGSPRL	16	35	pathogenic	respiratory	respiratory	Somatic
O14686	KMT2D	Histone-lysine N-methyltransferase 2D	mut	mut_20792	wt_17498	O14686.S42F	2	S	F	EVFVLSSGSPRLQETP	EVFVLSSGSPRLQETP	2	39	pathogenic	respiratory	respiratory	Somatic
O14686	KMT2D	Histone-lysine N-methyltransferase 2D	wt	wt_17498	mut_20792					EVSVLSSGSPRLQETP	EVSVLSSGSPRLQETP	3	39
O14686	KMT2D	Histone-lysine N-methyltransferase 2D	mut	mut_05277	wt_06750	O14686.R280G	7	R	G	CKVCQACGKPGNDSKM	AKVAQAAGKPGNDSKM	1	272	pathogenic	respiratory	respiratory	Somatic
O14686	KMT2D	Histone-lysine N-methyltransferase 2D	wt	wt_06750	mut_05277					CKVCQACRKPGNDSKM	AKVAQAARKPGNDSKM	2	272
O14686	KMT2D	Histone-lysine N-methyltransferase 2D	mut	mut_31057	wt_20114	O14686.R280G	5	R	G	VCQACGKPGNDSKMLV	VAQAAGKPGNDSKMLV	35	274	pathogenic	respiratory	respiratory	Somatic
O14686	KMT2D	Histone-lysine N-methyltransferase 2D	wt	wt_20114	mut_31057					VCQACRKPGNDSKMLV	VAQAARKPGNDSKMLV	17	274
O14686	KMT2D	Histone-lysine N-methyltransferase 2D	mut	mut_14653	wt_14427	O14686.P647Q	14	P	Q	SPMSPPPEESPMSPQP	SPMSPPPEESPMSPQP	13	632	pathogenic	respiratory	respiratory	Somatic
O14686	KMT2D	Histone-lysine N-methyltransferase 2D	wt	wt_14427	mut_14653					SPMSPPPEESPMSPPP	SPMSPPPEESPMSPPP	3	632
O14686	KMT2D	Histone-lysine N-methyltransferase 2D	mut	mut_07380	wt_08795	O14686.P647Q	10	P	Q	PPPEESPMSPQPEVSR	PPPEESPMSPQPEVSR	9	636	pathogenic	respiratory	respiratory	Somatic
O14686	KMT2D	Histone-lysine N-methyltransferase 2D	wt	wt_08795	mut_07380					PPPEESPMSPPPEVSR	PPPEESPMSPPPEVSR	5	636
O14686	KMT2D	Histone-lysine N-methyltransferase 2D	wt	wt_17003	mut_29711					ESPMSPPPEVSRLSPL	ESPMSPPPEVSRLSPL	10	640
O14686	KMT2D	Histone-lysine N-methyltransferase 2D	mut	mut_29711	wt_17003	O14686.P647Q	6	P	Q	ESPMSPQPEVSRLSPL	ESPMSPQPEVSRLSPL	2	640	pathogenic	respiratory	respiratory	Somatic
O14686	KMT2D	Histone-lysine N-methyltransferase 2D	mut	mut_20773	wt_17485	O14686.P647Q	2	P	Q	SPQPEVSRLSPLPVVS	SPQPEVSRLSPLPVVS	10	644	pathogenic	respiratory	respiratory	Somatic
O14686	KMT2D	Histone-lysine N-methyltransferase 2D	wt	wt_17485	mut_20773					SPPPEVSRLSPLPVVS	SPPPEVSRLSPLPVVS	10	644
O14686	KMT2D	Histone-lysine N-methyltransferase 2D	mut	mut_05496	wt_06948	O14686.S714L	13	S	L	PPEDSPASPPPEDLLM	PPEDSPASPPPEDLLM	14	700	pathogenic	none	none	Somatic	1	1
O14686	KMT2D	Histone-lysine N-methyltransferase 2D	wt	wt_06948	mut_05496					PPEDSPASPPPEDSLM	PPEDSPASPPPEDSLM	5	700
O14686	KMT2D	Histone-lysine N-methyltransferase 2D	wt	wt_13960	mut_31067					SPASPPPEDSLMSLPL	SPASPPPEDSLMSLPL	16	704
O14686	KMT2D	Histone-lysine N-methyltransferase 2D	mut	mut_31067	wt_13960	O14686.S714L	9	S	L	SPASPPPEDLLMSLPL	SPASPPPEDLLMSLPL	10	704	pathogenic	none	none	Somatic	1	1
O14686	KMT2D	Histone-lysine N-methyltransferase 2D	wt	wt_10614	mut_15274					PPPEDSLMSLPLEESP	PPPEDSLMSLPLEESP	1	708
O14686	KMT2D	Histone-lysine N-methyltransferase 2D	mut	mut_15274	wt_10614	O14686.S714L	5	S	L	PPPEDLLMSLPLEESP	PPPEDLLMSLPLEESP	0	708	pathogenic	none	none	Somatic	1	1
O14686	KMT2D	Histone-lysine N-methyltransferase 2D	mut	mut_04873	wt_06323	O14686.S714L	1	S	L	DLLMSLPLEESPLLPL	DLLMSLPLEESPLLPL	9	712	pathogenic	none	none	Somatic	1	1
O14686	KMT2D	Histone-lysine N-methyltransferase 2D	wt	wt_06323	mut_04873					DSLMSLPLEESPLLPL	DSLMSLPLEESPLLPL	15	712
O14686	KMT2D	Histone-lysine N-methyltransferase 2D	mut	mut_02051	wt_02931	O14686.P729H	12	P	H	SLPLEESPLLPLHEEP	SLPLEESPLLPLHEEP	3	716	benign	none	none	Somatic
O14686	KMT2D	Histone-lysine N-methyltransferase 2D	wt	wt_02931	mut_02051					SLPLEESPLLPLPEEP	SLPLEESPLLPLPEEP	6	716
O14686	KMT2D	Histone-lysine N-methyltransferase 2D	mut	mut_23789	wt_18554	O14686.P729H	8	P	H	EESPLLPLHEEPQLCP	EESPLLPLHEEPQLAP	11	720	benign	none	none	Somatic
O14686	KMT2D	Histone-lysine N-methyltransferase 2D	wt	wt_18554	mut_23789					EESPLLPLPEEPQLCP	EESPLLPLPEEPQLAP	6	720
O14686	KMT2D	Histone-lysine N-methyltransferase 2D	mut	mut_04925	wt_06382	O14686.P729H	4	P	H	LLPLHEEPQLCPRSEG	LLPLHEEPQLAPRSEG	4	724	benign	none	none	Somatic
O14686	KMT2D	Histone-lysine N-methyltransferase 2D	wt	wt_06382	mut_04925					LLPLPEEPQLCPRSEG	LLPLPEEPQLAPRSEG	1	724
O14686	KMT2D	Histone-lysine N-methyltransferase 2D	mut	mut_12608	wt_13067	O14686.P729H	0	P	H	HEEPQLCPRSEGPHLS	HEEPQLAPRSEGPHLS	15	728	benign	none	none	Somatic
O14686	KMT2D	Histone-lysine N-methyltransferase 2D	wt	wt_13067	mut_12608					PEEPQLCPRSEGPHLS	PEEPQLAPRSEGPHLS	12	728
O14686	KMT2D	Histone-lysine N-methyltransferase 2D	wt	wt_10426	mut_13311					LSPQAEEPHLSPQPEE	LSPQAEEPHLSPQPEE	2	760
O14686	KMT2D	Histone-lysine N-methyltransferase 2D	mut	mut_13311	wt_10426	O14686.Q773K	12	Q	K	LSPQAEEPHLSPKPEE	LSPQAEEPHLSPKPEE	4	760	pathogenic	none	none	Germline/Somatic	1	1
O14686	KMT2D	Histone-lysine N-methyltransferase 2D	mut	mut_06063	wt_07522	O14686.Q773K	8	Q	K	AEEPHLSPKPEEPCLC	AEEPHLSPKPEEPALA	3	764	pathogenic	none	none	Germline/Somatic	1	1
O14686	KMT2D	Histone-lysine N-methyltransferase 2D	wt	wt_07522	mut_06063					AEEPHLSPQPEEPCLC	AEEPHLSPQPEEPALA	13	764
O14686	KMT2D	Histone-lysine N-methyltransferase 2D	mut	mut_17427	wt_15944	O14686.Q773K	4	Q	K	HLSPKPEEPCLCAVPE	HLSPKPEEPALAAVPE	1	768	pathogenic	none	none	Germline/Somatic	1	1
O14686	KMT2D	Histone-lysine N-methyltransferase 2D	wt	wt_15944	mut_17427					HLSPQPEEPCLCAVPE	HLSPQPEEPALAAVPE	2	768
O14686	KMT2D	Histone-lysine N-methyltransferase 2D	wt	wt_02822	mut_30488					QPEEPCLCAVPEEPHL	QPEEPALAAVPEEPHL	5	772
O14686	KMT2D	Histone-lysine N-methyltransferase 2D	mut	mut_30488	wt_02822	O14686.Q773K	0	Q	K	KPEEPCLCAVPEEPHL	KPEEPALAAVPEEPHL	1	772	pathogenic	none	none	Germline/Somatic	1	1
O14686	KMT2D	Histone-lysine N-methyltransferase 2D	mut	mut_01343	wt_01940	O14686.L797V	12	L	V	EPHLSPQAEGPHVSPQ	EPHLSPQAEGPHVSPQ	11	784	pathogenic	respiratory	respiratory	Somatic
O14686	KMT2D	Histone-lysine N-methyltransferase 2D	wt	wt_01940	mut_01343					EPHLSPQAEGPHLSPQ	EPHLSPQAEGPHLSPQ	19	784
O14686	KMT2D	Histone-lysine N-methyltransferase 2D	wt	wt_08982	mut_26565					SPQAEGPHLSPQPEEL	SPQAEGPHLSPQPEEL	5	788
O14686	KMT2D	Histone-lysine N-methyltransferase 2D	mut	mut_26565	wt_08982	O14686.L797V	8	L	V	SPQAEGPHVSPQPEEL	SPQAEGPHVSPQPEEL	2	788	pathogenic	respiratory	respiratory	Somatic
O14686	KMT2D	Histone-lysine N-methyltransferase 2D	wt	wt_06447	mut_29153					EGPHLSPQPEELHLSP	EGPHLSPQPEELHLSP	12	792
O14686	KMT2D	Histone-lysine N-methyltransferase 2D	mut	mut_29153	wt_06447	O14686.L797V	4	L	V	EGPHVSPQPEELHLSP	EGPHVSPQPEELHLSP	3	792	pathogenic	respiratory	respiratory	Somatic
O14686	KMT2D	Histone-lysine N-methyltransferase 2D	wt	wt_14955	mut_32666					LSPQPEELHLSPQTEE	LSPQPEELHLSPQTEE	4	796
O14686	KMT2D	Histone-lysine N-methyltransferase 2D	mut	mut_32666	wt_14955	O14686.L797V	0	L	V	VSPQPEELHLSPQTEE	VSPQPEELHLSPQTEE	7	796	pathogenic	respiratory	respiratory	Somatic
O14686	KMT2D	Histone-lysine N-methyltransferase 2D	wt	wt_13830	mut_29951					SEEPCLSPRPEESHLS	SEEPALSPRPEESHLS	2	836
O14686	KMT2D	Histone-lysine N-methyltransferase 2D	mut	mut_29951	wt_13830	O14686.S849L	12	S	L	SEEPCLSPRPEELHLS	SEEPALSPRPEELHLS	3	836	pathogenic	respiratory	respiratory	Somatic	1	1
O14686	KMT2D	Histone-lysine N-methyltransferase 2D	mut	mut_02921	wt_04058	O14686.S849L	8	S	L	CLSPRPEELHLSPELE	ALSPRPEELHLSPELE	8	840	pathogenic	respiratory	respiratory	Somatic	1	1
O14686	KMT2D	Histone-lysine N-methyltransferase 2D	wt	wt_04058	mut_02921					CLSPRPEESHLSPELE	ALSPRPEESHLSPELE	2	840
O14686	KMT2D	Histone-lysine N-methyltransferase 2D	mut	mut_04646	wt_06062	O14686.S849L	4	S	L	RPEELHLSPELEKPPL	RPEELHLSPELEKPPL	0	844	pathogenic	respiratory	respiratory	Somatic	1	1
O14686	KMT2D	Histone-lysine N-methyltransferase 2D	wt	wt_06062	mut_04646					RPEESHLSPELEKPPL	RPEESHLSPELEKPPL	2	844
O14686	KMT2D	Histone-lysine N-methyltransferase 2D	mut	mut_12421	wt_12947	O14686.S849L	0	S	L	LHLSPELEKPPLSPRP	LHLSPELEKPPLSPRP	7	848	pathogenic	respiratory	respiratory	Somatic	1	1
O14686	KMT2D	Histone-lysine N-methyltransferase 2D	wt	wt_12947	mut_12421					SHLSPELEKPPLSPRP	SHLSPELEKPPLSPRP	11	848
O14686	KMT2D	Histone-lysine N-methyltransferase 2D	mut	mut_03201	wt_04423	O14686.P886T	13	P	T	QCPAPEELPLFPPTGE	QAPAPEELPLFPPTGE	1	872	benign	none	none	Somatic
O14686	KMT2D	Histone-lysine N-methyltransferase 2D	wt	wt_04423	mut_03201;mut_32045					QCPAPEELPLFPPPGE	QAPAPEELPLFPPPGE	15	872
O14686	KMT2D	Histone-lysine N-methyltransferase 2D	mut	mut_32045	wt_04423	O14686.P886S	13	P	S	QCPAPEELPLFPPSGE	QAPAPEELPLFPPSGE	2	872	benign	none	none	Somatic
O14686	KMT2D	Histone-lysine N-methyltransferase 2D	mut	mut_03245	wt_04472	O14686.P886S	9	P	S	PEELPLFPPSGEPSLS	PEELPLFPPSGEPSLS	9	876	benign	none	none	Somatic
O14686	KMT2D	Histone-lysine N-methyltransferase 2D	wt	wt_04472	mut_03245;mut_34669					PEELPLFPPPGEPSLS	PEELPLFPPPGEPSLS	5	876
O14686	KMT2D	Histone-lysine N-methyltransferase 2D	mut	mut_34669	wt_04472	O14686.P886T	9	P	T	PEELPLFPPTGEPSLS	PEELPLFPPTGEPSLS	11	876	benign	none	none	Somatic
O14686	KMT2D	Histone-lysine N-methyltransferase 2D	mut	mut_05531	wt_06985	O14686.P886T	5	P	T	PLFPPTGEPSLSPLLG	PLFPPTGEPSLSPLLG	18	880	benign	none	none	Somatic
O14686	KMT2D	Histone-lysine N-methyltransferase 2D	wt	wt_06985	mut_05531;mut_34425					PLFPPPGEPSLSPLLG	PLFPPPGEPSLSPLLG	5	880
O14686	KMT2D	Histone-lysine N-methyltransferase 2D	mut	mut_34425	wt_06985	O14686.P886S	5	P	S	PLFPPSGEPSLSPLLG	PLFPPSGEPSLSPLLG	3	880	benign	none	none	Somatic
O14686	KMT2D	Histone-lysine N-methyltransferase 2D	wt	wt_04409	mut_04248;mut_31732					PPGEPSLSPLLGEPAL	PPGEPSLSPLLGEPAL	24	884
O14686	KMT2D	Histone-lysine N-methyltransferase 2D	mut	mut_04248	wt_04409	O14686.P886S	1	P	S	PSGEPSLSPLLGEPAL	PSGEPSLSPLLGEPAL	19	884	benign	none	none	Somatic
O14686	KMT2D	Histone-lysine N-methyltransferase 2D	mut	mut_31732	wt_04409	O14686.P886T	1	P	T	PTGEPSLSPLLGEPAL	PTGEPSLSPLLGEPAL	22	884	benign	none	none	Somatic
O14686	KMT2D	Histone-lysine N-methyltransferase 2D	wt	wt_19865	mut_36199					PPEANCTDPEPVPPMI	PPEANATDPEPVPPMI	10	984
O14686	KMT2D	Histone-lysine N-methyltransferase 2D	mut	mut_36199	wt_19865	O14686.P998A	13	P	A	PPEANCTDPEPVPAMI	PPEANATDPEPVPAMI	14	984	benign	none	none	Somatic
O14686	KMT2D	Histone-lysine N-methyltransferase 2D	mut	mut_03543	wt_04834	O14686.P998A	9	P	A	NCTDPEPVPAMILPPS	NATDPEPVPAMILPPS	1	988	benign	none	none	Somatic
O14686	KMT2D	Histone-lysine N-methyltransferase 2D	wt	wt_04834	mut_03543					NCTDPEPVPPMILPPS	NATDPEPVPPMILPPS	52	988
O14686	KMT2D	Histone-lysine N-methyltransferase 2D	wt	wt_13809	mut_20195					PEPVPPMILPPSPGSP	PEPVPPMILPPSPGSP	16	992
O14686	KMT2D	Histone-lysine N-methyltransferase 2D	mut	mut_20195	wt_13809	O14686.P998A	5	P	A	PEPVPAMILPPSPGSP	PEPVPAMILPPSPGSP	18	992	benign	none	none	Somatic
O14686	KMT2D	Histone-lysine N-methyltransferase 2D	wt	wt_05074	mut_11872					PPMILPPSPGSPVGPA	PPMILPPSPGSPVGPA	14	996
O14686	KMT2D	Histone-lysine N-methyltransferase 2D	mut	mut_11872	wt_05074	O14686.P998A	1	P	A	PAMILPPSPGSPVGPA	PAMILPPSPGSPVGPA	14	996	benign	none	none	Somatic
O14686	KMT2D	Histone-lysine N-methyltransferase 2D	wt	wt_01124	mut_10032					KVKEPEPQYFRFEGVW	KVKEPEPQYFRFEGVW	3	1575
O14686	KMT2D	Histone-lysine N-methyltransferase 2D	mut	mut_10032	wt_01124	O14686.E1588K	12	E	K	KVKEPEPQYFRFKGVW	KVKEPEPQYFRFKGVW	5	1575	pathogenic	none	none	Germline/Somatic	1	1
O14686	KMT2D	Histone-lysine N-methyltransferase 2D	mut	mut_06182	wt_07656	O14686.E1588K	8	E	K	PEPQYFRFKGVWLTET	PEPQYFRFKGVWLTET	0	1579	pathogenic	none	none	Germline/Somatic	1	1
O14686	KMT2D	Histone-lysine N-methyltransferase 2D	wt	wt_07656	mut_06182					PEPQYFRFEGVWLTET	PEPQYFRFEGVWLTET	2	1579
O14686	KMT2D	Histone-lysine N-methyltransferase 2D	wt	wt_16542	mut_19923					YFRFEGVWLTETGMAL	YFRFEGVWLTETGMAL	2	1583
O14686	KMT2D	Histone-lysine N-methyltransferase 2D	mut	mut_19923	wt_16542	O14686.E1588K	4	E	K	YFRFKGVWLTETGMAL	YFRFKGVWLTETGMAL	5	1583	pathogenic	none	none	Germline/Somatic	1	1
O14686	KMT2D	Histone-lysine N-methyltransferase 2D	wt	wt_02698	mut_03047					EGVWLTETGMALLRNL	EGVWLTETGMALLRNL	19	1587
O14686	KMT2D	Histone-lysine N-methyltransferase 2D	mut	mut_03047	wt_02698	O14686.E1588K	0	E	K	KGVWLTETGMALLRNL	KGVWLTETGMALLRNL	9	1587	pathogenic	none	none	Germline/Somatic	1	1
O14686	KMT2D	Histone-lysine N-methyltransferase 2D	mut	mut_03263	wt_04499	O14686.T1710M	14	T	M	IGGFMVRQRKSHTRMK	IGGFMVRQRKSHTRMK	4	1695	pathogenic	respiratory	respiratory	Somatic	1	1
O14686	KMT2D	Histone-lysine N-methyltransferase 2D	wt	wt_04499	mut_03263					IGGFMVRQRKSHTRTK	IGGFMVRQRKSHTRTK	1	1695
O14686	KMT2D	Histone-lysine N-methyltransferase 2D	wt	wt_19241	mut_31608					MVRQRKSHTRTKKGPA	MVRQRKSHTRTKKGPA	2	1699
O14686	KMT2D	Histone-lysine N-methyltransferase 2D	mut	mut_31608	wt_19241	O14686.T1710M	10	T	M	MVRQRKSHTRMKKGPA	MVRQRKSHTRMKKGPA	3	1699	pathogenic	respiratory	respiratory	Somatic	1	1
O14686	KMT2D	Histone-lysine N-methyltransferase 2D	mut	mut_04313	wt_05704	O14686.T1710M	6	T	M	RKSHTRMKKGPAAQAE	RKSHTRMKKGPAAQAE	5	1703	pathogenic	respiratory	respiratory	Somatic	1	1
O14686	KMT2D	Histone-lysine N-methyltransferase 2D	wt	wt_05704	mut_04313					RKSHTRTKKGPAAQAE	RKSHTRTKKGPAAQAE	2	1703
O14686	KMT2D	Histone-lysine N-methyltransferase 2D	wt	wt_05019	mut_30583					TRTKKGPAAQAEVLSG	TRTKKGPAAQAEVLSG	8	1707
O14686	KMT2D	Histone-lysine N-methyltransferase 2D	mut	mut_30583	wt_05019	O14686.T1710M	2	T	M	TRMKKGPAAQAEVLSG	TRMKKGPAAQAEVLSG	5	1707	pathogenic	respiratory	respiratory	Somatic	1	1
O14686	KMT2D	Histone-lysine N-methyltransferase 2D	wt	wt_14880	mut_30937					ESQINKQTKVGDIARK	ESQINKQTKVGDIARK	0	2080
O14686	KMT2D	Histone-lysine N-methyltransferase 2D	mut	mut_30937	wt_14880	O14686.R2095H	14	R	H	ESQINKQTKVGDIAHK	ESQINKQTKVGDIAHK	3	2080	pathogenic	respiratory	respiratory	Germline/Somatic	1	1
O14686	KMT2D	Histone-lysine N-methyltransferase 2D	mut	mut_15981	wt_15178	O14686.R2099G	14	R	G	NKQTKVGDIARKTDGP	NKQTKVGDIARKTDGP	12	2084	pathogenic	none	none	Likely germline
O14686	KMT2D	Histone-lysine N-methyltransferase 2D	wt	wt_15178	mut_15981;mut_34246					NKQTKVGDIARKTDRP	NKQTKVGDIARKTDRP	11	2084
O14686	KMT2D	Histone-lysine N-methyltransferase 2D	mut	mut_34246	wt_15178	O14686.R2095H	10	R	H	NKQTKVGDIAHKTDRP	NKQTKVGDIAHKTDRP	6	2084	pathogenic	respiratory	respiratory	Germline/Somatic	1	1
O14686	KMT2D	Histone-lysine N-methyltransferase 2D	mut	mut_01036	wt_01495	O14686.R2099G	10	R	G	KVGDIARKTDGPALHL	KVGDIARKTDGPALHL	32	2088	pathogenic	none	none	Likely germline
O14686	KMT2D	Histone-lysine N-methyltransferase 2D	wt	wt_01495	mut_01036;mut_20178					KVGDIARKTDRPALHL	KVGDIARKTDRPALHL	23	2088
O14686	KMT2D	Histone-lysine N-methyltransferase 2D	mut	mut_20178	wt_01495	O14686.R2095H	6	R	H	KVGDIAHKTDRPALHL	KVGDIAHKTDRPALHL	20	2088	pathogenic	respiratory	respiratory	Germline/Somatic	1	1
O14686	KMT2D	Histone-lysine N-methyltransferase 2D	wt	wt_15025	mut_16050;mut_35845					IARKTDRPALHLRIPP	IARKTDRPALHLRIPP	39	2092
O14686	KMT2D	Histone-lysine N-methyltransferase 2D	mut	mut_16050	wt_15025	O14686.R2099G	6	R	G	IARKTDGPALHLRIPP	IARKTDGPALHLRIPP	40	2092	pathogenic	none	none	Likely germline
O14686	KMT2D	Histone-lysine N-methyltransferase 2D	mut	mut_35845	wt_15025	O14686.R2095H	2	R	H	IAHKTDRPALHLRIPP	IAHKTDRPALHLRIPP	19	2092	pathogenic	respiratory	respiratory	Germline/Somatic	1	1
O14686	KMT2D	Histone-lysine N-methyltransferase 2D	mut	mut_08257	wt_09596	O14686.R2099G	2	R	G	TDGPALHLRIPPQPGA	TDGPALHLRIPPQPGA	104	2096	pathogenic	none	none	Likely germline
O14686	KMT2D	Histone-lysine N-methyltransferase 2D	wt	wt_09596	mut_08257					TDRPALHLRIPPQPGA	TDRPALHLRIPPQPGA	46	2096
O14686	KMT2D	Histone-lysine N-methyltransferase 2D	wt	wt_15458	mut_23285					SPTGAPAQPPMLGASS	SPTGAPAQPPMLGASS	25	2200
O14686	KMT2D	Histone-lysine N-methyltransferase 2D	mut	mut_23285	wt_15458	O14686.A2214T	13	A	T	SPTGAPAQPPMLGTSS	SPTGAPAQPPMLGTSS	3	2200	pathogenic	respiratory	respiratory	Somatic	1	1
O14686	KMT2D	Histone-lysine N-methyltransferase 2D	mut	mut_22321	wt_18118	O14686.A2214T	9	A	T	APAQPPMLGTSSRPGA	APAQPPMLGTSSRPGA	37	2204	pathogenic	respiratory	respiratory	Somatic	1	1
O14686	KMT2D	Histone-lysine N-methyltransferase 2D	wt	wt_18118	mut_22321					APAQPPMLGASSRPGA	APAQPPMLGASSRPGA	51	2204
O14686	KMT2D	Histone-lysine N-methyltransferase 2D	wt	wt_19363	mut_26818					PPMLGASSRPGAGQPG	PPMLGASSRPGAGQPG	9	2208
O14686	KMT2D	Histone-lysine N-methyltransferase 2D	mut	mut_26818	wt_19363	O14686.A2214T	5	A	T	PPMLGTSSRPGAGQPG	PPMLGTSSRPGAGQPG	5	2208	pathogenic	respiratory	respiratory	Somatic	1	1
O14686	KMT2D	Histone-lysine N-methyltransferase 2D	wt	wt_18213	mut_31011					GASSRPGAGQPGEFHT	GASSRPGAGQPGEFHT	2	2212
O14686	KMT2D	Histone-lysine N-methyltransferase 2D	mut	mut_31011	wt_18213	O14686.A2214T	1	A	T	GTSSRPGAGQPGEFHT	GTSSRPGAGQPGEFHT	0	2212	pathogenic	respiratory	respiratory	Somatic	1	1
O14686	KMT2D	Histone-lysine N-methyltransferase 2D	wt	wt_10088	mut_12731					VPESPGVGGGKASEPL	VPESPGVGGGKASEPL	25	2256
O14686	KMT2D	Histone-lysine N-methyltransferase 2D	mut	mut_12731	wt_10088	O14686.P2271L	14	P	L	VPESPGVGGGKASELL	VPESPGVGGGKASELL	15	2256	benign	none	none	Somatic	1	1
O14686	KMT2D	Histone-lysine N-methyltransferase 2D	mut	mut_00306	wt_00452	O14686.P2271L	10	P	L	PGVGGGKASELLLSPP	PGVGGGKASELLLSPP	24	2260	benign	none	none	Somatic	1	1
O14686	KMT2D	Histone-lysine N-methyltransferase 2D	wt	wt_00452	mut_00306					PGVGGGKASEPLLSPP	PGVGGGKASEPLLSPP	23	2260
O14686	KMT2D	Histone-lysine N-methyltransferase 2D	mut	mut_09051	wt_10289	O14686.P2271L	6	P	L	GGKASELLLSPPPFGE	GGKASELLLSPPPFGE	20	2264	benign	none	none	Somatic	1	1
O14686	KMT2D	Histone-lysine N-methyltransferase 2D	wt	wt_10289	mut_09051					GGKASEPLLSPPPFGE	GGKASEPLLSPPPFGE	11	2264
O14686	KMT2D	Histone-lysine N-methyltransferase 2D	mut	mut_08875	wt_10131	O14686.P2271L	2	P	L	SELLLSPPPFGESRKA	SELLLSPPPFGESRKA	3	2268	benign	none	none	Somatic	1	1
O14686	KMT2D	Histone-lysine N-methyltransferase 2D	wt	wt_10131	mut_08875					SEPLLSPPPFGESRKA	SEPLLSPPPFGESRKA	2	2268
O14686	KMT2D	Histone-lysine N-methyltransferase 2D	mut	mut_26589	wt_19319	O14686.P2301S	12	P	S	KEELGASSPSYGSPNL	KEELGASSPSYGSPNL	2	2288	pathogenic	respiratory	respiratory	Somatic	1	1
O14686	KMT2D	Histone-lysine N-methyltransferase 2D	wt	wt_19319	mut_26589					KEELGASSPSYGPPNL	KEELGASSPSYGPPNL	3	2288
O14686	KMT2D	Histone-lysine N-methyltransferase 2D	mut	mut_09859	wt_10995	O14686.P2301S	8	P	S	GASSPSYGSPNLGFVD	GASSPSYGSPNLGFVD	25	2292	pathogenic	respiratory	respiratory	Somatic	1	1
O14686	KMT2D	Histone-lysine N-methyltransferase 2D	wt	wt_10995	mut_09859					GASSPSYGPPNLGFVD	GASSPSYGPPNLGFVD	16	2292
O14686	KMT2D	Histone-lysine N-methyltransferase 2D	wt	wt_11162	mut_22353					PSYGPPNLGFVDSPSS	PSYGPPNLGFVDSPSS	6	2296
O14686	KMT2D	Histone-lysine N-methyltransferase 2D	mut	mut_22353	wt_11162	O14686.P2301S	4	P	S	PSYGSPNLGFVDSPSS	PSYGSPNLGFVDSPSS	6	2296	pathogenic	respiratory	respiratory	Somatic	1	1
O14686	KMT2D	Histone-lysine N-methyltransferase 2D	wt	wt_14462	mut_19618					PPNLGFVDSPSSGTHL	PPNLGFVDSPSSGTHL	6	2300
O14686	KMT2D	Histone-lysine N-methyltransferase 2D	mut	mut_19618	wt_14462	O14686.P2301S	0	P	S	SPNLGFVDSPSSGTHL	SPNLGFVDSPSSGTHL	5	2300	pathogenic	respiratory	respiratory	Somatic	1	1
O14686	KMT2D	Histone-lysine N-methyltransferase 2D	mut	mut_15532	wt_14940	O14686.R2370H	13	R	H	ALAPSPPSHPDIFHPG	ALAPSPPSHPDIFHPG	3	2356	pathogenic	respiratory	respiratory	Somatic
O14686	KMT2D	Histone-lysine N-methyltransferase 2D	wt	wt_14940	mut_15532					ALAPSPPSHPDIFRPG	ALAPSPPSHPDIFRPG	14	2356
O14686	KMT2D	Histone-lysine N-methyltransferase 2D	wt	wt_14431	mut_15648					SPPSHPDIFRPGSYTD	SPPSHPDIFRPGSYTD	11	2360
O14686	KMT2D	Histone-lysine N-methyltransferase 2D	mut	mut_15648	wt_14431	O14686.R2370H	9	R	H	SPPSHPDIFHPGSYTD	SPPSHPDIFHPGSYTD	11	2360	pathogenic	respiratory	respiratory	Somatic
O14686	KMT2D	Histone-lysine N-methyltransferase 2D	wt	wt_16935	mut_20861					HPDIFRPGSYTDPYAQ	HPDIFRPGSYTDPYAQ	7	2364
O14686	KMT2D	Histone-lysine N-methyltransferase 2D	mut	mut_20861	wt_16935	O14686.R2370H	5	R	H	HPDIFHPGSYTDPYAQ	HPDIFHPGSYTDPYAQ	8	2364	pathogenic	respiratory	respiratory	Somatic
O14686	KMT2D	Histone-lysine N-methyltransferase 2D	wt	wt_00997	mut_10906					FRPGSYTDPYAQPPLT	FRPGSYTDPYAQPPLT	2	2368
O14686	KMT2D	Histone-lysine N-methyltransferase 2D	mut	mut_10906	wt_00997	O14686.R2370H	1	R	H	FHPGSYTDPYAQPPLT	FHPGSYTDPYAQPPLT	7	2368	pathogenic	respiratory	respiratory	Somatic
O14686	KMT2D	Histone-lysine N-methyltransferase 2D	wt	wt_07492	mut_31728					QKGLGPGGTPFPGQGP	QKGLGPGGTPFPGQGP	3	2884
O14686	KMT2D	Histone-lysine N-methyltransferase 2D	mut	mut_31728	wt_07492	O14686.G2899S	14	G	S	QKGLGPGGTPFPGQSP	QKGLGPGGTPFPGQSP	9	2884	pathogenic	respiratory	respiratory	Germline/Somatic	1	1
O14686	KMT2D	Histone-lysine N-methyltransferase 2D	wt	wt_06837	mut_11877					GPGGTPFPGQGPPQRP	GPGGTPFPGQGPPQRP	2	2888
O14686	KMT2D	Histone-lysine N-methyltransferase 2D	mut	mut_11877	wt_06837	O14686.G2899S	10	G	S	GPGGTPFPGQSPPQRP	GPGGTPFPGQSPPQRP	9	2888	pathogenic	respiratory	respiratory	Germline/Somatic	1	1
O14686	KMT2D	Histone-lysine N-methyltransferase 2D	wt	wt_14392	mut_30930					TPFPGQGPPQRPRFYP	TPFPGQGPPQRPRFYP	4	2892
O14686	KMT2D	Histone-lysine N-methyltransferase 2D	mut	mut_30930	wt_14392	O14686.G2899S	6	G	S	TPFPGQSPPQRPRFYP	TPFPGQSPPQRPRFYP	18	2892	pathogenic	respiratory	respiratory	Germline/Somatic	1	1
O14686	KMT2D	Histone-lysine N-methyltransferase 2D	wt	wt_15571	mut_21877					GQGPPQRPRFYPVSED	GQGPPQRPRFYPVSED	3	2896
O14686	KMT2D	Histone-lysine N-methyltransferase 2D	mut	mut_21877	wt_15571	O14686.G2899S	2	G	S	GQSPPQRPRFYPVSED	GQSPPQRPRFYPVSED	6	2896	pathogenic	respiratory	respiratory	Germline/Somatic	1	1
O14686	KMT2D	Histone-lysine N-methyltransferase 2D	mut	mut_10084	wt_11193	O14686.R2975H	14	R	H	LELVNRPPSSTELGHP	LELVNRPPSSTELGHP	10	2960	pathogenic	respiratory	respiratory	Somatic	2	1
O14686	KMT2D	Histone-lysine N-methyltransferase 2D	wt	wt_11193	mut_10084					LELVNRPPSSTELGRP	LELVNRPPSSTELGRP	42	2960
O14686	KMT2D	Histone-lysine N-methyltransferase 2D	wt	wt_00987	mut_27118					NRPPSSTELGRPNPLA	NRPPSSTELGRPNPLA	24	2964
O14686	KMT2D	Histone-lysine N-methyltransferase 2D	mut	mut_27118	wt_00987	O14686.R2975H	10	R	H	NRPPSSTELGHPNPLA	NRPPSSTELGHPNPLA	27	2964	pathogenic	respiratory	respiratory	Somatic	2	1
O14686	KMT2D	Histone-lysine N-methyltransferase 2D	wt	wt_10688	mut_15229					SSTELGRPNPLALEAG	SSTELGRPNPLALEAG	14	2968
O14686	KMT2D	Histone-lysine N-methyltransferase 2D	mut	mut_15229	wt_10688	O14686.R2975H	6	R	H	SSTELGHPNPLALEAG	SSTELGHPNPLALEAG	5	2968	pathogenic	respiratory	respiratory	Somatic	2	1
O14686	KMT2D	Histone-lysine N-methyltransferase 2D	wt	wt_10094	mut_27390					LGRPNPLALEAGKLPC	LGRPNPLALEAGKLPA	9	2972
O14686	KMT2D	Histone-lysine N-methyltransferase 2D	mut	mut_27390	wt_10094	O14686.R2975H	2	R	H	LGHPNPLALEAGKLPC	LGHPNPLALEAGKLPA	2	2972	pathogenic	respiratory	respiratory	Somatic	2	1
O14686	KMT2D	Histone-lysine N-methyltransferase 2D	wt	wt_09061	mut_12587					MVSNQGHMLSGQHGGQ	MVSNQGHMLSGQHGGQ	37	3348
O14686	KMT2D	Histone-lysine N-methyltransferase 2D	mut	mut_12587	wt_09061	O14686.Q3364K	15	Q	K	MVSNQGHMLSGQHGGK	MVSNQGHMLSGQHGGK	11	3348	pathogenic	none	none	Somatic	1	1
O14686	KMT2D	Histone-lysine N-methyltransferase 2D	mut	mut_06088	wt_07550	O14686.Q3364K	11	Q	K	QGHMLSGQHGGKAGLV	QGHMLSGQHGGKAGLV	14	3352	pathogenic	none	none	Somatic	1	1
O14686	KMT2D	Histone-lysine N-methyltransferase 2D	wt	wt_07550	mut_06088					QGHMLSGQHGGQAGLV	QGHMLSGQHGGQAGLV	17	3352
O14686	KMT2D	Histone-lysine N-methyltransferase 2D	wt	wt_15886	mut_30872					LSGQHGGQAGLVPQQS	LSGQHGGQAGLVPQQS	2	3356
O14686	KMT2D	Histone-lysine N-methyltransferase 2D	mut	mut_30872	wt_15886	O14686.Q3364K	7	Q	K	LSGQHGGKAGLVPQQS	LSGQHGGKAGLVPQQS	7	3356	pathogenic	none	none	Somatic	1	1
O14686	KMT2D	Histone-lysine N-methyltransferase 2D	mut	mut_23637	wt_18517	O14686.Q3364K	3	Q	K	HGGKAGLVPQQSSQPV	HGGKAGLVPQQSSQPV	48	3360	pathogenic	none	none	Somatic	1	1
O14686	KMT2D	Histone-lysine N-methyltransferase 2D	wt	wt_18517	mut_23637					HGGQAGLVPQQSSQPV	HGGQAGLVPQQSSQPV	47	3360
O14686	KMT2D	Histone-lysine N-methyltransferase 2D	wt	wt_18103	mut_25032					QPRPNPPTFAQGVINE	QPRPNPPTFAQGVINE	14	3488
O14686	KMT2D	Histone-lysine N-methyltransferase 2D	mut	mut_25032	wt_18103	O14686.V3501G	12	V	G	QPRPNPPTFAQGGINE	QPRPNPPTFAQGGINE	17	3488	pathogenic	respiratory	respiratory	Somatic
O14686	KMT2D	Histone-lysine N-methyltransferase 2D	wt	wt_06730	mut_08794					NPPTFAQGVINEADQR	NPPTFAQGVINEADQR	9	3492
O14686	KMT2D	Histone-lysine N-methyltransferase 2D	mut	mut_08794	wt_06730	O14686.V3501G	8	V	G	NPPTFAQGGINEADQR	NPPTFAQGGINEADQR	37	3492	pathogenic	respiratory	respiratory	Somatic
O14686	KMT2D	Histone-lysine N-methyltransferase 2D	wt	wt_08837	mut_13317					FAQGVINEADQRQYEE	FAQGVINEADQRQYEE	7	3496
O14686	KMT2D	Histone-lysine N-methyltransferase 2D	mut	mut_13317	wt_08837	O14686.V3501G	4	V	G	FAQGGINEADQRQYEE	FAQGGINEADQRQYEE	1	3496	pathogenic	respiratory	respiratory	Somatic
O14686	KMT2D	Histone-lysine N-methyltransferase 2D	wt	wt_14732	mut_35429					VINEADQRQYEEWLFH	VINEADQRQYEEWLFH	7	3500
O14686	KMT2D	Histone-lysine N-methyltransferase 2D	mut	mut_35429	wt_14732	O14686.V3501G	0	V	G	GINEADQRQYEEWLFH	GINEADQRQYEEWLFH	1	3500	pathogenic	respiratory	respiratory	Somatic
O14686	KMT2D	Histone-lysine N-methyltransferase 2D	wt	wt_18253	mut_23771					WLFHTQQLLQMQLKVL	WLFHTQQLLQMQLKVL	5	3512
O14686	KMT2D	Histone-lysine N-methyltransferase 2D	mut	mut_23771	wt_18253	O14686.L3525P	12	L	P	WLFHTQQLLQMQPKVL	WLFHTQQLLQMQPKVL	3	3512	pathogenic	none	none	Somatic
O14686	KMT2D	Histone-lysine N-methyltransferase 2D	mut	mut_04244	wt_05633	O14686.L3525P	8	L	P	TQQLLQMQPKVLEEQI	TQQLLQMQPKVLEEQI	11	3516	pathogenic	none	none	Somatic
O14686	KMT2D	Histone-lysine N-methyltransferase 2D	wt	wt_05633	mut_04244					TQQLLQMQLKVLEEQI	TQQLLQMQLKVLEEQI	3	3516
O14686	KMT2D	Histone-lysine N-methyltransferase 2D	wt	wt_15913	mut_25239					LQMQLKVLEEQIGVHR	LQMQLKVLEEQIGVHR	26	3520
O14686	KMT2D	Histone-lysine N-methyltransferase 2D	mut	mut_25239	wt_15913	O14686.L3525P	4	L	P	LQMQPKVLEEQIGVHR	LQMQPKVLEEQIGVHR	19	3520	pathogenic	none	none	Somatic
O14686	KMT2D	Histone-lysine N-methyltransferase 2D	mut	mut_02692	wt_03785	O14686.L3525P	0	L	P	PKVLEEQIGVHRKSRK	PKVLEEQIGVHRKSRK	3	3524	pathogenic	none	none	Somatic
O14686	KMT2D	Histone-lysine N-methyltransferase 2D	wt	wt_03785	mut_02692					LKVLEEQIGVHRKSRK	LKVLEEQIGVHRKSRK	3	3524
O14686	KMT2D	Histone-lysine N-methyltransferase 2D	wt	wt_15411	mut_19730					HSAVLALSPSQSPRLL	HSAVLALSPSQSPRLL	23	3612
O14686	KMT2D	Histone-lysine N-methyltransferase 2D	mut	mut_19730	wt_15411	O14686.L3628V	15	L	V	HSAVLALSPSQSPRLV	HSAVLALSPSQSPRLV	53	3612	pathogenic	none	none	Germline
O14686	KMT2D	Histone-lysine N-methyltransferase 2D	mut	mut_07103	wt_08532	O14686.L3628V	11	L	V	LALSPSQSPRLVTKLP	LALSPSQSPRLVTKLP	7	3616	pathogenic	none	none	Germline
O14686	KMT2D	Histone-lysine N-methyltransferase 2D	wt	wt_08532	mut_07103					LALSPSQSPRLLTKLP	LALSPSQSPRLLTKLP	7	3616
O14686	KMT2D	Histone-lysine N-methyltransferase 2D	mut	mut_17444	wt_15952	O14686.L3628V	7	L	V	PSQSPRLVTKLPGQLL	PSQSPRLVTKLPGQLL	13	3620	pathogenic	none	none	Germline
O14686	KMT2D	Histone-lysine N-methyltransferase 2D	wt	wt_15952	mut_17444					PSQSPRLLTKLPGQLL	PSQSPRLLTKLPGQLL	8	3620
O14686	KMT2D	Histone-lysine N-methyltransferase 2D	wt	wt_11845	mut_31244					PRLLTKLPGQLLPGHG	PRLLTKLPGQLLPGHG	40	3624
O14686	KMT2D	Histone-lysine N-methyltransferase 2D	mut	mut_31244	wt_11845	O14686.L3628V	3	L	V	PRLVTKLPGQLLPGHG	PRLVTKLPGQLLPGHG	31	3624	pathogenic	none	none	Germline
O14686	KMT2D	Histone-lysine N-methyltransferase 2D	mut	mut_08568	wt_09871	O14686.R3707Q	14	R	Q	AGPSGGFFPGNLALQS	AGPSGGFFPGNLALQS	5	3692	pathogenic	respiratory	respiratory	Somatic	1	1
O14686	KMT2D	Histone-lysine N-methyltransferase 2D	wt	wt_09871	mut_08568					AGPSGGFFPGNLALRS	AGPSGGFFPGNLALRS	10	3692
O14686	KMT2D	Histone-lysine N-methyltransferase 2D	wt	wt_18560	mut_26095					GGFFPGNLALRSLGPD	GGFFPGNLALRSLGPD	2	3696
O14686	KMT2D	Histone-lysine N-methyltransferase 2D	mut	mut_26095	wt_18560	O14686.R3707Q	10	R	Q	GGFFPGNLALQSLGPD	GGFFPGNLALQSLGPD	2	3696	pathogenic	respiratory	respiratory	Somatic	1	1
O14686	KMT2D	Histone-lysine N-methyltransferase 2D	mut	mut_16726	wt_15572	O14686.R3707Q	6	R	Q	PGNLALQSLGPDSRLL	PGNLALQSLGPDSRLL	5	3700	pathogenic	respiratory	respiratory	Somatic	1	1
O14686	KMT2D	Histone-lysine N-methyltransferase 2D	wt	wt_15572	mut_16726					PGNLALRSLGPDSRLL	PGNLALRSLGPDSRLL	13	3700
O14686	KMT2D	Histone-lysine N-methyltransferase 2D	mut	mut_22917	wt_18300	O14686.R3707Q	2	R	Q	ALQSLGPDSRLLQERQ	ALQSLGPDSRLLQERQ	8	3704	pathogenic	respiratory	respiratory	Somatic	1	1
O14686	KMT2D	Histone-lysine N-methyltransferase 2D	wt	wt_18300	mut_22917					ALRSLGPDSRLLQERQ	ALRSLGPDSRLLQERQ	7	3704
O14686	KMT2D	Histone-lysine N-methyltransferase 2D	mut	mut_16823	wt_15627	O14686.Q3759E	14	Q	E	QHLLGQVAIQQQQQEG	QHLLGQVAIQQQQQEG	11	3744	pathogenic	none	none	Somatic
O14686	KMT2D	Histone-lysine N-methyltransferase 2D	wt	wt_15627	mut_16823					QHLLGQVAIQQQQQQG	QHLLGQVAIQQQQQQG	28	3744
O14686	KMT2D	Histone-lysine N-methyltransferase 2D	wt	wt_09508	mut_24146					GQVAIQQQQQQGPGVQ	GQVAIQQQQQQGPGVQ	47	3748
O14686	KMT2D	Histone-lysine N-methyltransferase 2D	mut	mut_24146	wt_09508	O14686.Q3759E	10	Q	E	GQVAIQQQQQEGPGVQ	GQVAIQQQQQEGPGVQ	16	3748	pathogenic	none	none	Somatic
O14686	KMT2D	Histone-lysine N-methyltransferase 2D	mut	mut_08104	wt_09466	O14686.Q3759E	6	Q	E	IQQQQQEGPGVQTNQA	IQQQQQEGPGVQTNQA	26	3752	pathogenic	none	none	Somatic
O14686	KMT2D	Histone-lysine N-methyltransferase 2D	wt	wt_09466	mut_08104					IQQQQQQGPGVQTNQA	IQQQQQQGPGVQTNQA	2	3752
O14686	KMT2D	Histone-lysine N-methyltransferase 2D	mut	mut_30144	wt_20007	O14686.Q3759E	2	Q	E	QQEGPGVQTNQALGPK	QQEGPGVQTNQALGPK	6	3756	pathogenic	none	none	Somatic
O14686	KMT2D	Histone-lysine N-methyltransferase 2D	wt	wt_20007	mut_30144					QQQGPGVQTNQALGPK	QQQGPGVQTNQALGPK	9	3756
O14686	KMT2D	Histone-lysine N-methyltransferase 2D	wt	wt_12746	mut_21005					QQVALGPGMPAKPLQH	QQVALGPGMPAKPLQH	29	3992
O14686	KMT2D	Histone-lysine N-methyltransferase 2D	mut	mut_21005	wt_12746	O14686.Q4007K	14	Q	K	QQVALGPGMPAKPLKH	QQVALGPGMPAKPLKH	48	3992	pathogenic	none	none	Germline/Somatic	2	1
O14686	KMT2D	Histone-lysine N-methyltransferase 2D	wt	wt_02339	mut_29114					LGPGMPAKPLQHFSSP	LGPGMPAKPLQHFSSP	24	3996
O14686	KMT2D	Histone-lysine N-methyltransferase 2D	mut	mut_29114	wt_02339	O14686.Q4007K	10	Q	K	LGPGMPAKPLKHFSSP	LGPGMPAKPLKHFSSP	6	3996	pathogenic	none	none	Germline/Somatic	2	1
O14686	KMT2D	Histone-lysine N-methyltransferase 2D	mut	mut_23669	wt_18523	O14686.Q4007K	6	Q	K	MPAKPLKHFSSPGALG	MPAKPLKHFSSPGALG	32	4000	pathogenic	none	none	Germline/Somatic	2	1
O14686	KMT2D	Histone-lysine N-methyltransferase 2D	wt	wt_18523	mut_23669					MPAKPLQHFSSPGALG	MPAKPLQHFSSPGALG	33	4000
O14686	KMT2D	Histone-lysine N-methyltransferase 2D	mut	mut_02296	wt_03263	O14686.Q4007K	2	Q	K	PLKHFSSPGALGPTLL	PLKHFSSPGALGPTLL	6	4004	pathogenic	none	none	Germline/Somatic	2	1
O14686	KMT2D	Histone-lysine N-methyltransferase 2D	wt	wt_03263	mut_02296					PLQHFSSPGALGPTLL	PLQHFSSPGALGPTLL	12	4004
O14686	KMT2D	Histone-lysine N-methyltransferase 2D	wt	wt_01581	mut_15452					LLMQRQLQQSQAVRQT	LLMQRQLQQSQAVRQT	8	4224
O14686	KMT2D	Histone-lysine N-methyltransferase 2D	mut	mut_15452	wt_01581	O14686.R4238C	13	R	A	LLMQRQLQQSQAVAQT	LLMQRQLQQSQAVAQT	4	4224	pathogenic	respiratory	respiratory	Somatic
O14686	KMT2D	Histone-lysine N-methyltransferase 2D	wt	wt_06480	mut_35081					RQLQQSQAVRQTPPYQ	RQLQQSQAVRQTPPYQ	6	4228
O14686	KMT2D	Histone-lysine N-methyltransferase 2D	mut	mut_35081	wt_06480	O14686.R4238C	9	R	A	RQLQQSQAVAQTPPYQ	RQLQQSQAVAQTPPYQ	8	4228	pathogenic	respiratory	respiratory	Somatic
O14686	KMT2D	Histone-lysine N-methyltransferase 2D	wt	wt_10652	mut_26986					QSQAVRQTPPYQEPGT	QSQAVRQTPPYQEPGT	2	4232
O14686	KMT2D	Histone-lysine N-methyltransferase 2D	mut	mut_26986	wt_10652	O14686.R4238C	5	R	A	QSQAVAQTPPYQEPGT	QSQAVAQTPPYQEPGT	6	4232	pathogenic	respiratory	respiratory	Somatic
O14686	KMT2D	Histone-lysine N-methyltransferase 2D	wt	wt_01682	mut_09067					VRQTPPYQEPGTQTSP	VRQTPPYQEPGTQTSP	3	4236
O14686	KMT2D	Histone-lysine N-methyltransferase 2D	mut	mut_09067	wt_01682	O14686.R4238C	1	R	A	VAQTPPYQEPGTQTSP	VAQTPPYQEPGTQTSP	17	4236	pathogenic	respiratory	respiratory	Somatic
O14686	KMT2D	Histone-lysine N-methyltransferase 2D	wt	wt_19943	mut_32937					PPTHPGTPKPQGPTLE	PPTHPGTPKPQGPTLE	3	4336
O14686	KMT2D	Histone-lysine N-methyltransferase 2D	mut	mut_32937	wt_19943	O14686.P4349A	12	P	A	PPTHPGTPKPQGATLE	PPTHPGTPKPQGATLE	16	4336	pathogenic	respiratory	respiratory	Somatic
O14686	KMT2D	Histone-lysine N-methyltransferase 2D	mut	mut_13194	wt_13478	O14686.P4349A	8	P	A	PGTPKPQGATLEPPPG	PGTPKPQGATLEPPPG	7	4340	pathogenic	respiratory	respiratory	Somatic
O14686	KMT2D	Histone-lysine N-methyltransferase 2D	wt	wt_13478	mut_13194					PGTPKPQGPTLEPPPG	PGTPKPQGPTLEPPPG	3	4340
O14686	KMT2D	Histone-lysine N-methyltransferase 2D	mut	mut_02006	wt_02861	O14686.P4349A	4	P	A	KPQGATLEPPPGRVSP	KPQGATLEPPPGRVSP	7	4344	pathogenic	respiratory	respiratory	Somatic
O14686	KMT2D	Histone-lysine N-methyltransferase 2D	wt	wt_02861	mut_02006					KPQGPTLEPPPGRVSP	KPQGPTLEPPPGRVSP	4	4344
O14686	KMT2D	Histone-lysine N-methyltransferase 2D	mut	mut_08269	wt_09602	O14686.P4349A	0	P	A	ATLEPPPGRVSPAAAQ	ATLEPPPGRVSPAAAQ	11	4348	pathogenic	respiratory	respiratory	Somatic
O14686	KMT2D	Histone-lysine N-methyltransferase 2D	wt	wt_09602	mut_08269					PTLEPPPGRVSPAAAQ	PTLEPPPGRVSPAAAQ	0	4348
O14686	KMT2D	Histone-lysine N-methyltransferase 2D	mut	mut_08948	wt_10206	O14686.E4694Q	13	E	Q	PTPPHNQTEDVRMQSD	PTPPHNQTEDVRMQSD	14	4680	pathogenic	respiratory	respiratory	Germline
O14686	KMT2D	Histone-lysine N-methyltransferase 2D	wt	wt_10206	mut_08948					PTPPHNQTEDVRMESD	PTPPHNQTEDVRMESD	13	4680
O14686	KMT2D	Histone-lysine N-methyltransferase 2D	wt	wt_14039	mut_22229					HNQTEDVRMESDEDSD	HNQTEDVRMESDEDSD	7	4684
O14686	KMT2D	Histone-lysine N-methyltransferase 2D	mut	mut_22229	wt_14039	O14686.E4694Q	9	E	Q	HNQTEDVRMQSDEDSD	HNQTEDVRMQSDEDSD	4	4684	pathogenic	respiratory	respiratory	Germline
O14686	KMT2D	Histone-lysine N-methyltransferase 2D	mut	mut_10244	wt_11310	O14686.E4694Q	5	E	Q	EDVRMQSDEDSDSPDS	EDVRMQSDEDSDSPDS	3	4688	pathogenic	respiratory	respiratory	Germline
O14686	KMT2D	Histone-lysine N-methyltransferase 2D	wt	wt_11310	mut_10244					EDVRMESDEDSDSPDS	EDVRMESDEDSDSPDS	14	4688
O14686	KMT2D	Histone-lysine N-methyltransferase 2D	wt	wt_00511	mut_22317					MESDEDSDSPDSIVPA	MESDEDSDSPDSIVPA	18	4692
O14686	KMT2D	Histone-lysine N-methyltransferase 2D	mut	mut_22317	wt_00511	O14686.E4694Q	1	E	Q	MQSDEDSDSPDSIVPA	MQSDEDSDSPDSIVPA	17	4692	pathogenic	respiratory	respiratory	Germline
O14686	KMT2D	Histone-lysine N-methyltransferase 2D	mut	mut_18509	wt_16477	O14686.R4904G	14	R	G	TQHSYTYNVSNLDVGQ	TQHSYTYNVSNLDVGQ	10	4889	pathogenic	none	none	Somatic	4	1
O14686	KMT2D	Histone-lysine N-methyltransferase 2D	wt	wt_16477	mut_18509					TQHSYTYNVSNLDVRQ	TQHSYTYNVSNLDVRQ	27	4889
O14686	KMT2D	Histone-lysine N-methyltransferase 2D	wt	wt_12012	mut_32754					YTYNVSNLDVRQLSAP	YTYNVSNLDVRQLSAP	7	4893
O14686	KMT2D	Histone-lysine N-methyltransferase 2D	mut	mut_32754	wt_12012	O14686.R4904G	10	R	G	YTYNVSNLDVGQLSAP	YTYNVSNLDVGQLSAP	3	4893	pathogenic	none	none	Somatic	4	1
O14686	KMT2D	Histone-lysine N-methyltransferase 2D	wt	wt_17249	mut_22442;mut_27986					VSNLDVRQLSAPPPEE	VSNLDVRQLSAPPPEE	4	4897
O14686	KMT2D	Histone-lysine N-methyltransferase 2D	mut	mut_22442	wt_17249	O14686.P4911L	13	P	L	VSNLDVRQLSAPPLEE	VSNLDVRQLSAPPLEE	7	4897	pathogenic	respiratory	respiratory	Somatic
O14686	KMT2D	Histone-lysine N-methyltransferase 2D	mut	mut_27986	wt_17249	O14686.R4904G	6	R	G	VSNLDVGQLSAPPPEE	VSNLDVGQLSAPPPEE	2	4897	pathogenic	none	none	Somatic	4	1
O14686	KMT2D	Histone-lysine N-methyltransferase 2D	mut	mut_07875	wt_09252	O14686.R4904G	2	R	G	DVGQLSAPPPEEPSPP	DVGQLSAPPPEEPSPP	12	4901	pathogenic	none	none	Somatic	4	1
O14686	KMT2D	Histone-lysine N-methyltransferase 2D	wt	wt_09252	mut_07875;mut_24660					DVRQLSAPPPEEPSPP	DVRQLSAPPPEEPSPP	6	4901
O14686	KMT2D	Histone-lysine N-methyltransferase 2D	mut	mut_24660	wt_09252	O14686.P4911L	9	P	L	DVRQLSAPPLEEPSPP	DVRQLSAPPLEEPSPP	0	4901	pathogenic	respiratory	respiratory	Somatic
O14686	KMT2D	Histone-lysine N-methyltransferase 2D	mut	mut_00484	wt_00702	O14686.P4911L	5	P	L	LSAPPLEEPSPPPSPL	LSAPPLEEPSPPPSPL	7	4905	pathogenic	respiratory	respiratory	Somatic
O14686	KMT2D	Histone-lysine N-methyltransferase 2D	wt	wt_00702	mut_00484					LSAPPPEEPSPPPSPL	LSAPPPEEPSPPPSPL	47	4905
O14686	KMT2D	Histone-lysine N-methyltransferase 2D	wt	wt_14928	mut_19331					PPEEPSPPPSPLAPSP	PPEEPSPPPSPLAPSP	13	4909
O14686	KMT2D	Histone-lysine N-methyltransferase 2D	mut	mut_19331	wt_14928	O14686.P4911L	1	P	L	PLEEPSPPPSPLAPSP	PLEEPSPPPSPLAPSP	3	4909	pathogenic	respiratory	respiratory	Somatic
O14686	KMT2D	Histone-lysine N-methyltransferase 2D	mut	mut_02053	wt_02934	O14686.R5340Q	1	R	Q	AQSEPKILTHYKRPHT	AQSEPKILTHYKRPHT	3	5338	pathogenic	respiratory	respiratory	Somatic
O14686	KMT2D	Histone-lysine N-methyltransferase 2D	mut	mut_04453	wt_02934	O14686.R5351Q	12	R	Q	ARSEPKILTHYKQPHT	ARSEPKILTHYKQPHT	4	5338	pathogenic	respiratory	respiratory	Somatic	1	1
O14686	KMT2D	Histone-lysine N-methyltransferase 2D	mut	mut_17322	wt_02934	O14686.R5340L	1	R	L	ALSEPKILTHYKRPHT	ALSEPKILTHYKRPHT	10	5338	pathogenic	respiratory	respiratory	Somatic
O14686	KMT2D	Histone-lysine N-methyltransferase 2D	wt	wt_02934	mut_02053;mut_04453;mut_17322					ARSEPKILTHYKRPHT	ARSEPKILTHYKRPHT	0	5338
O14686	KMT2D	Histone-lysine N-methyltransferase 2D	wt	wt_06595	mut_35045					PKILTHYKRPHTLNST	PKILTHYKRPHTLNST	3	5342
O14686	KMT2D	Histone-lysine N-methyltransferase 2D	mut	mut_35045	wt_06595	O14686.R5351Q	8	R	Q	PKILTHYKQPHTLNST	PKILTHYKQPHTLNST	0	5342	pathogenic	respiratory	respiratory	Somatic	1	1
O14686	KMT2D	Histone-lysine N-methyltransferase 2D	wt	wt_01862	mut_07760					THYKRPHTLNSTSMSK	THYKRPHTLNSTSMSK	6	5346
O14686	KMT2D	Histone-lysine N-methyltransferase 2D	mut	mut_07760	wt_01862	O14686.R5351Q	4	R	Q	THYKQPHTLNSTSMSK	THYKQPHTLNSTSMSK	14	5346	pathogenic	respiratory	respiratory	Somatic	1	1
O14686	KMT2D	Histone-lysine N-methyltransferase 2D	wt	wt_14344	mut_28520					RPHTLNSTSMSKAYQS	RPHTLNSTSMSKAYQS	13	5350
O14686	KMT2D	Histone-lysine N-methyltransferase 2D	mut	mut_28520	wt_14344	O14686.R5351Q	0	R	Q	QPHTLNSTSMSKAYQS	QPHTLNSTSMSKAYQS	13	5350	pathogenic	respiratory	respiratory	Somatic	1	1
O14745	SLC9A3R1	Na(+)/H(+) exchange regulatory cofactor NHE-RF1	mut	mut_29731	wt_19922	O14745.E68A	9	E	A	LVEVNGENVAKETHQQ	LVEVNGENVAKETHQQ	9	58	pathogenic	uncategorised	uncategorised	Germline
O14745	SLC9A3R1	Na(+)/H(+) exchange regulatory cofactor NHE-RF1	wt	wt_19922	mut_29731					LVEVNGENVEKETHQQ	LVEVNGENVEKETHQQ	9	58
O14745	SLC9A3R1	Na(+)/H(+) exchange regulatory cofactor NHE-RF1	mut	mut_16235	wt_15315	O14745.E68A	7	E	A	EVNGENVAKETHQQVV	EVNGENVAKETHQQVV	5	60	pathogenic	uncategorised	uncategorised	Germline
O14745	SLC9A3R1	Na(+)/H(+) exchange regulatory cofactor NHE-RF1	wt	wt_15315	mut_16235					EVNGENVEKETHQQVV	EVNGENVEKETHQQVV	6	60
O14745	SLC9A3R1	Na(+)/H(+) exchange regulatory cofactor NHE-RF1	wt	wt_10518	mut_11232					ENVEKETHQQVVSRIR	ENVEKETHQQVVSRIR	19	64
O14745	SLC9A3R1	Na(+)/H(+) exchange regulatory cofactor NHE-RF1	mut	mut_11232	wt_10518	O14745.E68A	3	E	A	ENVAKETHQQVVSRIR	ENVAKETHQQVVSRIR	5	64	pathogenic	uncategorised	uncategorised	Germline
O14745	SLC9A3R1	Na(+)/H(+) exchange regulatory cofactor NHE-RF1	wt	wt_15719	mut_32981					TDEQLQKLGVQVREEL	TDEQLQKLGVQVREEL	7	94
O14745	SLC9A3R1	Na(+)/H(+) exchange regulatory cofactor NHE-RF1	mut	mut_32981	wt_15719	O14745.L110V	15	L	V	TDEQLQKLGVQVREEV	TDEQLQKLGVQVREEV	6	94	pathogenic	uncategorised	uncategorised	Germline
O14745	SLC9A3R1	Na(+)/H(+) exchange regulatory cofactor NHE-RF1	wt	wt_09425	mut_31337					LQKLGVQVREELLRAQ	LQKLGVQVREELLRAQ	22	98
O14745	SLC9A3R1	Na(+)/H(+) exchange regulatory cofactor NHE-RF1	mut	mut_31337	wt_09425	O14745.L110V	11	L	V	LQKLGVQVREEVLRAQ	LQKLGVQVREEVLRAQ	19	98	pathogenic	uncategorised	uncategorised	Germline
O14745	SLC9A3R1	Na(+)/H(+) exchange regulatory cofactor NHE-RF1	wt	wt_02522	mut_06909					GVQVREELLRAQEAPG	GVQVREELLRAQEAPG	34	102
O14745	SLC9A3R1	Na(+)/H(+) exchange regulatory cofactor NHE-RF1	mut	mut_06909	wt_02522	O14745.L110V	7	L	V	GVQVREEVLRAQEAPG	GVQVREEVLRAQEAPG	17	102	pathogenic	uncategorised	uncategorised	Germline
O14745	SLC9A3R1	Na(+)/H(+) exchange regulatory cofactor NHE-RF1	wt	wt_02516	mut_01851					REELLRAQEAPGQAEP	REELLRAQEAPGQAEP	11	106
O14745	SLC9A3R1	Na(+)/H(+) exchange regulatory cofactor NHE-RF1	mut	mut_01851	wt_02516	O14745.L110V	3	L	V	REEVLRAQEAPGQAEP	REEVLRAQEAPGQAEP	12	106	pathogenic	uncategorised	uncategorised	Germline
O14745	SLC9A3R1	Na(+)/H(+) exchange regulatory cofactor NHE-RF1	mut	mut_29803	wt_19933	O14745.R153Q	14	R	Q	EADKSHPEQRELRPQL	EADKSHPEQRELRPQL	9	138	pathogenic	uncategorised	uncategorised	Germline
O14745	SLC9A3R1	Na(+)/H(+) exchange regulatory cofactor NHE-RF1	wt	wt_19933	mut_29803					EADKSHPEQRELRPRL	EADKSHPEQRELRPRL	11	138
O14745	SLC9A3R1	Na(+)/H(+) exchange regulatory cofactor NHE-RF1	mut	mut_27843	wt_19607	O14745.R153Q	11	R	Q	KSHPEQRELRPQLCTM	KSHPEQRELRPQLATM	21	141	pathogenic	uncategorised	uncategorised	Germline
O14745	SLC9A3R1	Na(+)/H(+) exchange regulatory cofactor NHE-RF1	wt	wt_19607	mut_27843					KSHPEQRELRPRLCTM	KSHPEQRELRPRLATM	9	141
O14746	TERT	Telomerase reverse transcriptase	mut	mut_03809	wt_05154	O14746.A202T	12	A	T	ASGPRRRLGCERTWNH	ASGPRRRLGAERTWNH	1	189	pathogenic	cardiovascular/hematologic;cancer;respiratory	mixed	Germline
O14746	TERT	Telomerase reverse transcriptase	wt	wt_05154	mut_03809					ASGPRRRLGCERAWNH	ASGPRRRLGAERAWNH	9	189
O14746	TERT	Telomerase reverse transcriptase	wt	wt_19103	mut_27259					RRRLGCERAWNHSVRE	RRRLGAERAWNHSVRE	29	193
O14746	TERT	Telomerase reverse transcriptase	mut	mut_27259	wt_19103	O14746.A202T	8	A	T	RRRLGCERTWNHSVRE	RRRLGAERTWNHSVRE	11	193	pathogenic	cardiovascular/hematologic;cancer;respiratory	mixed	Germline
O14746	TERT	Telomerase reverse transcriptase	wt	wt_20174	mut_35335					GCERAWNHSVREAGVP	GAERAWNHSVREAGVP	15	197
O14746	TERT	Telomerase reverse transcriptase	mut	mut_35335	wt_20174	O14746.A202T	4	A	T	GCERTWNHSVREAGVP	GAERTWNHSVREAGVP	15	197	pathogenic	cardiovascular/hematologic;cancer;respiratory	mixed	Germline
O14746	TERT	Telomerase reverse transcriptase	mut	mut_21762	wt_17904	O14746.A202T	0	A	T	TWNHSVREAGVPLGLP	TWNHSVREAGVPLGLP	24	201	pathogenic	cardiovascular/hematologic;cancer;respiratory	mixed	Germline
O14746	TERT	Telomerase reverse transcriptase	wt	wt_17904	mut_21762					AWNHSVREAGVPLGLP	AWNHSVREAGVPLGLP	33	201
O14746	TERT	Telomerase reverse transcriptase	mut	mut_08424	wt_09746	O14746.H412Y	1	H	Y	TYCPLRAAVTPAAGVC	TYAPLRAAVTPAAGVA	3	410	pathogenic	cardiovascular/hematologic;cancer;respiratory	mixed	Germline
O14746	TERT	Telomerase reverse transcriptase	mut	mut_25769	wt_09746	O14746.H412N	1	H	N	TNCPLRAAVTPAAGVC	TNAPLRAAVTPAAGVA	3	410	pathogenic	none	none	Germline
O14746	TERT	Telomerase reverse transcriptase	wt	wt_09746	mut_08424;mut_25769					THCPLRAAVTPAAGVC	THAPLRAAVTPAAGVA	1	410
O14746	TERT	Telomerase reverse transcriptase	wt	wt_10755	mut_33774					VLQLPFHQQVWKNPTF	VLQLPFHQQVWKNPTF	7	1015
O14746	TERT	Telomerase reverse transcriptase	mut	mut_33774	wt_10755	O14746.V1025F	9	V	F	VLQLPFHQQFWKNPTF	VLQLPFHQQFWKNPTF	3	1015	pathogenic	respiratory	respiratory	Somatic
O14746	TERT	Telomerase reverse transcriptase	mut	mut_15125	wt_14708	O14746.V1025F	7	V	F	QLPFHQQFWKNPTFFL	QLPFHQQFWKNPTFFL	1	1017	pathogenic	respiratory	respiratory	Somatic
O14746	TERT	Telomerase reverse transcriptase	wt	wt_14708	mut_15125					QLPFHQQVWKNPTFFL	QLPFHQQVWKNPTFFL	0	1017
O14770	MEIS2	Homeobox protein Meis2	wt	wt_05406	mut_22453					RDGSSKSDHEELSGSS	RDGSSKSDHEELSGSS	19	191
O14770	MEIS2	Homeobox protein Meis2	mut	mut_22453	wt_05406	O14770.S204L	12	S	L	RDGSSKSDHEELLGSS	RDGSSKSDHEELLGSS	8	191		uncategorised	uncategorised
O14770	MEIS2	Homeobox protein Meis2	mut	mut_19461	wt_16929	O14770.S204L	8	S	L	SKSDHEELLGSSTNLA	SKSDHEELLGSSTNLA	8	195		uncategorised	uncategorised
O14770	MEIS2	Homeobox protein Meis2	wt	wt_16929	mut_19461					SKSDHEELSGSSTNLA	SKSDHEELSGSSTNLA	7	195
O14770	MEIS2	Homeobox protein Meis2	wt	wt_19634	mut_30183					HEELSGSSTNLADHNP	HEELSGSSTNLADHNP	2	199
O14770	MEIS2	Homeobox protein Meis2	mut	mut_30183	wt_19634	O14770.S204L	4	S	L	HEELLGSSTNLADHNP	HEELLGSSTNLADHNP	12	199		uncategorised	uncategorised
O14770	MEIS2	Homeobox protein Meis2	wt	wt_01052	mut_20557					SGSSTNLADHNPSSWR	SGSSTNLADHNPSSWR	23	203
O14770	MEIS2	Homeobox protein Meis2	mut	mut_20557	wt_01052	O14770.S204L	0	S	L	LGSSTNLADHNPSSWR	LGSSTNLADHNPSSWR	37	203		uncategorised	uncategorised
O14782	KIF3C	Kinesin-like protein KIF3C	wt	wt_02843	mut_07616					EMMLRDEETMELRGTY	EMMLRDEETMELRGTY	4	558
O14782	KIF3C	Kinesin-like protein KIF3C	mut	mut_07616	wt_02843	O14782.R571Q	12	R	Q	EMMLRDEETMELQGTY	EMMLRDEETMELQGTY	1	558	benign	none	none	Somatic	1	1
O14782	KIF3C	Kinesin-like protein KIF3C	wt	wt_04707	mut_35699					RDEETMELRGTYTSLQ	RDEETMELRGTYTSLQ	5	562
O14782	KIF3C	Kinesin-like protein KIF3C	mut	mut_35699	wt_04707	O14782.R571Q	8	R	Q	RDEETMELQGTYTSLQ	RDEETMELQGTYTSLQ	9	562	benign	none	none	Somatic	1	1
O14782	KIF3C	Kinesin-like protein KIF3C	wt	wt_06543	mut_07043					TMELRGTYTSLQQEVE	TMELRGTYTSLQQEVE	8	566
O14782	KIF3C	Kinesin-like protein KIF3C	mut	mut_07043	wt_06543	O14782.R571Q	4	R	Q	TMELQGTYTSLQQEVE	TMELQGTYTSLQQEVE	5	566	benign	none	none	Somatic	1	1
O14802	POLR3A	DNA-directed RNA polymerase III subunit RPC1	wt	wt_02802	mut_12476					APLLYGVLDHRMGTSE	APLLYGVLDHRMGTSE	25	48
O14802	POLR3A	DNA-directed RNA polymerase III subunit RPC1	mut	mut_12476	wt_02802	O14802.D57E	8	D	E	APLLYGVLEHRMGTSE	APLLYGVLEHRMGTSE	20	48	pathogenic	none	none	Somatic
O14802	POLR3A	DNA-directed RNA polymerase III subunit RPC1	wt	wt_14544	mut_28475					YGVLDHRMGTSEKDRP	YGVLDHRMGTSEKDRP	9	52
O14802	POLR3A	DNA-directed RNA polymerase III subunit RPC1	mut	mut_28475	wt_14544	O14802.D57E	4	D	E	YGVLEHRMGTSEKDRP	YGVLEHRMGTSEKDRP	6	52	pathogenic	none	none	Somatic
O14802	POLR3A	DNA-directed RNA polymerase III subunit RPC1	mut	mut_22384	wt_18145	O14802.W310C	15	W	A	KHRISGAKTQMIMEDA	KHRISGAKTQMIMEDA	3	294	pathogenic	neurological	neurological	Somatic
O14802	POLR3A	DNA-directed RNA polymerase III subunit RPC1	wt	wt_18145	mut_22384					KHRISGAKTQMIMEDW	KHRISGAKTQMIMEDW	4	294
O14802	POLR3A	DNA-directed RNA polymerase III subunit RPC1	wt	wt_11950	mut_26669;mut_34310					NGTTEPRVLYQLDRIT	NGTTEPRVLYQLDRIT	58	991
O14802	POLR3A	DNA-directed RNA polymerase III subunit RPC1	mut	mut_26669	wt_11950	O14802.R1005H	13	R	H	NGTTEPRVLYQLDHIT	NGTTEPRVLYQLDHIT	4	991	pathogenic	neurological	neurological	Somatic
O14802	POLR3A	DNA-directed RNA polymerase III subunit RPC1	mut	mut_34310	wt_11950	O14802.R1005C	13	R	A	NGTTEPRVLYQLDAIT	NGTTEPRVLYQLDAIT	16	991	pathogenic	neurological	neurological	Somatic
O14802	POLR3A	DNA-directed RNA polymerase III subunit RPC1	mut	mut_04949	wt_06402	O14802.R1005C	10	R	A	TEPRVLYQLDAITPTQ	TEPRVLYQLDAITPTQ	9	994	pathogenic	neurological	neurological	Somatic
O14802	POLR3A	DNA-directed RNA polymerase III subunit RPC1	wt	wt_06402	mut_04949;mut_11493					TEPRVLYQLDRITPTQ	TEPRVLYQLDRITPTQ	17	994
O14802	POLR3A	DNA-directed RNA polymerase III subunit RPC1	mut	mut_11493	wt_06402	O14802.R1005H	10	R	H	TEPRVLYQLDHITPTQ	TEPRVLYQLDHITPTQ	13	994	pathogenic	neurological	neurological	Somatic
O14813	PHOX2A	Paired mesoderm homeobox protein 2A	wt	wt_19381	mut_32226					PYSAVPYKFFPEPSGL	PYSAVPYKFFPEPSGL	0	68
O14813	PHOX2A	Paired mesoderm homeobox protein 2A	mut	mut_32226	wt_19381	O14813.A72V	3	A	V	PYSVVPYKFFPEPSGL	PYSVVPYKFFPEPSGL	1	68	pathogenic	musculoskeletal	musculoskeletal	Somatic
O14832	PHYH	Phytanoyl-CoA dioxygenase, peroxisomal	wt	wt_16562	mut_21712;mut_29175					NKPPDSGKKTSRHPLH	NKPPDSGKKTSRHPLH	17	159
O14832	PHYH	Phytanoyl-CoA dioxygenase, peroxisomal	mut	mut_21712	wt_16562	O14832.P173S	13	P	S	NKPPDSGKKTSRHSLH	NKPPDSGKKTSRHSLH	6	159	pathogenic	neurological	neurological	Somatic
O14832	PHYH	Phytanoyl-CoA dioxygenase, peroxisomal	mut	mut_29175	wt_16562	O14832.H175R	15	H	R	NKPPDSGKKTSRHPLR	NKPPDSGKKTSRHPLR	3	159	pathogenic	neurological	neurological	Somatic
O14832	PHYH	Phytanoyl-CoA dioxygenase, peroxisomal	mut	mut_04840	wt_06281	O14832.P173S	11	P	S	PPDSGKKTSRHSLHQD	PPDSGKKTSRHSLHQD	12	161	pathogenic	neurological	neurological	Somatic
O14832	PHYH	Phytanoyl-CoA dioxygenase, peroxisomal	wt	wt_06281	mut_04840;mut_13873;mut_13923;mut_18471					PPDSGKKTSRHPLHQD	PPDSGKKTSRHPLHQD	5	161
O14832	PHYH	Phytanoyl-CoA dioxygenase, peroxisomal	mut	mut_13873	wt_06281	O14832.H175R	13	H	R	PPDSGKKTSRHPLRQD	PPDSGKKTSRHPLRQD	2	161	pathogenic	neurological	neurological	Somatic
O14832	PHYH	Phytanoyl-CoA dioxygenase, peroxisomal	mut	mut_13923	wt_06281	O14832.Q176K	14	Q	K	PPDSGKKTSRHPLHKD	PPDSGKKTSRHPLHKD	4	161	pathogenic	neurological	neurological	Somatic
O14832	PHYH	Phytanoyl-CoA dioxygenase, peroxisomal	mut	mut_18471	wt_06281	O14832.D177G	15	D	G	PPDSGKKTSRHPLHQG	PPDSGKKTSRHPLHQG	11	161	pathogenic	neurological;organ_abnormality	mixed	Somatic
O14832	PHYH	Phytanoyl-CoA dioxygenase, peroxisomal	wt	wt_14195	mut_18103					PHDYPKWEGGVNKMFH	PHDYPKWEGGVNKMFH	2	218
O14832	PHYH	Phytanoyl-CoA dioxygenase, peroxisomal	mut	mut_18103	wt_14195	O14832.H220Y	1	H	Y	PYDYPKWEGGVNKMFH	PYDYPKWEGGVNKMFH	2	218	pathogenic	neurological	neurological	Somatic
O14832	PHYH	Phytanoyl-CoA dioxygenase, peroxisomal	wt	wt_18508	mut_35300					KMFHGIQDYEENKARV	KMFHGIQDYEENKARV	0	230
O14832	PHYH	Phytanoyl-CoA dioxygenase, peroxisomal	mut	mut_35300	wt_18508	O14832.R245Q	14	R	Q	KMFHGIQDYEENKAQV	KMFHGIQDYEENKAQV	1	230	pathogenic	neurological;musculoskeletal	mixed	Somatic
O14832	PHYH	Phytanoyl-CoA dioxygenase, peroxisomal	wt	wt_18033	mut_25348					HGIQDYEENKARVHLV	HGIQDYEENKARVHLV	14	233
O14832	PHYH	Phytanoyl-CoA dioxygenase, peroxisomal	mut	mut_25348	wt_18033	O14832.R245Q	11	R	Q	HGIQDYEENKAQVHLV	HGIQDYEENKAQVHLV	17	233	pathogenic	neurological;musculoskeletal	mixed	Somatic
O14836	TNFRSF13B	Tumor necrosis factor receptor superfamily member 13B	wt	wt_17026	mut_25240					KKRGDPCSCQPRSRPR	KKRGDPASAQPRSRPR	24	186
O14836	TNFRSF13B	Tumor necrosis factor receptor superfamily member 13B	mut	mut_25240	wt_17026	O14836.R202H	15	R	H	KKRGDPCSCQPRSRPH	KKRGDPASAQPRSRPH	13	186	pathogenic	cancer;organ_abnormality;immune	mixed	Somatic
O14836	TNFRSF13B	Tumor necrosis factor receptor superfamily member 13B	wt	wt_13927	mut_17758					GDPCSCQPRSRPRQSP	GDPASAQPRSRPRQSP	6	189
O14836	TNFRSF13B	Tumor necrosis factor receptor superfamily member 13B	mut	mut_17758	wt_13927	O14836.R202H	12	R	H	GDPCSCQPRSRPHQSP	GDPASAQPRSRPHQSP	3	189	pathogenic	cancer;organ_abnormality;immune	mixed	Somatic
O14836	TNFRSF13B	Tumor necrosis factor receptor superfamily member 13B	wt	wt_09233	mut_32036					SCQPRSRPRQSPAKSS	SAQPRSRPRQSPAKSS	1	193
O14836	TNFRSF13B	Tumor necrosis factor receptor superfamily member 13B	mut	mut_32036	wt_09233	O14836.R202H	8	R	H	SCQPRSRPHQSPAKSS	SAQPRSRPHQSPAKSS	0	193	pathogenic	cancer;organ_abnormality;immune	mixed	Somatic
O14836	TNFRSF13B	Tumor necrosis factor receptor superfamily member 13B	wt	wt_05500	mut_35632					RSRPRQSPAKSSQDHA	RSRPRQSPAKSSQDHA	3	197
O14836	TNFRSF13B	Tumor necrosis factor receptor superfamily member 13B	mut	mut_35632	wt_05500	O14836.R202H	4	R	H	RSRPHQSPAKSSQDHA	RSRPHQSPAKSSQDHA	9	197	pathogenic	cancer;organ_abnormality;immune	mixed	Somatic
O14836	TNFRSF13B	Tumor necrosis factor receptor superfamily member 13B	wt	wt_18334	mut_29738					RQSPAKSSQDHAMEAG	RQSPAKSSQDHAMEAG	10	201
O14836	TNFRSF13B	Tumor necrosis factor receptor superfamily member 13B	mut	mut_29738	wt_18334	O14836.R202H	0	R	H	HQSPAKSSQDHAMEAG	HQSPAKSSQDHAMEAG	13	201	pathogenic	cancer;organ_abnormality;immune	mixed	Somatic
O14841	OPLAH	5-oxoprolinase	wt	wt_16607	mut_30544					STDVSRYAGEFEHVFE	STDVSRYAGEFEHVFE	9	318
O14841	OPLAH	5-oxoprolinase	mut	mut_30544	wt_16607	O14841.S323R	4	S	R	STDVRRYAGEFEHVFE	STDVRRYAGEFEHVFE	12	318	pathogenic	metabolic	metabolic	Somatic
O14841	OPLAH	5-oxoprolinase	wt	wt_12096	mut_34799					DVSRYAGEFEHVFEAS	DVSRYAGEFEHVFEAS	15	320
O14841	OPLAH	5-oxoprolinase	mut	mut_34799	wt_12096	O14841.S323R	2	S	R	DVRRYAGEFEHVFEAS	DVRRYAGEFEHVFEAS	3	320	pathogenic	metabolic	metabolic	Somatic
O14896	IRF6	Interferon regulatory factor 6	mut	mut_04627	wt_06044	O14896.P39A	1	P	A	IAWKHATRHSPQQEEE	IAWKHATRHSPQQEEE	4	37	pathogenic	uncategorised	uncategorised	Somatic
O14896	IRF6	Interferon regulatory factor 6	wt	wt_06044	mut_04627;mut_09356;mut_10716;mut_33822					IPWKHATRHSPQQEEE	IPWKHATRHSPQQEEE	2	37
O14896	IRF6	Interferon regulatory factor 6	mut	mut_09356	wt_06044	O14896.I38T	0	I	T	TPWKHATRHSPQQEEE	TPWKHATRHSPQQEEE	7	37	pathogenic	uncategorised	uncategorised	Somatic
O14896	IRF6	Interferon regulatory factor 6	mut	mut_10716	wt_06044	O14896.R45Q	7	R	Q	IPWKHATQHSPQQEEE	IPWKHATQHSPQQEEE	1	37	pathogenic	uncategorised	uncategorised	Germline/Somatic	1	1
O14896	IRF6	Interferon regulatory factor 6	mut	mut_33822	wt_06044	O14896.W40C	2	W	A	IPAKHATRHSPQQEEE	IPAKHATRHSPQQEEE	3	37	pathogenic	developmental	developmental	Somatic
O14896	IRF6	Interferon regulatory factor 6	mut	mut_03119	wt_04307	O14896.R45Q	5	R	Q	WKHATQHSPQQEEENT	WKHATQHSPQQEEENT	4	39	pathogenic	uncategorised	uncategorised	Germline/Somatic	1	1
O14896	IRF6	Interferon regulatory factor 6	mut	mut_03699	wt_04307	O14896.W40C	0	W	A	AKHATRHSPQQEEENT	AKHATRHSPQQEEENT	3	39	pathogenic	developmental	developmental	Somatic
O14896	IRF6	Interferon regulatory factor 6	wt	wt_04307	mut_03119;mut_03699					WKHATRHSPQQEEENT	WKHATRHSPQQEEENT	2	39
O14896	IRF6	Interferon regulatory factor 6	mut	mut_05836	wt_07297	O14896.K66T	3	K	T	ETGTYQEGVDDPDPAK	ETGTYQEGVDDPDPAK	11	62	pathogenic	developmental	developmental	Somatic
O14896	IRF6	Interferon regulatory factor 6	mut	mut_12917	wt_07297	O14896.P76S	13	P	S	ETGKYQEGVDDPDSAK	ETGKYQEGVDDPDSAK	7	62	pathogenic	developmental	developmental	Somatic
O14896	IRF6	Interferon regulatory factor 6	wt	wt_07297	mut_05836;mut_12917;mut_16316;mut_29833;mut_32118					ETGKYQEGVDDPDPAK	ETGKYQEGVDDPDPAK	5	62
O14896	IRF6	Interferon regulatory factor 6	mut	mut_16316	wt_07297	O14896.T64I	1	T	I	EIGKYQEGVDDPDPAK	EIGKYQEGVDDPDPAK	6	62	pathogenic	uncategorised	uncategorised	Somatic
O14896	IRF6	Interferon regulatory factor 6	mut	mut_29833	wt_07297	O14896.K78E	15	K	E	ETGKYQEGVDDPDPAE	ETGKYQEGVDDPDPAE	4	62	pathogenic	developmental	developmental	Somatic
O14896	IRF6	Interferon regulatory factor 6	mut	mut_32118	wt_07297	O14896.G70R	7	G	R	ETGKYQERVDDPDPAK	ETGKYQERVDDPDPAK	0	62	pathogenic	uncategorised	uncategorised	Somatic
O14896	IRF6	Interferon regulatory factor 6	mut	mut_00737	wt_01082	O14896.G70R	5	G	R	GKYQERVDDPDPAKWK	GKYQERVDDPDPAKWK	0	64	pathogenic	uncategorised	uncategorised	Somatic
O14896	IRF6	Interferon regulatory factor 6	mut	mut_03727	wt_01082	O14896.K78E	13	K	E	GKYQEGVDDPDPAEWK	GKYQEGVDDPDPAEWK	6	64	pathogenic	developmental	developmental	Somatic
O14896	IRF6	Interferon regulatory factor 6	mut	mut_09383	wt_01082	O14896.P76S	11	P	S	GKYQEGVDDPDSAKWK	GKYQEGVDDPDSAKWK	1	64	pathogenic	developmental	developmental	Somatic
O14896	IRF6	Interferon regulatory factor 6	wt	wt_01082	mut_00737;mut_03727;mut_09383;mut_22796					GKYQEGVDDPDPAKWK	GKYQEGVDDPDPAKWK	1	64
O14896	IRF6	Interferon regulatory factor 6	mut	mut_22796	wt_01082	O14896.K66T	1	K	T	GTYQEGVDDPDPAKWK	GTYQEGVDDPDPAKWK	4	64	pathogenic	developmental	developmental	Somatic
O14896	IRF6	Interferon regulatory factor 6	mut	mut_11803	wt_12532	O14896.T100A	0	T	A	AKEVPMNPVKIYQVCD	AKEVPMNPVKIYQVAD	2	99	pathogenic	uncategorised	uncategorised	Somatic
O14896	IRF6	Interferon regulatory factor 6	wt	wt_12532	mut_11803					TKEVPMNPVKIYQVCD	TKEVPMNPVKIYQVAD	2	99
O14896	IRF6	Interferon regulatory factor 6	wt	wt_16071	mut_17805					PMNPVKIYQVCDIPQP	PMNPVKIYQVADIPQP	1	103
O14896	IRF6	Interferon regulatory factor 6	mut	mut_17805	wt_16071	O14896.Q118E	14	Q	E	PMNPVKIYQVCDIPEP	PMNPVKIYQVADIPEP	1	103	pathogenic	none	none	Germline/Somatic	1	1
O14896	IRF6	Interferon regulatory factor 6	mut	mut_14056	wt_14029	O14896.Q118E	7	Q	E	YQVCDIPEPQGSIINP	YQVADIPEPQGSIINP	3	110	pathogenic	none	none	Germline/Somatic	1	1
O14896	IRF6	Interferon regulatory factor 6	wt	wt_14029	mut_14056					YQVCDIPQPQGSIINP	YQVADIPQPQGSIINP	4	110
O14896	IRF6	Interferon regulatory factor 6	wt	wt_01644	mut_30838					DIPQPQGSIINPGSTG	DIPQPQGSIINPGSTG	8	114
O14896	IRF6	Interferon regulatory factor 6	mut	mut_30838	wt_01644	O14896.Q118E	3	Q	E	DIPEPQGSIINPGSTG	DIPEPQGSIINPGSTG	17	114	pathogenic	none	none	Germline/Somatic	1	1
O14896	IRF6	Interferon regulatory factor 6	wt	wt_19563	mut_31994					LFYGDLGPMPDQEELF	LFYGDLGPMPDQEELF	2	250
O14896	IRF6	Interferon regulatory factor 6	mut	mut_31994	wt_19563	O14896.L251P	0	L	P	PFYGDLGPMPDQEELF	PFYGDLGPMPDQEELF	0	250	pathogenic	uncategorised	uncategorised	Somatic
O14896	IRF6	Interferon regulatory factor 6	wt	wt_00875	mut_31856					PMPDQEELFGPVSLEQ	PMPDQEELFGPVSLEQ	5	257
O14896	IRF6	Interferon regulatory factor 6	mut	mut_31856	wt_00875	O14896.Q273R	15	Q	R	PMPDQEELFGPVSLER	PMPDQEELFGPVSLER	17	257	pathogenic	uncategorised	uncategorised	Somatic
O14896	IRF6	Interferon regulatory factor 6	mut	mut_03856	wt_05210	O14896.R339I	12	R	I	CAPSLVAPNLIEIQKK	AAPSLVAPNLIEIQKK	0	326	pathogenic	developmental	developmental	Somatic
O14896	IRF6	Interferon regulatory factor 6	wt	wt_05210	mut_03856					CAPSLVAPNLIERQKK	AAPSLVAPNLIERQKK	0	326
O14896	IRF6	Interferon regulatory factor 6	mut	mut_07454	wt_08870	O14896.R339I	8	R	I	LVAPNLIEIQKKVKLF	LVAPNLIEIQKKVKLF	1	330	pathogenic	developmental	developmental	Somatic
O14896	IRF6	Interferon regulatory factor 6	mut	mut_10817	wt_08870	O14896.L345P	14	L	P	LVAPNLIERQKKVKPF	LVAPNLIERQKKVKPF	3	330	pathogenic	uncategorised	uncategorised	Somatic
O14896	IRF6	Interferon regulatory factor 6	wt	wt_08870	mut_07454;mut_10817					LVAPNLIERQKKVKLF	LVAPNLIERQKKVKLF	0	330
O14896	IRF6	Interferon regulatory factor 6	mut	mut_25986	wt_19155	O14896.E404Q	0	E	Q	QMFSGDFTRSFDSGSV	QMFSGDFTRSFDSGSV	3	403	pathogenic	none	none	Somatic	2	2
O14896	IRF6	Interferon regulatory factor 6	wt	wt_19155	mut_25986;mut_35539					EMFSGDFTRSFDSGSV	EMFSGDFTRSFDSGSV	2	403
O14896	IRF6	Interferon regulatory factor 6	mut	mut_35539	wt_19155	O14896.E404K	0	E	K	KMFSGDFTRSFDSGSV	KMFSGDFTRSFDSGSV	0	403	pathogenic	developmental	developmental	Somatic	2	2
O14896	IRF6	Interferon regulatory factor 6	wt	wt_17316	mut_25726					RSFDSGSVRLQISTPD	RSFDSGSVRLQISTPD	5	411
O14896	IRF6	Interferon regulatory factor 6	mut	mut_25726	wt_17316	O14896.S424L	12	S	L	RSFDSGSVRLQILTPD	RSFDSGSVRLQILTPD	5	411	pathogenic	developmental	developmental	Somatic
O14896	IRF6	Interferon regulatory factor 6	wt	wt_09114	mut_08925;mut_19716					SGSVRLQISTPDIKDN	SGSVRLQISTPDIKDN	0	415
O14896	IRF6	Interferon regulatory factor 6	mut	mut_08925	wt_09114	O14896.S424L	8	S	L	SGSVRLQILTPDIKDN	SGSVRLQILTPDIKDN	1	415	pathogenic	developmental	developmental	Somatic
O14896	IRF6	Interferon regulatory factor 6	mut	mut_19716	wt_09114	O14896.D430N	14	D	N	SGSVRLQISTPDIKNN	SGSVRLQISTPDIKNN	0	415	pathogenic	developmental	developmental	Somatic
O14896	IRF6	Interferon regulatory factor 6	mut	mut_06433	wt_07913	O14896.S424L	4	S	L	RLQILTPDIKDNIVAQ	RLQILTPDIKDNIVAQ	1	419	pathogenic	developmental	developmental	Somatic
O14896	IRF6	Interferon regulatory factor 6	mut	mut_14494	wt_07913	O14896.D430N	10	D	N	RLQISTPDIKNNIVAQ	RLQISTPDIKNNIVAQ	6	419	pathogenic	developmental	developmental	Somatic
O14896	IRF6	Interferon regulatory factor 6	wt	wt_07913	mut_06433;mut_14494					RLQISTPDIKDNIVAQ	RLQISTPDIKDNIVAQ	9	419
O14896	IRF6	Interferon regulatory factor 6	mut	mut_13244	wt_13511	O14896.L439P	15	L	P	STPDIKDNIVAQLKQP	STPDIKDNIVAQLKQP	3	423	pathogenic	developmental	developmental	Somatic
O14896	IRF6	Interferon regulatory factor 6	mut	mut_20494	wt_13511	O14896.S424L	0	S	L	LTPDIKDNIVAQLKQL	LTPDIKDNIVAQLKQL	0	423	pathogenic	developmental	developmental	Somatic
O14896	IRF6	Interferon regulatory factor 6	mut	mut_23364	wt_13511	O14896.D430N	6	D	N	STPDIKNNIVAQLKQL	STPDIKNNIVAQLKQL	0	423	pathogenic	developmental	developmental	Somatic
O14896	IRF6	Interferon regulatory factor 6	wt	wt_13511	mut_13244;mut_20494;mut_23364					STPDIKDNIVAQLKQL	STPDIKDNIVAQLKQL	3	423
O14896	IRF6	Interferon regulatory factor 6	wt	wt_16651	mut_24644;mut_31034					IKDNIVAQLKQLYRIL	IKDNIVAQLKQLYRIL	0	427
O14896	IRF6	Interferon regulatory factor 6	mut	mut_24644	wt_16651	O14896.L439P	11	L	P	IKDNIVAQLKQPYRIL	IKDNIVAQLKQPYRIL	2	427	pathogenic	developmental	developmental	Somatic
O14896	IRF6	Interferon regulatory factor 6	mut	mut_31034	wt_16651	O14896.D430N	2	D	N	IKNNIVAQLKQLYRIL	IKNNIVAQLKQLYRIL	3	427	pathogenic	developmental	developmental	Somatic
O14896	IRF6	Interferon regulatory factor 6	mut	mut_01413	wt_02030	O14896.L439P	7	L	P	IVAQLKQPYRILQTQE	IVAQLKQPYRILQTQE	11	431	pathogenic	developmental	developmental	Somatic
O14896	IRF6	Interferon regulatory factor 6	wt	wt_02030	mut_01413					IVAQLKQLYRILQTQE	IVAQLKQLYRILQTQE	3	431
O14896	IRF6	Interferon regulatory factor 6	mut	mut_02951	wt_04101	O14896.L439P	3	L	P	LKQPYRILQTQESWQP	LKQPYRILQTQESWQP	6	435	pathogenic	developmental	developmental	Somatic
O14896	IRF6	Interferon regulatory factor 6	wt	wt_04101	mut_02951					LKQLYRILQTQESWQP	LKQLYRILQTQESWQP	2	435
O14936	CASK	Peripheral plasma membrane protein CASK	mut	mut_04428	wt_05819	O14936.P396A	6	P	A	INTKSSAQIRNPPSDA	INTKSSAQIRNPPSDA	7	389	pathogenic	none	none	Somatic
O14936	CASK	Peripheral plasma membrane protein CASK	mut	mut_11356	wt_05819	O14936.P396S	6	P	S	INTKSSSQIRNPPSDA	INTKSSSQIRNPPSDA	9	389	pathogenic	neurological;developmental	mixed	Somatic
O14936	CASK	Peripheral plasma membrane protein CASK	wt	wt_05819	mut_04428;mut_11356					INTKSSPQIRNPPSDA	INTKSSPQIRNPPSDA	6	389
O14936	CASK	Peripheral plasma membrane protein CASK	mut	mut_12603	wt_13064	O14936.P396S	4	P	S	TKSSSQIRNPPSDAVQ	TKSSSQIRNPPSDAVQ	11	391	pathogenic	neurological;developmental	mixed	Somatic
O14936	CASK	Peripheral plasma membrane protein CASK	wt	wt_13064	mut_12603;mut_28087					TKSSPQIRNPPSDAVQ	TKSSPQIRNPPSDAVQ	45	391
O14936	CASK	Peripheral plasma membrane protein CASK	mut	mut_28087	wt_13064	O14936.P396A	4	P	A	TKSSAQIRNPPSDAVQ	TKSSAQIRNPPSDAVQ	25	391	pathogenic	none	none	Somatic
O14936	CASK	Peripheral plasma membrane protein CASK	mut	mut_10793	wt_11744	O14936.R489W	14	R	W	SANGDMDMENVTRVWL	SANGDMDMENVTRVWL	69	474	pathogenic	neurological	neurological	Somatic	1	1
O14936	CASK	Peripheral plasma membrane protein CASK	wt	wt_11744	mut_10793					SANGDMDMENVTRVRL	SANGDMDMENVTRVRL	46	474
O14936	CASK	Peripheral plasma membrane protein CASK	mut	mut_03327	wt_04556	O14936.R489W	8	R	W	DMENVTRVWLVQFQKN	DMENVTRVWLVQFQKN	2	480	pathogenic	neurological	neurological	Somatic	1	1
O14936	CASK	Peripheral plasma membrane protein CASK	wt	wt_04556	mut_03327					DMENVTRVRLVQFQKN	DMENVTRVRLVQFQKN	0	480
O14936	CASK	Peripheral plasma membrane protein CASK	mut	mut_15517	wt_14930	O14936.R489W	4	R	W	VTRVWLVQFQKNTDEP	VTRVWLVQFQKNTDEP	9	484	pathogenic	neurological	neurological	Somatic	1	1
O14936	CASK	Peripheral plasma membrane protein CASK	wt	wt_14930	mut_15517					VTRVRLVQFQKNTDEP	VTRVRLVQFQKNTDEP	6	484
O14936	CASK	Peripheral plasma membrane protein CASK	mut	mut_00541	wt_00784	O14936.P673L	13	P	L	KLENSKNGTAGLILSP	KLENSKNGTAGLILSP	2	659	pathogenic	none	none	Somatic
O14936	CASK	Peripheral plasma membrane protein CASK	wt	wt_00784	mut_00541					KLENSKNGTAGLIPSP	KLENSKNGTAGLIPSP	3	659
O14936	CASK	Peripheral plasma membrane protein CASK	mut	mut_00942	wt_01372	O14936.P673L	9	P	L	SKNGTAGLILSPELQE	SKNGTAGLILSPELQE	2	663	pathogenic	none	none	Somatic
O14936	CASK	Peripheral plasma membrane protein CASK	wt	wt_01372	mut_00942					SKNGTAGLIPSPELQE	SKNGTAGLIPSPELQE	7	663
O14936	CASK	Peripheral plasma membrane protein CASK	wt	wt_14254	mut_24697					LIPSPELQEWRVACIA	LIPSPELQEWRVAAIA	7	670
O14936	CASK	Peripheral plasma membrane protein CASK	mut	mut_24697	wt_14254	O14936.P673L	2	P	L	LILSPELQEWRVACIA	LILSPELQEWRVAAIA	11	670	pathogenic	none	none	Somatic
O14936	CASK	Peripheral plasma membrane protein CASK	wt	wt_10834	mut_12058					QASCTWFGKKKKQYKD	QASATWFGKKKKQYKD	3	694
O14936	CASK	Peripheral plasma membrane protein CASK	mut	mut_12058	wt_10834	O14936.D710G	15	D	G	QASCTWFGKKKKQYKG	QASATWFGKKKKQYKG	2	694	pathogenic	neurological;developmental	mixed	Somatic
O14936	CASK	Peripheral plasma membrane protein CASK	wt	wt_19811	mut_34140					TWFGKKKKQYKDKYLA	TWFGKKKKQYKDKYLA	2	698
O14936	CASK	Peripheral plasma membrane protein CASK	mut	mut_34140	wt_19811	O14936.D710G	11	D	G	TWFGKKKKQYKGKYLA	TWFGKKKKQYKGKYLA	2	698	pathogenic	neurological;developmental	mixed	Somatic
O14936	CASK	Peripheral plasma membrane protein CASK	wt	wt_15269	mut_20224					KKKKQYKDKYLAKHNA	KKKKQYKDKYLAKHNA	0	702
O14936	CASK	Peripheral plasma membrane protein CASK	mut	mut_20224	wt_15269	O14936.D710G	7	D	G	KKKKQYKGKYLAKHNA	KKKKQYKGKYLAKHNA	2	702	pathogenic	neurological;developmental	mixed	Somatic
O14936	CASK	Peripheral plasma membrane protein CASK	wt	wt_14748	mut_29654					QYKDKYLAKHNAVFDQ	QYKDKYLAKHNAVFDQ	8	706
O14936	CASK	Peripheral plasma membrane protein CASK	mut	mut_29654	wt_14748	O14936.D710G	3	D	G	QYKGKYLAKHNAVFDQ	QYKGKYLAKHNAVFDQ	7	706	pathogenic	neurological;developmental	mixed	Somatic
O14936	CASK	Peripheral plasma membrane protein CASK	mut	mut_04671	wt_06089	O14936.E782K	8	E	K	TTRPPKKDKENGKNYY	TTRPPKKDKENGKNYY	2	773	pathogenic	none	none	Somatic	1	1
O14936	CASK	Peripheral plasma membrane protein CASK	wt	wt_06089	mut_04671					TTRPPKKDEENGKNYY	TTRPPKKDEENGKNYY	1	773
O14936	CASK	Peripheral plasma membrane protein CASK	mut	mut_14572	wt_14373	O14936.E782K	4	E	K	PKKDKENGKNYYFVSH	PKKDKENGKNYYFVSH	1	777	pathogenic	none	none	Somatic	1	1
O14936	CASK	Peripheral plasma membrane protein CASK	wt	wt_14373	mut_14572					PKKDEENGKNYYFVSH	PKKDEENGKNYYFVSH	0	777
O14936	CASK	Peripheral plasma membrane protein CASK	wt	wt_19741	mut_36137					EENGKNYYFVSHDQMM	EENGKNYYFVSHDQMM	11	781
O14936	CASK	Peripheral plasma membrane protein CASK	mut	mut_36137	wt_19741	O14936.E782K	0	E	K	KENGKNYYFVSHDQMM	KENGKNYYFVSHDQMM	1	781	pathogenic	none	none	Somatic	1	1
O14936	CASK	Peripheral plasma membrane protein CASK	wt	wt_19184	mut_29672					YFVSHDQMMQDISNNE	YFVSHDQMMQDISNNE	2	788
O14936	CASK	Peripheral plasma membrane protein CASK	mut	mut_29672	wt_19184	O14936.Q798E	9	Q	E	YFVSHDQMMEDISNNE	YFVSHDQMMEDISNNE	0	788	pathogenic	none	none	Somatic
O14936	CASK	Peripheral plasma membrane protein CASK	wt	wt_04479	mut_10071					HDQMMQDISNNEYLEY	HDQMMQDISNNEYLEY	0	792
O14936	CASK	Peripheral plasma membrane protein CASK	mut	mut_10071	wt_04479	O14936.Q798E	5	Q	E	HDQMMEDISNNEYLEY	HDQMMEDISNNEYLEY	0	792	pathogenic	none	none	Somatic
O14936	CASK	Peripheral plasma membrane protein CASK	wt	wt_05959	mut_07160;mut_32687					QDISNNEYLEYGSHED	QDISNNEYLEYGSHED	10	797
O14936	CASK	Peripheral plasma membrane protein CASK	mut	mut_07160	wt_05959	O14936.G809S	11	G	S	QDISNNEYLEYSSHED	QDISNNEYLEYSSHED	0	797	pathogenic	none	none	Somatic
O14936	CASK	Peripheral plasma membrane protein CASK	mut	mut_32687	wt_05959	O14936.Q798E	0	Q	E	EDISNNEYLEYGSHED	EDISNNEYLEYGSHED	1	797	pathogenic	none	none	Somatic
O14936	CASK	Peripheral plasma membrane protein CASK	wt	wt_09570	mut_14945					SNNEYLEYGSHEDAMY	SNNEYLEYGSHEDAMY	5	800
O14936	CASK	Peripheral plasma membrane protein CASK	mut	mut_14945	wt_09570	O14936.G809S	8	G	S	SNNEYLEYSSHEDAMY	SNNEYLEYSSHEDAMY	6	800	pathogenic	none	none	Somatic
O14958	CASQ2	Calsequestrin-2	mut	mut_15085	wt_14687	O14958.R33Q	15	R	Q	RAEEGLNFPTYDGKDQ	RAEEGLNFPTYDGKDQ	5	17	pathogenic	cardiovascular/hematologic	cardiovascular/hematologic	Somatic	1	1
O14958	CASQ2	Calsequestrin-2	mut	mut_28197	wt_14687	O14958.D32N	14	D	N	RAEEGLNFPTYDGKNR	RAEEGLNFPTYDGKNR	0	17	pathogenic	none	none	Somatic
O14958	CASQ2	Calsequestrin-2	wt	wt_14687	mut_15085;mut_28197					RAEEGLNFPTYDGKDR	RAEEGLNFPTYDGKDR	4	17
O14958	CASQ2	Calsequestrin-2	wt	wt_14532	mut_32941;mut_34932					EGLNFPTYDGKDRVVS	EGLNFPTYDGKDRVVS	8	20
O14958	CASQ2	Calsequestrin-2	mut	mut_32941	wt_14532	O14958.D32N	11	D	N	EGLNFPTYDGKNRVVS	EGLNFPTYDGKNRVVS	3	20	pathogenic	none	none	Somatic
O14958	CASQ2	Calsequestrin-2	mut	mut_34932	wt_14532	O14958.R33Q	12	R	Q	EGLNFPTYDGKDQVVS	EGLNFPTYDGKDQVVS	1	20	pathogenic	cardiovascular/hematologic	cardiovascular/hematologic	Somatic	1	1
O14958	CASQ2	Calsequestrin-2	mut	mut_10830	wt_11771	O14958.E377D	14	E	D	EDVLSGKINTEDDDDD	EDVLSGKINTEDDDDD	22	362	pathogenic	cardiovascular/hematologic	cardiovascular/hematologic	Somatic
O14958	CASQ2	Calsequestrin-2	wt	wt_11771	mut_10830					EDVLSGKINTEDDDED	EDVLSGKINTEDDDED	3	362
O14958	CASQ2	Calsequestrin-2	wt	wt_07898	mut_16460					SGKINTEDDDEDDDDD	SGKINTEDDDEDDDDD	5	366
O14958	CASQ2	Calsequestrin-2	mut	mut_16460	wt_07898	O14958.E377D	10	E	D	SGKINTEDDDDDDDDD	SGKINTEDDDDDDDDD	8	366	pathogenic	cardiovascular/hematologic	cardiovascular/hematologic	Somatic
O14958	CASQ2	Calsequestrin-2	wt	wt_10312	mut_13528					NTEDDDEDDDDDDNSD	NTEDDDEDDDDDDNSD	22	370
O14958	CASQ2	Calsequestrin-2	mut	mut_13528	wt_10312	O14958.E377D	6	E	D	NTEDDDDDDDDDDNSD	NTEDDDDDDDDDDNSD	19	370	pathogenic	cardiovascular/hematologic	cardiovascular/hematologic	Somatic
O14958	CASQ2	Calsequestrin-2	wt	wt_10489	mut_09429					DDEDDDDDDNSDEEDN	DDEDDDDDDNSDEEDN	2	374
O14958	CASQ2	Calsequestrin-2	mut	mut_09429	wt_10489	O14958.E377D	2	E	D	DDDDDDDDDNSDEEDN	DDDDDDDDDNSDEEDN	7	374	pathogenic	cardiovascular/hematologic	cardiovascular/hematologic	Somatic
O14965	AURKA	Aurora kinase A	mut	mut_12895	wt_13278	O14965.F31I	15	F	I	TAPVGGPKRVLVTQQI	TAPVGGPKRVLVTQQI	8	15	pathogenic	metabolic	metabolic	Somatic
O14965	AURKA	Aurora kinase A	wt	wt_13278	mut_12895;mut_35205					TAPVGGPKRVLVTQQF	TAPVGGPKRVLVTQQF	9	15
O14965	AURKA	Aurora kinase A	mut	mut_35205	wt_13278	O14965.F31V	15	F	V	TAPVGGPKRVLVTQQV	TAPVGGPKRVLVTQQV	35	15	pathogenic	none	none	Somatic
O14965	AURKA	Aurora kinase A	mut	mut_17079	wt_15766	O14965.F31V	11	F	V	GGPKRVLVTQQVPCQN	GGPKRVLVTQQVPAQN	9	19	pathogenic	none	none	Somatic
O14965	AURKA	Aurora kinase A	mut	mut_23670	wt_15766	O14965.F31I	11	F	I	GGPKRVLVTQQIPCQN	GGPKRVLVTQQIPAQN	9	19	pathogenic	metabolic	metabolic	Somatic
O14965	AURKA	Aurora kinase A	wt	wt_15766	mut_17079;mut_23670					GGPKRVLVTQQFPCQN	GGPKRVLVTQQFPAQN	27	19
O14965	AURKA	Aurora kinase A	mut	mut_03464	wt_04732	O14965.F31I	7	F	I	RVLVTQQIPCQNPLPV	RVLVTQQIPAQNPLPV	39	23	pathogenic	metabolic	metabolic	Somatic
O14965	AURKA	Aurora kinase A	mut	mut_22515	wt_04732	O14965.F31V	7	F	V	RVLVTQQVPCQNPLPV	RVLVTQQVPAQNPLPV	23	23	pathogenic	none	none	Somatic
O14965	AURKA	Aurora kinase A	wt	wt_04732	mut_03464;mut_22515					RVLVTQQFPCQNPLPV	RVLVTQQFPAQNPLPV	10	23
O14965	AURKA	Aurora kinase A	wt	wt_13523	mut_28502;mut_34626					TQQFPCQNPLPVNSGQ	TQQFPAQNPLPVNSGQ	16	27
O14965	AURKA	Aurora kinase A	mut	mut_28502	wt_13523	O14965.F31V	3	F	V	TQQVPCQNPLPVNSGQ	TQQVPAQNPLPVNSGQ	5	27	pathogenic	none	none	Somatic
O14965	AURKA	Aurora kinase A	mut	mut_34626	wt_13523	O14965.F31I	3	F	I	TQQIPCQNPLPVNSGQ	TQQIPAQNPLPVNSGQ	5	27	pathogenic	metabolic	metabolic	Somatic
O14979	HNRNPDL	Heterogeneous nuclear ribonucleoprotein D-like	mut	mut_10278	wt_11333	O14979.R338C	13	R	A	RGAAAGGRGGTRGAGR	RGAAAGGRGGTRGAGR	0	324	pathogenic	musculoskeletal	musculoskeletal	Somatic
O14979	HNRNPDL	Heterogeneous nuclear ribonucleoprotein D-like	wt	wt_11333	mut_10278					RGAAAGGRGGTRGRGR	RGAAAGGRGGTRGRGR	0	324
O14979	HNRNPDL	Heterogeneous nuclear ribonucleoprotein D-like	wt	wt_07475	mut_33101					AGGRGGTRGRGRGQGQ	AGGRGGTRGRGRGQGQ	2	328
O14979	HNRNPDL	Heterogeneous nuclear ribonucleoprotein D-like	mut	mut_33101	wt_07475	O14979.R338C	9	R	A	AGGRGGTRGAGRGQGQ	AGGRGGTRGAGRGQGQ	14	328	pathogenic	musculoskeletal	musculoskeletal	Somatic
O14979	HNRNPDL	Heterogeneous nuclear ribonucleoprotein D-like	mut	mut_08120	wt_09477	O14979.R338C	5	R	A	GGTRGAGRGQGQNWNQ	GGTRGAGRGQGQNWNQ	2	332	pathogenic	musculoskeletal	musculoskeletal	Somatic
O14979	HNRNPDL	Heterogeneous nuclear ribonucleoprotein D-like	wt	wt_09477	mut_08120					GGTRGRGRGQGQNWNQ	GGTRGRGRGQGQNWNQ	1	332
O14979	HNRNPDL	Heterogeneous nuclear ribonucleoprotein D-like	wt	wt_04359	mut_32281					GRGRGQGQNWNQGFNN	GRGRGQGQNWNQGFNN	0	336
O14979	HNRNPDL	Heterogeneous nuclear ribonucleoprotein D-like	mut	mut_32281	wt_04359	O14979.R338C	1	R	A	GAGRGQGQNWNQGFNN	GAGRGQGQNWNQGFNN	0	336	pathogenic	musculoskeletal	musculoskeletal	Somatic
O14979	HNRNPDL	Heterogeneous nuclear ribonucleoprotein D-like	mut	mut_13306	wt_13553	O14979.D378N	13	D	N	YGGDQNYSGYGGYNYT	YGGDQNYSGYGGYNYT	0	364	pathogenic	musculoskeletal	musculoskeletal	Somatic
O14979	HNRNPDL	Heterogeneous nuclear ribonucleoprotein D-like	mut	mut_18461	wt_13553	O14979.D378H	13	D	H	YGGDQNYSGYGGYHYT	YGGDQNYSGYGGYHYT	1	364	pathogenic	musculoskeletal	musculoskeletal	Somatic
O14979	HNRNPDL	Heterogeneous nuclear ribonucleoprotein D-like	wt	wt_13553	mut_13306;mut_18461					YGGDQNYSGYGGYDYT	YGGDQNYSGYGGYDYT	0	364
O14979	HNRNPDL	Heterogeneous nuclear ribonucleoprotein D-like	mut	mut_03938	wt_05292	O14979.D378H	9	D	H	QNYSGYGGYHYTGYNY	QNYSGYGGYHYTGYNY	1	368	pathogenic	musculoskeletal	musculoskeletal	Somatic
O14979	HNRNPDL	Heterogeneous nuclear ribonucleoprotein D-like	wt	wt_05292	mut_03938;mut_25108					QNYSGYGGYDYTGYNY	QNYSGYGGYDYTGYNY	1	368
O14979	HNRNPDL	Heterogeneous nuclear ribonucleoprotein D-like	mut	mut_25108	wt_05292	O14979.D378N	9	D	N	QNYSGYGGYNYTGYNY	QNYSGYGGYNYTGYNY	2	368	pathogenic	musculoskeletal	musculoskeletal	Somatic
O14979	HNRNPDL	Heterogeneous nuclear ribonucleoprotein D-like	mut	mut_06382	wt_07858	O14979.D378N	5	D	N	GYGGYNYTGYNYGNYG	GYGGYNYTGYNYGNYG	7	372	pathogenic	musculoskeletal	musculoskeletal	Somatic
O14979	HNRNPDL	Heterogeneous nuclear ribonucleoprotein D-like	mut	mut_07728	wt_07858	O14979.D378H	5	D	H	GYGGYHYTGYNYGNYG	GYGGYHYTGYNYGNYG	3	372	pathogenic	musculoskeletal	musculoskeletal	Somatic
O14979	HNRNPDL	Heterogeneous nuclear ribonucleoprotein D-like	wt	wt_07858	mut_06382;mut_07728					GYGGYDYTGYNYGNYG	GYGGYDYTGYNYGNYG	3	372
O14979	HNRNPDL	Heterogeneous nuclear ribonucleoprotein D-like	wt	wt_04504	mut_25573;mut_30877					YDYTGYNYGNYGYGQG	YDYTGYNYGNYGYGQG	14	376
O14979	HNRNPDL	Heterogeneous nuclear ribonucleoprotein D-like	mut	mut_25573	wt_04504	O14979.D378N	1	D	N	YNYTGYNYGNYGYGQG	YNYTGYNYGNYGYGQG	7	376	pathogenic	musculoskeletal	musculoskeletal	Somatic
O14979	HNRNPDL	Heterogeneous nuclear ribonucleoprotein D-like	mut	mut_30877	wt_04504	O14979.D378H	1	D	H	YHYTGYNYGNYGYGQG	YHYTGYNYGNYGYGQG	1	376	pathogenic	musculoskeletal	musculoskeletal	Somatic
O14994	SYN3	Synapsin-3	wt	wt_16161	mut_30314					SPQSGSPQQQRSPGSP	SPQSGSPQQQRSPGSP	13	469
O14994	SYN3	Synapsin-3	mut	mut_30314	wt_16161	O14994.P482L	12	P	L	SPQSGSPQQQRSLGSP	SPQSGSPQQQRSLGSP	9	469	pathogenic	organ_abnormality	organ_abnormality	Somatic
O14994	SYN3	Synapsin-3	wt	wt_19032	mut_32246					GSPQQQRSPGSPQLSR	GSPQQQRSPGSPQLSR	31	473
O14994	SYN3	Synapsin-3	mut	mut_32246	wt_19032	O14994.P482L	8	P	L	GSPQQQRSLGSPQLSR	GSPQQQRSLGSPQLSR	9	473	pathogenic	organ_abnormality	organ_abnormality	Somatic
O14994	SYN3	Synapsin-3	mut	mut_13442	wt_13633	O14994.P482L	4	P	L	QQRSLGSPQLSRASSG	QQRSLGSPQLSRASSG	31	477	pathogenic	organ_abnormality	organ_abnormality	Somatic
O14994	SYN3	Synapsin-3	wt	wt_13633	mut_13442					QQRSPGSPQLSRASSG	QQRSPGSPQLSRASSG	10	477
O14994	SYN3	Synapsin-3	wt	wt_20016	mut_36352					PGSPQLSRASSGSSPN	PGSPQLSRASSGSSPN	22	481
O14994	SYN3	Synapsin-3	mut	mut_36352	wt_20016	O14994.P482L	0	P	L	LGSPQLSRASSGSSPN	LGSPQLSRASSGSSPN	11	481	pathogenic	organ_abnormality	organ_abnormality	Somatic
O15013	ARHGEF10	Rho guanine nucleotide exchange factor 10	mut	mut_30592	wt_20061	O15013.T357I	15	T	I	HELKMQKLVKAAKDGI	HELKMQKLVKAAKDGI	5	341	pathogenic	none	none	Somatic
O15013	ARHGEF10	Rho guanine nucleotide exchange factor 10	wt	wt_20061	mut_30592					HELKMQKLVKAAKDGT	HELKMQKLVKAAKDGT	3	341
O15013	ARHGEF10	Rho guanine nucleotide exchange factor 10	wt	wt_11897	mut_23558					MQKLVKAAKDGTKDGL	MQKLVKAAKDGTKDGL	6	345
O15013	ARHGEF10	Rho guanine nucleotide exchange factor 10	mut	mut_23558	wt_11897	O15013.T357I	11	T	I	MQKLVKAAKDGIKDGL	MQKLVKAAKDGIKDGL	2	345	pathogenic	none	none	Somatic
O15013	ARHGEF10	Rho guanine nucleotide exchange factor 10	wt	wt_03452	mut_15920;mut_27897;mut_32086					VKAAKDGTKDGLERTR	VKAAKDGTKDGLERTR	12	349
O15013	ARHGEF10	Rho guanine nucleotide exchange factor 10	mut	mut_15920	wt_03452	O15013.R363T	13	R	T	VKAAKDGTKDGLETTR	VKAAKDGTKDGLETTR	6	349	pathogenic	none	none	Somatic
O15013	ARHGEF10	Rho guanine nucleotide exchange factor 10	mut	mut_27897	wt_03452	O15013.T357I	7	T	I	VKAAKDGIKDGLERTR	VKAAKDGIKDGLERTR	8	349	pathogenic	none	none	Somatic
O15013	ARHGEF10	Rho guanine nucleotide exchange factor 10	mut	mut_32086	wt_03452	O15013.R363K	13	R	K	VKAAKDGTKDGLEKTR	VKAAKDGTKDGLEKTR	0	349	pathogenic	none	none	Somatic
O15013	ARHGEF10	Rho guanine nucleotide exchange factor 10	wt	wt_13504	mut_19866;mut_24429;mut_34193					KDGTKDGLERTRAAVK	KDGTKDGLERTRAAVK	5	353
O15013	ARHGEF10	Rho guanine nucleotide exchange factor 10	mut	mut_19866	wt_13504	O15013.R363T	9	R	T	KDGTKDGLETTRAAVK	KDGTKDGLETTRAAVK	10	353	pathogenic	none	none	Somatic
O15013	ARHGEF10	Rho guanine nucleotide exchange factor 10	mut	mut_24429	wt_13504	O15013.R363K	9	R	K	KDGTKDGLEKTRAAVK	KDGTKDGLEKTRAAVK	5	353	pathogenic	none	none	Somatic
O15013	ARHGEF10	Rho guanine nucleotide exchange factor 10	mut	mut_34193	wt_13504	O15013.T357I	3	T	I	KDGIKDGLERTRAAVK	KDGIKDGLERTRAAVK	1	353	pathogenic	none	none	Somatic
O15013	ARHGEF10	Rho guanine nucleotide exchange factor 10	wt	wt_16360	mut_19704;mut_28149					KDGLERTRAAVKRGRS	KDGLERTRAAVKRGRS	1	357
O15013	ARHGEF10	Rho guanine nucleotide exchange factor 10	mut	mut_19704	wt_16360	O15013.R363T	5	R	T	KDGLETTRAAVKRGRS	KDGLETTRAAVKRGRS	0	357	pathogenic	none	none	Somatic
O15013	ARHGEF10	Rho guanine nucleotide exchange factor 10	mut	mut_28149	wt_16360	O15013.R363K	5	R	K	KDGLEKTRAAVKRGRS	KDGLEKTRAAVKRGRS	0	357	pathogenic	none	none	Somatic
O15013	ARHGEF10	Rho guanine nucleotide exchange factor 10	mut	mut_18419	wt_16428	O15013.R363T	1	R	T	ETTRAAVKRGRSFIRT	ETTRAAVKRGRSFIRT	5	361	pathogenic	none	none	Somatic
O15013	ARHGEF10	Rho guanine nucleotide exchange factor 10	wt	wt_16428	mut_18419;mut_35332					ERTRAAVKRGRSFIRT	ERTRAAVKRGRSFIRT	12	361
O15013	ARHGEF10	Rho guanine nucleotide exchange factor 10	mut	mut_35332	wt_16428	O15013.R363K	1	R	K	EKTRAAVKRGRSFIRT	EKTRAAVKRGRSFIRT	3	361	pathogenic	none	none	Somatic
O15020	SPTBN2	Spectrin beta chain, non-erythrocytic 2	wt	wt_18833	mut_26276					GQYSDINNRWDLPDSD	GQYSDINNRWDLPDSD	6	16
O15020	SPTBN2	Spectrin beta chain, non-erythrocytic 2	mut	mut_26276	wt_18833	O15020.S31L	14	S	L	GQYSDINNRWDLPDLD	GQYSDINNRWDLPDLD	5	16	pathogenic	neurological	neurological	Somatic
O15020	SPTBN2	Spectrin beta chain, non-erythrocytic 2	mut	mut_24047	wt_18626	O15020.A178T	14	A	T	DISVETEDNKEKKSTK	DISVETEDNKEKKSTK	1	163	pathogenic	none	none	Somatic
O15020	SPTBN2	Spectrin beta chain, non-erythrocytic 2	wt	wt_18626	mut_24047					DISVETEDNKEKKSAK	DISVETEDNKEKKSAK	2	163
O15020	SPTBN2	Spectrin beta chain, non-erythrocytic 2	wt	wt_04934	mut_23839					MPPVSPVGAEGPVVLR	MPPVSPVGAEGPVVLR	55	2354
O15020	SPTBN2	Spectrin beta chain, non-erythrocytic 2	mut	mut_23839	wt_04934	O15020.R2370H	15	R	H	MPPVSPVGAEGPVVLH	MPPVSPVGAEGPVVLH	38	2354	pathogenic	neurological	neurological	Somatic	1	1
O15020	SPTBN2	Spectrin beta chain, non-erythrocytic 2	wt	wt_12382	mut_20388					SPVGAEGPVVLRSKDG	SPVGAEGPVVLRSKDG	11	2358
O15020	SPTBN2	Spectrin beta chain, non-erythrocytic 2	mut	mut_20388	wt_12382	O15020.R2370H	11	R	H	SPVGAEGPVVLHSKDG	SPVGAEGPVVLHSKDG	7	2358	pathogenic	neurological	neurological	Somatic	1	1
O15020	SPTBN2	Spectrin beta chain, non-erythrocytic 2	mut	mut_20391	wt_17328	O15020.R2370H	7	R	H	AEGPVVLHSKDGRERE	AEGPVVLHSKDGRERE	8	2362	pathogenic	neurological	neurological	Somatic	1	1
O15020	SPTBN2	Spectrin beta chain, non-erythrocytic 2	wt	wt_17328	mut_20391					AEGPVVLRSKDGRERE	AEGPVVLRSKDGRERE	9	2362
O15020	SPTBN2	Spectrin beta chain, non-erythrocytic 2	wt	wt_05738	mut_06990					VVLRSKDGREREREKR	VVLRSKDGREREREKR	1	2366
O15020	SPTBN2	Spectrin beta chain, non-erythrocytic 2	mut	mut_06990	wt_05738	O15020.R2370H	3	R	H	VVLHSKDGREREREKR	VVLHSKDGREREREKR	1	2366	pathogenic	neurological	neurological	Somatic	1	1
O15055	PER2	Period circadian protein homolog 2	wt	wt_19931	mut_33516					THLTSLALPGKAESVA	THLTSLALPGKAESVA	24	648
O15055	PER2	Period circadian protein homolog 2	mut	mut_33516	wt_19931	O15055.S662G	13	S	G	THLTSLALPGKAEGVA	THLTSLALPGKAEGVA	13	648	pathogenic	neurological	neurological	Somatic
O15055	PER2	Period circadian protein homolog 2	wt	wt_13731	mut_19295					SLALPGKAESVASLTS	SLALPGKAESVASLTS	3	652
O15055	PER2	Period circadian protein homolog 2	mut	mut_19295	wt_13731	O15055.S662G	9	S	G	SLALPGKAEGVASLTS	SLALPGKAEGVASLTS	0	652	pathogenic	neurological	neurological	Somatic
O15055	PER2	Period circadian protein homolog 2	mut	mut_09855	wt_10991	O15055.S662G	5	S	G	PGKAEGVASLTSQCSY	PGKAEGVASLTSQASY	22	656	pathogenic	neurological	neurological	Somatic
O15055	PER2	Period circadian protein homolog 2	wt	wt_10991	mut_09855					PGKAESVASLTSQCSY	PGKAESVASLTSQASY	11	656
O15055	PER2	Period circadian protein homolog 2	wt	wt_12197	mut_35441					ESVASLTSQCSYSSTI	ESVASLTSQASYSSTI	24	660
O15055	PER2	Period circadian protein homolog 2	mut	mut_35441	wt_12197	O15055.S662G	1	S	G	EGVASLTSQCSYSSTI	EGVASLTSQASYSSTI	16	660	pathogenic	neurological	neurological	Somatic
O15078	CEP290	Centrosomal protein of 290 kDa	mut	mut_01529	wt_02193	O15078.W7C	6	W	A	MPPNINAKEIMKVDPD	MPPNINAKEIMKVDPD	9	0	pathogenic	neurological;metabolic;organ_abnormality	mixed	Somatic
O15078	CEP290	Centrosomal protein of 290 kDa	wt	wt_02193	mut_01529					MPPNINWKEIMKVDPD	MPPNINWKEIMKVDPD	5	0
O15078	CEP290	Centrosomal protein of 290 kDa	mut	mut_10435	wt_11470	O15078.W7C	3	W	A	NINAKEIMKVDPDDLP	NINAKEIMKVDPDDLP	3	3	pathogenic	neurological;metabolic;organ_abnormality	mixed	Somatic
O15078	CEP290	Centrosomal protein of 290 kDa	wt	wt_11470	mut_10435					NINWKEIMKVDPDDLP	NINWKEIMKVDPDDLP	8	3
O15078	CEP290	Centrosomal protein of 290 kDa	wt	wt_17986	mut_24289					ENQLKTKVMKLENELE	ENQLKTKVMKLENELE	2	83
O15078	CEP290	Centrosomal protein of 290 kDa	mut	mut_24289	wt_17986	O15078.E97Q	13	E	Q	ENQLKTKVMKLENQLE	ENQLKTKVMKLENQLE	2	83	pathogenic	none	none	Somatic
O15078	CEP290	Centrosomal protein of 290 kDa	mut	mut_11125	wt_12005	O15078.E97Q	9	E	Q	KTKVMKLENQLEMAQQ	KTKVMKLENQLEMAQQ	1	87	pathogenic	none	none	Somatic
O15078	CEP290	Centrosomal protein of 290 kDa	wt	wt_12005	mut_11125					KTKVMKLENELEMAQQ	KTKVMKLENELEMAQQ	2	87
O15078	CEP290	Centrosomal protein of 290 kDa	mut	mut_15006	wt_14640	O15078.E97Q	5	E	Q	MKLENQLEMAQQSAGG	MKLENQLEMAQQSAGG	2	91	pathogenic	none	none	Somatic
O15078	CEP290	Centrosomal protein of 290 kDa	wt	wt_14640	mut_15006					MKLENELEMAQQSAGG	MKLENELEMAQQSAGG	6	91
O15078	CEP290	Centrosomal protein of 290 kDa	mut	mut_09244	wt_10450	O15078.E97Q	1	E	Q	NQLEMAQQSAGGRDTR	NQLEMAQQSAGGRDTR	19	95	pathogenic	none	none	Somatic
O15078	CEP290	Centrosomal protein of 290 kDa	wt	wt_10450	mut_09244					NELEMAQQSAGGRDTR	NELEMAQQSAGGRDTR	20	95
O15078	CEP290	Centrosomal protein of 290 kDa	wt	wt_10626	mut_27552					ETLLSRRGEDSDYRSQ	ETLLSRRGEDSDYRSQ	9	191
O15078	CEP290	Centrosomal protein of 290 kDa	mut	mut_27552	wt_10626	O15078.R205G	13	R	G	ETLLSRRGEDSDYGSQ	ETLLSRRGEDSDYGSQ	5	191	pathogenic	none	none	Somatic
O15078	CEP290	Centrosomal protein of 290 kDa	mut	mut_30356	wt_20035	O15078.R205G	9	R	G	SRRGEDSDYGSQLSKK	SRRGEDSDYGSQLSKK	1	195	pathogenic	none	none	Somatic
O15078	CEP290	Centrosomal protein of 290 kDa	wt	wt_20035	mut_30356					SRRGEDSDYRSQLSKK	SRRGEDSDYRSQLSKK	0	195
O15078	CEP290	Centrosomal protein of 290 kDa	mut	mut_08709	wt_09981	O15078.R205G	5	R	G	EDSDYGSQLSKKNYEL	EDSDYGSQLSKKNYEL	3	199	pathogenic	none	none	Somatic
O15078	CEP290	Centrosomal protein of 290 kDa	wt	wt_09981	mut_08709					EDSDYRSQLSKKNYEL	EDSDYRSQLSKKNYEL	1	199
O15078	CEP290	Centrosomal protein of 290 kDa	wt	wt_06607	mut_21403					YRSQLSKKNYELIQYL	YRSQLSKKNYELIQYL	3	203
O15078	CEP290	Centrosomal protein of 290 kDa	mut	mut_21403	wt_06607	O15078.R205G	1	R	G	YGSQLSKKNYELIQYL	YGSQLSKKNYELIQYL	0	203	pathogenic	none	none	Somatic
O15078	CEP290	Centrosomal protein of 290 kDa	wt	wt_02196	mut_25647					PVPTNKHFIRLAEMEQ	PVPTNKHFIRLAEMEQ	4	1612
O15078	CEP290	Centrosomal protein of 290 kDa	mut	mut_25647	wt_02196	O15078.Q1628K	15	Q	K	PVPTNKHFIRLAEMEK	PVPTNKHFIRLAEMEK	0	1612	pathogenic	none	none	Somatic
O15078	CEP290	Centrosomal protein of 290 kDa	wt	wt_03389	mut_06304					NKHFIRLAEMEQTVAE	NKHFIRLAEMEQTVAE	1	1616
O15078	CEP290	Centrosomal protein of 290 kDa	mut	mut_06304	wt_03389	O15078.Q1628K	11	Q	K	NKHFIRLAEMEKTVAE	NKHFIRLAEMEKTVAE	3	1616	pathogenic	none	none	Somatic
O15078	CEP290	Centrosomal protein of 290 kDa	mut	mut_13657	wt_13770	O15078.R1782G	14	R	G	SQKEAHLNVQQIVDGH	SQKEAHLNVQQIVDGH	20	1767	pathogenic	none	none	Somatic	1	1
O15078	CEP290	Centrosomal protein of 290 kDa	wt	wt_13770	mut_13657					SQKEAHLNVQQIVDRH	SQKEAHLNVQQIVDRH	7	1767
O15078	CEP290	Centrosomal protein of 290 kDa	mut	mut_05196	wt_06666	O15078.R1782G	10	R	G	AHLNVQQIVDGHTREL	AHLNVQQIVDGHTREL	20	1771	pathogenic	none	none	Somatic	1	1
O15078	CEP290	Centrosomal protein of 290 kDa	wt	wt_06666	mut_05196					AHLNVQQIVDRHTREL	AHLNVQQIVDRHTREL	23	1771
O15078	CEP290	Centrosomal protein of 290 kDa	wt	wt_06599	mut_24382					VQQIVDRHTRELKTQV	VQQIVDRHTRELKTQV	8	1775
O15078	CEP290	Centrosomal protein of 290 kDa	mut	mut_24382	wt_06599	O15078.R1782G	6	R	G	VQQIVDGHTRELKTQV	VQQIVDGHTRELKTQV	9	1775	pathogenic	none	none	Somatic	1	1
O15078	CEP290	Centrosomal protein of 290 kDa	wt	wt_17085	mut_35604					VDRHTRELKTQVEDLN	VDRHTRELKTQVEDLN	3	1779
O15078	CEP290	Centrosomal protein of 290 kDa	mut	mut_35604	wt_17085	O15078.R1782G	2	R	G	VDGHTRELKTQVEDLN	VDGHTRELKTQVEDLN	0	1779	pathogenic	none	none	Somatic	1	1
O15078	CEP290	Centrosomal protein of 290 kDa	wt	wt_06398	mut_06851					LEGKVEEVDLKPMKEK	LEGKVEEVDLKPMKEK	0	1887
O15078	CEP290	Centrosomal protein of 290 kDa	mut	mut_06851	wt_06398	O15078.K1903E	15	K	E	LEGKVEEVDLKPMKEE	LEGKVEEVDLKPMKEE	0	1887	pathogenic	none	none	Somatic
O15078	CEP290	Centrosomal protein of 290 kDa	wt	wt_06207	mut_08142					VEEVDLKPMKEKNAKE	VEEVDLKPMKEKNAKE	0	1891
O15078	CEP290	Centrosomal protein of 290 kDa	mut	mut_08142	wt_06207	O15078.K1903E	11	K	E	VEEVDLKPMKEENAKE	VEEVDLKPMKEENAKE	4	1891	pathogenic	none	none	Somatic
O15078	CEP290	Centrosomal protein of 290 kDa	wt	wt_20248	mut_36143					DLKPMKEKNAKEELIR	DLKPMKEKNAKEELIR	1	1895
O15078	CEP290	Centrosomal protein of 290 kDa	mut	mut_36143	wt_20248	O15078.K1903E	7	K	E	DLKPMKEENAKEELIR	DLKPMKEENAKEELIR	1	1895	pathogenic	none	none	Somatic
O15078	CEP290	Centrosomal protein of 290 kDa	wt	wt_19812	mut_35443					MKEKNAKEELIRWEEG	MKEKNAKEELIRWEEG	2	1899
O15078	CEP290	Centrosomal protein of 290 kDa	mut	mut_35443	wt_19812	O15078.K1903E	3	K	E	MKEENAKEELIRWEEG	MKEENAKEELIRWEEG	5	1899	pathogenic	none	none	Somatic
O15078	CEP290	Centrosomal protein of 290 kDa	wt	wt_15346	mut_21016					LKRELQVLRLANHQLD	LKRELQVLRLANHQLD	44	2336
O15078	CEP290	Centrosomal protein of 290 kDa	mut	mut_21016	wt_15346	O15078.Q2350K	13	Q	K	LKRELQVLRLANHKLD	LKRELQVLRLANHKLD	11	2336	pathogenic	none	none	Somatic
O15078	CEP290	Centrosomal protein of 290 kDa	mut	mut_01902	wt_02724	O15078.Q2350K	9	Q	K	LQVLRLANHKLDKEKA	LQVLRLANHKLDKEKA	0	2340	pathogenic	none	none	Somatic
O15078	CEP290	Centrosomal protein of 290 kDa	wt	wt_02724	mut_01902					LQVLRLANHQLDKEKA	LQVLRLANHQLDKEKA	0	2340
O15078	CEP290	Centrosomal protein of 290 kDa	mut	mut_03551	wt_04845	O15078.Q2350K	5	Q	K	RLANHKLDKEKAELIH	RLANHKLDKEKAELIH	0	2344	pathogenic	none	none	Somatic
O15078	CEP290	Centrosomal protein of 290 kDa	wt	wt_04845	mut_03551					RLANHQLDKEKAELIH	RLANHQLDKEKAELIH	4	2344
O15078	CEP290	Centrosomal protein of 290 kDa	mut	mut_03830	wt_05179	O15078.Q2350K	1	Q	K	HKLDKEKAELIHQIEA	HKLDKEKAELIHQIEA	0	2348	pathogenic	none	none	Somatic
O15078	CEP290	Centrosomal protein of 290 kDa	wt	wt_05179	mut_03830					HQLDKEKAELIHQIEA	HQLDKEKAELIHQIEA	3	2348
O15117	FYB	FYN-binding protein	wt	wt_02721	mut_05157					KPINLPKEDSKPTFPW	KPINLPKEDSKPTFPW	6	115
O15117	FYB	FYN-binding protein	mut	mut_05157	wt_02721	O15117.W131C	15	W	A	KPINLPKEDSKPTFPA	KPINLPKEDSKPTFPA	5	115	pathogenic	none	none	Somatic
O15117	FYB	FYN-binding protein	wt	wt_02377	mut_22433					LPKEDSKPTFPWPPGN	LPKEDSKPTFPWPPGN	0	119
O15117	FYB	FYN-binding protein	mut	mut_22433	wt_02377	O15117.W131C	11	W	A	LPKEDSKPTFPAPPGN	LPKEDSKPTFPAPPGN	1	119	pathogenic	none	none	Somatic
O15117	FYB	FYN-binding protein	mut	mut_04762	wt_06183	O15117.W131C	7	W	A	DSKPTFPAPPGNKPSL	DSKPTFPAPPGNKPSL	5	123	pathogenic	none	none	Somatic
O15117	FYB	FYN-binding protein	wt	wt_06183	mut_04762					DSKPTFPWPPGNKPSL	DSKPTFPWPPGNKPSL	8	123
O15117	FYB	FYN-binding protein	wt	wt_13459	mut_22775					TFPWPPGNKPSLHSVN	TFPWPPGNKPSLHSVN	13	127
O15117	FYB	FYN-binding protein	mut	mut_22775	wt_13459	O15117.W131C	3	W	A	TFPAPPGNKPSLHSVN	TFPAPPGNKPSLHSVN	13	127	pathogenic	none	none	Somatic
O15118	NPC1	Niemann-Pick C1 protein	mut	mut_02249	wt_03184	O15118.S652W	10	S	W	MKSCRRLLVDWKVSLG	MKSARRLLVDWKVSLG	31	641	pathogenic	metabolic	metabolic	Somatic	2	1
O15118	NPC1	Niemann-Pick C1 protein	wt	wt_03184	mut_02249					MKSCRRLLVDSKVSLG	MKSARRLLVDSKVSLG	16	641
O15118	NPC1	Niemann-Pick C1 protein	mut	mut_03128	wt_04322	O15118.R726T	15	R	T	RDERLQGETLDQQLGT	RDERLQGETLDQQLGT	11	710	pathogenic	metabolic	metabolic	Somatic
O15118	NPC1	Niemann-Pick C1 protein	wt	wt_04322	mut_03128;mut_21357					RDERLQGETLDQQLGR	RDERLQGETLDQQLGR	19	710
O15118	NPC1	Niemann-Pick C1 protein	mut	mut_21357	wt_04322	O15118.L724P	13	L	P	RDERLQGETLDQQPGR	RDERLQGETLDQQPGR	35	710	pathogenic	metabolic	metabolic	Germline
O15118	NPC1	Niemann-Pick C1 protein	mut	mut_02364	wt_03357	O15118.S734I	15	S	I	TLDQQLGRVLGEVAPI	TLDQQLGRVLGEVAPI	29	718	pathogenic	metabolic	metabolic	Somatic
O15118	NPC1	Niemann-Pick C1 protein	mut	mut_08935	wt_03357	O15118.L724P	5	L	P	TLDQQPGRVLGEVAPS	TLDQQPGRVLGEVAPS	30	718	pathogenic	metabolic	metabolic	Germline
O15118	NPC1	Niemann-Pick C1 protein	mut	mut_11102	wt_03357	O15118.R726T	7	R	T	TLDQQLGTVLGEVAPS	TLDQQLGTVLGEVAPS	25	718	pathogenic	metabolic	metabolic	Somatic
O15118	NPC1	Niemann-Pick C1 protein	mut	mut_13237	wt_03357	O15118.V727F	8	V	F	TLDQQLGRFLGEVAPS	TLDQQLGRFLGEVAPS	8	718	pathogenic	metabolic	metabolic	Somatic
O15118	NPC1	Niemann-Pick C1 protein	wt	wt_03357	mut_02364;mut_08935;mut_11102;mut_13237					TLDQQLGRVLGEVAPS	TLDQQLGRVLGEVAPS	18	718
O15118	NPC1	Niemann-Pick C1 protein	wt	wt_05120	mut_04695;mut_11241;mut_31432					SLLGLDIKRQEKNRLD	SLLGLDIKRQEKNRLD	3	780
O15118	NPC1	Niemann-Pick C1 protein	mut	mut_04695	wt_05120	O15118.R789C	8	R	A	SLLGLDIKAQEKNRLD	SLLGLDIKAQEKNRLD	1	780	pathogenic	metabolic	metabolic	Somatic	1	3
O15118	NPC1	Niemann-Pick C1 protein	mut	mut_11241	wt_05120	O15118.R789G	8	R	G	SLLGLDIKGQEKNRLD	SLLGLDIKGQEKNRLD	1	780	pathogenic	metabolic	metabolic	Somatic
O15118	NPC1	Niemann-Pick C1 protein	mut	mut_31432	wt_05120	O15118.R789H	8	R	H	SLLGLDIKHQEKNRLD	SLLGLDIKHQEKNRLD	1	780	pathogenic	metabolic	metabolic	Somatic
O15118	NPC1	Niemann-Pick C1 protein	mut	mut_01007	wt_01460	O15118.R789G	5	R	G	GLDIKGQEKNRLDIFC	GLDIKGQEKNRLDIFA	0	783	pathogenic	metabolic	metabolic	Somatic
O15118	NPC1	Niemann-Pick C1 protein	wt	wt_01460	mut_01007;mut_17858;mut_29033					GLDIKRQEKNRLDIFC	GLDIKRQEKNRLDIFA	0	783
O15118	NPC1	Niemann-Pick C1 protein	mut	mut_17858	wt_01460	O15118.R789H	5	R	H	GLDIKHQEKNRLDIFC	GLDIKHQEKNRLDIFA	0	783	pathogenic	metabolic	metabolic	Somatic
O15118	NPC1	Niemann-Pick C1 protein	mut	mut_29033	wt_01460	O15118.R789C	5	R	A	GLDIKAQEKNRLDIFC	GLDIKAQEKNRLDIFA	1	783	pathogenic	metabolic	metabolic	Somatic	1	3
O15118	NPC1	Niemann-Pick C1 protein	mut	mut_08308	wt_09635	O15118.R789H	1	R	H	KHQEKNRLDIFCCVRG	KHQEKNRLDIFAAVRG	6	787	pathogenic	metabolic	metabolic	Somatic
O15118	NPC1	Niemann-Pick C1 protein	wt	wt_09635	mut_08308;mut_22482;mut_22569					KRQEKNRLDIFCCVRG	KRQEKNRLDIFAAVRG	4	787
O15118	NPC1	Niemann-Pick C1 protein	mut	mut_22482	wt_09635	O15118.R789G	1	R	G	KGQEKNRLDIFCCVRG	KGQEKNRLDIFAAVRG	2	787	pathogenic	metabolic	metabolic	Somatic
O15118	NPC1	Niemann-Pick C1 protein	mut	mut_22569	wt_09635	O15118.R789C	1	R	A	KAQEKNRLDIFCCVRG	KAQEKNRLDIFAAVRG	0	787	pathogenic	metabolic	metabolic	Somatic	1	3
O15118	NPC1	Niemann-Pick C1 protein	wt	wt_19215	mut_35916					ASESCLFRFFKNSYSP	ASESALFRFFKNSYSP	1	811
O15118	NPC1	Niemann-Pick C1 protein	mut	mut_35916	wt_19215	O15118.Y825C	13	Y	A	ASESCLFRFFKNSASP	ASESALFRFFKNSASP	1	811	pathogenic	metabolic	metabolic	Somatic
O15118	NPC1	Niemann-Pick C1 protein	wt	wt_20333	mut_36444					CLFRFFKNSYSPLLLK	ALFRFFKNSYSPLLLK	1	815
O15118	NPC1	Niemann-Pick C1 protein	mut	mut_36444	wt_20333	O15118.Y825C	9	Y	A	CLFRFFKNSASPLLLK	ALFRFFKNSASPLLLK	0	815	pathogenic	metabolic	metabolic	Somatic
O15118	NPC1	Niemann-Pick C1 protein	mut	mut_15066	wt_14677	O15118.Y825C	8	Y	A	LFRFFKNSASPLLLKD	LFRFFKNSASPLLLKD	3	816	pathogenic	metabolic	metabolic	Somatic
O15118	NPC1	Niemann-Pick C1 protein	wt	wt_14677	mut_15066					LFRFFKNSYSPLLLKD	LFRFFKNSYSPLLLKD	5	816
O15118	NPC1	Niemann-Pick C1 protein	mut	mut_00637	wt_00917	O15118.A1174V	6	A	V	CSHITRVFTVSMKGSR	ASHITRVFTVSMKGSR	50	1167	pathogenic	metabolic	metabolic	Germline
O15118	NPC1	Niemann-Pick C1 protein	wt	wt_00917	mut_00637;mut_06039					CSHITRAFTVSMKGSR	ASHITRAFTVSMKGSR	16	1167
O15118	NPC1	Niemann-Pick C1 protein	mut	mut_06039	wt_00917	O15118.C1168Y	0	C	Y	YSHITRAFTVSMKGSR	YSHITRAFTVSMKGSR	14	1167	pathogenic	metabolic	metabolic	Somatic
O15118	NPC1	Niemann-Pick C1 protein	wt	wt_17231	mut_28344					SYIGPSVNKAKSCATE	SYIGPSVNKAKSAATE	6	1248
O15118	NPC1	Niemann-Pick C1 protein	mut	mut_28344	wt_17231	O15118.S1249G	0	S	G	GYIGPSVNKAKSCATE	GYIGPSVNKAKSAATE	6	1248	pathogenic	metabolic	metabolic	Somatic
O15120	AGPAT2	1-acyl-sn-glycerol-3-phosphate acyltransferase beta	mut	mut_24182	wt_18667	O15120.E172K	14	E	K	ERMVRENLKVWIYPKG	ERMVRENLKVWIYPKG	0	157	pathogenic	integumentary	integumentary	Somatic
O15120	AGPAT2	1-acyl-sn-glycerol-3-phosphate acyltransferase beta	wt	wt_18667	mut_24182					ERMVRENLKVWIYPEG	ERMVRENLKVWIYPEG	13	157
O15120	AGPAT2	1-acyl-sn-glycerol-3-phosphate acyltransferase beta	mut	mut_03971	wt_05333	O15120.E172K	10	E	K	RENLKVWIYPKGTRND	RENLKVWIYPKGTRND	18	161	pathogenic	integumentary	integumentary	Somatic
O15120	AGPAT2	1-acyl-sn-glycerol-3-phosphate acyltransferase beta	wt	wt_05333	mut_03971					RENLKVWIYPEGTRND	RENLKVWIYPEGTRND	21	161
O15120	AGPAT2	1-acyl-sn-glycerol-3-phosphate acyltransferase beta	mut	mut_20809	wt_17503	O15120.E172K	6	E	K	KVWIYPKGTRNDNGDL	KVWIYPKGTRNDNGDL	7	165	pathogenic	integumentary	integumentary	Somatic
O15120	AGPAT2	1-acyl-sn-glycerol-3-phosphate acyltransferase beta	wt	wt_17503	mut_20809					KVWIYPEGTRNDNGDL	KVWIYPEGTRNDNGDL	7	165
O15120	AGPAT2	1-acyl-sn-glycerol-3-phosphate acyltransferase beta	mut	mut_16186	wt_15288	O15120.E172K	2	E	K	YPKGTRNDNGDLLPFK	YPKGTRNDNGDLLPFK	4	169	pathogenic	integumentary	integumentary	Somatic
O15120	AGPAT2	1-acyl-sn-glycerol-3-phosphate acyltransferase beta	wt	wt_15288	mut_16186					YPEGTRNDNGDLLPFK	YPEGTRNDNGDLLPFK	5	169
O15120	AGPAT2	1-acyl-sn-glycerol-3-phosphate acyltransferase beta	mut	mut_07619	wt_09020	O15120.E172K	1	E	K	PKGTRNDNGDLLPFKK	PKGTRNDNGDLLPFKK	1	170	pathogenic	integumentary	integumentary	Somatic
O15120	AGPAT2	1-acyl-sn-glycerol-3-phosphate acyltransferase beta	wt	wt_09020	mut_07619					PEGTRNDNGDLLPFKK	PEGTRNDNGDLLPFKK	1	170
O15146	MUSK	Muscle, skeletal receptor tyrosine-protein kinase	mut	mut_04136	wt_05510	O15146.I575T	3	I	T	RNNTEYVRDIGEGAFG	RNNTEYVRDIGEGAFG	16	571	pathogenic	neurological;musculoskeletal;developmental	mixed	Somatic
O15146	MUSK	Muscle, skeletal receptor tyrosine-protein kinase	mut	mut_17938	wt_05510	O15146.I575N	3	I	N	RNNNEYVRDIGEGAFG	RNNNEYVRDIGEGAFG	6	571	pathogenic	none	none	Somatic
O15146	MUSK	Muscle, skeletal receptor tyrosine-protein kinase	wt	wt_05510	mut_04136;mut_17938					RNNIEYVRDIGEGAFG	RNNIEYVRDIGEGAFG	25	571
O15146	MUSK	Muscle, skeletal receptor tyrosine-protein kinase	wt	wt_16356	mut_27374;mut_30516					NIEYVRDIGEGAFGRV	NIEYVRDIGEGAFGRV	16	573
O15146	MUSK	Muscle, skeletal receptor tyrosine-protein kinase	mut	mut_27374	wt_16356	O15146.I575T	1	I	T	NTEYVRDIGEGAFGRV	NTEYVRDIGEGAFGRV	82	573	pathogenic	neurological;musculoskeletal;developmental	mixed	Somatic
O15146	MUSK	Muscle, skeletal receptor tyrosine-protein kinase	mut	mut_30516	wt_16356	O15146.I575N	1	I	N	NNEYVRDIGEGAFGRV	NNEYVRDIGEGAFGRV	25	573	pathogenic	none	none	Somatic
O15146	MUSK	Muscle, skeletal receptor tyrosine-protein kinase	wt	wt_07551	mut_08579					FQARAPGLLPYEPFTM	FQARAPGLLPYEPFTM	10	589
O15146	MUSK	Muscle, skeletal receptor tyrosine-protein kinase	mut	mut_08579	wt_07551	O15146.M605I	15	M	I	FQARAPGLLPYEPFTI	FQARAPGLLPYEPFTI	2	589	pathogenic	neurological;musculoskeletal;developmental	mixed	Somatic
O15146	MUSK	Muscle, skeletal receptor tyrosine-protein kinase	mut	mut_21911	wt_17954	O15146.M605I	8	M	I	LLPYEPFTIVAVKMLK	LLPYEPFTIVAVKMLK	5	596	pathogenic	neurological;musculoskeletal;developmental	mixed	Somatic
O15146	MUSK	Muscle, skeletal receptor tyrosine-protein kinase	wt	wt_17954	mut_21911					LLPYEPFTMVAVKMLK	LLPYEPFTMVAVKMLK	2	596
O15146	MUSK	Muscle, skeletal receptor tyrosine-protein kinase	wt	wt_13069	mut_26486					EPFTMVAVKMLKEEAS	EPFTMVAVKMLKEEAS	1	600
O15146	MUSK	Muscle, skeletal receptor tyrosine-protein kinase	mut	mut_26486	wt_13069	O15146.M605I	4	M	I	EPFTIVAVKMLKEEAS	EPFTIVAVKMLKEEAS	3	600	pathogenic	neurological;musculoskeletal;developmental	mixed	Somatic
O15146	MUSK	Muscle, skeletal receptor tyrosine-protein kinase	mut	mut_09527	wt_10702	O15146.M605I	0	M	I	IVAVKMLKEEASADMQ	IVAVKMLKEEASADMQ	7	604	pathogenic	neurological;musculoskeletal;developmental	mixed	Somatic
O15146	MUSK	Muscle, skeletal receptor tyrosine-protein kinase	wt	wt_10702	mut_09527					MVAVKMLKEEASADMQ	MVAVKMLKEEASADMQ	18	604
O15146	MUSK	Muscle, skeletal receptor tyrosine-protein kinase	mut	mut_04566	wt_05963	O15146.I764T	15	I	T	NIYSADYYKANENDAT	NIYSADYYKANENDAT	8	748	pathogenic	neurological;musculoskeletal;developmental	mixed	Somatic
O15146	MUSK	Muscle, skeletal receptor tyrosine-protein kinase	wt	wt_05963	mut_04566					NIYSADYYKANENDAI	NIYSADYYKANENDAI	0	748
O15160	POLR1C	DNA-directed RNA polymerases I and III subunit RPAC1	mut	mut_00818	wt_01198	O15160.T27A	13	T	A	VVLGEFGVRNVHTADF	VVLGEFGVRNVHTADF	8	13	pathogenic	reproductive	reproductive	Germline
O15160	POLR1C	DNA-directed RNA polymerases I and III subunit RPAC1	mut	mut_04118	wt_01198	O15160.T26I	12	T	I	VVLGEFGVRNVHITDF	VVLGEFGVRNVHITDF	7	13	pathogenic	neurological;reproductive	mixed	Somatic
O15160	POLR1C	DNA-directed RNA polymerases I and III subunit RPAC1	wt	wt_01198	mut_00818;mut_04118					VVLGEFGVRNVHTTDF	VVLGEFGVRNVHTTDF	6	13
O15160	POLR1C	DNA-directed RNA polymerases I and III subunit RPAC1	mut	mut_07183	wt_08606	O15160.T27A	9	T	A	EFGVRNVHTADFPGNY	EFGVRNVHTADFPGNY	8	17	pathogenic	reproductive	reproductive	Germline
O15160	POLR1C	DNA-directed RNA polymerases I and III subunit RPAC1	mut	mut_16885	wt_08606	O15160.P30S	12	P	S	EFGVRNVHTTDFSGNY	EFGVRNVHTTDFSGNY	12	17	pathogenic	neurological;reproductive	mixed	Somatic
O15160	POLR1C	DNA-directed RNA polymerases I and III subunit RPAC1	mut	mut_21124	wt_08606	O15160.T26I	8	T	I	EFGVRNVHITDFPGNY	EFGVRNVHITDFPGNY	2	17	pathogenic	neurological;reproductive	mixed	Somatic
O15160	POLR1C	DNA-directed RNA polymerases I and III subunit RPAC1	mut	mut_26375	wt_08606	O15160.N32I	14	N	I	EFGVRNVHTTDFPGIY	EFGVRNVHTTDFPGIY	4	17	pathogenic	neurological;reproductive	mixed	Somatic
O15160	POLR1C	DNA-directed RNA polymerases I and III subunit RPAC1	wt	wt_08606	mut_07183;mut_16885;mut_21124;mut_26375					EFGVRNVHTTDFPGNY	EFGVRNVHTTDFPGNY	6	17
O15160	POLR1C	DNA-directed RNA polymerases I and III subunit RPAC1	mut	mut_04104	wt_05474	O15160.N32I	10	N	I	RNVHTTDFPGIYSGYD	RNVHTTDFPGIYSGYD	29	21	pathogenic	neurological;reproductive	mixed	Somatic
O15160	POLR1C	DNA-directed RNA polymerases I and III subunit RPAC1	mut	mut_11656	wt_05474	O15160.T26I	4	T	I	RNVHITDFPGNYSGYD	RNVHITDFPGNYSGYD	11	21	pathogenic	neurological;reproductive	mixed	Somatic
O15160	POLR1C	DNA-directed RNA polymerases I and III subunit RPAC1	wt	wt_05474	mut_04104;mut_11656;mut_30026;mut_34561					RNVHTTDFPGNYSGYD	RNVHTTDFPGNYSGYD	11	21
O15160	POLR1C	DNA-directed RNA polymerases I and III subunit RPAC1	mut	mut_30026	wt_05474	O15160.T27A	5	T	A	RNVHTADFPGNYSGYD	RNVHTADFPGNYSGYD	12	21	pathogenic	reproductive	reproductive	Germline
O15160	POLR1C	DNA-directed RNA polymerases I and III subunit RPAC1	mut	mut_34561	wt_05474	O15160.P30S	8	P	S	RNVHTTDFSGNYSGYD	RNVHTTDFSGNYSGYD	25	21	pathogenic	neurological;reproductive	mixed	Somatic
O15160	POLR1C	DNA-directed RNA polymerases I and III subunit RPAC1	mut	mut_01059	wt_01523	O15160.T26I	0	T	I	ITDFPGNYSGYDDAWD	ITDFPGNYSGYDDAWD	8	25	pathogenic	neurological;reproductive	mixed	Somatic
O15160	POLR1C	DNA-directed RNA polymerases I and III subunit RPAC1	wt	wt_01523	mut_01059;mut_09254;mut_13596;mut_34290					TTDFPGNYSGYDDAWD	TTDFPGNYSGYDDAWD	38	25
O15160	POLR1C	DNA-directed RNA polymerases I and III subunit RPAC1	mut	mut_09254	wt_01523	O15160.T27A	1	T	A	TADFPGNYSGYDDAWD	TADFPGNYSGYDDAWD	17	25	pathogenic	reproductive	reproductive	Germline
O15160	POLR1C	DNA-directed RNA polymerases I and III subunit RPAC1	mut	mut_13596	wt_01523	O15160.P30S	4	P	S	TTDFSGNYSGYDDAWD	TTDFSGNYSGYDDAWD	37	25	pathogenic	neurological;reproductive	mixed	Somatic
O15160	POLR1C	DNA-directed RNA polymerases I and III subunit RPAC1	mut	mut_34290	wt_01523	O15160.N32I	6	N	I	TTDFPGIYSGYDDAWD	TTDFPGIYSGYDDAWD	7	25	pathogenic	neurological;reproductive	mixed	Somatic
O15160	POLR1C	DNA-directed RNA polymerases I and III subunit RPAC1	mut	mut_15604	wt_14971	O15160.G132D	10	G	D	FEYRNQGDEEDTEIDT	FEYRNQGDEEDTEIDT	2	121	pathogenic	neurological;reproductive	mixed	Somatic
O15160	POLR1C	DNA-directed RNA polymerases I and III subunit RPAC1	mut	mut_18089	wt_14971	O15160.F122I	0	F	I	IEYRNQGDEEGTEIDT	IEYRNQGDEEGTEIDT	14	121	pathogenic	neurological;reproductive	mixed	Somatic
O15160	POLR1C	DNA-directed RNA polymerases I and III subunit RPAC1	wt	wt_14971	mut_15604;mut_18089					FEYRNQGDEEGTEIDT	FEYRNQGDEEGTEIDT	0	121
O15160	POLR1C	DNA-directed RNA polymerases I and III subunit RPAC1	wt	wt_01809	mut_13666					RNQGDEEGTEIDTLQF	RNQGDEEGTEIDTLQF	13	124
O15160	POLR1C	DNA-directed RNA polymerases I and III subunit RPAC1	mut	mut_13666	wt_01809	O15160.G132D	7	G	D	RNQGDEEDTEIDTLQF	RNQGDEEDTEIDTLQF	13	124	pathogenic	neurological;reproductive	mixed	Somatic
O15160	POLR1C	DNA-directed RNA polymerases I and III subunit RPAC1	wt	wt_12154	mut_16392					VRCTRNPHAAKDSSDP	VRATRNPHAAKDSSDP	17	143
O15160	POLR1C	DNA-directed RNA polymerases I and III subunit RPAC1	mut	mut_16392	wt_12154	O15160.C146R	2	C	R	VRRTRNPHAAKDSSDP	VRRTRNPHAAKDSSDP	10	143	pathogenic	neurological;reproductive	mixed	Somatic
O15160	POLR1C	DNA-directed RNA polymerases I and III subunit RPAC1	wt	wt_17165	mut_36329					GVIEVQEVQGKKVARV	GVIEVQEVQGKKVARV	20	259
O15160	POLR1C	DNA-directed RNA polymerases I and III subunit RPAC1	mut	mut_36329	wt_17165	O15160.I262T	2	I	T	GVTEVQEVQGKKVARV	GVTEVQEVQGKKVARV	18	259	pathogenic	neurological;reproductive	mixed	Somatic
O15160	POLR1C	DNA-directed RNA polymerases I and III subunit RPAC1	wt	wt_16207	mut_32555					IEVQEVQGKKVARVAN	IEVQEVQGKKVARVAN	14	261
O15160	POLR1C	DNA-directed RNA polymerases I and III subunit RPAC1	mut	mut_32555	wt_16207	O15160.I262T	0	I	T	TEVQEVQGKKVARVAN	TEVQEVQGKKVARVAN	12	261	pathogenic	neurological;reproductive	mixed	Somatic
O15169	AXIN1	Axin-1	wt	wt_20073	mut_34460					LSLTDSSVDGIPPYRI	LSLTDSSVDGIPPYRI	27	332
O15169	AXIN1	Axin-1	mut	mut_34460	wt_20073	O15169.P345L	12	P	L	LSLTDSSVDGIPLYRI	LSLTDSSVDGIPLYRI	54	332	pathogenic	cancer	cancer	Somatic
O15169	AXIN1	Axin-1	mut	mut_10524	wt_11532	O15169.P345L	8	P	L	DSSVDGIPLYRIRKQH	DSSVDGIPLYRIRKQH	29	336	pathogenic	cancer	cancer	Somatic
O15169	AXIN1	Axin-1	wt	wt_11532	mut_10524					DSSVDGIPPYRIRKQH	DSSVDGIPPYRIRKQH	33	336
O15169	AXIN1	Axin-1	wt	wt_16283	mut_21329					DGIPPYRIRKQHRREM	DGIPPYRIRKQHRREM	12	340
O15169	AXIN1	Axin-1	mut	mut_21329	wt_16283	O15169.P345L	4	P	L	DGIPLYRIRKQHRREM	DGIPLYRIRKQHRREM	12	340	pathogenic	cancer	cancer	Somatic
O15169	AXIN1	Axin-1	wt	wt_15740	mut_31826					PYRIRKQHRREMQESV	PYRIRKQHRREMQESV	21	344
O15169	AXIN1	Axin-1	mut	mut_31826	wt_15740	O15169.P345L	0	P	L	LYRIRKQHRREMQESV	LYRIRKQHRREMQESV	11	344	pathogenic	cancer	cancer	Somatic
O15169	AXIN1	Axin-1	wt	wt_19446	mut_27658					LKRVRMEEEGEDGDPS	LKRVRMEEEGEDGDPS	14	412
O15169	AXIN1	Axin-1	mut	mut_27658	wt_19446	O15169.G425S	12	G	S	LKRVRMEEEGEDSDPS	LKRVRMEEEGEDSDPS	6	412	pathogenic	cancer	cancer	Germline
O15169	AXIN1	Axin-1	wt	wt_04631	mut_14516					RMEEEGEDGDPSSGPP	RMEEEGEDGDPSSGPP	17	416
O15169	AXIN1	Axin-1	mut	mut_14516	wt_04631	O15169.G425S	8	G	S	RMEEEGEDSDPSSGPP	RMEEEGEDSDPSSGPP	14	416	pathogenic	cancer	cancer	Germline
O15169	AXIN1	Axin-1	wt	wt_00344	mut_07836					EGEDGDPSSGPPGPCH	EGEDGDPSSGPPGPAH	24	420
O15169	AXIN1	Axin-1	mut	mut_07836	wt_00344	O15169.G425S	4	G	S	EGEDSDPSSGPPGPCH	EGEDSDPSSGPPGPAH	39	420	pathogenic	cancer	cancer	Germline
O15169	AXIN1	Axin-1	wt	wt_15990	mut_32178					GDPSSGPPGPCHKLPP	GDPSSGPPGPAHKLPP	3	424
O15169	AXIN1	Axin-1	mut	mut_32178	wt_15990	O15169.G425S	0	G	S	SDPSSGPPGPCHKLPP	SDPSSGPPGPAHKLPP	12	424	pathogenic	cancer	cancer	Germline
O15169	AXIN1	Axin-1	wt	wt_08231	mut_29771					IEGEKEISRHRRTGHG	IEGEKEISRHRRTGHG	2	636
O15169	AXIN1	Axin-1	mut	mut_29771	wt_08231	O15169.G650S	13	G	S	IEGEKEISRHRRTSHG	IEGEKEISRHRRTSHG	9	636	pathogenic	cancer	cancer	Somatic
O15169	AXIN1	Axin-1	wt	wt_18208	mut_34368					KEISRHRRTGHGSSGT	KEISRHRRTGHGSSGT	1	640
O15169	AXIN1	Axin-1	mut	mut_34368	wt_18208	O15169.G650S	9	G	S	KEISRHRRTSHGSSGT	KEISRHRRTSHGSSGT	7	640	pathogenic	cancer	cancer	Somatic
O15169	AXIN1	Axin-1	mut	mut_12553	wt_13037	O15169.G650S	5	G	S	RHRRTSHGSSGTRKPQ	RHRRTSHGSSGTRKPQ	14	644	pathogenic	cancer	cancer	Somatic
O15169	AXIN1	Axin-1	wt	wt_13037	mut_12553					RHRRTGHGSSGTRKPQ	RHRRTGHGSSGTRKPQ	3	644
O15169	AXIN1	Axin-1	wt	wt_06890	mut_24711					TGHGSSGTRKPQPHEN	TGHGSSGTRKPQPHEN	9	648
O15169	AXIN1	Axin-1	mut	mut_24711	wt_06890	O15169.G650S	1	G	S	TSHGSSGTRKPQPHEN	TSHGSSGTRKPQPHEN	2	648	pathogenic	cancer	cancer	Somatic
O15178	T	Brachyury protein	wt	wt_16081	mut_30383					IHIVRVGGPQRMITSH	IHIVRVGGPQRMITSH	3	169
O15178	T	Brachyury protein	mut	mut_30383	wt_16081	O15178.H171R	1	H	R	IRIVRVGGPQRMITSH	IRIVRVGGPQRMITSH	12	169	pathogenic	developmental	developmental	Somatic
O15178	T	Brachyury protein	mut	mut_12849	wt_13243	O15178.S396L	12	S	L	TPLTHPVSAPSSLGSP	TPLTHPVSAPSSLGSP	26	383	benign	none	none	Somatic
O15178	T	Brachyury protein	wt	wt_13243	mut_12849					TPLTHPVSAPSSSGSP	TPLTHPVSAPSSSGSP	17	383
O15178	T	Brachyury protein	mut	mut_00166	wt_00239	O15178.S396L	8	S	L	HPVSAPSSLGSPLYEG	HPVSAPSSLGSPLYEG	13	387	benign	none	none	Somatic
O15178	T	Brachyury protein	wt	wt_00239	mut_00166					HPVSAPSSSGSPLYEG	HPVSAPSSSGSPLYEG	6	387
O15178	T	Brachyury protein	wt	wt_06064	mut_12881					APSSSGSPLYEGAAAA	APSSSGSPLYEGAAAA	3	391
O15178	T	Brachyury protein	mut	mut_12881	wt_06064	O15178.S396L	4	S	L	APSSLGSPLYEGAAAA	APSSLGSPLYEGAAAA	27	391	benign	none	none	Somatic
O15178	T	Brachyury protein	mut	mut_13502	wt_13672	O15178.S396L	0	S	L	LGSPLYEGAAAATDIV	LGSPLYEGAAAATDIV	8	395	benign	none	none	Somatic
O15178	T	Brachyury protein	wt	wt_13672	mut_13502					SGSPLYEGAAAATDIV	SGSPLYEGAAAATDIV	7	395
O15259	NPHP1	Nephrocystin-1	mut	mut_13623	wt_13750	O15259.I45L	13	I	L	QLKEALEPNKRQHLYQ	QLKEALEPNKRQHLYQ	3	31	pathogenic	metabolic;organ_abnormality	mixed	Somatic
O15259	NPHP1	Nephrocystin-1	wt	wt_13750	mut_13623					QLKEALEPNKRQHIYQ	QLKEALEPNKRQHIYQ	4	31
O15259	NPHP1	Nephrocystin-1	mut	mut_11118	wt_12002	O15259.I45L	9	I	L	ALEPNKRQHLYQRCIQ	ALEPNKRQHLYQRAIQ	14	35	pathogenic	metabolic;organ_abnormality	mixed	Somatic
O15259	NPHP1	Nephrocystin-1	wt	wt_12002	mut_11118					ALEPNKRQHIYQRCIQ	ALEPNKRQHIYQRAIQ	2	35
O15259	NPHP1	Nephrocystin-1	mut	mut_01457	wt_02091	O15259.I45L	5	I	L	NKRQHLYQRCIQLKQA	NKRQHLYQRAIQLKQA	7	39	pathogenic	metabolic;organ_abnormality	mixed	Somatic
O15259	NPHP1	Nephrocystin-1	wt	wt_02091	mut_01457					NKRQHIYQRCIQLKQA	NKRQHIYQRAIQLKQA	3	39
O15259	NPHP1	Nephrocystin-1	mut	mut_00569	wt_00825	O15259.I45L	1	I	L	HLYQRCIQLKQAIDEN	HLYQRAIQLKQAIDEN	5	43	pathogenic	metabolic;organ_abnormality	mixed	Somatic
O15259	NPHP1	Nephrocystin-1	wt	wt_00825	mut_00569					HIYQRCIQLKQAIDEN	HIYQRAIQLKQAIDEN	4	43
O15259	NPHP1	Nephrocystin-1	wt	wt_07821	mut_31006					QKLSKADESAPVANYN	QKLSKADESAPVANYN	0	63
O15259	NPHP1	Nephrocystin-1	mut	mut_31006	wt_07821	O15259.Y78H	14	Y	H	QKLSKADESAPVANHN	QKLSKADESAPVANHN	0	63	pathogenic	neurological;metabolic	mixed	Somatic
O15259	NPHP1	Nephrocystin-1	mut	mut_14322	wt_14219	O15259.Y78H	10	Y	H	KADESAPVANHNQRKE	KADESAPVANHNQRKE	3	67	pathogenic	neurological;metabolic	mixed	Somatic
O15259	NPHP1	Nephrocystin-1	wt	wt_14219	mut_14322					KADESAPVANYNQRKE	KADESAPVANYNQRKE	4	67
O15259	NPHP1	Nephrocystin-1	wt	wt_01956	mut_14902					SAPVANYNQRKEEEHT	SAPVANYNQRKEEEHT	1	71
O15259	NPHP1	Nephrocystin-1	mut	mut_14902	wt_01956	O15259.Y78H	6	Y	H	SAPVANHNQRKEEEHT	SAPVANHNQRKEEEHT	0	71	pathogenic	neurological;metabolic	mixed	Somatic
O15259	NPHP1	Nephrocystin-1	mut	mut_02571	wt_03622	O15259.Y78H	2	Y	H	ANHNQRKEEEHTLLDK	ANHNQRKEEEHTLLDK	5	75	pathogenic	neurological;metabolic	mixed	Somatic
O15259	NPHP1	Nephrocystin-1	wt	wt_03622	mut_02571					ANYNQRKEEEHTLLDK	ANYNQRKEEEHTLLDK	3	75
O15259	NPHP1	Nephrocystin-1	mut	mut_06686	wt_08152	O15259.G699R	13	G	R	VITDFLKQNQENQRAL	VITDFLKQNQENQRAL	0	685	pathogenic	none	none	Somatic
O15259	NPHP1	Nephrocystin-1	wt	wt_08152	mut_06686					VITDFLKQNQENQGAL	VITDFLKQNQENQGAL	8	685
O15259	NPHP1	Nephrocystin-1	wt	wt_13232	mut_27629					FLKQNQENQGALQALL	FLKQNQENQGALQALL	0	689
O15259	NPHP1	Nephrocystin-1	mut	mut_27629	wt_13232	O15259.G699R	9	G	R	FLKQNQENQRALQALL	FLKQNQENQRALQALL	3	689	pathogenic	none	none	Somatic
O15259	NPHP1	Nephrocystin-1	wt	wt_05131	mut_18109					NQENQGALQALLSPDG	NQENQGALQALLSPDG	13	693
O15259	NPHP1	Nephrocystin-1	mut	mut_18109	wt_05131	O15259.G699R	5	G	R	NQENQRALQALLSPDG	NQENQRALQALLSPDG	9	693	pathogenic	none	none	Somatic
O15259	NPHP1	Nephrocystin-1	mut	mut_20326	wt_17304	O15259.G699R	1	G	R	QRALQALLSPDGVHEP	QRALQALLSPDGVHEP	2	697	pathogenic	none	none	Somatic
O15259	NPHP1	Nephrocystin-1	wt	wt_17304	mut_20326					QGALQALLSPDGVHEP	QGALQALLSPDGVHEP	9	697
O15266	SHOX	Short stature homeobox protein	wt	wt_03348	mut_25891					VKSEDEDGQTKLKQRR	VKSEDEDGQTKLKQRR	11	103
O15266	SHOX	Short stature homeobox protein	mut	mut_25891	wt_03348	O15266.K116R	12	K	R	VKSEDEDGQTKLRQRR	VKSEDEDGQTKLRQRR	13	103	pathogenic	uncategorised	uncategorised	Somatic
O15266	SHOX	Short stature homeobox protein	wt	wt_12001	mut_26709					DEDGQTKLKQRRSRTN	DEDGQTKLKQRRSRTN	1	107
O15266	SHOX	Short stature homeobox protein	mut	mut_26709	wt_12001	O15266.K116R	8	K	R	DEDGQTKLRQRRSRTN	DEDGQTKLRQRRSRTN	8	107	pathogenic	uncategorised	uncategorised	Somatic
O15266	SHOX	Short stature homeobox protein	wt	wt_05894	mut_08519;mut_13234;mut_32124;mut_33168;mut_35170					RRAKCRKQENQMHKGV	RRAKARKQENQMHKGV	7	167
O15266	SHOX	Short stature homeobox protein	mut	mut_08519	wt_05894	O15266.R168W	0	R	W	WRAKCRKQENQMHKGV	WRAKARKQENQMHKGV	13	167	pathogenic	musculoskeletal	musculoskeletal	Somatic
O15266	SHOX	Short stature homeobox protein	mut	mut_13234	wt_05894	O15266.A170D	2	A	D	RRDKCRKQENQMHKGV	RRDKARKQENQMHKGV	3	167	pathogenic	musculoskeletal	musculoskeletal	Somatic
O15266	SHOX	Short stature homeobox protein	mut	mut_32124	wt_05894	O15266.E176D	8	E	D	RRAKCRKQDNQMHKGV	RRAKARKQDNQMHKGV	10	167	pathogenic	none	none	Somatic	3	1
O15266	SHOX	Short stature homeobox protein	mut	mut_33168	wt_05894	O15266.R173C	5	R	A	RRAKCAKQENQMHKGV	RRAKAAKQENQMHKGV	7	167	pathogenic	musculoskeletal	musculoskeletal	Somatic	1	1
O15266	SHOX	Short stature homeobox protein	mut	mut_35170	wt_05894	O15266.A170P	2	A	P	RRPKCRKQENQMHKGV	RRPKARKQENQMHKGV	6	167	pathogenic	musculoskeletal	musculoskeletal	Somatic
O15266	SHOX	Short stature homeobox protein	mut	mut_04490	wt_05883	O15266.E176D	4	E	D	CRKQDNQMHKGVILGT	ARKQDNQMHKGVILGT	26	171	pathogenic	none	none	Somatic	3	1
O15266	SHOX	Short stature homeobox protein	mut	mut_12056	wt_05883	O15266.R173C	1	R	A	CAKQENQMHKGVILGT	AAKQENQMHKGVILGT	8	171	pathogenic	musculoskeletal	musculoskeletal	Somatic	1	1
O15266	SHOX	Short stature homeobox protein	wt	wt_05883	mut_04490;mut_12056					CRKQENQMHKGVILGT	ARKQENQMHKGVILGT	5	171
O15266	SHOX	Short stature homeobox protein	wt	wt_14710	mut_20904					QENQMHKGVILGTANH	QENQMHKGVILGTANH	28	174
O15266	SHOX	Short stature homeobox protein	mut	mut_20904	wt_14710	O15266.E176D	1	E	D	QDNQMHKGVILGTANH	QDNQMHKGVILGTANH	15	174	pathogenic	none	none	Somatic	3	1
O15269	SPTLC1	Serine palmitoyltransferase 1	wt	wt_01070	mut_06740					EENPGIFAVLKEKCGQ	EENPGIFAVLKEKAGQ	6	356
O15269	SPTLC1	Serine palmitoyltransferase 1	mut	mut_06740	wt_01070	O15269.E358Q	1	E	Q	EQNPGIFAVLKEKCGQ	EQNPGIFAVLKEKAGQ	2	356	pathogenic	metabolic	metabolic	Somatic
O15273	TCAP	Telethonin	mut	mut_05855	wt_07320	O15273.P90L	0	P	L	LLPIFTPAKMGATKEE	LLPIFTPAKMGATKEE	2	89	pathogenic	neurological;cardiovascular/hematologic;musculoskeletal	mixed	Somatic	2	1
O15273	TCAP	Telethonin	wt	wt_07320	mut_05855;mut_20183					PLPIFTPAKMGATKEE	PLPIFTPAKMGATKEE	2	89
O15273	TCAP	Telethonin	mut	mut_20183	wt_07320	O15273.E105Q	15	E	Q	PLPIFTPAKMGATKEQ	PLPIFTPAKMGATKEQ	1	89	pathogenic	neurological;cardiovascular/hematologic;musculoskeletal	mixed	Somatic
O15273	TCAP	Telethonin	wt	wt_03972	mut_26584					FTPAKMGATKEEREDT	FTPAKMGATKEEREDT	0	93
O15273	TCAP	Telethonin	mut	mut_26584	wt_03972	O15273.E105Q	11	E	Q	FTPAKMGATKEQREDT	FTPAKMGATKEQREDT	0	93	pathogenic	neurological;cardiovascular/hematologic;musculoskeletal	mixed	Somatic
O15273	TCAP	Telethonin	wt	wt_06562	mut_09781					KMGATKEEREDTPIQL	KMGATKEEREDTPIQL	2	97
O15273	TCAP	Telethonin	mut	mut_09781	wt_06562	O15273.E105Q	7	E	Q	KMGATKEQREDTPIQL	KMGATKEQREDTPIQL	3	97	pathogenic	neurological;cardiovascular/hematologic;musculoskeletal	mixed	Somatic
O15273	TCAP	Telethonin	mut	mut_29106	wt_19813	O15273.E105Q	3	E	Q	TKEQREDTPIQLQELL	TKEQREDTPIQLQELL	2	101	pathogenic	neurological;cardiovascular/hematologic;musculoskeletal	mixed	Somatic
O15273	TCAP	Telethonin	wt	wt_19813	mut_29106					TKEEREDTPIQLQELL	TKEEREDTPIQLQELL	1	101
O15273	TCAP	Telethonin	mut	mut_26905	wt_19396	O15273.E132Q	14	E	Q	ALETALGGQCVDRQQV	ALETALGGQAVDRQQV	6	117	benign	none	none	Somatic
O15273	TCAP	Telethonin	wt	wt_19396	mut_26905					ALETALGGQCVDRQEV	ALETALGGQAVDRQEV	4	117
O15273	TCAP	Telethonin	mut	mut_03846	wt_05198	O15273.E132Q	10	E	Q	ALGGQCVDRQQVAEIT	ALGGQAVDRQQVAEIT	2	121	benign	none	none	Somatic
O15273	TCAP	Telethonin	wt	wt_05198	mut_03846;mut_20007;mut_34858					ALGGQCVDRQEVAEIT	ALGGQAVDRQEVAEIT	1	121
O15273	TCAP	Telethonin	mut	mut_20007	wt_05198	O15273.T137K	15	T	K	ALGGQCVDRQEVAEIK	ALGGQAVDRQEVAEIK	0	121	pathogenic	none	none	Somatic
O15273	TCAP	Telethonin	mut	mut_34858	wt_05198	O15273.T137I	15	T	I	ALGGQCVDRQEVAEII	ALGGQAVDRQEVAEII	3	121	pathogenic	neurological;cardiovascular/hematologic;musculoskeletal	mixed	Somatic
O15273	TCAP	Telethonin	wt	wt_07416	mut_08053;mut_12571;mut_17096					QCVDRQEVAEITKQLP	QAVDRQEVAEITKQLP	12	125
O15273	TCAP	Telethonin	mut	mut_08053	wt_07416	O15273.T137K	11	T	K	QCVDRQEVAEIKKQLP	QAVDRQEVAEIKKQLP	0	125	pathogenic	none	none	Somatic
O15273	TCAP	Telethonin	mut	mut_12571	wt_07416	O15273.T137I	11	T	I	QCVDRQEVAEIIKQLP	QAVDRQEVAEIIKQLP	5	125	pathogenic	neurological;cardiovascular/hematologic;musculoskeletal	mixed	Somatic
O15273	TCAP	Telethonin	mut	mut_17096	wt_07416	O15273.E132Q	6	E	Q	QCVDRQQVAEITKQLP	QAVDRQQVAEITKQLP	6	125	benign	none	none	Somatic
O15273	TCAP	Telethonin	mut	mut_11923	wt_12617	O15273.T137I	7	T	I	RQEVAEIIKQLPPVVP	RQEVAEIIKQLPPVVP	8	129	pathogenic	neurological;cardiovascular/hematologic;musculoskeletal	mixed	Somatic
O15273	TCAP	Telethonin	mut	mut_17084	wt_12617	O15273.E132Q	2	E	Q	RQQVAEITKQLPPVVP	RQQVAEITKQLPPVVP	1	129	benign	none	none	Somatic
O15273	TCAP	Telethonin	wt	wt_12617	mut_11923;mut_17084;mut_36479					RQEVAEITKQLPPVVP	RQEVAEITKQLPPVVP	11	129
O15273	TCAP	Telethonin	mut	mut_36479	wt_12617	O15273.T137K	7	T	K	RQEVAEIKKQLPPVVP	RQEVAEIKKQLPPVVP	4	129	pathogenic	none	none	Somatic
O15273	TCAP	Telethonin	mut	mut_22162	wt_18056	O15273.T137I	3	T	I	AEIIKQLPPVVPVSKP	AEIIKQLPPVVPVSKP	0	133	pathogenic	neurological;cardiovascular/hematologic;musculoskeletal	mixed	Somatic
O15273	TCAP	Telethonin	mut	mut_24475	wt_18056	O15273.T137K	3	T	K	AEIKKQLPPVVPVSKP	AEIKKQLPPVVPVSKP	8	133	pathogenic	none	none	Somatic
O15273	TCAP	Telethonin	wt	wt_18056	mut_22162;mut_24475					AEITKQLPPVVPVSKP	AEITKQLPPVVPVSKP	0	133
O15273	TCAP	Telethonin	mut	mut_14058	wt_14031	O15273.R153H	15	R	H	KQLPPVVPVSKPGALH	KQLPPVVPVSKPGALH	22	137	pathogenic	neurological;cardiovascular/hematologic;musculoskeletal	mixed	Somatic
O15273	TCAP	Telethonin	wt	wt_14031	mut_14058					KQLPPVVPVSKPGALR	KQLPPVVPVSKPGALR	9	137
O15273	TCAP	Telethonin	wt	wt_10628	mut_32707					PVVPVSKPGALRRSLS	PVVPVSKPGALRRSLS	17	141
O15273	TCAP	Telethonin	mut	mut_32707	wt_10628	O15273.R153H	11	R	H	PVVPVSKPGALHRSLS	PVVPVSKPGALHRSLS	6	141	pathogenic	neurological;cardiovascular/hematologic;musculoskeletal	mixed	Somatic
O15273	TCAP	Telethonin	mut	mut_01077	wt_01546	O15273.R158S	12	R	S	VSKPGALRRSLSSSMS	VSKPGALRRSLSSSMS	37	145	pathogenic	musculoskeletal	musculoskeletal	Somatic
O15273	TCAP	Telethonin	mut	mut_05409	wt_01546	O15273.R158C	12	R	A	VSKPGALRRSLSASMS	VSKPGALRRSLSASMS	32	145	pathogenic	neurological;musculoskeletal	mixed	Somatic
O15273	TCAP	Telethonin	mut	mut_18330	wt_01546	O15273.R158G	12	R	G	VSKPGALRRSLSGSMS	VSKPGALRRSLSGSMS	38	145	pathogenic	none	none	Somatic
O15273	TCAP	Telethonin	mut	mut_31867	wt_01546	O15273.R153H	7	R	H	VSKPGALHRSLSRSMS	VSKPGALHRSLSRSMS	34	145	pathogenic	neurological;cardiovascular/hematologic;musculoskeletal	mixed	Somatic
O15273	TCAP	Telethonin	wt	wt_01546	mut_01077;mut_05409;mut_18330;mut_31867					VSKPGALRRSLSRSMS	VSKPGALRRSLSRSMS	34	145
O15273	TCAP	Telethonin	mut	mut_08669	wt_09947	O15273.R153H	3	R	H	GALHRSLSRSMSQEAQ	GALHRSLSRSMSQEAQ	26	149	pathogenic	neurological;cardiovascular/hematologic;musculoskeletal	mixed	Somatic
O15273	TCAP	Telethonin	wt	wt_09947	mut_08669;mut_14959;mut_18607;mut_24794					GALRRSLSRSMSQEAQ	GALRRSLSRSMSQEAQ	0	149
O15273	TCAP	Telethonin	mut	mut_14959	wt_09947	O15273.R158C	8	R	A	GALRRSLSASMSQEAQ	GALRRSLSASMSQEAQ	0	149	pathogenic	neurological;musculoskeletal	mixed	Somatic
O15273	TCAP	Telethonin	mut	mut_18607	wt_09947	O15273.R158G	8	R	G	GALRRSLSGSMSQEAQ	GALRRSLSGSMSQEAQ	1	149	pathogenic	none	none	Somatic
O15273	TCAP	Telethonin	mut	mut_24794	wt_09947	O15273.R158S	8	R	S	GALRRSLSSSMSQEAQ	GALRRSLSSSMSQEAQ	1	149	pathogenic	musculoskeletal	musculoskeletal	Somatic
O15273	TCAP	Telethonin	mut	mut_01795	wt_02580	O15273.R158S	6	R	S	LRRSLSSSMSQEAQRG	LRRSLSSSMSQEAQRG	16	151	pathogenic	musculoskeletal	musculoskeletal	Somatic
O15273	TCAP	Telethonin	mut	mut_14276	wt_02580	O15273.R158C	6	R	A	LRRSLSASMSQEAQRG	LRRSLSASMSQEAQRG	27	151	pathogenic	neurological;musculoskeletal	mixed	Somatic
O15273	TCAP	Telethonin	mut	mut_16437	wt_02580	O15273.R153H	1	R	H	LHRSLSRSMSQEAQRG	LHRSLSRSMSQEAQRG	32	151	pathogenic	neurological;cardiovascular/hematologic;musculoskeletal	mixed	Somatic
O15273	TCAP	Telethonin	mut	mut_19729	wt_02580	O15273.R158G	6	R	G	LRRSLSGSMSQEAQRG	LRRSLSGSMSQEAQRG	17	151	pathogenic	none	none	Somatic
O15273	TCAP	Telethonin	wt	wt_02580	mut_01795;mut_14276;mut_16437;mut_19729					LRRSLSRSMSQEAQRG	LRRSLSRSMSQEAQRG	9	151
O15287	FANCG	Fanconi anemia group G protein	wt	wt_14013	mut_17814;mut_34893					LDSSEPRFSPPPSPPG	LDSSEPRFSPPPSPPG	11	374
O15287	FANCG	Fanconi anemia group G protein	mut	mut_17814	wt_14013	O15287.P386H	11	P	H	LDSSEPRFSPPHSPPG	LDSSEPRFSPPHSPPG	1	374	pathogenic	metabolic	metabolic	Somatic
O15287	FANCG	Fanconi anemia group G protein	mut	mut_34893	wt_14013	O15287.P386L	11	P	L	LDSSEPRFSPPLSPPG	LDSSEPRFSPPLSPPG	16	374	benign	none	none	Somatic
O15287	FANCG	Fanconi anemia group G protein	wt	wt_04548	mut_12723;mut_34775					EPRFSPPPSPPGPCMP	EPRFSPPPSPPGPAMP	51	378
O15287	FANCG	Fanconi anemia group G protein	mut	mut_12723	wt_04548	O15287.P386L	7	P	L	EPRFSPPLSPPGPCMP	EPRFSPPLSPPGPAMP	51	378	benign	none	none	Somatic
O15287	FANCG	Fanconi anemia group G protein	mut	mut_34775	wt_04548	O15287.P386H	7	P	H	EPRFSPPHSPPGPCMP	EPRFSPPHSPPGPAMP	67	378	pathogenic	metabolic	metabolic	Somatic
O15297	PPM1D	Protein phosphatase 1D	mut	mut_11089	wt_11971	O15297.Q404E	14	Q	E	ELYLNLTDSPSYNSEE	ELYLNLTDSPSYNSEE	2	389	pathogenic	none	none	Somatic
O15297	PPM1D	Protein phosphatase 1D	wt	wt_11971	mut_11089					ELYLNLTDSPSYNSQE	ELYLNLTDSPSYNSQE	3	389
O15297	PPM1D	Protein phosphatase 1D	mut	mut_06532	wt_07998	O15297.Q404E	10	Q	E	NLTDSPSYNSEETCVM	NLTDSPSYNSEETAVM	48	393	pathogenic	none	none	Somatic
O15297	PPM1D	Protein phosphatase 1D	wt	wt_07998	mut_06532					NLTDSPSYNSQETCVM	NLTDSPSYNSQETAVM	22	393
O15297	PPM1D	Protein phosphatase 1D	mut	mut_22597	wt_18201	O15297.Q404E	6	Q	E	SPSYNSEETCVMTPSP	SPSYNSEETAVMTPSP	5	397	pathogenic	none	none	Somatic
O15297	PPM1D	Protein phosphatase 1D	wt	wt_18201	mut_22597					SPSYNSQETCVMTPSP	SPSYNSQETAVMTPSP	6	397
O15297	PPM1D	Protein phosphatase 1D	mut	mut_06882	wt_08338	O15297.Q404E	2	Q	E	NSEETCVMTPSPCSTP	NSEETAVMTPSPASTP	11	401	pathogenic	none	none	Somatic
O15297	PPM1D	Protein phosphatase 1D	wt	wt_08338	mut_06882					NSQETCVMTPSPCSTP	NSQETAVMTPSPASTP	3	401
O15297	PPM1D	Protein phosphatase 1D	wt	wt_02068	mut_30236					DPEPLEENCAKALTLR	DPEPLEENAAKALTLR	10	469
O15297	PPM1D	Protein phosphatase 1D	mut	mut_30236	wt_02068	O15297.L484S	14	L	S	DPEPLEENCAKALTSR	DPEPLEENAAKALTSR	10	469	pathogenic	none	none	Somatic
O15297	PPM1D	Protein phosphatase 1D	wt	wt_03669	mut_12838					LEENCAKALTLRIHDS	LEENAAKALTLRIHDS	21	473
O15297	PPM1D	Protein phosphatase 1D	mut	mut_12838	wt_03669	O15297.L484S	10	L	S	LEENCAKALTSRIHDS	LEENAAKALTSRIHDS	4	473	pathogenic	none	none	Somatic
O15297	PPM1D	Protein phosphatase 1D	mut	mut_05878	wt_07341	O15297.L484S	6	L	S	CAKALTSRIHDSLNNS	AAKALTSRIHDSLNNS	11	477	pathogenic	none	none	Somatic
O15297	PPM1D	Protein phosphatase 1D	wt	wt_07341	mut_05878					CAKALTLRIHDSLNNS	AAKALTLRIHDSLNNS	1	477
O15297	PPM1D	Protein phosphatase 1D	wt	wt_15643	mut_25531					LTLRIHDSLNNSLPIG	LTLRIHDSLNNSLPIG	16	481
O15297	PPM1D	Protein phosphatase 1D	mut	mut_25531	wt_15643	O15297.L484S	2	L	S	LTSRIHDSLNNSLPIG	LTSRIHDSLNNSLPIG	18	481	pathogenic	none	none	Somatic
O15303	GRM6	Metabotropic glutamate receptor 6	wt	wt_08737	mut_29455					KARGVPETFNEAKPIG	KARGVPETFNEAKPIG	2	770
O15303	GRM6	Metabotropic glutamate receptor 6	mut	mut_29455	wt_08737	O15303.E781K	10	E	K	KARGVPETFNKAKPIG	KARGVPETFNKAKPIG	5	770	pathogenic	neurological	neurological	Somatic
O15305	PMM2	Phosphomannomutase 2	mut	mut_15652	wt_14999	O15305.F207S	10	F	S	ENDGYKTIYFSGDKTM	ENDGYKTIYFSGDKTM	4	196	pathogenic	integumentary	integumentary	Somatic
O15305	PMM2	Phosphomannomutase 2	mut	mut_23694	wt_14999	O15305.F206S	9	F	S	ENDGYKTIYSFGDKTM	ENDGYKTIYSFGDKTM	1	196	pathogenic	integumentary	integumentary	Somatic
O15305	PMM2	Phosphomannomutase 2	mut	mut_28245	wt_14999	O15305.G208A	11	G	A	ENDGYKTIYFFADKTM	ENDGYKTIYFFADKTM	3	196	pathogenic	integumentary	integumentary	Somatic
O15305	PMM2	Phosphomannomutase 2	wt	wt_14999	mut_15652;mut_23694;mut_28245					ENDGYKTIYFFGDKTM	ENDGYKTIYFFGDKTM	0	196
O15305	PMM2	Phosphomannomutase 2	mut	mut_00551	wt_00798	O15305.G208A	8	G	A	GYKTIYFFADKTMPGG	GYKTIYFFADKTMPGG	6	199	pathogenic	integumentary	integumentary	Somatic
O15305	PMM2	Phosphomannomutase 2	mut	mut_12027	wt_00798	O15305.F207S	7	F	S	GYKTIYFSGDKTMPGG	GYKTIYFSGDKTMPGG	4	199	pathogenic	integumentary	integumentary	Somatic
O15305	PMM2	Phosphomannomutase 2	mut	mut_31474	wt_00798	O15305.F206S	6	F	S	GYKTIYSFGDKTMPGG	GYKTIYSFGDKTMPGG	3	199	pathogenic	integumentary	integumentary	Somatic
O15305	PMM2	Phosphomannomutase 2	mut	mut_34376	wt_00798	O15305.G214S	14	G	S	GYKTIYFFGDKTMPSG	GYKTIYFFGDKTMPSG	1	199	pathogenic	integumentary	integumentary	Somatic
O15305	PMM2	Phosphomannomutase 2	wt	wt_00798	mut_00551;mut_12027;mut_31474;mut_34376					GYKTIYFFGDKTMPGG	GYKTIYFFGDKTMPGG	1	199
O15315	RAD51B	DNA repair protein RAD51 homolog 2	mut	mut_07909	wt_09288	O15315.P365R	8	P	R	LNWAPEILRPQPPEQL	LNWAPEILRPQPPEQL	0	356	pathogenic	cancer	cancer	Germline
O15315	RAD51B	DNA repair protein RAD51 homolog 2	wt	wt_09288	mut_07909					LNWAPEILPPQPPEQL	LNWAPEILPPQPPEQL	1	356
O15315	RAD51B	DNA repair protein RAD51 homolog 2	mut	mut_20461	wt_17359	O15315.P365R	4	P	R	PEILRPQPPEQLGLQM	PEILRPQPPEQLGLQM	0	360	pathogenic	cancer	cancer	Germline
O15315	RAD51B	DNA repair protein RAD51 homolog 2	wt	wt_17359	mut_20461					PEILPPQPPEQLGLQM	PEILPPQPPEQLGLQM	2	360
O15315	RAD51B	DNA repair protein RAD51 homolog 2	mut	mut_21223	wt_17694	O15315.P365R	0	P	R	RPQPPEQLGLQMCHHT	RPQPPEQLGLQMAHHT	17	364	pathogenic	cancer	cancer	Germline
O15315	RAD51B	DNA repair protein RAD51 homolog 2	wt	wt_17694	mut_21223					PPQPPEQLGLQMCHHT	PPQPPEQLGLQMAHHT	10	364
O15353	FOXN1	Forkhead box protein N1	mut	mut_14454	wt_14308	O15353.S49L	13	S	L	SPAPQSKHAGFSCLSF	SPAPQSKHAGFSALSF	9	35	pathogenic	neurological	neurological	Germline
O15353	FOXN1	Forkhead box protein N1	wt	wt_14308	mut_14454					SPAPQSKHAGFSCSSF	SPAPQSKHAGFSASSF	4	35
O15353	FOXN1	Forkhead box protein N1	mut	mut_27255	wt_19475	O15353.S49L	9	S	L	QSKHAGFSCLSFVSDG	QSKHAGFSALSFVSDG	11	39	pathogenic	neurological	neurological	Germline
O15353	FOXN1	Forkhead box protein N1	wt	wt_19475	mut_27255					QSKHAGFSCSSFVSDG	QSKHAGFSASSFVSDG	11	39
O15353	FOXN1	Forkhead box protein N1	wt	wt_17939	mut_35761					AGFSCSSFVSDGPPER	AGFSASSFVSDGPPER	3	43
O15353	FOXN1	Forkhead box protein N1	mut	mut_35761	wt_17939	O15353.S49L	5	S	L	AGFSCLSFVSDGPPER	AGFSALSFVSDGPPER	1	43	pathogenic	neurological	neurological	Germline
O15353	FOXN1	Forkhead box protein N1	wt	wt_16418	mut_23239					CSSFVSDGPPERTPSL	ASSFVSDGPPERTPSL	42	47
O15353	FOXN1	Forkhead box protein N1	mut	mut_23239	wt_16418	O15353.S49L	1	S	L	CLSFVSDGPPERTPSL	ALSFVSDGPPERTPSL	15	47	pathogenic	neurological	neurological	Germline
O15357	INPPL1	Phosphatidylinositol 3,4,5-trisphosphate 5-phosphatase 2	mut	mut_03579	wt_04876	O15357.S182W	15	S	W	TAPAAESAPNGLSTVW	TAPAAESAPNGLSTVW	25	166	pathogenic	none	none	Germline
O15357	INPPL1	Phosphatidylinositol 3,4,5-trisphosphate 5-phosphatase 2	mut	mut_08168	wt_04876	O15357.S182L	15	S	L	TAPAAESAPNGLSTVL	TAPAAESAPNGLSTVL	19	166	pathogenic	none	none	Germline
O15357	INPPL1	Phosphatidylinositol 3,4,5-trisphosphate 5-phosphatase 2	wt	wt_04876	mut_03579;mut_08168					TAPAAESAPNGLSTVS	TAPAAESAPNGLSTVS	5	166
O15357	INPPL1	Phosphatidylinositol 3,4,5-trisphosphate 5-phosphatase 2	mut	mut_02780	wt_03890	O15357.S182W	11	S	W	AESAPNGLSTVWHDYL	AESAPNGLSTVWHDYL	7	170	pathogenic	none	none	Germline
O15357	INPPL1	Phosphatidylinositol 3,4,5-trisphosphate 5-phosphatase 2	mut	mut_12648	wt_03890	O15357.S182L	11	S	L	AESAPNGLSTVLHDYL	AESAPNGLSTVLHDYL	8	170	pathogenic	none	none	Germline
O15357	INPPL1	Phosphatidylinositol 3,4,5-trisphosphate 5-phosphatase 2	wt	wt_03890	mut_02780;mut_12648					AESAPNGLSTVSHDYL	AESAPNGLSTVSHDYL	0	170
O15357	INPPL1	Phosphatidylinositol 3,4,5-trisphosphate 5-phosphatase 2	mut	mut_08074	wt_09432	O15357.S182W	7	S	W	PNGLSTVWHDYLKGSY	PNGLSTVWHDYLKGSY	11	174	pathogenic	none	none	Germline
O15357	INPPL1	Phosphatidylinositol 3,4,5-trisphosphate 5-phosphatase 2	mut	mut_19070	wt_09432	O15357.S182L	7	S	L	PNGLSTVLHDYLKGSY	PNGLSTVLHDYLKGSY	5	174	pathogenic	none	none	Germline
O15357	INPPL1	Phosphatidylinositol 3,4,5-trisphosphate 5-phosphatase 2	wt	wt_09432	mut_08074;mut_19070					PNGLSTVSHDYLKGSY	PNGLSTVSHDYLKGSY	9	174
O15357	INPPL1	Phosphatidylinositol 3,4,5-trisphosphate 5-phosphatase 2	mut	mut_07290	wt_08708	O15357.S182W	3	S	W	STVWHDYLKGSYGLDL	STVWHDYLKGSYGLDL	22	178	pathogenic	none	none	Germline
O15357	INPPL1	Phosphatidylinositol 3,4,5-trisphosphate 5-phosphatase 2	wt	wt_08708	mut_07290;mut_33870					STVSHDYLKGSYGLDL	STVSHDYLKGSYGLDL	3	178
O15357	INPPL1	Phosphatidylinositol 3,4,5-trisphosphate 5-phosphatase 2	mut	mut_33870	wt_08708	O15357.S182L	3	S	L	STVLHDYLKGSYGLDL	STVLHDYLKGSYGLDL	7	178	pathogenic	none	none	Germline
O15357	INPPL1	Phosphatidylinositol 3,4,5-trisphosphate 5-phosphatase 2	mut	mut_21416	wt_17772	O15357.Q251H	12	Q	H	QSSPMVTRLLQQHNLP	QSSPMVTRLLQQHNLP	30	238	pathogenic	musculoskeletal	musculoskeletal	Somatic
O15357	INPPL1	Phosphatidylinositol 3,4,5-trisphosphate 5-phosphatase 2	wt	wt_17772	mut_21416					QSSPMVTRLLQQQNLP	QSSPMVTRLLQQQNLP	16	238
O15357	INPPL1	Phosphatidylinositol 3,4,5-trisphosphate 5-phosphatase 2	mut	mut_08126	wt_09479	O15357.Q251H	8	Q	H	MVTRLLQQHNLPQTGE	MVTRLLQQHNLPQTGE	17	242	pathogenic	musculoskeletal	musculoskeletal	Somatic
O15357	INPPL1	Phosphatidylinositol 3,4,5-trisphosphate 5-phosphatase 2	wt	wt_09479	mut_08126					MVTRLLQQQNLPQTGE	MVTRLLQQQNLPQTGE	12	242
O15357	INPPL1	Phosphatidylinositol 3,4,5-trisphosphate 5-phosphatase 2	wt	wt_02806	mut_27961					LLQQQNLPQTGEQELE	LLQQQNLPQTGEQELE	0	246
O15357	INPPL1	Phosphatidylinositol 3,4,5-trisphosphate 5-phosphatase 2	mut	mut_27961	wt_02806	O15357.Q251H	4	Q	H	LLQQHNLPQTGEQELE	LLQQHNLPQTGEQELE	7	246	pathogenic	musculoskeletal	musculoskeletal	Somatic
O15360	FANCA	Fanconi anemia group A protein	wt	wt_12704	mut_25112					MSDSWVPNSASGQDPG	MSDSWVPNSASGQDPG	12	0
O15360	FANCA	Fanconi anemia group A protein	mut	mut_25112	wt_12704	O15360.S4L	3	S	L	MSDLWVPNSASGQDPG	MSDLWVPNSASGQDPG	11	0	pathogenic	none	none	Somatic
O15360	FANCA	Fanconi anemia group A protein	wt	wt_09474	mut_22933					SWVPNSASGQDPGGRR	SWVPNSASGQDPGGRR	24	3
O15360	FANCA	Fanconi anemia group A protein	mut	mut_22933	wt_09474	O15360.S4L	0	S	L	LWVPNSASGQDPGGRR	LWVPNSASGQDPGGRR	24	3	pathogenic	none	none	Somatic
O15360	FANCA	Fanconi anemia group A protein	mut	mut_11688	wt_12450	O15360.R20K	12	R	K	NSASGQDPGGRRKAWA	NSASGQDPGGRRKAWA	16	7	pathogenic	metabolic	metabolic	Somatic
O15360	FANCA	Fanconi anemia group A protein	wt	wt_12450	mut_11688					NSASGQDPGGRRRAWA	NSASGQDPGGRRRAWA	23	7
O15360	FANCA	Fanconi anemia group A protein	wt	wt_09334	mut_11963					GQDPGGRRRAWAELLA	GQDPGGRRRAWAELLA	11	11
O15360	FANCA	Fanconi anemia group A protein	mut	mut_11963	wt_09334	O15360.R20K	8	R	K	GQDPGGRRKAWAELLA	GQDPGGRRKAWAELLA	5	11	pathogenic	metabolic	metabolic	Somatic
O15360	FANCA	Fanconi anemia group A protein	mut	mut_21239	wt_17701	O15360.R20K	4	R	K	GGRRKAWAELLAGRVK	GGRRKAWAELLAGRVK	2	15	pathogenic	metabolic	metabolic	Somatic
O15360	FANCA	Fanconi anemia group A protein	wt	wt_17701	mut_21239					GGRRRAWAELLAGRVK	GGRRRAWAELLAGRVK	1	15
O15360	FANCA	Fanconi anemia group A protein	wt	wt_19606	mut_34812					RAWAELLAGRVKREKY	RAWAELLAGRVKREKY	0	19
O15360	FANCA	Fanconi anemia group A protein	mut	mut_34812	wt_19606	O15360.R20K	0	R	K	KAWAELLAGRVKREKY	KAWAELLAGRVKREKY	0	19	pathogenic	metabolic	metabolic	Somatic
O15360	FANCA	Fanconi anemia group A protein	wt	wt_04568	mut_05545					YSTYCQACSAAEEKPE	YSTYAQAASAAEEKPE	2	617
O15360	FANCA	Fanconi anemia group A protein	mut	mut_05545	wt_04568	O15360.C625S	7	C	S	YSTYCQASSAAEEKPE	YSTYAQASSAAEEKPE	3	617	pathogenic	metabolic	metabolic	Germline
O15360	FANCA	Fanconi anemia group A protein	mut	mut_08582	wt_09880	O15360.C625S	3	C	S	CQASSAAEEKPEDAAL	AQASSAAEEKPEDAAL	1	621	pathogenic	metabolic	metabolic	Germline
O15360	FANCA	Fanconi anemia group A protein	wt	wt_09880	mut_08582					CQACSAAEEKPEDAAL	AQAASAAEEKPEDAAL	1	621
O15360	FANCA	Fanconi anemia group A protein	wt	wt_14343	mut_18525					EKPEDAALGVRAEPNS	EKPEDAALGVRAEPNS	4	629
O15360	FANCA	Fanconi anemia group A protein	mut	mut_18525	wt_14343	O15360.P643R	13	P	R	EKPEDAALGVRAERNS	EKPEDAALGVRAERNS	6	629	pathogenic	metabolic	metabolic	Somatic
O15360	FANCA	Fanconi anemia group A protein	mut	mut_23360	wt_18437	O15360.P643R	9	P	R	DAALGVRAERNSAEEP	DAALGVRAERNSAEEP	5	633	pathogenic	metabolic	metabolic	Somatic
O15360	FANCA	Fanconi anemia group A protein	wt	wt_18437	mut_23360					DAALGVRAEPNSAEEP	DAALGVRAEPNSAEEP	1	633
O15360	FANCA	Fanconi anemia group A protein	wt	wt_16115	mut_24852					GVRAEPNSAEEPLGQL	GVRAEPNSAEEPLGQL	12	637
O15360	FANCA	Fanconi anemia group A protein	mut	mut_24852	wt_16115	O15360.P643R	5	P	R	GVRAERNSAEEPLGQL	GVRAERNSAEEPLGQL	24	637	pathogenic	metabolic	metabolic	Somatic
O15360	FANCA	Fanconi anemia group A protein	wt	wt_13888	mut_18982					EPNSAEEPLGQLTAAL	EPNSAEEPLGQLTAAL	21	641
O15360	FANCA	Fanconi anemia group A protein	mut	mut_18982	wt_13888	O15360.P643R	1	P	R	ERNSAEEPLGQLTAAL	ERNSAEEPLGQLTAAL	19	641	pathogenic	metabolic	metabolic	Somatic
O15360	FANCA	Fanconi anemia group A protein	wt	wt_16894	mut_23470					AEEPLGQLTAALGELR	AEEPLGQLTAALGELR	9	645
O15360	FANCA	Fanconi anemia group A protein	mut	mut_23470	wt_16894	O15360.L660P	14	L	P	AEEPLGQLTAALGEPR	AEEPLGQLTAALGEPR	5	645	pathogenic	metabolic;developmental	mixed	Somatic
O15360	FANCA	Fanconi anemia group A protein	wt	wt_19637	mut_32487					LGQLTAALGELRASMT	LGQLTAALGELRASMT	24	649
O15360	FANCA	Fanconi anemia group A protein	mut	mut_32487	wt_19637	O15360.L660P	10	L	P	LGQLTAALGEPRASMT	LGQLTAALGEPRASMT	4	649	pathogenic	metabolic;developmental	mixed	Somatic
O15360	FANCA	Fanconi anemia group A protein	wt	wt_11460	mut_35639					TAALGELRASMTDPSQ	TAALGELRASMTDPSQ	58	653
O15360	FANCA	Fanconi anemia group A protein	mut	mut_35639	wt_11460	O15360.L660P	6	L	P	TAALGEPRASMTDPSQ	TAALGEPRASMTDPSQ	22	653	pathogenic	metabolic;developmental	mixed	Somatic
O15360	FANCA	Fanconi anemia group A protein	mut	mut_01518	wt_02178	O15360.L660P	2	L	P	GEPRASMTDPSQRDVI	GEPRASMTDPSQRDVI	21	657	pathogenic	metabolic;developmental	mixed	Somatic
O15360	FANCA	Fanconi anemia group A protein	wt	wt_02178	mut_01518					GELRASMTDPSQRDVI	GELRASMTDPSQRDVI	39	657
O15400	STX7	Syntaxin-7	wt	wt_17649	mut_22429					GTPQDSPELRQQLQQK	GTPQDSPELRQQLQQK	0	39
O15400	STX7	Syntaxin-7	mut	mut_22429	wt_17649	O15400.Q53H	13	Q	H	GTPQDSPELRQQLHQK	GTPQDSPELRQQLHQK	3	39	pathogenic	none	none	Somatic
O15400	STX7	Syntaxin-7	wt	wt_09584	mut_20105					DSPELRQQLQQKQQYT	DSPELRQQLQQKQQYT	2	43
O15400	STX7	Syntaxin-7	mut	mut_20105	wt_09584	O15400.Q53H	9	Q	H	DSPELRQQLHQKQQYT	DSPELRQQLHQKQQYT	2	43	pathogenic	none	none	Somatic
O15400	STX7	Syntaxin-7	wt	wt_20287	mut_34038					LRQQLQQKQQYTNQLA	LRQQLQQKQQYTNQLA	6	47
O15400	STX7	Syntaxin-7	mut	mut_34038	wt_20287	O15400.Q53H	5	Q	H	LRQQLHQKQQYTNQLA	LRQQLHQKQQYTNQLA	8	47	pathogenic	none	none	Somatic
O15400	STX7	Syntaxin-7	mut	mut_03220	wt_04443	O15400.Q53H	1	Q	H	LHQKQQYTNQLAKETD	LHQKQQYTNQLAKETD	0	51	pathogenic	none	none	Somatic
O15400	STX7	Syntaxin-7	wt	wt_04443	mut_03220					LQQKQQYTNQLAKETD	LQQKQQYTNQLAKETD	0	51
O15446	CD3EAP	DNA-directed RNA polymerase I subunit RPA34	wt	wt_16675	mut_28051					TVKQEQINTEPLEDTV	TVKQEQINTEPLEDTV	10	267
O15446	CD3EAP	DNA-directed RNA polymerase I subunit RPA34	mut	mut_28051	wt_16675	O15446.T282A	14	T	A	TVKQEQINTEPLEDAV	TVKQEQINTEPLEDAV	8	267	pathogenic	metabolic	metabolic	Somatic
O15446	CD3EAP	DNA-directed RNA polymerase I subunit RPA34	wt	wt_03813	mut_15525					EQINTEPLEDTVLSPT	EQINTEPLEDTVLSPT	6	271
O15446	CD3EAP	DNA-directed RNA polymerase I subunit RPA34	mut	mut_15525	wt_03813	O15446.T282A	10	T	A	EQINTEPLEDAVLSPT	EQINTEPLEDAVLSPT	5	271	pathogenic	metabolic	metabolic	Somatic
O15446	CD3EAP	DNA-directed RNA polymerase I subunit RPA34	mut	mut_07532	wt_08952	O15446.T282A	6	T	A	TEPLEDAVLSPTKKRK	TEPLEDAVLSPTKKRK	3	275	pathogenic	metabolic	metabolic	Somatic
O15446	CD3EAP	DNA-directed RNA polymerase I subunit RPA34	wt	wt_08952	mut_07532					TEPLEDTVLSPTKKRK	TEPLEDTVLSPTKKRK	2	275
O15446	CD3EAP	DNA-directed RNA polymerase I subunit RPA34	mut	mut_01321	wt_01916	O15446.T282A	2	T	A	EDAVLSPTKKRKRQKG	EDAVLSPTKKRKRQKG	3	279	pathogenic	metabolic	metabolic	Somatic
O15446	CD3EAP	DNA-directed RNA polymerase I subunit RPA34	wt	wt_01916	mut_01321					EDTVLSPTKKRKRQKG	EDTVLSPTKKRKRQKG	0	279
O15446	CD3EAP	DNA-directed RNA polymerase I subunit RPA34	wt	wt_05395	mut_18995					SESGEEAPTGRDKKRK	SESGEEAPTGRDKKRK	3	487
O15446	CD3EAP	DNA-directed RNA polymerase I subunit RPA34	mut	mut_18995	wt_05395	O15446.K503Q	15	K	Q	SESGEEAPTGRDKKRQ	SESGEEAPTGRDKKRQ	1	487	benign	none	none	Somatic
O15446	CD3EAP	DNA-directed RNA polymerase I subunit RPA34	mut	mut_13791	wt_13853	O15446.Q504K	12	Q	K	EEAPTGRDKKRKKQQQ	EEAPTGRDKKRKKQQQ	2	491	benign	none	none	Somatic
O15446	CD3EAP	DNA-directed RNA polymerase I subunit RPA34	wt	wt_13853	mut_13791;mut_26112;mut_31082					EEAPTGRDKKRKQQQQ	EEAPTGRDKKRKQQQQ	4	491
O15446	CD3EAP	DNA-directed RNA polymerase I subunit RPA34	mut	mut_26112	wt_13853	O15446.K503Q	11	K	Q	EEAPTGRDKKRQQQQQ	EEAPTGRDKKRQQQQQ	10	491	benign	none	none	Somatic
O15446	CD3EAP	DNA-directed RNA polymerase I subunit RPA34	mut	mut_31082	wt_13853	O15446.Q504E	12	Q	E	EEAPTGRDKKRKEQQQ	EEAPTGRDKKRKEQQQ	0	491	benign	none	none	Somatic
O15446	CD3EAP	DNA-directed RNA polymerase I subunit RPA34	mut	mut_02448	wt_03472	O15446.Q504K	9	Q	K	PTGRDKKRKKQQQQPV	PTGRDKKRKKQQQQPV	8	494	benign	none	none	Somatic
O15446	CD3EAP	DNA-directed RNA polymerase I subunit RPA34	wt	wt_03472	mut_02448;mut_05749;mut_16274					PTGRDKKRKQQQQQPV	PTGRDKKRKQQQQQPV	13	494
O15446	CD3EAP	DNA-directed RNA polymerase I subunit RPA34	mut	mut_05749	wt_03472	O15446.K503Q	8	K	Q	PTGRDKKRQQQQQQPV	PTGRDKKRQQQQQQPV	11	494	benign	none	none	Somatic
O15446	CD3EAP	DNA-directed RNA polymerase I subunit RPA34	mut	mut_16274	wt_03472	O15446.Q504E	9	Q	E	PTGRDKKRKEQQQQPV	PTGRDKKRKEQQQQPV	17	494	benign	none	none	Somatic
O15550	KDM6A	Lysine-specific demethylase 6A	mut	mut_07627	wt_09032	O15550.Q475H	12	Q	H	QAHSWCLTPQKLHHLE	QAHSWALTPQKLHHLE	2	462		uncategorised	uncategorised
O15550	KDM6A	Lysine-specific demethylase 6A	wt	wt_09032	mut_07627					QAHSWCLTPQKLQHLE	QAHSWALTPQKLQHLE	6	462
O15550	KDM6A	Lysine-specific demethylase 6A	wt	wt_04377	mut_32758					WCLTPQKLQHLEQLRA	WALTPQKLQHLEQLRA	49	466
O15550	KDM6A	Lysine-specific demethylase 6A	mut	mut_32758	wt_04377	O15550.Q475H	8	Q	H	WCLTPQKLHHLEQLRA	WALTPQKLHHLEQLRA	19	466		uncategorised	uncategorised
O15550	KDM6A	Lysine-specific demethylase 6A	wt	wt_09152	mut_17225					PQKLQHLEQLRANRNN	PQKLQHLEQLRANRNN	19	470
O15550	KDM6A	Lysine-specific demethylase 6A	mut	mut_17225	wt_09152	O15550.Q475H	4	Q	H	PQKLHHLEQLRANRNN	PQKLHHLEQLRANRNN	10	470		uncategorised	uncategorised
O15550	KDM6A	Lysine-specific demethylase 6A	mut	mut_18163	wt_16296	O15550.Q475H	0	Q	H	HHLEQLRANRNNLNPA	HHLEQLRANRNNLNPA	11	474		uncategorised	uncategorised
O15550	KDM6A	Lysine-specific demethylase 6A	wt	wt_16296	mut_18163					QHLEQLRANRNNLNPA	QHLEQLRANRNNLNPA	10	474
O15550	KDM6A	Lysine-specific demethylase 6A	wt	wt_02828	mut_08019					QHQMRPTGVAQVRSTG	QHQMRPTGVAQVRSTG	1	506
O15550	KDM6A	Lysine-specific demethylase 6A	mut	mut_08019	wt_02828	O15550.R519G	12	R	G	QHQMRPTGVAQVGSTG	QHQMRPTGVAQVGSTG	25	506	pathogenic	respiratory	respiratory	Somatic	3	1
O15550	KDM6A	Lysine-specific demethylase 6A	mut	mut_04575	wt_05979	O15550.R519G	8	R	G	RPTGVAQVGSTGIPNG	RPTGVAQVGSTGIPNG	14	510	pathogenic	respiratory	respiratory	Somatic	3	1
O15550	KDM6A	Lysine-specific demethylase 6A	wt	wt_05979	mut_04575					RPTGVAQVRSTGIPNG	RPTGVAQVRSTGIPNG	10	510
O15550	KDM6A	Lysine-specific demethylase 6A	mut	mut_08473	wt_09795	O15550.R519G	4	R	G	VAQVGSTGIPNGPTAD	VAQVGSTGIPNGPTAD	72	514	pathogenic	respiratory	respiratory	Somatic	3	1
O15550	KDM6A	Lysine-specific demethylase 6A	wt	wt_09795	mut_08473					VAQVRSTGIPNGPTAD	VAQVRSTGIPNGPTAD	43	514
O15550	KDM6A	Lysine-specific demethylase 6A	mut	mut_02097	wt_02990	O15550.R519G	0	R	G	GSTGIPNGPTADSSLP	GSTGIPNGPTADSSLP	11	518	pathogenic	respiratory	respiratory	Somatic	3	1
O15550	KDM6A	Lysine-specific demethylase 6A	wt	wt_02990	mut_02097					RSTGIPNGPTADSSLP	RSTGIPNGPTADSSLP	25	518
O15550	KDM6A	Lysine-specific demethylase 6A	mut	mut_24741	wt_18822	O15550.T734A	15	T	A	KPSGNILTVPETSRHA	KPSGNILTVPETSRHA	5	718	pathogenic	none	none	Somatic
O15550	KDM6A	Lysine-specific demethylase 6A	wt	wt_18822	mut_24741					KPSGNILTVPETSRHT	KPSGNILTVPETSRHT	13	718
O15550	KDM6A	Lysine-specific demethylase 6A	mut	mut_09064	wt_10298	O15550.T734A	11	T	A	NILTVPETSRHAGETP	NILTVPETSRHAGETP	2	722	pathogenic	none	none	Somatic
O15550	KDM6A	Lysine-specific demethylase 6A	wt	wt_10298	mut_09064					NILTVPETSRHTGETP	NILTVPETSRHTGETP	3	722
O15550	KDM6A	Lysine-specific demethylase 6A	mut	mut_03219	wt_04442	O15550.T734A	7	T	A	VPETSRHAGETPNSTA	VPETSRHAGETPNSTA	13	726	pathogenic	none	none	Somatic
O15550	KDM6A	Lysine-specific demethylase 6A	wt	wt_04442	mut_03219					VPETSRHTGETPNSTA	VPETSRHTGETPNSTA	20	726
O15550	KDM6A	Lysine-specific demethylase 6A	mut	mut_21363	wt_17761	O15550.T734A	3	T	A	SRHAGETPNSTASVEG	SRHAGETPNSTASVEG	2	730	pathogenic	none	none	Somatic
O15550	KDM6A	Lysine-specific demethylase 6A	wt	wt_17761	mut_21363					SRHTGETPNSTASVEG	SRHTGETPNSTASVEG	1	730
O15550	KDM6A	Lysine-specific demethylase 6A	wt	wt_10417	mut_36021					KACRNLGKNGLSNSSI	KAARNLGKNGLSNSSI	4	897
O15550	KDM6A	Lysine-specific demethylase 6A	mut	mut_36021	wt_10417	O15550.R901M	3	R	M	KACMNLGKNGLSNSSI	KAAMNLGKNGLSNSSI	5	897		uncategorised	uncategorised
O15550	KDM6A	Lysine-specific demethylase 6A	mut	mut_13309	wt_13555	O15550.K1053I	13	K	I	ASSFQESLREENEIRS	ASSFQESLREENEIRS	3	1039	benign	none	none	Somatic
O15550	KDM6A	Lysine-specific demethylase 6A	wt	wt_13555	mut_13309					ASSFQESLREENEKRS	ASSFQESLREENEKRS	0	1039
O15550	KDM6A	Lysine-specific demethylase 6A	wt	wt_03586	mut_34475					QESLREENEKRSHHKD	QESLREENEKRSHHKD	2	1043
O15550	KDM6A	Lysine-specific demethylase 6A	mut	mut_34475	wt_03586	O15550.K1053I	9	K	I	QESLREENEIRSHHKD	QESLREENEIRSHHKD	0	1043	benign	none	none	Somatic
O15550	KDM6A	Lysine-specific demethylase 6A	mut	mut_26235	wt_19228	O15550.K1053I	5	K	I	REENEIRSHHKDHSDS	REENEIRSHHKDHSDS	3	1047	benign	none	none	Somatic
O15550	KDM6A	Lysine-specific demethylase 6A	wt	wt_19228	mut_26235					REENEKRSHHKDHSDS	REENEKRSHHKDHSDS	4	1047
O15550	KDM6A	Lysine-specific demethylase 6A	wt	wt_01196	mut_06514					EKRSHHKDHSDSESTS	EKRSHHKDHSDSESTS	4	1051
O15550	KDM6A	Lysine-specific demethylase 6A	mut	mut_06514	wt_01196	O15550.K1053I	1	K	I	EIRSHHKDHSDSESTS	EIRSHHKDHSDSESTS	13	1051	benign	none	none	Somatic
O15553	MEFV	Pyrin	mut	mut_12748	wt_13152	O15553.G111E	15	G	E	TQENGTDDSAASSSLE	TQENGTDDSAASSSLE	11	95	pathogenic	integumentary	integumentary	Somatic
O15553	MEFV	Pyrin	mut	mut_17844	wt_13152	O15553.L110P	14	L	P	TQENGTDDSAASSSPG	TQENGTDDSAASSSPG	15	95	pathogenic	metabolic	metabolic	Germline
O15553	MEFV	Pyrin	mut	mut_19510	wt_13152	O15553.S108R	12	S	R	TQENGTDDSAASRSLG	TQENGTDDSAASRSLG	26	95	pathogenic	metabolic;integumentary	mixed	Somatic
O15553	MEFV	Pyrin	wt	wt_13152	mut_12748;mut_17844;mut_19510					TQENGTDDSAASSSLG	TQENGTDDSAASSSLG	14	95
O15553	MEFV	Pyrin	mut	mut_15608	wt_14975	O15553.G111E	11	G	E	GTDDSAASSSLEENKP	GTDDSAASSSLEENKP	0	99	pathogenic	integumentary	integumentary	Somatic
O15553	MEFV	Pyrin	mut	mut_28508	wt_14975	O15553.S108R	8	S	R	GTDDSAASRSLGENKP	GTDDSAASRSLGENKP	3	99	pathogenic	metabolic;integumentary	mixed	Somatic
O15553	MEFV	Pyrin	mut	mut_29210	wt_14975	O15553.L110P	10	L	P	GTDDSAASSSPGENKP	GTDDSAASSSPGENKP	1	99	pathogenic	metabolic	metabolic	Germline
O15553	MEFV	Pyrin	wt	wt_14975	mut_15608;mut_28508;mut_29210					GTDDSAASSSLGENKP	GTDDSAASSSLGENKP	2	99
O15553	MEFV	Pyrin	mut	mut_00198	wt_00284	O15553.S108R	4	S	R	SAASRSLGENKPRSLK	SAASRSLGENKPRSLK	0	103	pathogenic	metabolic;integumentary	mixed	Somatic
O15553	MEFV	Pyrin	wt	wt_00284	mut_00198;mut_10249;mut_19607					SAASSSLGENKPRSLK	SAASSSLGENKPRSLK	2	103
O15553	MEFV	Pyrin	mut	mut_10249	wt_00284	O15553.G111E	7	G	E	SAASSSLEENKPRSLK	SAASSSLEENKPRSLK	2	103	pathogenic	integumentary	integumentary	Somatic
O15553	MEFV	Pyrin	mut	mut_19607	wt_00284	O15553.L110P	6	L	P	SAASSSPGENKPRSLK	SAASSSPGENKPRSLK	4	103	pathogenic	metabolic	metabolic	Germline
O15553	MEFV	Pyrin	mut	mut_02342	wt_03323	O15553.G111E	3	G	E	SSLEENKPRSLKTPDH	SSLEENKPRSLKTPDH	4	107	pathogenic	integumentary	integumentary	Somatic
O15553	MEFV	Pyrin	mut	mut_16672	wt_03323	O15553.S108R	0	S	R	RSLGENKPRSLKTPDH	RSLGENKPRSLKTPDH	7	107	pathogenic	metabolic;integumentary	mixed	Somatic
O15553	MEFV	Pyrin	wt	wt_03323	mut_02342;mut_16672;mut_25961					SSLGENKPRSLKTPDH	SSLGENKPRSLKTPDH	7	107
O15553	MEFV	Pyrin	mut	mut_25961	wt_03323	O15553.L110P	2	L	P	SSPGENKPRSLKTPDH	SSPGENKPRSLKTPDH	1	107	pathogenic	metabolic	metabolic	Germline
O15553	MEFV	Pyrin	mut	mut_10621	wt_11603	O15553.E148V	12	E	V	GGGAASLRCSQPVAGR	GGGAASLRASQPVAGR	12	135	pathogenic	metabolic;integumentary	mixed	Germline
O15553	MEFV	Pyrin	mut	mut_14412	wt_11603	O15553.E148K	12	E	K	GGGAASLRCSQPKAGR	GGGAASLRASQPKAGR	16	135	pathogenic	none	none	Somatic	1	3
O15553	MEFV	Pyrin	mut	mut_25759	wt_11603	O15553.E148Q	12	E	Q	GGGAASLRCSQPQAGR	GGGAASLRASQPQAGR	0	135	pathogenic	metabolic	metabolic	Germline/Somatic	1	3
O15553	MEFV	Pyrin	wt	wt_11603	mut_10621;mut_14412;mut_25759					GGGAASLRCSQPEAGR	GGGAASLRASQPEAGR	2	135
O15553	MEFV	Pyrin	wt	wt_04891	mut_04093;mut_18761;mut_34645					ASLRCSQPEAGRGLSR	ASLRASQPEAGRGLSR	2	139
O15553	MEFV	Pyrin	mut	mut_04093	wt_04891	O15553.E148K	8	E	K	ASLRCSQPKAGRGLSR	ASLRASQPKAGRGLSR	11	139	pathogenic	none	none	Somatic	1	3
O15553	MEFV	Pyrin	mut	mut_18761	wt_04891	O15553.E148Q	8	E	Q	ASLRCSQPQAGRGLSR	ASLRASQPQAGRGLSR	2	139	pathogenic	metabolic	metabolic	Germline/Somatic	1	3
O15553	MEFV	Pyrin	mut	mut_34645	wt_04891	O15553.E148V	8	E	V	ASLRCSQPVAGRGLSR	ASLRASQPVAGRGLSR	0	139	pathogenic	metabolic;integumentary	mixed	Germline
O15553	MEFV	Pyrin	mut	mut_18386	wt_16415	O15553.E148Q	4	E	Q	CSQPQAGRGLSRKPLS	ASQPQAGRGLSRKPLS	1	143	pathogenic	metabolic	metabolic	Germline/Somatic	1	3
O15553	MEFV	Pyrin	wt	wt_16415	mut_18386;mut_33542;mut_35600					CSQPEAGRGLSRKPLS	ASQPEAGRGLSRKPLS	5	143
O15553	MEFV	Pyrin	mut	mut_33542	wt_16415	O15553.E148K	4	E	K	CSQPKAGRGLSRKPLS	ASQPKAGRGLSRKPLS	5	143	pathogenic	none	none	Somatic	1	3
O15553	MEFV	Pyrin	mut	mut_35600	wt_16415	O15553.E148V	4	E	V	CSQPVAGRGLSRKPLS	ASQPVAGRGLSRKPLS	9	143	pathogenic	metabolic;integumentary	mixed	Germline
O15553	MEFV	Pyrin	mut	mut_02631	wt_03705	O15553.E148V	0	E	V	VAGRGLSRKPLSKRRE	VAGRGLSRKPLSKRRE	8	147	pathogenic	metabolic;integumentary	mixed	Germline
O15553	MEFV	Pyrin	mut	mut_06238	wt_03705	O15553.E163A	15	E	A	EAGRGLSRKPLSKRRA	EAGRGLSRKPLSKRRA	4	147	pathogenic	metabolic	metabolic	Somatic
O15553	MEFV	Pyrin	wt	wt_03705	mut_02631;mut_06238;mut_19571;mut_32365					EAGRGLSRKPLSKRRE	EAGRGLSRKPLSKRRE	3	147
O15553	MEFV	Pyrin	mut	mut_19571	wt_03705	O15553.E148Q	0	E	Q	QAGRGLSRKPLSKRRE	QAGRGLSRKPLSKRRE	22	147	pathogenic	metabolic	metabolic	Germline/Somatic	1	3
O15553	MEFV	Pyrin	mut	mut_32365	wt_03705	O15553.E148K	0	E	K	KAGRGLSRKPLSKRRE	KAGRGLSRKPLSKRRE	2	147	pathogenic	none	none	Somatic	1	3
O15553	MEFV	Pyrin	mut	mut_04178	wt_05557	O15553.E167D	15	E	D	GLSRKPLSKRREKASD	GLSRKPLSKRREKASD	4	151	pathogenic	metabolic	metabolic	Somatic
O15553	MEFV	Pyrin	wt	wt_05557	mut_04178;mut_13491					GLSRKPLSKRREKASE	GLSRKPLSKRREKASE	1	151
O15553	MEFV	Pyrin	mut	mut_13491	wt_05557	O15553.E163A	11	E	A	GLSRKPLSKRRAKASE	GLSRKPLSKRRAKASE	4	151	pathogenic	metabolic	metabolic	Somatic
O15553	MEFV	Pyrin	mut	mut_05715	wt_07175	O15553.E163A	7	E	A	KPLSKRRAKASEGLDA	KPLSKRRAKASEGLDA	12	155	pathogenic	metabolic	metabolic	Somatic
O15553	MEFV	Pyrin	mut	mut_06362	wt_07175	O15553.E167D	11	E	D	KPLSKRREKASDGLDA	KPLSKRREKASDGLDA	38	155	pathogenic	metabolic	metabolic	Somatic
O15553	MEFV	Pyrin	wt	wt_07175	mut_05715;mut_06362					KPLSKRREKASEGLDA	KPLSKRREKASEGLDA	16	155
O15553	MEFV	Pyrin	mut	mut_04772	wt_06193	O15553.Q172L	12	Q	L	KRREKASEGLDALGKP	KRREKASEGLDALGKP	6	159	benign	none	none	Somatic
O15553	MEFV	Pyrin	wt	wt_06193	mut_04772;mut_24518;mut_26250					KRREKASEGLDAQGKP	KRREKASEGLDAQGKP	4	159
O15553	MEFV	Pyrin	mut	mut_24518	wt_06193	O15553.E167D	7	E	D	KRREKASDGLDAQGKP	KRREKASDGLDAQGKP	10	159	pathogenic	metabolic	metabolic	Somatic
O15553	MEFV	Pyrin	mut	mut_26250	wt_06193	O15553.E163A	3	E	A	KRRAKASEGLDAQGKP	KRRAKASEGLDAQGKP	24	159	pathogenic	metabolic	metabolic	Somatic
O15553	MEFV	Pyrin	mut	mut_06309	wt_07783	O15553.E167D	3	E	D	KASDGLDAQGKPRTRS	KASDGLDAQGKPRTRS	9	163	pathogenic	metabolic	metabolic	Somatic
O15553	MEFV	Pyrin	mut	mut_09603	wt_07783	O15553.T177I	13	T	I	KASEGLDAQGKPRIRS	KASEGLDAQGKPRIRS	2	163	pathogenic	metabolic	metabolic	Somatic
O15553	MEFV	Pyrin	wt	wt_07783	mut_06309;mut_09603;mut_34991					KASEGLDAQGKPRTRS	KASEGLDAQGKPRTRS	8	163
O15553	MEFV	Pyrin	mut	mut_34991	wt_07783	O15553.Q172L	8	Q	L	KASEGLDALGKPRTRS	KASEGLDALGKPRTRS	7	163	benign	none	none	Somatic
O15553	MEFV	Pyrin	wt	wt_03601	mut_25518;mut_30327;mut_35268					GLDAQGKPRTRSPALP	GLDAQGKPRTRSPALP	20	167
O15553	MEFV	Pyrin	mut	mut_25518	wt_03601	O15553.P180R	12	P	R	GLDAQGKPRTRSRALP	GLDAQGKPRTRSRALP	15	167	pathogenic	metabolic	metabolic	Somatic
O15553	MEFV	Pyrin	mut	mut_30327	wt_03601	O15553.T177I	9	T	I	GLDAQGKPRIRSPALP	GLDAQGKPRIRSPALP	11	167	pathogenic	metabolic	metabolic	Somatic
O15553	MEFV	Pyrin	mut	mut_35268	wt_03601	O15553.Q172L	4	Q	L	GLDALGKPRTRSPALP	GLDALGKPRTRSPALP	8	167	benign	none	none	Somatic
O15553	MEFV	Pyrin	mut	mut_06967	wt_08415	O15553.T177I	5	T	I	QGKPRIRSPALPGGRS	QGKPRIRSPALPGGRS	16	171	pathogenic	metabolic	metabolic	Somatic
O15553	MEFV	Pyrin	mut	mut_11525	wt_08415	O15553.P180R	8	P	R	QGKPRTRSRALPGGRS	QGKPRTRSRALPGGRS	5	171	pathogenic	metabolic	metabolic	Somatic
O15553	MEFV	Pyrin	wt	wt_08415	mut_06967;mut_11525;mut_25903					QGKPRTRSPALPGGRS	QGKPRTRSPALPGGRS	48	171
O15553	MEFV	Pyrin	mut	mut_25903	wt_08415	O15553.Q172L	0	Q	L	LGKPRTRSPALPGGRS	LGKPRTRSPALPGGRS	5	171	benign	none	none	Somatic
O15553	MEFV	Pyrin	mut	mut_08140	wt_09493	O15553.P180R	4	P	R	RTRSRALPGGRSPGPC	RTRSRALPGGRSPGPA	9	175	pathogenic	metabolic	metabolic	Somatic
O15553	MEFV	Pyrin	mut	mut_15831	wt_09493	O15553.T177I	1	T	I	RIRSPALPGGRSPGPC	RIRSPALPGGRSPGPA	8	175	pathogenic	metabolic	metabolic	Somatic
O15553	MEFV	Pyrin	wt	wt_09493	mut_08140;mut_15831					RTRSPALPGGRSPGPC	RTRSPALPGGRSPGPA	31	175
O15553	MEFV	Pyrin	mut	mut_01123	wt_01611	O15553.P180R	0	P	R	RALPGGRSPGPCRALE	RALPGGRSPGPARALE	1	179	pathogenic	metabolic	metabolic	Somatic
O15553	MEFV	Pyrin	wt	wt_01611	mut_01123					PALPGGRSPGPCRALE	PALPGGRSPGPARALE	4	179
O15553	MEFV	Pyrin	wt	wt_20342	mut_34942					GGRSPGPCRALEGGQA	GGRSPGPARALEGGQA	5	183
O15553	MEFV	Pyrin	mut	mut_34942	wt_20342	O15553.G196W	12	G	W	GGRSPGPCRALEWGQA	GGRSPGPARALEWGQA	3	183	pathogenic	metabolic	metabolic	Somatic
O15553	MEFV	Pyrin	wt	wt_19499	mut_33602					PGPCRALEGGQAEVRL	PGPARALEGGQAEVRL	17	187
O15553	MEFV	Pyrin	mut	mut_33602	wt_19499	O15553.G196W	8	G	W	PGPCRALEWGQAEVRL	PGPARALEWGQAEVRL	6	187	pathogenic	metabolic	metabolic	Somatic
O15553	MEFV	Pyrin	wt	wt_06007	mut_07185					RALEGGQAEVRLRRNA	RALEGGQAEVRLRRNA	30	191
O15553	MEFV	Pyrin	mut	mut_07185	wt_06007	O15553.G196W	4	G	W	RALEWGQAEVRLRRNA	RALEWGQAEVRLRRNA	45	191	pathogenic	metabolic	metabolic	Somatic
O15553	MEFV	Pyrin	mut	mut_12127	wt_12760	O15553.G196W	0	G	W	WGQAEVRLRRNASSAG	WGQAEVRLRRNASSAG	50	195	pathogenic	metabolic	metabolic	Somatic
O15553	MEFV	Pyrin	wt	wt_12760	mut_12127					GGQAEVRLRRNASSAG	GGQAEVRLRRNASSAG	46	195
O15553	MEFV	Pyrin	wt	wt_14259	mut_15560;mut_19758					LAGGAPGQKECRPFEV	LAGGAPGQKEARPFEV	0	215
O15553	MEFV	Pyrin	mut	mut_15560	wt_14259	O15553.E230Q	14	E	Q	LAGGAPGQKECRPFQV	LAGGAPGQKEARPFQV	25	215	pathogenic	metabolic	metabolic	Somatic
O15553	MEFV	Pyrin	mut	mut_19758	wt_14259	O15553.E230K	14	E	K	LAGGAPGQKECRPFKV	LAGGAPGQKEARPFKV	0	215	pathogenic	metabolic	metabolic	Somatic
O15553	MEFV	Pyrin	mut	mut_11456	wt_12280	O15553.E230K	10	E	K	APGQKECRPFKVYLPS	APGQKEARPFKVYLPS	5	219	pathogenic	metabolic	metabolic	Somatic
O15553	MEFV	Pyrin	mut	mut_16363	wt_12280	O15553.E230Q	10	E	Q	APGQKECRPFQVYLPS	APGQKEARPFQVYLPS	11	219	pathogenic	metabolic	metabolic	Somatic
O15553	MEFV	Pyrin	wt	wt_12280	mut_11456;mut_16363					APGQKECRPFEVYLPS	APGQKEARPFEVYLPS	20	219
O15553	MEFV	Pyrin	mut	mut_09395	wt_10588	O15553.E230K	6	E	K	KECRPFKVYLPSGKMR	KEARPFKVYLPSGKMR	10	223	pathogenic	metabolic	metabolic	Somatic
O15553	MEFV	Pyrin	wt	wt_10588	mut_09395;mut_33428					KECRPFEVYLPSGKMR	KEARPFEVYLPSGKMR	5	223
O15553	MEFV	Pyrin	mut	mut_33428	wt_10588	O15553.E230Q	6	E	Q	KECRPFQVYLPSGKMR	KEARPFQVYLPSGKMR	5	223	pathogenic	metabolic	metabolic	Somatic
O15553	MEFV	Pyrin	mut	mut_10758	wt_11712	O15553.E230K	2	E	K	PFKVYLPSGKMRPRSL	PFKVYLPSGKMRPRSL	4	227	pathogenic	metabolic	metabolic	Somatic
O15553	MEFV	Pyrin	wt	wt_11712	mut_10758;mut_33992					PFEVYLPSGKMRPRSL	PFEVYLPSGKMRPRSL	8	227
O15553	MEFV	Pyrin	mut	mut_33992	wt_11712	O15553.E230Q	2	E	Q	PFQVYLPSGKMRPRSL	PFQVYLPSGKMRPRSL	9	227	pathogenic	metabolic	metabolic	Somatic
O15553	MEFV	Pyrin	wt	wt_04225	mut_35137					KAPANPEILLTLEEKT	KAPANPEILLTLEEKT	0	251
O15553	MEFV	Pyrin	mut	mut_35137	wt_04225	O15553.T267I	15	T	I	KAPANPEILLTLEEKI	KAPANPEILLTLEEKI	1	251	pathogenic	metabolic	metabolic	Somatic
O15553	MEFV	Pyrin	mut	mut_17481	wt_15978	O15553.T267I	11	T	I	NPEILLTLEEKIAANL	NPEILLTLEEKIAANL	1	255	pathogenic	metabolic	metabolic	Somatic
O15553	MEFV	Pyrin	wt	wt_15978	mut_17481					NPEILLTLEEKTAANL	NPEILLTLEEKTAANL	1	255
O15553	MEFV	Pyrin	mut	mut_08144	wt_09498	O15553.T267I	7	T	I	LLTLEEKIAANLDSAT	LLTLEEKIAANLDSAT	3	259	pathogenic	metabolic	metabolic	Somatic
O15553	MEFV	Pyrin	wt	wt_09498	mut_08144					LLTLEEKTAANLDSAT	LLTLEEKTAANLDSAT	2	259
O15553	MEFV	Pyrin	mut	mut_22891	wt_18296	O15553.T267I	3	T	I	EEKIAANLDSATEPRA	EEKIAANLDSATEPRA	8	263	pathogenic	metabolic	metabolic	Somatic
O15553	MEFV	Pyrin	wt	wt_18296	mut_22891					EEKTAANLDSATEPRA	EEKTAANLDSATEPRA	38	263
O15553	MEFV	Pyrin	mut	mut_02579	wt_03632	O15553.P283R	15	P	R	AANLDSATEPRARPTR	AANLDSATEPRARPTR	12	267	pathogenic	metabolic	metabolic	Somatic	1	2
O15553	MEFV	Pyrin	wt	wt_03632	mut_02579;mut_12651					AANLDSATEPRARPTP	AANLDSATEPRARPTP	3	267
O15553	MEFV	Pyrin	mut	mut_12651	wt_03632	O15553.P283L	15	P	L	AANLDSATEPRARPTL	AANLDSATEPRARPTL	6	267	pathogenic	metabolic;integumentary	mixed	Somatic	1	2
O15553	MEFV	Pyrin	mut	mut_02135	wt_03041	O15553.P283L	11	P	L	DSATEPRARPTLDGGA	DSATEPRARPTLDGGA	48	271	pathogenic	metabolic;integumentary	mixed	Somatic	1	2
O15553	MEFV	Pyrin	wt	wt_03041	mut_02135;mut_32206					DSATEPRARPTPDGGA	DSATEPRARPTPDGGA	52	271
O15553	MEFV	Pyrin	mut	mut_32206	wt_03041	O15553.P283R	11	P	R	DSATEPRARPTRDGGA	DSATEPRARPTRDGGA	18	271	pathogenic	metabolic	metabolic	Somatic	1	2
O15553	MEFV	Pyrin	mut	mut_09189	wt_10402	O15553.P283L	7	P	L	EPRARPTLDGGASADL	EPRARPTLDGGASADL	43	275	pathogenic	metabolic;integumentary	mixed	Somatic	1	2
O15553	MEFV	Pyrin	wt	wt_10402	mut_09189;mut_32582;mut_35739					EPRARPTPDGGASADL	EPRARPTPDGGASADL	36	275
O15553	MEFV	Pyrin	mut	mut_32582	wt_10402	O15553.P283R	7	P	R	EPRARPTRDGGASADL	EPRARPTRDGGASADL	25	275	pathogenic	metabolic	metabolic	Somatic	1	2
O15553	MEFV	Pyrin	mut	mut_35739	wt_10402	O15553.A289E	13	A	E	EPRARPTPDGGASEDL	EPRARPTPDGGASEDL	1	275	pathogenic	metabolic	metabolic	Somatic
O15553	MEFV	Pyrin	mut	mut_00311	wt_00458	O15553.A289E	9	A	E	RPTPDGGASEDLKEGP	RPTPDGGASEDLKEGP	14	279	pathogenic	metabolic	metabolic	Somatic
O15553	MEFV	Pyrin	wt	wt_00458	mut_00311;mut_20330;mut_23242					RPTPDGGASADLKEGP	RPTPDGGASADLKEGP	2	279
O15553	MEFV	Pyrin	mut	mut_20330	wt_00458	O15553.P283R	3	P	R	RPTRDGGASADLKEGP	RPTRDGGASADLKEGP	1	279	pathogenic	metabolic	metabolic	Somatic	1	2
O15553	MEFV	Pyrin	mut	mut_23242	wt_00458	O15553.P283L	3	P	L	RPTLDGGASADLKEGP	RPTLDGGASADLKEGP	3	279	pathogenic	metabolic;integumentary	mixed	Somatic	1	2
O15553	MEFV	Pyrin	wt	wt_08561	mut_25690					DGGASADLKEGPGNPE	DGGASADLKEGPGNPE	1	283
O15553	MEFV	Pyrin	mut	mut_25690	wt_08561	O15553.A289E	5	A	E	DGGASEDLKEGPGNPE	DGGASEDLKEGPGNPE	0	283	pathogenic	metabolic	metabolic	Somatic
O15553	MEFV	Pyrin	wt	wt_13301	mut_33975					SADLKEGPGNPEHSVT	SADLKEGPGNPEHSVT	3	287
O15553	MEFV	Pyrin	mut	mut_33975	wt_13301	O15553.A289E	1	A	E	SEDLKEGPGNPEHSVT	SEDLKEGPGNPEHSVT	3	287	pathogenic	metabolic	metabolic	Somatic
O15553	MEFV	Pyrin	mut	mut_19493	wt_16956	O15553.G304R	12	G	R	KEGPGNPEHSVTRRPP	KEGPGNPEHSVTRRPP	12	291	pathogenic	metabolic	metabolic	Somatic
O15553	MEFV	Pyrin	wt	wt_16956	mut_19493					KEGPGNPEHSVTGRPP	KEGPGNPEHSVTGRPP	9	291
O15553	MEFV	Pyrin	wt	wt_10279	mut_11442					GNPEHSVTGRPPDTAA	GNPEHSVTGRPPDTAA	0	295
O15553	MEFV	Pyrin	mut	mut_11442	wt_10279	O15553.G304R	8	G	R	GNPEHSVTRRPPDTAA	GNPEHSVTRRPPDTAA	11	295	pathogenic	metabolic	metabolic	Somatic
O15553	MEFV	Pyrin	mut	mut_13921	wt_13950	O15553.G304R	4	G	R	HSVTRRPPDTAASPRC	HSVTRRPPDTAASPRA	19	299	pathogenic	metabolic	metabolic	Somatic
O15553	MEFV	Pyrin	wt	wt_13950	mut_13921					HSVTGRPPDTAASPRC	HSVTGRPPDTAASPRA	14	299
O15553	MEFV	Pyrin	mut	mut_02617	wt_03686	O15553.E319K	15	E	K	GRPPDTAASPRCHAQK	GRPPDTAASPRAHAQK	0	303	pathogenic	metabolic	metabolic	Somatic	2	1
O15553	MEFV	Pyrin	mut	mut_08950	wt_03686	O15553.G304R	0	G	R	RRPPDTAASPRCHAQE	RRPPDTAASPRAHAQE	0	303	pathogenic	metabolic	metabolic	Somatic
O15553	MEFV	Pyrin	wt	wt_03686	mut_02617;mut_08950					GRPPDTAASPRCHAQE	GRPPDTAASPRAHAQE	0	303
O15553	MEFV	Pyrin	mut	mut_11582	wt_12373	O15553.E319K	11	E	K	DTAASPRCHAQKGDPV	DTAASPRAHAQKGDPV	62	307	pathogenic	metabolic	metabolic	Somatic	2	1
O15553	MEFV	Pyrin	wt	wt_12373	mut_11582					DTAASPRCHAQEGDPV	DTAASPRAHAQEGDPV	79	307
O15553	MEFV	Pyrin	mut	mut_29777	wt_19928	O15553.E319K	7	E	K	SPRCHAQKGDPVDGTC	SPRAHAQKGDPVDGTA	15	311	pathogenic	metabolic	metabolic	Somatic	2	1
O15553	MEFV	Pyrin	wt	wt_19928	mut_29777					SPRCHAQEGDPVDGTC	SPRAHAQEGDPVDGTA	18	311
O15553	MEFV	Pyrin	wt	wt_14657	mut_18189					HAQEGDPVDGTCVRDS	HAQEGDPVDGTAVRDS	15	315
O15553	MEFV	Pyrin	mut	mut_18189	wt_14657	O15553.E319K	3	E	K	HAQKGDPVDGTCVRDS	HAQKGDPVDGTAVRDS	13	315	pathogenic	metabolic	metabolic	Somatic	2	1
O15553	MEFV	Pyrin	wt	wt_13508	mut_26079					CPRCQDSHERKSPGSL	APRAQDSHERKSPGSL	12	351
O15553	MEFV	Pyrin	mut	mut_26079	wt_13508	O15553.L367V	15	L	V	CPRCQDSHERKSPGSV	APRAQDSHERKSPGSV	15	351	pathogenic	metabolic;integumentary	mixed	Germline
O15553	MEFV	Pyrin	mut	mut_10981	wt_11885	O15553.L367V	11	L	V	QDSHERKSPGSVSPQP	QDSHERKSPGSVSPQP	10	355	pathogenic	metabolic;integumentary	mixed	Germline
O15553	MEFV	Pyrin	mut	mut_23500	wt_11885	O15553.P369S	13	P	S	QDSHERKSPGSLSSQP	QDSHERKSPGSLSSQP	19	355	pathogenic	metabolic	metabolic	Somatic
O15553	MEFV	Pyrin	wt	wt_11885	mut_10981;mut_23500					QDSHERKSPGSLSPQP	QDSHERKSPGSLSPQP	26	355
O15553	MEFV	Pyrin	wt	wt_04320	mut_16256;mut_35140					ERKSPGSLSPQPLPQC	ERKSPGSLSPQPLPQA	8	359
O15553	MEFV	Pyrin	mut	mut_16256	wt_04320	O15553.P369S	9	P	S	ERKSPGSLSSQPLPQC	ERKSPGSLSSQPLPQA	26	359	pathogenic	metabolic	metabolic	Somatic
O15553	MEFV	Pyrin	mut	mut_35140	wt_04320	O15553.L367V	7	L	V	ERKSPGSVSPQPLPQC	ERKSPGSVSPQPLPQA	10	359	pathogenic	metabolic;integumentary	mixed	Germline
O15553	MEFV	Pyrin	mut	mut_07263	wt_08679	O15553.L367V	4	L	V	SPGSVSPQPLPQCKRH	SPGSVSPQPLPQAKRH	4	362	pathogenic	metabolic;integumentary	mixed	Germline
O15553	MEFV	Pyrin	wt	wt_08679	mut_07263;mut_30721					SPGSLSPQPLPQCKRH	SPGSLSPQPLPQAKRH	3	362
O15553	MEFV	Pyrin	mut	mut_30721	wt_08679	O15553.P369S	6	P	S	SPGSLSSQPLPQCKRH	SPGSLSSQPLPQAKRH	14	362	pathogenic	metabolic	metabolic	Somatic
O15553	MEFV	Pyrin	wt	wt_14173	mut_20398;mut_20853					EHQGHRVRPIEEVALE	EHQGHRVRPIEEVALE	14	402
O15553	MEFV	Pyrin	mut	mut_20398	wt_14173	O15553.H404R	1	H	R	ERQGHRVRPIEEVALE	ERQGHRVRPIEEVALE	15	402	pathogenic	integumentary	integumentary	Germline
O15553	MEFV	Pyrin	mut	mut_20853	wt_14173	O15553.R408Q	5	R	Q	EHQGHQVRPIEEVALE	EHQGHQVRPIEEVALE	9	402	pathogenic	metabolic	metabolic	Somatic
O15553	MEFV	Pyrin	wt	wt_03130	mut_13687					QGHRVRPIEEVALEHK	QGHRVRPIEEVALEHK	2	404
O15553	MEFV	Pyrin	mut	mut_13687	wt_03130	O15553.R408Q	3	R	Q	QGHQVRPIEEVALEHK	QGHQVRPIEEVALEHK	3	404	pathogenic	metabolic	metabolic	Somatic
O15553	MEFV	Pyrin	mut	mut_11637	wt_12418	O15553.I772V	10	I	V	DGGKNTAPLTVCPVGG	DGGKNTAPLTVAPVGG	8	761	pathogenic	metabolic;integumentary	mixed	Germline
O15553	MEFV	Pyrin	wt	wt_12418	mut_11637					DGGKNTAPLTICPVGG	DGGKNTAPLTIAPVGG	31	761
O15553	MEFV	Pyrin	mut	mut_06701	wt_08172	O15553.P780T	14	P	T	NTAPLTICPVGGQGTD	NTAPLTIAPVGGQGTD	70	765	pathogenic	metabolic	metabolic	Somatic
O15553	MEFV	Pyrin	mut	mut_12644	wt_08172	O15553.I772V	6	I	V	NTAPLTVCPVGGQGPD	NTAPLTVAPVGGQGPD	25	765	pathogenic	metabolic;integumentary	mixed	Germline
O15553	MEFV	Pyrin	wt	wt_08172	mut_06701;mut_12644					NTAPLTICPVGGQGPD	NTAPLTIAPVGGQGPD	45	765
O43167	ZBTB24	Zinc finger and BTB domain-containing protein 24	mut	mut_08354	wt_09682	O43167.C408G	12	C	G	HYRVHTGHSLPEGKDC	HYRVHTGHSLPEGKDA	9	395	pathogenic	immune	immune	Somatic
O43167	ZBTB24	Zinc finger and BTB domain-containing protein 24	wt	wt_09682	mut_08354					HYRVHTGHSLPECKDC	HYRVHTGHSLPEAKDA	10	395
O43167	ZBTB24	Zinc finger and BTB domain-containing protein 24	mut	mut_00924	wt_01347	O43167.C408G	8	C	G	HTGHSLPEGKDCHRKF	HTGHSLPEGKDAHRKF	6	399	pathogenic	immune	immune	Somatic
O43167	ZBTB24	Zinc finger and BTB domain-containing protein 24	wt	wt_01347	mut_00924					HTGHSLPECKDCHRKF	HTGHSLPEAKDAHRKF	7	399
O43167	ZBTB24	Zinc finger and BTB domain-containing protein 24	mut	mut_02422	wt_03442	O43167.C408G	4	C	G	SLPEGKDCHRKFMDVS	SLPEGKDAHRKFMDVS	17	403	pathogenic	immune	immune	Somatic
O43167	ZBTB24	Zinc finger and BTB domain-containing protein 24	wt	wt_03442	mut_02422					SLPECKDCHRKFMDVS	SLPEAKDAHRKFMDVS	8	403
O43167	ZBTB24	Zinc finger and BTB domain-containing protein 24	mut	mut_21081	wt_17619	O43167.C408G	0	C	G	GKDCHRKFMDVSQLKK	GKDAHRKFMDVSQLKK	0	407	pathogenic	immune	immune	Somatic
O43167	ZBTB24	Zinc finger and BTB domain-containing protein 24	wt	wt_17619	mut_21081					CKDCHRKFMDVSQLKK	AKDAHRKFMDVSQLKK	1	407
O43181	NDUFS4	NADH dehydrogenase [ubiquinone] iron-sulfur protein 4, mitochondrial	mut	mut_14595	wt_14389	O43181.R84P	15	R	P	EEHIKTRKVRIFVPAP	EEHIKTRKVRIFVPAP	5	68	pathogenic	none	none	Germline
O43181	NDUFS4	NADH dehydrogenase [ubiquinone] iron-sulfur protein 4, mitochondrial	mut	mut_15247	wt_14389	O43181.R84L	15	R	L	EEHIKTRKVRIFVPAL	EEHIKTRKVRIFVPAL	5	68	pathogenic	none	none	Germline
O43181	NDUFS4	NADH dehydrogenase [ubiquinone] iron-sulfur protein 4, mitochondrial	mut	mut_23101	wt_14389	O43181.R84H	15	R	H	EEHIKTRKVRIFVPAH	EEHIKTRKVRIFVPAH	1	68	pathogenic	none	none	Somatic
O43181	NDUFS4	NADH dehydrogenase [ubiquinone] iron-sulfur protein 4, mitochondrial	wt	wt_14389	mut_14595;mut_15247;mut_23101					EEHIKTRKVRIFVPAR	EEHIKTRKVRIFVPAR	4	68
O43181	NDUFS4	NADH dehydrogenase [ubiquinone] iron-sulfur protein 4, mitochondrial	mut	mut_07648	wt_09055	O43181.R84H	11	R	H	KTRKVRIFVPAHNNMQ	KTRKVRIFVPAHNNMQ	11	72	pathogenic	none	none	Somatic
O43181	NDUFS4	NADH dehydrogenase [ubiquinone] iron-sulfur protein 4, mitochondrial	mut	mut_17832	wt_09055	O43181.R84P	11	R	P	KTRKVRIFVPAPNNMQ	KTRKVRIFVPAPNNMQ	2	72	pathogenic	none	none	Germline
O43181	NDUFS4	NADH dehydrogenase [ubiquinone] iron-sulfur protein 4, mitochondrial	wt	wt_09055	mut_07648;mut_17832;mut_25566					KTRKVRIFVPARNNMQ	KTRKVRIFVPARNNMQ	1	72
O43181	NDUFS4	NADH dehydrogenase [ubiquinone] iron-sulfur protein 4, mitochondrial	mut	mut_25566	wt_09055	O43181.R84L	11	R	L	KTRKVRIFVPALNNMQ	KTRKVRIFVPALNNMQ	3	72	pathogenic	none	none	Germline
O43181	NDUFS4	NADH dehydrogenase [ubiquinone] iron-sulfur protein 4, mitochondrial	mut	mut_12626	wt_13077	O43181.R84L	7	R	L	VRIFVPALNNMQSGVN	VRIFVPALNNMQSGVN	2	76	pathogenic	none	none	Germline
O43181	NDUFS4	NADH dehydrogenase [ubiquinone] iron-sulfur protein 4, mitochondrial	mut	mut_28138	wt_13077	O43181.R84P	7	R	P	VRIFVPAPNNMQSGVN	VRIFVPAPNNMQSGVN	5	76	pathogenic	none	none	Germline
O43181	NDUFS4	NADH dehydrogenase [ubiquinone] iron-sulfur protein 4, mitochondrial	wt	wt_13077	mut_12626;mut_28138;mut_34036					VRIFVPARNNMQSGVN	VRIFVPARNNMQSGVN	11	76
O43181	NDUFS4	NADH dehydrogenase [ubiquinone] iron-sulfur protein 4, mitochondrial	mut	mut_34036	wt_13077	O43181.R84H	7	R	H	VRIFVPAHNNMQSGVN	VRIFVPAHNNMQSGVN	6	76	pathogenic	none	none	Somatic
O43181	NDUFS4	NADH dehydrogenase [ubiquinone] iron-sulfur protein 4, mitochondrial	wt	wt_11658	mut_24154;mut_25689;mut_32413					VPARNNMQSGVNNTKK	VPARNNMQSGVNNTKK	0	80
O43181	NDUFS4	NADH dehydrogenase [ubiquinone] iron-sulfur protein 4, mitochondrial	mut	mut_24154	wt_11658	O43181.R84H	3	R	H	VPAHNNMQSGVNNTKK	VPAHNNMQSGVNNTKK	1	80	pathogenic	none	none	Somatic
O43181	NDUFS4	NADH dehydrogenase [ubiquinone] iron-sulfur protein 4, mitochondrial	mut	mut_25689	wt_11658	O43181.R84P	3	R	P	VPAPNNMQSGVNNTKK	VPAPNNMQSGVNNTKK	2	80	pathogenic	none	none	Germline
O43181	NDUFS4	NADH dehydrogenase [ubiquinone] iron-sulfur protein 4, mitochondrial	mut	mut_32413	wt_11658	O43181.R84L	3	R	L	VPALNNMQSGVNNTKK	VPALNNMQSGVNNTKK	0	80	pathogenic	none	none	Germline
O43181	NDUFS4	NADH dehydrogenase [ubiquinone] iron-sulfur protein 4, mitochondrial	wt	wt_09713	mut_24754					ERWENPLMGWASTADP	ERWENPLMGWASTADP	4	104
O43181	NDUFS4	NADH dehydrogenase [ubiquinone] iron-sulfur protein 4, mitochondrial	mut	mut_24754	wt_09713	O43181.D119H	14	D	H	ERWENPLMGWASTAHP	ERWENPLMGWASTAHP	20	104	pathogenic	neurological;metabolic;developmental	mixed	Somatic
O43181	NDUFS4	NADH dehydrogenase [ubiquinone] iron-sulfur protein 4, mitochondrial	mut	mut_01582	wt_02266	O43181.D119H	10	D	H	NPLMGWASTAHPLSNM	NPLMGWASTAHPLSNM	30	108	pathogenic	neurological;metabolic;developmental	mixed	Somatic
O43181	NDUFS4	NADH dehydrogenase [ubiquinone] iron-sulfur protein 4, mitochondrial	wt	wt_02266	mut_01582					NPLMGWASTADPLSNM	NPLMGWASTADPLSNM	15	108
O43181	NDUFS4	NADH dehydrogenase [ubiquinone] iron-sulfur protein 4, mitochondrial	wt	wt_18960	mut_33132					GWASTADPLSNMVLTF	GWASTADPLSNMVLTF	19	112
O43181	NDUFS4	NADH dehydrogenase [ubiquinone] iron-sulfur protein 4, mitochondrial	mut	mut_33132	wt_18960	O43181.D119H	6	D	H	GWASTAHPLSNMVLTF	GWASTAHPLSNMVLTF	12	112	pathogenic	neurological;metabolic;developmental	mixed	Somatic
O43181	NDUFS4	NADH dehydrogenase [ubiquinone] iron-sulfur protein 4, mitochondrial	wt	wt_05297	mut_36051					TADPLSNMVLTFSTKE	TADPLSNMVLTFSTKE	6	116
O43181	NDUFS4	NADH dehydrogenase [ubiquinone] iron-sulfur protein 4, mitochondrial	mut	mut_36051	wt_05297	O43181.D119H	2	D	H	TAHPLSNMVLTFSTKE	TAHPLSNMVLTFSTKE	5	116	pathogenic	neurological;metabolic;developmental	mixed	Somatic
O43186	CRX	Cone-rod homeobox protein	wt	wt_08244	mut_11146;mut_13563;mut_18720;mut_30087					QAVPYPSAPRKQRRER	QAVPYPSAPRKQRRER	67	27
O43186	CRX	Cone-rod homeobox protein	mut	mut_11146	wt_08244	O43186.E42K	14	E	K	QAVPYPSAPRKQRRKR	QAVPYPSAPRKQRRKR	25	27	pathogenic	neurological;organ_abnormality	mixed	Somatic	1	1
O43186	CRX	Cone-rod homeobox protein	mut	mut_13563	wt_08244	O43186.R41Q	13	R	Q	QAVPYPSAPRKQRQER	QAVPYPSAPRKQRQER	25	27	pathogenic	neurological;organ_abnormality	mixed	Germline/Somatic	1	2
O43186	CRX	Cone-rod homeobox protein	mut	mut_18720	wt_08244	O43186.R41W	13	R	W	QAVPYPSAPRKQRWER	QAVPYPSAPRKQRWER	76	27	pathogenic	neurological;organ_abnormality	mixed	Somatic
O43186	CRX	Cone-rod homeobox protein	mut	mut_30087	wt_08244	O43186.R40Q	12	R	Q	QAVPYPSAPRKQQRER	QAVPYPSAPRKQQRER	34	27	pathogenic	neurological;organ_abnormality	mixed	Germline/Somatic	1	1
O43186	CRX	Cone-rod homeobox protein	mut	mut_01018	wt_01470	O43186.R40Q	9	R	Q	PYPSAPRKQQRERTTF	PYPSAPRKQQRERTTF	23	30	pathogenic	neurological;organ_abnormality	mixed	Germline/Somatic	1	1
O43186	CRX	Cone-rod homeobox protein	mut	mut_02898	wt_01470	O43186.R41W	10	R	W	PYPSAPRKQRWERTTF	PYPSAPRKQRWERTTF	21	30	pathogenic	neurological;organ_abnormality	mixed	Somatic
O43186	CRX	Cone-rod homeobox protein	wt	wt_01470	mut_01018;mut_02898;mut_20901;mut_34160					PYPSAPRKQRRERTTF	PYPSAPRKQRRERTTF	19	30
O43186	CRX	Cone-rod homeobox protein	mut	mut_20901	wt_01470	O43186.E42K	11	E	K	PYPSAPRKQRRKRTTF	PYPSAPRKQRRKRTTF	23	30	pathogenic	neurological;organ_abnormality	mixed	Somatic	1	1
O43186	CRX	Cone-rod homeobox protein	mut	mut_34160	wt_01470	O43186.R41Q	10	R	Q	PYPSAPRKQRQERTTF	PYPSAPRKQRQERTTF	0	30	pathogenic	neurological;organ_abnormality	mixed	Germline/Somatic	1	2
O43186	CRX	Cone-rod homeobox protein	mut	mut_01769	wt_02538	O43186.R90W	0	R	W	WRAKCRQQRQQQKQQQ	WRAKARQQRQQQKQQQ	0	89	pathogenic	neurological;organ_abnormality	mixed	Somatic
O43186	CRX	Cone-rod homeobox protein	wt	wt_02538	mut_01769;mut_25251					RRAKCRQQRQQQKQQQ	RRAKARQQRQQQKQQQ	21	89
O43186	CRX	Cone-rod homeobox protein	mut	mut_25251	wt_02538	O43186.A92T	2	A	T	RRTKCRQQRQQQKQQQ	RRTKARQQRQQQKQQQ	13	89	pathogenic	neurological	neurological	Somatic
O43186	CRX	Cone-rod homeobox protein	mut	mut_00265	wt_00387	O43186.V242M	12	V	M	GGPALSPLSGPSMGPS	GGPALSPLSGPSMGPS	8	229	pathogenic	neurological	neurological	Somatic
O43186	CRX	Cone-rod homeobox protein	wt	wt_00387	mut_00265					GGPALSPLSGPSVGPS	GGPALSPLSGPSVGPS	27	229
O43186	CRX	Cone-rod homeobox protein	mut	mut_13374	wt_13582	O43186.V242M	8	V	M	LSPLSGPSMGPSLAQS	LSPLSGPSMGPSLAQS	3	233	pathogenic	neurological	neurological	Somatic
O43186	CRX	Cone-rod homeobox protein	wt	wt_13582	mut_13374					LSPLSGPSVGPSLAQS	LSPLSGPSVGPSLAQS	22	233
O43186	CRX	Cone-rod homeobox protein	wt	wt_11130	mut_24097					SGPSVGPSLAQSPTSL	SGPSVGPSLAQSPTSL	19	237
O43186	CRX	Cone-rod homeobox protein	mut	mut_24097	wt_11130	O43186.V242M	4	V	M	SGPSMGPSLAQSPTSL	SGPSMGPSLAQSPTSL	30	237	pathogenic	neurological	neurological	Somatic
O43186	CRX	Cone-rod homeobox protein	mut	mut_29329	wt_19848	O43186.V242M	0	V	M	MGPSLAQSPTSLSGQS	MGPSLAQSPTSLSGQS	3	241	pathogenic	neurological	neurological	Somatic
O43186	CRX	Cone-rod homeobox protein	wt	wt_19848	mut_29329					VGPSLAQSPTSLSGQS	VGPSLAQSPTSLSGQS	14	241
O43299	AP5Z1	AP-5 complex subunit zeta-1	mut	mut_00893	wt_01300	O43299.R206G	14	R	G	GLPHSGGFFSTPRAGQ	GLPHSGGFFSTPRAGQ	2	191	benign	none	none	Somatic
O43299	AP5Z1	AP-5 complex subunit zeta-1	wt	wt_01300	mut_00893;mut_29422					GLPHSGGFFSTPRARQ	GLPHSGGFFSTPRARQ	11	191
O43299	AP5Z1	AP-5 complex subunit zeta-1	mut	mut_29422	wt_01300	O43299.R206W	14	R	W	GLPHSGGFFSTPRAWQ	GLPHSGGFFSTPRAWQ	14	191	pathogenic	neurological	neurological	Somatic
O43299	AP5Z1	AP-5 complex subunit zeta-1	mut	mut_06018	wt_07483	O43299.R206W	10	R	W	SGGFFSTPRAWQPGPV	SGGFFSTPRAWQPGPV	1	195	pathogenic	neurological	neurological	Somatic
O43299	AP5Z1	AP-5 complex subunit zeta-1	mut	mut_07170	wt_07483	O43299.R206G	10	R	G	SGGFFSTPRAGQPGPV	SGGFFSTPRAGQPGPV	6	195	benign	none	none	Somatic
O43299	AP5Z1	AP-5 complex subunit zeta-1	wt	wt_07483	mut_06018;mut_07170					SGGFFSTPRARQPGPV	SGGFFSTPRARQPGPV	5	195
O43299	AP5Z1	AP-5 complex subunit zeta-1	mut	mut_17644	wt_16055	O43299.R206G	6	R	G	FSTPRAGQPGPVTEVD	FSTPRAGQPGPVTEVD	4	199	benign	none	none	Somatic
O43299	AP5Z1	AP-5 complex subunit zeta-1	wt	wt_16055	mut_17644;mut_35732					FSTPRARQPGPVTEVD	FSTPRARQPGPVTEVD	6	199
O43299	AP5Z1	AP-5 complex subunit zeta-1	mut	mut_35732	wt_16055	O43299.R206W	6	R	W	FSTPRAWQPGPVTEVD	FSTPRAWQPGPVTEVD	1	199	pathogenic	neurological	neurological	Somatic
O43307	ARHGEF9	Rho guanine nucleotide exchange factor 9	mut	mut_26655	wt_19333	O43307.G55A	15	G	A	ASNKDWWWGQIDDEEA	ASNKDWWWGQIDDEEA	3	39	pathogenic	metabolic	metabolic	Somatic
O43307	ARHGEF9	Rho guanine nucleotide exchange factor 9	wt	wt_19333	mut_26655					ASNKDWWWGQIDDEEG	ASNKDWWWGQIDDEEG	5	39
O43307	ARHGEF9	Rho guanine nucleotide exchange factor 9	wt	wt_00280	mut_28500					CLCLGRPLQNRDQMRA	ALALGRPLQNRDQMRA	11	89
O43307	ARHGEF9	Rho guanine nucleotide exchange factor 9	mut	mut_28500	wt_00280	O43307.R104W	14	R	W	CLCLGRPLQNRDQMWA	ALALGRPLQNRDQMWA	12	89		uncategorised	uncategorised
[truncated: 54,914 more rows]

## Sheet: C_GenVar_Mutations
accession	mutation	clinical_overview	categories	categories_asf	mutation_type	TCGA_data_n	TCGA_association	TCGA_primary_sites	TCGA_disease_types	in_lib_position_variants_with_TCGA_n	in_lib_position_variants_with_TCGA
A0PJY2	A0PJY2.H278Y	pathogenic	metabolic	metabolic	Somatic
A2RRP1	A2RRP1.R501G	pathogenic	other	other	Germline/Somatic	1	Colon Adenocarcinoma(n=428)	Colon	Adenomas and Adenocarcinomas	1	G
A2RRP1	A2RRP1.R517C	pathogenic	other	other	Germline
A4D126	A4D126.A53T	pathogenic	metabolic	metabolic	Somatic
A4D126	A4D126.G54A	pathogenic	metabolic	metabolic	Likely germline
A4D126	A4D126.G54V	pathogenic	neurological;metabolic	mixed	Likely germline
A4D126	A4D126.T27P	pathogenic	neurological;metabolic	mixed	Germline
A5D8V7	A5D8V7.E309K	pathogenic	other	other	Likely germline/Somatic	2	Colon Adenocarcinoma(n=428)|Uterine Corpus Endometrial Carcinoma(n=512)	Colon|Corpus uteri	Adenomas and Adenocarcinomas|Adenomas and Adenocarcinomas	1	K
A5D8V7	A5D8V7.S419L	pathogenic	other	other	Germline
A6NCS4	A6NCS4.F151L	pathogenic	cardiovascular/hematologic	cardiovascular/hematologic	Somatic
A6NCS4	A6NCS4.K152Q	pathogenic	cardiovascular/hematologic	cardiovascular/hematologic	Somatic
A6NFY7	A6NFY7.G57R	pathogenic	metabolic	metabolic	Somatic
A6NFY7	A6NFY7.R55H	pathogenic	other	other	Germline
A6NFY7	A6NFY7.R55P	pathogenic	metabolic	metabolic	Germline
A6NGG8	A6NGG8.D372N	pathogenic	neurological	neurological	Germline
A6NGG8	A6NGG8.L612P	pathogenic	neurological	neurological	Germline
A6NGG8	A6NGG8.V615D	pathogenic	neurological	neurological	Germline
A6NGG8	A6NGG8.W1001S	pathogenic	other	other	Somatic
A6NHR9	A6NHR9.G716S	pathogenic	musculoskeletal	musculoskeletal	Somatic
A6NHR9	A6NHR9.H263D	pathogenic	musculoskeletal	musculoskeletal	Somatic
A6NHR9	A6NHR9.Y283C	pathogenic	musculoskeletal	musculoskeletal	Somatic
A6NK58	A6NK58.L30P	pathogenic	organ_abnormality	organ_abnormality	Somatic
A6NNN8	A6NNN8.D283A	pathogenic	neurological	neurological	Somatic
A7E2Y1	A7E2Y1.V1038M	#N/A	other	other	Somatic
A8MXD5	A8MXD5.G64S	pathogenic	neurological	neurological	Somatic
A8MXD5	A8MXD5.P38L	pathogenic	neurological	neurological	Somatic
B1AK53	B1AK53.D744N	pathogenic	neurological	neurological	Somatic
B1AK53	B1AK53.D744Y	pathogenic	other	other	Somatic
B1AK53	B1AK53.R774Q	pathogenic	neurological	neurological	Somatic
B1AK53	B1AK53.S719R	pathogenic	neurological	neurological	Somatic
B2RTY4	B2RTY4.G2282E	pathogenic	musculoskeletal	musculoskeletal	Somatic
B2RXF5	B2RXF5.R397H	pathogenic	developmental	developmental	Somatic
B2RXF5	B2RXF5.S344L	benign	other	other	Somatic
B2RXF5	B2RXF5.S344W	benign	other	other	Somatic
B7U540	B7U540.E388K	pathogenic	neurological	neurological	Somatic
B7U540	B7U540.K360T	pathogenic	neurological	neurological	Somatic
B7U540	B7U540.K366R	pathogenic	neurological;metabolic	mixed	Somatic
C9JE40	C9JE40.L189R	pathogenic	reproductive	reproductive	Germline
D6RGH6	D6RGH6.G366D	pathogenic	other	other	Somatic
D6RGH6	D6RGH6.R381H	pathogenic	other	other	Likely germline
D6RGH6	D6RGH6.R381L	pathogenic	other	other	Likely germline
O00139	O00139.H321D	pathogenic	developmental	developmental	Germline
O00139	O00139.H321Y	pathogenic	other	other	Germline
O00165	O00165.F141L	pathogenic	immune	immune	Somatic
O00165	O00165.L130R	pathogenic	immune	immune	Somatic
O00165	O00165.V172I	pathogenic	cancer;immune	mixed	Germline
O00170	O00170.R56C	pathogenic	neurological;cancer	mixed	Germline
O00170	O00170.R56S	pathogenic	neurological	neurological	Germline
O00170	O00170.V49M	pathogenic	neurological;cancer	mixed	Somatic
O00189	O00189.G243S	pathogenic	other	other	Somatic
O00217	O00217.R138H	pathogenic	metabolic;developmental	mixed	Somatic
O00217	O00217.Y143F	pathogenic	other	other	Somatic
O00238	O00238.R371P	benign	other	other	Somatic
O00255	O00255.A390V	pathogenic	cancer	cancer	Somatic
O00255	O00255.E397K	pathogenic	other	other	Somatic
O00255	O00255.G205S	pathogenic	cancer	cancer	Somatic
O00255	O00255.P545S	pathogenic	neurological;metabolic;cancer	mixed	Somatic
O00255	O00255.P549S	pathogenic	cancer	cancer	Somatic
O00255	O00255.Q403E	pathogenic	cancer	cancer	Somatic
O00255	O00255.R532C	pathogenic	cancer	cancer	Somatic
O00255	O00255.S517L	pathogenic	metabolic;cancer	mixed	Somatic
O00255	O00255.W476C	pathogenic	cancer	cancer	Somatic
O00287	O00287.E144K	pathogenic	immune	immune	Germline
O00287	O00287.L108W	pathogenic	other	other	Germline
O00287	O00287.M137T	pathogenic	immune	immune	Germline
O00294	O00294.A245V	pathogenic	neurological	neurological	Germline/Somatic	1	CPTAC-Brain, Head and Neck, Kidney, Lung, Pancreas, Uterus(n=1168)	Uterus, NOS	Adenomas and Adenocarcinomas	1	V
O00294	O00294.D355N	pathogenic	neurological	neurological	Germline
O00294	O00294.E117K	pathogenic	neurological	neurological	Germline
O00294	O00294.G368R	pathogenic	other	other	Somatic
O00294	O00294.G368W	pathogenic	neurological	neurological	Somatic
O00294	O00294.K261T	pathogenic	neurological	neurological	Somatic
O00294	O00294.T454M	pathogenic	neurological	neurological	Somatic
O00305	O00305.P15R	pathogenic	neurological	neurological	Somatic
O00329	O00329.C416R	pathogenic	immune	immune	Somatic	2	Acute Lymphoblastic Leukemia - Phase II(n=717)|Testicular Germ Cell Tumors(n=141)	Hematopoietic and reticuloendothelial systems|Testis	Lymphoid Leukemias|Germ Cell Neoplasms	1	R
O00329	O00329.E1025G	pathogenic	immune	immune	Somatic
O00330	O00330.Q248E	pathogenic	other	other	Somatic
O00358	O00358.A248D	pathogenic	other	other	Somatic
O00358	O00358.A248G	pathogenic	cancer	cancer	Somatic
O00358	O00358.A248V	pathogenic	other	other	Somatic
O00358	O00358.S57N	pathogenic	other	other	Somatic
O00459	O00459.S650G	pathogenic	other	other	Somatic
O00469	O00469.G601C	pathogenic	musculoskeletal	musculoskeletal	Somatic
O00469	O00469.G601V	pathogenic	musculoskeletal	musculoskeletal	Somatic
O00469	O00469.R598H	pathogenic	musculoskeletal	musculoskeletal	Somatic
O00469	O00469.T608I	pathogenic	musculoskeletal	musculoskeletal	Somatic
O00476	O00476.N68H	pathogenic	metabolic	metabolic	Somatic
O00499	O00499.K35N	pathogenic	musculoskeletal	musculoskeletal	Somatic	1	Lung Adenocarcinoma(n=559)	Bronchus and lung	Adenomas and Adenocarcinomas	1	N
O00522	O00522.D137G	pathogenic	cardiovascular/hematologic	cardiovascular/hematologic	Somatic
O00522	O00522.F97S	pathogenic	cardiovascular/hematologic	cardiovascular/hematologic	Somatic
O00522	O00522.G101R	pathogenic	neurological	neurological	Somatic
O00555	O00555.A405T	pathogenic	neurological;metabolic	mixed	Somatic
O00555	O00555.C1368R	pathogenic	neurological;metabolic	mixed	Somatic
O00555	O00555.D714E	pathogenic	organ_abnormality	organ_abnormality	Somatic
O00555	O00555.E388K	pathogenic	neurological	neurological	Somatic
O00555	O00555.F1366I	pathogenic	other	other	Somatic
O00555	O00555.G2015R	pathogenic	other	other	Likely germline
O00555	O00555.L389F	pathogenic	neurological	neurological	Somatic
O00555	O00555.M797T	pathogenic	neurological	neurological	Germline
O00555	O00555.N715T	pathogenic	metabolic	metabolic	Somatic
O00555	O00555.P1360Q	pathogenic	other	other	Somatic
O00555	O00555.P896R	pathogenic	neurological;metabolic	mixed	Germline
O00555	O00555.Q847E	pathogenic	other	other	Germline
O00555	O00555.Q936E	pathogenic	other	other	Somatic
O00555	O00555.R1358W	pathogenic	cancer	cancer	Somatic
O00555	O00555.R2134C	pathogenic	neurological;metabolic	mixed	Somatic
O00555	O00555.R454Q	pathogenic	neurological;metabolic	mixed	Somatic
O00555	O00555.R956L	pathogenic	neurological;metabolic	mixed	Somatic
O00555	O00555.S218L	pathogenic	neurological;metabolic;organ_abnormality	mixed	Somatic	1	Rectum Adenocarcinoma(n=155)	Rectum	Adenomas and Adenocarcinomas	1	L
O00555	O00555.S874A	#N/A	other	other	Somatic
O00555	O00555.T1228M	pathogenic	other	other	Somatic
O00555	O00555.T1229M	#N/A	other	other	NA
O00571	O00571.E249K	pathogenic	other	other	Somatic	1	Uterine Corpus Endometrial Carcinoma(n=512)	Corpus uteri	Adenomas and Adenocarcinomas	1	K
O00571	O00571.P40R	pathogenic	other	other	Somatic
O00571	O00571.P41S	pathogenic	neurological	neurological	Somatic
O00571	O00571.Q477E	pathogenic	neurological	neurological	Somatic
O00571	O00571.R121H	pathogenic	other	other	Somatic	1	Colon Adenocarcinoma(n=428)	Colon	Adenomas and Adenocarcinomas	3	H|L|P
O00571	O00571.R121L	pathogenic	neurological	neurological	Somatic	1	Colon Adenocarcinoma(n=428)	Colon	Adenomas and Adenocarcinomas	3	H|L|P
O00571	O00571.R121P	pathogenic	other	other	Somatic	1	Colon Adenocarcinoma(n=428)	Colon	Adenomas and Adenocarcinomas	3	H|L|P
O00571	O00571.R362C	pathogenic	neurological	neurological	Somatic	1	Uterine Corpus Endometrial Carcinoma(n=512)	Corpus uteri	Adenomas and Adenocarcinomas	1	C
O00571	O00571.R376C	pathogenic	neurological;organ_abnormality	mixed	Somatic
O00571	O00571.R475G	pathogenic	neurological	neurological	Somatic	1	Skin Cutaneous Melanoma(n=470)	Skin	Nevi and Melanomas	1	G
O00571	O00571.R480G	pathogenic	other	other	Somatic
O00571	O00571.R480S	pathogenic	neurological	neurological	Somatic
O00571	O00571.R488C	pathogenic	other	other	Somatic	1	CPTAC-Brain, Head and Neck, Kidney, Lung, Pancreas, Uterus(n=1168)	Uterus, NOS	Adenomas and Adenocarcinomas	2	C|H
O00571	O00571.R488H	pathogenic	neurological	neurological	Somatic
O00571	O00571.Y38C	pathogenic	neurological	neurological	Somatic
O00623	O00623.Q206K	pathogenic	other	other	Somatic
O00623	O00623.Q209K	pathogenic	other	other	Somatic
O00743	O00743.R264C	pathogenic	cancer	cancer	Somatic	2	Skin Cutaneous Melanoma(n=470)|Lung Squamous Cell Carcinoma(n=490)	Skin|Bronchus and lung	Nevi and Melanomas|Squamous Cell Neoplasms	1	C
O14497	O14497.G1255E	pathogenic	other	other	Somatic
O14497	O14497.G1317W	#N/A	other	other	NA
O14497	O14497.G864V	benign	other	other	Somatic
O14497	O14497.K2025E	#N/A	other	other	NA
O14497	O14497.M1154T	benign	other	other	Somatic	1	Uterine Corpus Endometrial Carcinoma(n=512)	Corpus uteri	Adenomas and Adenocarcinomas	1	T
O14497	O14497.Q802P	#N/A	other	other	NA
O14497	O14497.R1262C	benign	other	other	Somatic	3	Head and Neck Squamous Cell Carcinoma(n=509)|Rectum Adenocarcinoma(n=155)|Skin Cutaneous Melanoma(n=470)	Other and unspecified parts of tongue|Rectosigmoid junction|Skin	Squamous Cell Neoplasms|Adenomas and Adenocarcinomas|Nevi and Melanomas	1	C
O14497	O14497.R596H	benign	other	other	Somatic	1	Exceptional Responders(n=19)	Colon	Neoplasms, NOS	1	H
O14497	O14497.R710H	benign	other	other	Somatic	1	Uterine Corpus Endometrial Carcinoma(n=512)	Corpus uteri	Cystic, Mucinous and Serous Neoplasms	1	H
O14497	O14497.R911M	pathogenic	neurological	neurological	Somatic
O14497	O14497.S668I	#N/A	other	other	NA
O14497	O14497.S715L	benign	other	other	Germline/Somatic	2	Bladder Urothelial Carcinoma(n=408)|Colon Adenocarcinoma(n=428)	Bladder|Colon	Transitional Cell Papillomas and Carcinomas|Adenomas and Adenocarcinomas	1	L
O14497	O14497.Y1211C	#N/A	other	other	NA
O14529	O14529.E590K	benign	other	other	Somatic	1	Bladder Urothelial Carcinoma(n=408)	Bladder	Transitional Cell Papillomas and Carcinomas	1	K
O14593	O14593.A32V	pathogenic	immune	immune	Germline
O14646	O14646.R141G	pathogenic	developmental	developmental	Germline
O14646	O14646.R1708Q	pathogenic	developmental	developmental	Somatic
O14647	O14647.A1610V	pathogenic	neurological	neurological	Somatic
O14647	O14647.G1649S	pathogenic	neurological	neurological	Somatic
O14647	O14647.G50D	pathogenic	neurological	neurological	Somatic
O14647	O14647.P1353L	pathogenic	neurological	neurological	Somatic
O14647	O14647.P80L	pathogenic	neurological	neurological	Somatic
O14647	O14647.R1074Q	pathogenic	other	other	Somatic
O14647	O14647.R1637G	pathogenic	other	other	Somatic
O14647	O14647.R1678Q	pathogenic	neurological	neurological	Somatic
O14649	O14649.T8K	pathogenic	cardiovascular/hematologic	cardiovascular/hematologic	Somatic
O14649	O14649.V221L	pathogenic	cardiovascular/hematologic	cardiovascular/hematologic	Somatic
O14653	O14653.E14K	pathogenic	neurological	neurological	Somatic
O14653	O14653.R50C	pathogenic	neurological	neurological	Somatic
O14686	O14686.A2214T	pathogenic	respiratory	respiratory	Somatic	1	Uterine Corpus Endometrial Carcinoma(n=512)	Corpus uteri	Adenomas and Adenocarcinomas	1	T
O14686	O14686.E1588K	pathogenic	other	other	Germline/Somatic	1	Uterine Corpus Endometrial Carcinoma(n=512)	Corpus uteri	Adenomas and Adenocarcinomas	1	K
O14686	O14686.E4694Q	pathogenic	respiratory	respiratory	Germline
O14686	O14686.G2899S	pathogenic	respiratory	respiratory	Germline/Somatic	1	Head and Neck Squamous Cell Carcinoma(n=509)	Other and unspecified parts of mouth	Squamous Cell Neoplasms	1	S
O14686	O14686.L3525P	pathogenic	other	other	Somatic
O14686	O14686.L3628V	pathogenic	other	other	Germline
O14686	O14686.L797V	pathogenic	respiratory	respiratory	Somatic
O14686	O14686.P2271L	benign	other	other	Somatic	1	Skin Cutaneous Melanoma(n=470)	Skin	Nevi and Melanomas	1	L
O14686	O14686.P2301S	pathogenic	respiratory	respiratory	Somatic	1	Skin Cutaneous Melanoma(n=470)	Skin	Nevi and Melanomas	1	S
O14686	O14686.P4349A	pathogenic	respiratory	respiratory	Somatic
O14686	O14686.P4911L	pathogenic	respiratory	respiratory	Somatic
O14686	O14686.P647Q	pathogenic	respiratory	respiratory	Somatic
O14686	O14686.P729H	benign	other	other	Somatic
O14686	O14686.P886S	benign	other	other	Somatic
O14686	O14686.P886T	benign	other	other	Somatic
O14686	O14686.P998A	benign	other	other	Somatic
O14686	O14686.Q3364K	pathogenic	other	other	Somatic	1	CPTAC-Breast, Colon, Ovary(n=328)	Colon	Adenomas and Adenocarcinomas	1	K
O14686	O14686.Q3759E	pathogenic	other	other	Somatic
O14686	O14686.Q4007K	pathogenic	other	other	Germline/Somatic	2	Cervical Squamous Cell Carcinoma and Endocervical Adenocarcinoma(n=287)|Stomach Adenocarcinoma(n=434)	Cervix uteri|Stomach	Squamous Cell Neoplasms|Adenomas and Adenocarcinomas	1	K
O14686	O14686.Q773K	pathogenic	other	other	Germline/Somatic	1	Multiple Myeloma CoMMpass Study(n=959)	Hematopoietic and reticuloendothelial systems	Plasma Cell Tumors	1	K
O14686	O14686.R2095H	pathogenic	respiratory	respiratory	Germline/Somatic	1	Prostate Adenocarcinoma(n=496)	Prostate gland	Adenomas and Adenocarcinomas	1	H
O14686	O14686.R2099G	pathogenic	other	other	Likely germline
O14686	O14686.R2370H	pathogenic	respiratory	respiratory	Somatic
O14686	O14686.R280G	pathogenic	respiratory	respiratory	Somatic
O14686	O14686.R2975H	pathogenic	respiratory	respiratory	Somatic	2	Uterine Corpus Endometrial Carcinoma(n=512)|Uterine Carcinosarcoma(n=57)	Corpus uteri|Uterus, NOS	Adenomas and Adenocarcinomas|Complex Mixed and Stromal Neoplasms	1	H
O14686	O14686.R3707Q	pathogenic	respiratory	respiratory	Somatic	1	Uterine Corpus Endometrial Carcinoma(n=512)	Corpus uteri	Adenomas and Adenocarcinomas	1	Q
O14686	O14686.R4238C	pathogenic	respiratory	respiratory	Somatic
O14686	O14686.R4904G	pathogenic	other	other	Somatic	4	CPTAC-Brain, Head and Neck, Kidney, Lung, Pancreas, Uterus(n=1168)|Cervical Squamous Cell Carcinoma and Endocervical Adenocarcinoma(n=287)|Stomach Adenocarcinoma(n=434)|Uterine Corpus Endometrial Carcinoma(n=512)	Uterus, NOS|Cervix uteri|Stomach|Corpus uteri	Adenomas and Adenocarcinomas|Complex Epithelial Neoplasms|Adenomas and Adenocarcinomas|Adenomas and Adenocarcinomas	1	G
O14686	O14686.R5340L	pathogenic	respiratory	respiratory	Somatic
O14686	O14686.R5340Q	pathogenic	respiratory	respiratory	Somatic
O14686	O14686.R5351Q	pathogenic	respiratory	respiratory	Somatic	1	Uterine Corpus Endometrial Carcinoma(n=512)	Corpus uteri	Cystic, Mucinous and Serous Neoplasms	1	Q
O14686	O14686.S42F	pathogenic	respiratory	respiratory	Somatic
O14686	O14686.S714L	pathogenic	other	other	Somatic	1	Head and Neck Squamous Cell Carcinoma(n=509)	Other and unspecified parts of mouth	Squamous Cell Neoplasms	1	L
O14686	O14686.S849L	pathogenic	respiratory	respiratory	Somatic	1	Colon Adenocarcinoma(n=428)	Colon	Adenomas and Adenocarcinomas	1	L
O14686	O14686.T1710M	pathogenic	respiratory	respiratory	Somatic	1	Colon Adenocarcinoma(n=428)	Colon	Adenomas and Adenocarcinomas	1	M
O14686	O14686.V3501G	pathogenic	respiratory	respiratory	Somatic
O14745	O14745.E68A	pathogenic	other	other	Germline
O14745	O14745.L110V	pathogenic	other	other	Germline
O14745	O14745.R153Q	pathogenic	other	other	Germline
O14746	O14746.A202T	pathogenic	cardiovascular/hematologic;cancer;respiratory	mixed	Germline
O14746	O14746.H412N	pathogenic	other	other	Germline
O14746	O14746.H412Y	pathogenic	cardiovascular/hematologic;cancer;respiratory	mixed	Germline
O14746	O14746.V1025F	pathogenic	respiratory	respiratory	Somatic
O14770	O14770.S204L	#N/A	other	other	NA
O14782	O14782.R571Q	benign	other	other	Somatic	1	Acute Myeloid Leukemia(n=144)	Hematopoietic and reticuloendothelial systems	Myeloid Leukemias	1	Q
O14802	O14802.D57E	pathogenic	other	other	Somatic
O14802	O14802.R1005C	pathogenic	neurological	neurological	Somatic
O14802	O14802.R1005H	pathogenic	neurological	neurological	Somatic
O14802	O14802.W310C	pathogenic	neurological	neurological	Somatic
O14813	O14813.A72V	pathogenic	musculoskeletal	musculoskeletal	Somatic
O14832	O14832.D177G	pathogenic	neurological;organ_abnormality	mixed	Somatic
O14832	O14832.H175R	pathogenic	neurological	neurological	Somatic
O14832	O14832.H220Y	pathogenic	neurological	neurological	Somatic
O14832	O14832.P173S	pathogenic	neurological	neurological	Somatic
O14832	O14832.Q176K	pathogenic	neurological	neurological	Somatic
O14832	O14832.R245Q	pathogenic	neurological;musculoskeletal	mixed	Somatic
O14836	O14836.R202H	pathogenic	cancer;organ_abnormality;immune	mixed	Somatic
O14841	O14841.S323R	pathogenic	metabolic	metabolic	Somatic
O14896	O14896.D430N	pathogenic	developmental	developmental	Somatic
O14896	O14896.E404K	pathogenic	developmental	developmental	Somatic	2	CPTAC-Brain, Head and Neck, Kidney, Lung, Pancreas, Uterus(n=1168)|Stomach Adenocarcinoma(n=434)	Uterus, NOS|Stomach	Adenomas and Adenocarcinomas|Adenomas and Adenocarcinomas	2	K|Q
O14896	O14896.E404Q	pathogenic	other	other	Somatic	2	CPTAC-Brain, Head and Neck, Kidney, Lung, Pancreas, Uterus(n=1168)|Stomach Adenocarcinoma(n=434)	Uterus, NOS|Stomach	Adenomas and Adenocarcinomas|Adenomas and Adenocarcinomas	2	K|Q
O14896	O14896.G70R	pathogenic	other	other	Somatic
O14896	O14896.I38T	pathogenic	other	other	Somatic
O14896	O14896.K66T	pathogenic	developmental	developmental	Somatic
O14896	O14896.K78E	pathogenic	developmental	developmental	Somatic
O14896	O14896.L251P	pathogenic	other	other	Somatic
O14896	O14896.L345P	pathogenic	other	other	Somatic
O14896	O14896.L439P	pathogenic	developmental	developmental	Somatic
O14896	O14896.P39A	pathogenic	other	other	Somatic
O14896	O14896.P76S	pathogenic	developmental	developmental	Somatic
O14896	O14896.Q118E	pathogenic	other	other	Germline/Somatic	1	Lung Squamous Cell Carcinoma(n=490)	Bronchus and lung	Squamous Cell Neoplasms	1	E
O14896	O14896.Q273R	pathogenic	other	other	Somatic
O14896	O14896.R339I	pathogenic	developmental	developmental	Somatic
O14896	O14896.R45Q	pathogenic	other	other	Germline/Somatic	1	Prostate Adenocarcinoma(n=496)	Prostate gland	Adenomas and Adenocarcinomas	1	Q
O14896	O14896.S424L	pathogenic	developmental	developmental	Somatic
O14896	O14896.T100A	pathogenic	other	other	Somatic
O14896	O14896.T64I	pathogenic	other	other	Somatic
O14896	O14896.W40C	pathogenic	developmental	developmental	Somatic
O14936	O14936.D710G	pathogenic	neurological;developmental	mixed	Somatic
O14936	O14936.E782K	pathogenic	other	other	Somatic	1	Uterine Corpus Endometrial Carcinoma(n=512)	Corpus uteri	Adenomas and Adenocarcinomas	1	K
O14936	O14936.G809S	pathogenic	other	other	Somatic
O14936	O14936.P396A	pathogenic	other	other	Somatic
O14936	O14936.P396S	pathogenic	neurological;developmental	mixed	Somatic
O14936	O14936.P673L	pathogenic	other	other	Somatic
O14936	O14936.Q798E	pathogenic	other	other	Somatic
O14936	O14936.R489W	pathogenic	neurological	neurological	Somatic	1	Uterine Corpus Endometrial Carcinoma(n=512)	Corpus uteri	Cystic, Mucinous and Serous Neoplasms|Adenomas and Adenocarcinomas	1	W
O14958	O14958.D32N	pathogenic	other	other	Somatic
O14958	O14958.E377D	pathogenic	cardiovascular/hematologic	cardiovascular/hematologic	Somatic
O14958	O14958.R33Q	pathogenic	cardiovascular/hematologic	cardiovascular/hematologic	Somatic	1	Stomach Adenocarcinoma(n=434)	Stomach	Adenomas and Adenocarcinomas	1	Q
O14965	O14965.F31I	pathogenic	metabolic	metabolic	Somatic
O14965	O14965.F31V	pathogenic	other	other	Somatic
O14979	O14979.D378H	pathogenic	musculoskeletal	musculoskeletal	Somatic
O14979	O14979.D378N	pathogenic	musculoskeletal	musculoskeletal	Somatic
O14979	O14979.R338C	pathogenic	musculoskeletal	musculoskeletal	Somatic
O14994	O14994.P482L	pathogenic	organ_abnormality	organ_abnormality	Somatic
O15013	O15013.R363K	pathogenic	other	other	Somatic
O15013	O15013.R363T	pathogenic	other	other	Somatic
O15013	O15013.T357I	pathogenic	other	other	Somatic
O15020	O15020.A178T	pathogenic	other	other	Somatic
O15020	O15020.R2370H	pathogenic	neurological	neurological	Somatic	1	Stomach Adenocarcinoma(n=434)	Stomach	Cystic, Mucinous and Serous Neoplasms	1	H
O15020	O15020.S31L	pathogenic	neurological	neurological	Somatic
O15055	O15055.S662G	pathogenic	neurological	neurological	Somatic
O15078	O15078.E97Q	pathogenic	other	other	Somatic
O15078	O15078.K1903E	pathogenic	other	other	Somatic
O15078	O15078.Q1628K	pathogenic	other	other	Somatic
O15078	O15078.Q2350K	pathogenic	other	other	Somatic
O15078	O15078.R1782G	pathogenic	other	other	Somatic	1	Skin Cutaneous Melanoma(n=470)	Skin	Nevi and Melanomas	1	G
O15078	O15078.R205G	pathogenic	other	other	Somatic
O15078	O15078.W7C	pathogenic	neurological;metabolic;organ_abnormality	mixed	Somatic
O15117	O15117.W131C	pathogenic	other	other	Somatic
O15118	O15118.A1174V	pathogenic	metabolic	metabolic	Germline
O15118	O15118.C1168Y	pathogenic	metabolic	metabolic	Somatic
O15118	O15118.L724P	pathogenic	metabolic	metabolic	Germline
O15118	O15118.R726T	pathogenic	metabolic	metabolic	Somatic
O15118	O15118.R789C	pathogenic	metabolic	metabolic	Somatic	1	CPTAC-Brain, Head and Neck, Kidney, Lung, Pancreas, Uterus(n=1168)	Brain	Gliomas	3	C|G|H
O15118	O15118.R789G	pathogenic	metabolic	metabolic	Somatic
O15118	O15118.R789H	pathogenic	metabolic	metabolic	Somatic
O15118	O15118.S1249G	pathogenic	metabolic	metabolic	Somatic
O15118	O15118.S652W	pathogenic	metabolic	metabolic	Somatic	2	CPTAC-Brain, Head and Neck, Kidney, Lung, Pancreas, Uterus(n=1168)|Uterine Corpus Endometrial Carcinoma(n=512)	Uterus, NOS|Corpus uteri	Adenomas and Adenocarcinomas|Epithelial Neoplasms, NOS	1	W
O15118	O15118.S734I	pathogenic	metabolic	metabolic	Somatic
O15118	O15118.V727F	pathogenic	metabolic	metabolic	Somatic
O15118	O15118.Y825C	pathogenic	metabolic	metabolic	Somatic
O15120	O15120.E172K	pathogenic	integumentary	integumentary	Somatic
O15146	O15146.I575N	pathogenic	other	other	Somatic
O15146	O15146.I575T	pathogenic	neurological;musculoskeletal;developmental	mixed	Somatic
O15146	O15146.I764T	pathogenic	neurological;musculoskeletal;developmental	mixed	Somatic
O15146	O15146.M605I	pathogenic	neurological;musculoskeletal;developmental	mixed	Somatic
O15160	O15160.C146R	pathogenic	neurological;reproductive	mixed	Somatic
O15160	O15160.F122I	pathogenic	neurological;reproductive	mixed	Somatic
O15160	O15160.G132D	pathogenic	neurological;reproductive	mixed	Somatic
O15160	O15160.I262T	pathogenic	neurological;reproductive	mixed	Somatic
O15160	O15160.N32I	pathogenic	neurological;reproductive	mixed	Somatic
O15160	O15160.P30S	pathogenic	neurological;reproductive	mixed	Somatic
O15160	O15160.T26I	pathogenic	neurological;reproductive	mixed	Somatic
O15160	O15160.T27A	pathogenic	reproductive	reproductive	Germline
O15169	O15169.G425S	pathogenic	cancer	cancer	Germline
O15169	O15169.G650S	pathogenic	cancer	cancer	Somatic
O15169	O15169.P345L	pathogenic	cancer	cancer	Somatic
O15178	O15178.H171R	pathogenic	developmental	developmental	Somatic
O15178	O15178.S396L	benign	other	other	Somatic
O15259	O15259.G699R	pathogenic	other	other	Somatic
O15259	O15259.I45L	pathogenic	metabolic;organ_abnormality	mixed	Somatic
O15259	O15259.Y78H	pathogenic	neurological;metabolic	mixed	Somatic
O15266	O15266.A170D	pathogenic	musculoskeletal	musculoskeletal	Somatic
O15266	O15266.A170P	pathogenic	musculoskeletal	musculoskeletal	Somatic
O15266	O15266.E176D	pathogenic	other	other	Somatic	3	CPTAC-Brain, Head and Neck, Kidney, Lung, Pancreas, Uterus(n=1168)|Exceptional Responders(n=19)|Uterine Corpus Endometrial Carcinoma(n=512)	Uterus, NOS|Ovary|Corpus uteri	Adenomas and Adenocarcinomas|Epithelial Neoplasms, NOS|Adenomas and Adenocarcinomas	1	D
O15266	O15266.K116R	pathogenic	other	other	Somatic
O15266	O15266.R168W	pathogenic	musculoskeletal	musculoskeletal	Somatic
O15266	O15266.R173C	pathogenic	musculoskeletal	musculoskeletal	Somatic	1	Uterine Corpus Endometrial Carcinoma(n=512)	Corpus uteri	Adenomas and Adenocarcinomas	1	C
O15269	O15269.E358Q	pathogenic	metabolic	metabolic	Somatic
O15273	O15273.E105Q	pathogenic	neurological;cardiovascular/hematologic;musculoskeletal	mixed	Somatic
O15273	O15273.E132Q	benign	other	other	Somatic
O15273	O15273.P90L	pathogenic	neurological;cardiovascular/hematologic;musculoskeletal	mixed	Somatic	2	Lung Adenocarcinoma(n=559)|Prostate Adenocarcinoma(n=496)	Bronchus and lung|Prostate gland	Acinar Cell Neoplasms|Adenomas and Adenocarcinomas	1	L
O15273	O15273.R153H	pathogenic	neurological;cardiovascular/hematologic;musculoskeletal	mixed	Somatic
O15273	O15273.R158C	pathogenic	neurological;musculoskeletal	mixed	Somatic
O15273	O15273.R158G	pathogenic	other	other	Somatic
O15273	O15273.R158S	pathogenic	musculoskeletal	musculoskeletal	Somatic
O15273	O15273.T137I	pathogenic	neurological;cardiovascular/hematologic;musculoskeletal	mixed	Somatic
O15273	O15273.T137K	pathogenic	other	other	Somatic
O15287	O15287.P386H	pathogenic	metabolic	metabolic	Somatic
O15287	O15287.P386L	benign	other	other	Somatic
O15297	O15297.L484S	pathogenic	other	other	Somatic
O15297	O15297.Q404E	pathogenic	other	other	Somatic
O15303	O15303.E781K	pathogenic	neurological	neurological	Somatic
O15305	O15305.F206S	pathogenic	integumentary	integumentary	Somatic
O15305	O15305.F207S	pathogenic	integumentary	integumentary	Somatic
O15305	O15305.G208A	pathogenic	integumentary	integumentary	Somatic
O15305	O15305.G214S	pathogenic	integumentary	integumentary	Somatic
O15315	O15315.P365R	pathogenic	cancer	cancer	Germline
O15353	O15353.S49L	pathogenic	neurological	neurological	Germline
O15357	O15357.Q251H	pathogenic	musculoskeletal	musculoskeletal	Somatic
O15357	O15357.S182L	pathogenic	other	other	Germline
O15357	O15357.S182W	pathogenic	other	other	Germline
O15360	O15360.C625S	pathogenic	metabolic	metabolic	Germline
O15360	O15360.L660P	pathogenic	metabolic;developmental	mixed	Somatic
O15360	O15360.P643R	pathogenic	metabolic	metabolic	Somatic
O15360	O15360.R20K	pathogenic	metabolic	metabolic	Somatic
O15360	O15360.S4L	pathogenic	other	other	Somatic
O15400	O15400.Q53H	pathogenic	other	other	Somatic
O15446	O15446.K503Q	benign	other	other	Somatic
O15446	O15446.Q504E	benign	other	other	Somatic
O15446	O15446.Q504K	benign	other	other	Somatic
O15446	O15446.T282A	pathogenic	metabolic	metabolic	Somatic
O15550	O15550.K1053I	benign	other	other	Somatic
O15550	O15550.Q475H	#N/A	other	other	NA
O15550	O15550.R519G	pathogenic	respiratory	respiratory	Somatic	3	Head and Neck Squamous Cell Carcinoma(n=509)|CPTAC-Brain, Head and Neck, Kidney, Lung, Pancreas, Uterus(n=1168)|Lung Squamous Cell Carcinoma(n=490)	Oropharynx|Larynx|Bronchus and lung|Bronchus and lung	Squamous Cell Neoplasms|Squamous Cell Neoplasms|Squamous Cell Neoplasms	1	G
O15550	O15550.R901M	#N/A	other	other	NA
O15550	O15550.T734A	pathogenic	other	other	Somatic
O15553	O15553.A289E	pathogenic	metabolic	metabolic	Somatic
O15553	O15553.E148K	pathogenic	other	other	Somatic	1	Brain Lower Grade Glioma(n=513)	Brain	Gliomas	3	K|Q|V
O15553	O15553.E148Q	pathogenic	metabolic	metabolic	Germline/Somatic	1	Brain Lower Grade Glioma(n=513)	Brain	Gliomas	3	K|Q|V
O15553	O15553.E148V	pathogenic	metabolic;integumentary	mixed	Germline
O15553	O15553.E163A	pathogenic	metabolic	metabolic	Somatic
O15553	O15553.E167D	pathogenic	metabolic	metabolic	Somatic
O15553	O15553.E230K	pathogenic	metabolic	metabolic	Somatic
O15553	O15553.E230Q	pathogenic	metabolic	metabolic	Somatic
O15553	O15553.E319K	pathogenic	metabolic	metabolic	Somatic	2	NCI Cancer Model Development for the Human Cancer Model Initiative(n=226)|Skin Cutaneous Melanoma(n=470)	Skin|Skin	Nevi and Melanomas|Nevi and Melanomas	1	K
O15553	O15553.G111E	pathogenic	integumentary	integumentary	Somatic
O15553	O15553.G196W	pathogenic	metabolic	metabolic	Somatic
O15553	O15553.G304R	pathogenic	metabolic	metabolic	Somatic
O15553	O15553.H404R	pathogenic	integumentary	integumentary	Germline
O15553	O15553.I772V	pathogenic	metabolic;integumentary	mixed	Germline
O15553	O15553.L110P	pathogenic	metabolic	metabolic	Germline
O15553	O15553.L367V	pathogenic	metabolic;integumentary	mixed	Germline
O15553	O15553.P180R	pathogenic	metabolic	metabolic	Somatic
O15553	O15553.P283L	pathogenic	metabolic;integumentary	mixed	Somatic	1	CPTAC-Brain, Head and Neck, Kidney, Lung, Pancreas, Uterus(n=1168)	Pancreas	Ductal and Lobular Neoplasms	2	L|R
O15553	O15553.P283R	pathogenic	metabolic	metabolic	Somatic	1	CPTAC-Brain, Head and Neck, Kidney, Lung, Pancreas, Uterus(n=1168)	Pancreas	Ductal and Lobular Neoplasms	2	L|R
O15553	O15553.P369S	pathogenic	metabolic	metabolic	Somatic
O15553	O15553.P780T	pathogenic	metabolic	metabolic	Somatic
O15553	O15553.Q172L	benign	other	other	Somatic
O15553	O15553.R408Q	pathogenic	metabolic	metabolic	Somatic
O15553	O15553.S108R	pathogenic	metabolic;integumentary	mixed	Somatic
O15553	O15553.T177I	pathogenic	metabolic	metabolic	Somatic
O15553	O15553.T267I	pathogenic	metabolic	metabolic	Somatic
O43167	O43167.C408G	pathogenic	immune	immune	Somatic
O43181	O43181.D119H	pathogenic	neurological;metabolic;developmental	mixed	Somatic
O43181	O43181.R84H	pathogenic	other	other	Somatic
O43181	O43181.R84L	pathogenic	other	other	Germline
O43181	O43181.R84P	pathogenic	other	other	Germline
O43186	O43186.A92T	pathogenic	neurological	neurological	Somatic
O43186	O43186.E42K	pathogenic	neurological;organ_abnormality	mixed	Somatic	1	Lung Squamous Cell Carcinoma(n=490)	Bronchus and lung	Squamous Cell Neoplasms	1	K
O43186	O43186.R40Q	pathogenic	neurological;organ_abnormality	mixed	Germline/Somatic	1	CPTAC-Brain, Head and Neck, Kidney, Lung, Pancreas, Uterus(n=1168)	Pancreas	Ductal and Lobular Neoplasms	1	Q
O43186	O43186.R41Q	pathogenic	neurological;organ_abnormality	mixed	Germline/Somatic	1	Sarcoma(n=235)	Bones, joints and articular cartilage of limbs	Myomatous Neoplasms	2	Q|W
O43186	O43186.R41W	pathogenic	neurological;organ_abnormality	mixed	Somatic
O43186	O43186.R90W	pathogenic	neurological;organ_abnormality	mixed	Somatic
O43186	O43186.V242M	pathogenic	neurological	neurological	Somatic
O43299	O43299.R206G	benign	other	other	Somatic
O43299	O43299.R206W	pathogenic	neurological	neurological	Somatic
O43307	O43307.E401K	benign	other	other	Somatic
O43307	O43307.G55A	pathogenic	metabolic	metabolic	Somatic
O43307	O43307.L349I	benign	other	other	Somatic	1	Uterine Corpus Endometrial Carcinoma(n=512)	Corpus uteri	Adenomas and Adenocarcinomas	1	I
O43307	O43307.R104W	#N/A	other	other	NA
O43316	O43316.R129W	pathogenic	metabolic	metabolic	Somatic
O43316	O43316.R141W	pathogenic	metabolic	metabolic	Somatic
O43316	O43316.R172W	pathogenic	metabolic	metabolic	Somatic
O43318	O43318.C174Y	pathogenic	other	other	Somatic
O43318	O43318.E70Q	pathogenic	musculoskeletal	musculoskeletal	Somatic
O43318	O43318.P512L	pathogenic	musculoskeletal	musculoskeletal	Somatic
O43318	O43318.P512Q	pathogenic	other	other	Somatic
O43318	O43318.P512R	pathogenic	other	other	Somatic
O43318	O43318.W241G	pathogenic	other	other	Somatic
O43318	O43318.W241R	pathogenic	musculoskeletal	musculoskeletal	Somatic
O43379	O43379.D511N	pathogenic	developmental	developmental	Germline
O43379	O43379.G494R	pathogenic	developmental	developmental	Germline
O43379	O43379.G862C	pathogenic	developmental	developmental	Germline
O43379	O43379.G862S	pathogenic	developmental	developmental	Germline
O43379	O43379.M889T	pathogenic	developmental	developmental	Germline
O43379	O43379.S992L	pathogenic	developmental	developmental	Germline
O43379	O43379.V65M	pathogenic	developmental	developmental	Somatic
O43395	O43395.A489D	pathogenic	neurological	neurological	Somatic
O43395	O43395.P493S	pathogenic	neurological	neurological	Somatic
O43395	O43395.T494M	pathogenic	neurological;organ_abnormality	mixed	Somatic
O43426	O43426.R219Q	pathogenic	neurological;metabolic	mixed	Somatic
O43426	O43426.Y849C	pathogenic	neurological;metabolic	mixed	Somatic
O43432	O43432.D848Y	pathogenic	cancer	cancer	Somatic	1	Uterine Corpus Endometrial Carcinoma(n=512)	Corpus uteri	Adenomas and Adenocarcinomas	1	Y
O43435	O43435.G310S	pathogenic	immune	immune	Somatic
O43462	O43462.F221I	pathogenic	other	other	Somatic
O43462	O43462.H227L	pathogenic	integumentary	integumentary	Somatic
O43462	O43462.W226L	pathogenic	integumentary	integumentary	Somatic
O43464	O43464.A141S	pathogenic	neurological;metabolic	mixed	Somatic
O43464	O43464.P143A	pathogenic	neurological	neurological	Somatic
O43464	O43464.P143S	pathogenic	other	other	Somatic
O43497	O43497.E2317K	pathogenic	neurological	neurological	Somatic
O43497	O43497.S630R	pathogenic	other	other	Somatic
O43502	O43502.E45G	pathogenic	metabolic;cancer	mixed	Somatic
O43502	O43502.K188M	pathogenic	metabolic;cancer	mixed	Somatic
O43502	O43502.Q178P	benign	other	other	Somatic
O43502	O43502.R312Q	pathogenic	metabolic;cancer	mixed	Germline
O43502	O43502.R312W	pathogenic	metabolic;cancer	mixed	Germline/Somatic	1	Colon Adenocarcinoma(n=428)	Colon	Adenomas and Adenocarcinomas	2	Q|W
O43502	O43502.R319Q	pathogenic	metabolic;cancer	mixed	Germline
O43502	O43502.T287A	pathogenic	metabolic;cancer	mixed	Germline
O43511	O43511.A372V	pathogenic	neurological	neurological	Somatic
O43511	O43511.E384G	pathogenic	neurological;metabolic	mixed	Somatic
O43511	O43511.I529S	pathogenic	neurological;metabolic	mixed	Somatic
O43511	O43511.K369E	pathogenic	neurological	neurological	Somatic
O43511	O43511.Q514K	pathogenic	neurological;metabolic	mixed	Somatic
O43511	O43511.Q514R	pathogenic	neurological;metabolic	mixed	Somatic
O43511	O43511.S532I	pathogenic	metabolic	metabolic	Somatic
O43511	O43511.T508A	pathogenic	neurological;metabolic	mixed	Somatic
O43511	O43511.T508N	pathogenic	metabolic	metabolic	Somatic
O43511	O43511.T527P	pathogenic	neurological;metabolic	mixed	Somatic
O43511	O43511.Y530H	pathogenic	neurological;metabolic	mixed	Somatic
O43511	O43511.Y530S	pathogenic	neurological;metabolic	mixed	Somatic
O43520	O43520.D70N	pathogenic	metabolic	metabolic	Somatic
O43520	O43520.N45T	pathogenic	metabolic	metabolic	Somatic
O43520	O43520.R412P	pathogenic	metabolic	metabolic	Somatic
O43520	O43520.R628W	pathogenic	metabolic	metabolic	Somatic
O43525	O43525.A306V	pathogenic	neurological	neurological	Somatic
O43525	O43525.A356V	pathogenic	other	other	Somatic
O43525	O43525.D305G	pathogenic	organ_abnormality	organ_abnormality	Somatic
O43525	O43525.D305Y	pathogenic	other	other	Somatic	1	Adrenocortical Carcinoma(n=90)	Adrenal gland	Adenomas and Adenocarcinomas	2	G|Y
O43525	O43525.D755N	pathogenic	neurological;organ_abnormality	mixed	Germline
O43525	O43525.G310V	pathogenic	organ_abnormality	organ_abnormality	Somatic
O43525	O43525.G354R	pathogenic	other	other	Likely germline
O43525	O43525.G354W	pathogenic	other	other	Likely germline
O43525	O43525.N468S	pathogenic	neurological;organ_abnormality	mixed	Germline
O43525	O43525.N821S	pathogenic	neurological;organ_abnormality	mixed	Germline
O43525	O43525.R784Q	pathogenic	neurological	neurological	Somatic	1	Glioblastoma Multiforme(n=374)	Brain	Gliomas	1	Q
O43525	O43525.R831W	pathogenic	neurological	neurological	Somatic
O43525	O43525.V629F	pathogenic	other	other	Somatic
O43525	O43525.V629I	pathogenic	neurological	neurological	Somatic
O43525	O43525.V629L	pathogenic	neurological;organ_abnormality	mixed	Somatic
O43525	O43525.W308S	pathogenic	organ_abnormality	organ_abnormality	Somatic
O43525	O43525.W309R	pathogenic	organ_abnormality	organ_abnormality	Somatic
O43526	O43526.A265P	pathogenic	metabolic	metabolic	Somatic
O43526	O43526.A265T	pathogenic	metabolic	metabolic	Somatic
O43526	O43526.A265V	pathogenic	neurological;metabolic;organ_abnormality	mixed	Somatic
O43526	O43526.A337G	pathogenic	metabolic	metabolic	Somatic
O43526	O43526.A337T	pathogenic	other	other	Somatic	1	CPTAC-Brain, Head and Neck, Kidney, Lung, Pancreas, Uterus(n=1168)	Uterus, NOS	Adenomas and Adenocarcinomas	2	G|T
O43526	O43526.A501P	pathogenic	metabolic	metabolic	Somatic
O43526	O43526.D266E	pathogenic	neurological	neurological	Somatic
O43526	O43526.D282H	pathogenic	metabolic	metabolic	Somatic
O43526	O43526.D282N	pathogenic	metabolic	metabolic	Somatic
O43526	O43526.E231D	pathogenic	metabolic	metabolic	Somatic
O43526	O43526.E231G	pathogenic	other	other	Somatic
O43526	O43526.E231Q	pathogenic	other	other	Somatic
O43526	O43526.F329S	pathogenic	other	other	Somatic
O43526	O43526.G159E	pathogenic	organ_abnormality	organ_abnormality	Somatic
O43526	O43526.G159R	pathogenic	organ_abnormality	organ_abnormality	Somatic
O43526	O43526.G159V	pathogenic	metabolic	metabolic	Somatic
O43526	O43526.G271R	pathogenic	metabolic	metabolic	Somatic
O43526	O43526.G271V	pathogenic	organ_abnormality	organ_abnormality	Somatic
O43526	O43526.G279C	pathogenic	metabolic	metabolic	Somatic
O43526	O43526.G281E	pathogenic	other	other	Somatic	1	Skin Cutaneous Melanoma(n=470)	Skin	Nevi and Melanomas	3	E|R|W
O43526	O43526.G281R	pathogenic	metabolic	metabolic	Somatic
O43526	O43526.G281W	pathogenic	metabolic	metabolic	Somatic
O43526	O43526.H228Q	pathogenic	metabolic;organ_abnormality	mixed	Somatic
O43526	O43526.H228Y	pathogenic	other	other	Somatic
O43526	O43526.H328N	pathogenic	metabolic	metabolic	Somatic
O43526	O43526.I273M	pathogenic	other	other	Somatic
O43526	O43526.I273N	pathogenic	other	other	Somatic
O43526	O43526.I278N	pathogenic	other	other	Somatic
O43526	O43526.I278T	pathogenic	metabolic	metabolic	Somatic
O43526	O43526.I592M	pathogenic	neurological	neurological	Somatic	2	Colon Adenocarcinoma(n=428)|Glioblastoma Multiforme(n=374)	Colon|Brain	Cystic, Mucinous and Serous Neoplasms|Gliomas	1	M
O43526	O43526.K219N	pathogenic	other	other	Somatic
O43526	O43526.K283R	pathogenic	other	other	Somatic
O43526	O43526.L268F	pathogenic	metabolic	metabolic	Somatic
O43526	O43526.L268P	pathogenic	metabolic	metabolic	Somatic
O43526	O43526.L637R	pathogenic	organ_abnormality	organ_abnormality	Somatic
O43526	O43526.P285H	pathogenic	metabolic	metabolic	Somatic
O43526	O43526.P335L	pathogenic	metabolic;organ_abnormality	mixed	Somatic
O43526	O43526.P335S	pathogenic	metabolic	metabolic	Somatic
O43526	O43526.P420L	pathogenic	metabolic	metabolic	Somatic
O43526	O43526.P420Q	pathogenic	metabolic	metabolic	Somatic
O43526	O43526.P420R	pathogenic	metabolic	metabolic	Somatic
O43526	O43526.P430S	pathogenic	organ_abnormality	organ_abnormality	Somatic
O43526	O43526.Q461P	pathogenic	metabolic	metabolic	Germline
O43526	O43526.Q646R	pathogenic	other	other	Germline
O43526	O43526.R144G	pathogenic	metabolic	metabolic	Somatic	2	Colon Adenocarcinoma(n=428)|Uterine Corpus Endometrial Carcinoma(n=512)	Colon|Corpus uteri	Adenomas and Adenocarcinomas|Adenomas and Adenocarcinomas	3	G|Q|W
O43526	O43526.R144Q	pathogenic	neurological;metabolic	mixed	Somatic
O43526	O43526.R144W	benign	other	other	Somatic	2	Colon Adenocarcinoma(n=428)|Uterine Corpus Endometrial Carcinoma(n=512)	Colon|Corpus uteri	Adenomas and Adenocarcinomas|Adenomas and Adenocarcinomas	3	G|Q|W
O43526	O43526.R325G	pathogenic	metabolic	metabolic	Somatic
O43526	O43526.R332G	pathogenic	metabolic	metabolic	Somatic
O43526	O43526.R333Q	pathogenic	metabolic;organ_abnormality	mixed	Somatic
O43526	O43526.R333W	pathogenic	metabolic	metabolic	Somatic
O43526	O43526.R588S	pathogenic	organ_abnormality	organ_abnormality	Somatic
O43526	O43526.R595W	pathogenic	metabolic;organ_abnormality	mixed	Somatic
O43526	O43526.R622W	pathogenic	metabolic	metabolic	Somatic	2	Rectum Adenocarcinoma(n=155)|Uterine Corpus Endometrial Carcinoma(n=512)	Rectosigmoid junction|Corpus uteri	Adenomas and Adenocarcinomas|Adenomas and Adenocarcinomas	1	W
O43526	O43526.R871S	pathogenic	metabolic;organ_abnormality	mixed	Somatic
O43526	O43526.T234I	pathogenic	metabolic	metabolic	Somatic
O43526	O43526.T234P	pathogenic	metabolic	metabolic	Somatic
O43526	O43526.T274M	pathogenic	metabolic;organ_abnormality	mixed	Somatic	1	Cervical Squamous Cell Carcinoma and Endocervical Adenocarcinoma(n=287)	Cervix uteri	Squamous Cell Neoplasms	1	M
O43526	O43526.T276I	pathogenic	metabolic	metabolic	Somatic
O43526	O43526.T277S	pathogenic	metabolic	metabolic	Somatic
O43526	O43526.T716I	pathogenic	metabolic	metabolic	Somatic
O43526	O43526.W269L	pathogenic	other	other	Somatic	1	CPTAC-Brain, Head and Neck, Kidney, Lung, Pancreas, Uterus(n=1168)	Bronchus and lung	Squamous Cell Neoplasms	1	L
O43526	O43526.Y154D	pathogenic	organ_abnormality	organ_abnormality	Somatic
O43526	O43526.Y284C	pathogenic	organ_abnormality	organ_abnormality	Somatic
O43526	O43526.Y284D	pathogenic	metabolic	metabolic	Somatic	1	Lung Adenocarcinoma(n=559)	Bronchus and lung	Adenomas and Adenocarcinomas	2	C|D
O43541	O43541.E287K	pathogenic	cardiovascular/hematologic;developmental	mixed	Somatic
O43541	O43541.F357I	pathogenic	other	other	Somatic
O43541	O43541.G204A	pathogenic	cardiovascular/hematologic	cardiovascular/hematologic	Somatic
O43541	O43541.G204D	benign	other	other	Somatic
O43541	O43541.P323L	pathogenic	developmental	developmental	Somatic
O43541	O43541.T306A	pathogenic	developmental	developmental	Somatic
O43541	O43541.W14C	pathogenic	other	other	Somatic
O43548	O43548.L41P	pathogenic	integumentary	integumentary	Somatic
O43567	O43567.L311S	pathogenic	metabolic	metabolic	Somatic
O43567	O43567.L312P	pathogenic	metabolic	metabolic	Somatic
O43572	O43572.I646V	benign	other	other	Somatic
O43586	O43586.D289H	pathogenic	integumentary	integumentary	Somatic	1	Uterine Corpus Endometrial Carcinoma(n=512)	Corpus uteri	Adenomas and Adenocarcinomas	2	H|N
O43586	O43586.D289N	pathogenic	other	other	Somatic	1	Uterine Corpus Endometrial Carcinoma(n=512)	Corpus uteri	Adenomas and Adenocarcinomas	2	H|N
O43586	O43586.N286D	pathogenic	other	other	Somatic
O43586	O43586.R405C	pathogenic	other	other	Somatic
O43597	O43597.R119W	pathogenic	metabolic	metabolic	Somatic
O43602	O43602.D262G	pathogenic	organ_abnormality	organ_abnormality	Somatic
O43602	O43602.G223E	pathogenic	other	other	Somatic
O43602	O43602.G223R	pathogenic	other	other	Somatic
O43602	O43602.G223V	pathogenic	other	other	Somatic
O43602	O43602.K151E	#N/A	other	other	NA
O43602	O43602.K174E	#N/A	other	other	NA
O43602	O43602.L228P	#N/A	other	other	NA
O43602	O43602.S32N	#N/A	other	other	NA
O43602	O43602.T222I	pathogenic	neurological	neurological	Somatic
O43602	O43602.T230A	#N/A	other	other	NA
O43602	O43602.T230P	pathogenic	other	other	Germline
O43602	O43602.V236I	pathogenic	other	other	Germline
O43676	O43676.W22R	pathogenic	metabolic;developmental	mixed	Germline
O43683	O43683.S492F	pathogenic	other	other	Germline
O43683	O43683.S492Y	pathogenic	metabolic	metabolic	Germline
O43707	O43707.V801M	pathogenic	other	other	Germline
O43734	O43734.D19N	pathogenic	integumentary	integumentary	Germline
O43772	O43772.D231H	pathogenic	metabolic	metabolic	Somatic
O43772	O43772.Q238R	pathogenic	metabolic	metabolic	Somatic
O43772	O43772.Q4E	pathogenic	other	other	Somatic
O43791	O43791.D201H	#N/A	other	other	NA
O43819	O43819.G193S	pathogenic	metabolic;developmental	mixed	Somatic
O43819	O43819.R114H	pathogenic	neurological;musculoskeletal;developmental	mixed	Somatic
O43819	O43819.W36L	pathogenic	other	other	Somatic
O43822	O43822.L224P	pathogenic	musculoskeletal	musculoskeletal	Somatic
O43822	O43822.P116L	pathogenic	musculoskeletal	musculoskeletal	Somatic
O43822	O43822.V111L	pathogenic	other	other	Somatic	1	CPTAC-Breast, Colon, Ovary(n=328)	Colon	Adenomas and Adenocarcinomas	2	L|M
O43822	O43822.V111M	pathogenic	musculoskeletal;organ_abnormality	mixed	Somatic	1	CPTAC-Breast, Colon, Ovary(n=328)	Colon	Adenomas and Adenocarcinomas	2	L|M
O43826	O43826.H301P	pathogenic	metabolic	metabolic	Somatic
O43826	O43826.R300C	pathogenic	metabolic	metabolic	Germline
O43826	O43826.R300H	pathogenic	metabolic	metabolic	Likely germline/Somatic	1	Colon Adenocarcinoma(n=428)	Colon	Adenomas and Adenocarcinomas	2	C|H
O43896	O43896.P700L	pathogenic	neurological	neurological	Germline
O43896	O43896.R912W	pathogenic	neurological	neurological	Germline
O43914	O43914.E88K	pathogenic	other	other	Germline
O43918	O43918.G155S	pathogenic	metabolic;immune	mixed	Somatic
O43918	O43918.G228R	pathogenic	other	other	Somatic
O43918	O43918.G228W	pathogenic	metabolic;immune	mixed	Somatic
O43918	O43918.K114N	pathogenic	metabolic;immune	mixed	Somatic
O43918	O43918.P124L	pathogenic	metabolic;immune	mixed	Somatic
O43918	O43918.P252L	pathogenic	metabolic;immune	mixed	Somatic
O43918	O43918.P539L	pathogenic	metabolic;immune	mixed	Somatic
O43918	O43918.R139G	pathogenic	other	other	Somatic
O43918	O43918.V301M	pathogenic	metabolic;immune	mixed	Somatic
O43933	O43933.A1237E	pathogenic	neurological;metabolic	mixed	Somatic
O43933	O43933.L965P	pathogenic	other	other	Somatic
O43933	O43933.R948Q	pathogenic	neurological	neurological	Germline
O43933	O43933.R959G	pathogenic	other	other	Germline
O60216	O60216.A622T	pathogenic	other	other	Germline/Somatic	1	Rectum Adenocarcinoma(n=155)	Rectum	Adenomas and Adenocarcinomas	1	T
O60216	O60216.C585R	pathogenic	developmental	developmental	Somatic
O60216	O60216.P376R	pathogenic	developmental	developmental	Somatic
O60241	O60241.R1465W	pathogenic	other	other	Germline
O60242	O60242.R1433K	pathogenic	other	other	Somatic
O60260	O60260.A82E	pathogenic	neurological;metabolic	mixed	Somatic
O60260	O60260.A92V	pathogenic	neurological;metabolic	mixed	Somatic
O60260	O60260.C418R	pathogenic	neurological;metabolic	mixed	Somatic
O60260	O60260.C441R	pathogenic	neurological;metabolic	mixed	Somatic
O60260	O60260.P437L	pathogenic	neurological;metabolic	mixed	Somatic
O60260	O60260.R402C	pathogenic	neurological;metabolic	mixed	Somatic
O60260	O60260.T351P	pathogenic	neurological;metabolic	mixed	Somatic
O60260	O60260.T415N	pathogenic	neurological;metabolic	mixed	Somatic
O60282	O60282.E237K	pathogenic	developmental	developmental	Somatic	1	Uterine Corpus Endometrial Carcinoma(n=512)	Corpus uteri	Adenomas and Adenocarcinomas	2	K|V
O60282	O60282.E237V	pathogenic	developmental	developmental	Somatic
O60293	O60293.R316H	pathogenic	other	other	Somatic
O60313	O60313.A357T	pathogenic	neurological	neurological	Somatic
O60313	O60313.G300E	pathogenic	neurological	neurological	Somatic
O60313	O60313.G768D	pathogenic	neurological	neurological	Somatic
O60313	O60313.H337D	pathogenic	other	other	Somatic
O60313	O60313.I382M	pathogenic	neurological;musculoskeletal;organ_abnormality	mixed	Germline
O60313	O60313.K328R	pathogenic	neurological	neurological	Germline
O60313	O60313.K328T	pathogenic	other	other	Germline
O60313	O60313.L384F	pathogenic	neurological	neurological	Somatic
O60313	O60313.M321V	pathogenic	other	other	Germline
O60313	O60313.Q310R	pathogenic	neurological	neurological	Germline
O60313	O60313.Q785R	pathogenic	neurological	neurological	Somatic
O60313	O60313.R290Q	pathogenic	neurological;musculoskeletal	mixed	Somatic
O60313	O60313.R290W	pathogenic	neurological	neurological	Somatic
O60313	O60313.R346Q	pathogenic	other	other	Somatic
O60313	O60313.R366Q	pathogenic	other	other	Somatic
O60313	O60313.R781W	pathogenic	neurological	neurological	Somatic
O60313	O60313.T330S	pathogenic	neurological	neurological	Somatic
O60313	O60313.T95M	pathogenic	neurological	neurological	Somatic
O60313	O60313.V294F	pathogenic	other	other	Somatic
O60313	O60313.V377I	pathogenic	neurological	neurological	Somatic	1	CPTAC-Breast, Colon, Ovary(n=328)	Colon	Adenomas and Adenocarcinomas	1	I
O60313	O60313.Y102C	pathogenic	neurological	neurological	Somatic
O60315	O60315.C1057Y	pathogenic	developmental	developmental	Somatic
O60315	O60315.C1081S	pathogenic	other	other	Somatic
O60315	O60315.D978Y	pathogenic	developmental	developmental	Somatic
O60315	O60315.H1045R	pathogenic	developmental	developmental	Somatic
O60315	O60315.H1049P	pathogenic	other	other	Somatic
O60315	O60315.L426I	pathogenic	developmental	developmental	Somatic
O60315	O60315.M1214V	pathogenic	developmental	developmental	Somatic
O60315	O60315.M736V	pathogenic	developmental	developmental	Germline
O60315	O60315.P4A	pathogenic	developmental	developmental	Germline
O60315	O60315.Q1119R	pathogenic	developmental	developmental	Somatic
O60315	O60315.Q275E	pathogenic	other	other	Germline
O60315	O60315.Q901E	pathogenic	other	other	Germline/Somatic	1	Cervical Squamous Cell Carcinoma and Endocervical Adenocarcinoma(n=287)	Cervix uteri	Adenomas and Adenocarcinomas	1	E
O60315	O60315.R953G	pathogenic	developmental	developmental	Somatic
O60315	O60315.Y1055C	pathogenic	developmental	developmental	Somatic
O60333	O60333.K294R	#N/A	other	other	NA
O60333	O60333.K300R	pathogenic	neurological;cancer	mixed	Somatic
O60333	O60333.S1527N	pathogenic	neurological;cancer	mixed	Somatic
O60333	O60333.S865R	pathogenic	neurological;cancer	mixed	Somatic
O60333	O60333.T873I	pathogenic	neurological;cancer	mixed	Somatic
O60336	O60336.Q943E	pathogenic	other	other	Somatic
O60336	O60336.R440G	pathogenic	other	other	Somatic
O60343	O60343.R684G	pathogenic	other	other	Somatic
O60353	O60353.E584K	pathogenic	other	other	Somatic
O60353	O60353.R511C	pathogenic	integumentary	integumentary	Somatic
O60393	O60393.G91W	pathogenic	reproductive	reproductive	Germline
O60393	O60393.R117W	pathogenic	reproductive	reproductive	Germline
O60393	O60393.R355H	pathogenic	reproductive	reproductive	Germline/Somatic	1	Brain Lower Grade Glioma(n=513)	Brain	Gliomas	2	H|P
O60393	O60393.R355P	pathogenic	reproductive	reproductive	Germline/Somatic	1	Brain Lower Grade Glioma(n=513)	Brain	Gliomas	2	H|P
O60393	O60393.S342T	pathogenic	reproductive	reproductive	Germline
O60393	O60393.V350L	pathogenic	reproductive	reproductive	Somatic
O60479	O60479.R159L	pathogenic	musculoskeletal	musculoskeletal	Somatic
O60481	O60481.A447G	pathogenic	cardiovascular/hematologic	cardiovascular/hematologic	Somatic
O60481	O60481.G17C	pathogenic	cardiovascular/hematologic;organ_abnormality	mixed	Somatic
O60481	O60481.G7R	pathogenic	other	other	Somatic
O60481	O60481.P217A	pathogenic	cardiovascular/hematologic;organ_abnormality	mixed	Somatic
O60481	O60481.S109C	pathogenic	cardiovascular/hematologic;organ_abnormality	mixed	Somatic
O60481	O60481.T323M	pathogenic	organ_abnormality	organ_abnormality	Somatic	1	Lung Adenocarcinoma(n=559)	Bronchus and lung	Adenomas and Adenocarcinomas	1	M
O60488	O60488.P375L	pathogenic	neurological	neurological	Somatic
O60500	O60500.A22V	pathogenic	metabolic	metabolic	Somatic
O60500	O60500.G1161V	pathogenic	metabolic	metabolic	Somatic
O60500	O60500.G15R	pathogenic	metabolic	metabolic	Somatic
O60500	O60500.R1140C	pathogenic	metabolic	metabolic	Somatic
O60500	O60500.R1140S	pathogenic	metabolic	metabolic	Somatic
O60500	O60500.T1129P	pathogenic	metabolic	metabolic	Germline
O60566	O60566.R36Q	pathogenic	other	other	Germline
O60566	O60566.R550Q	pathogenic	developmental	developmental	Germline
O60566	O60566.T40M	pathogenic	metabolic;cancer;developmental	mixed	Germline
O60610	O60610.L720F	pathogenic	neurological;developmental	mixed	Germline
O60610	O60610.P678S	pathogenic	neurological;developmental	mixed	Somatic
O60663	O60663.A236P	pathogenic	neurological;metabolic	mixed	Somatic
O60663	O60663.A253V	pathogenic	neurological	neurological	Somatic
O60663	O60663.C59F	pathogenic	neurological	neurological	Somatic
O60663	O60663.C59R	pathogenic	neurological	neurological	Somatic
O60663	O60663.C59S	pathogenic	neurological	neurological	Somatic
O60663	O60663.C83F	pathogenic	neurological	neurological	Somatic
O60663	O60663.C83G	pathogenic	neurological	neurological	Somatic
O60663	O60663.C83W	pathogenic	neurological	neurological	Somatic
O60663	O60663.C83Y	pathogenic	neurological	neurological	Somatic
O60663	O60663.C86R	pathogenic	neurological	neurological	Somatic
O60663	O60663.C86Y	pathogenic	other	other	Somatic
O60663	O60663.L252P	pathogenic	neurological	neurological	Somatic
O60663	O60663.N269K	pathogenic	neurological	neurological	Somatic
O60663	O60663.R223Q	pathogenic	neurological	neurological	Somatic	1	Colon Adenocarcinoma(n=428)	Colon	Adenomas and Adenocarcinomas	1	Q
O60663	O60663.R246Q	pathogenic	neurological;metabolic	mixed	Somatic
O60663	O60663.R249P	pathogenic	neurological	neurological	Somatic	1	Skin Cutaneous Melanoma(n=470)	Skin	Nevi and Melanomas	1	P
O60663	O60663.R261C	pathogenic	neurological	neurological	Somatic	3	CPTAC-Breast, Colon, Ovary(n=328)|CPTAC-Brain, Head and Neck, Kidney, Lung, Pancreas, Uterus(n=1168)|Uterine Corpus Endometrial Carcinoma(n=512)	Ovary|Uterus, NOS|Corpus uteri	Cystic, Mucinous and Serous Neoplasms|Adenomas and Adenocarcinomas|Adenomas and Adenocarcinomas	1	C
O60663	O60663.S241P	pathogenic	neurological	neurological	Somatic
O60663	O60663.W266C	pathogenic	neurological	neurological	Somatic
O60673	O60673.R187W	pathogenic	metabolic;cancer	mixed	Somatic
O60674	O60674.K539L	pathogenic	other	other	Somatic
O60674	O60674.L855F	#N/A	other	other	NA
O60674	O60674.R564L	pathogenic	cancer	cancer	Somatic	3	Glioblastoma Multiforme(n=374)|CPTAC-Brain, Head and Neck, Kidney, Lung, Pancreas, Uterus(n=1168)|Uterine Corpus Endometrial Carcinoma(n=512)	Brain|Uterus, NOS|Corpus uteri	Gliomas|Adenomas and Adenocarcinomas|Adenomas and Adenocarcinomas	2	L|Q
O60674	O60674.R564Q	pathogenic	other	other	Somatic	3	Glioblastoma Multiforme(n=374)|CPTAC-Brain, Head and Neck, Kidney, Lung, Pancreas, Uterus(n=1168)|Uterine Corpus Endometrial Carcinoma(n=512)	Brain|Uterus, NOS|Corpus uteri	Gliomas|Adenomas and Adenocarcinomas|Adenomas and Adenocarcinomas	2	L|Q
O60674	O60674.R683G	pathogenic	cancer	cancer	Somatic	1	Acute Lymphoblastic Leukemia - Phase II(n=717)	Hematopoietic and reticuloendothelial systems	Lymphoid Leukemias	3	G|S|T
O60674	O60674.R683S	pathogenic	cancer	cancer	Somatic	1	Acute Lymphoblastic Leukemia - Phase II(n=717)	Hematopoietic and reticuloendothelial systems	Lymphoid Leukemias	3	G|S|T
O60674	O60674.R683T	pathogenic	cancer	cancer	Germline/Somatic	1	Stomach Adenocarcinoma(n=434)	Stomach	Adenomas and Adenocarcinomas	3	G|S|T
O60687	O60687.R298H	pathogenic	neurological	neurological	Germline
O60706	O60706.H60Y	pathogenic	musculoskeletal	musculoskeletal	Somatic
O60706	O60706.R660W	pathogenic	neurological;cardiovascular/hematologic;musculoskeletal	mixed	Germline
O60706	O60706.R939W	pathogenic	other	other	Germline/Somatic	2	CPTAC-Brain, Head and Neck, Kidney, Lung, Pancreas, Uterus(n=1168)|NCI Cancer Model Development for the Human Cancer Model Initiative(n=226)	Brain|Esophagus	Gliomas|Adenomas and Adenocarcinomas	1	W
O60706	O60706.V637I	pathogenic	cardiovascular/hematologic;musculoskeletal	mixed	Somatic
O60733	O60733.E567K	pathogenic	metabolic	metabolic	Somatic
O60733	O60733.M274R	pathogenic	other	other	Somatic
O60733	O60733.M274T	pathogenic	other	other	Somatic
O60733	O60733.N658S	pathogenic	other	other	Somatic
O60733	O60733.N658T	pathogenic	other	other	Somatic
O60733	O60733.N659S	pathogenic	metabolic	metabolic	Somatic
O60733	O60733.P660R	pathogenic	metabolic	metabolic	Somatic
O60733	O60733.P660S	pathogenic	metabolic	metabolic	Somatic
O60733	O60733.Q278H	pathogenic	metabolic	metabolic	Somatic
O60733	O60733.R600Q	pathogenic	neurological;metabolic	mixed	Somatic
O60733	O60733.R632W	pathogenic	metabolic	metabolic	Somatic
O60733	O60733.R635L	pathogenic	other	other	Somatic	1	Uterine Corpus Endometrial Carcinoma(n=512)	Corpus uteri	Adenomas and Adenocarcinomas	2	L|Q
O60733	O60733.R635Q	pathogenic	neurological;metabolic	mixed	Somatic	1	Uterine Corpus Endometrial Carcinoma(n=512)	Corpus uteri	Adenomas and Adenocarcinomas	2	L|Q
O60733	O60733.T585I	pathogenic	other	other	Somatic
O60733	O60733.T661M	pathogenic	metabolic	metabolic	Germline
O60741	O60741.R297K	pathogenic	other	other	Germline/Somatic	1	Bladder Urothelial Carcinoma(n=408)	Bladder	Transitional Cell Papillomas and Carcinomas	2	K|T
O60741	O60741.R297T	pathogenic	metabolic	metabolic	Germline/Somatic	1	Bladder Urothelial Carcinoma(n=408)	Bladder	Transitional Cell Papillomas and Carcinomas	2	K|T
O60741	O60741.S100F	pathogenic	metabolic	metabolic	Germline/Somatic	1	Cervical Squamous Cell Carcinoma and Endocervical Adenocarcinoma(n=287)	Cervix uteri	Squamous Cell Neoplasms	1	F
O60779	O60779.D93H	pathogenic	metabolic	metabolic	Somatic
O60779	O60779.W250C	pathogenic	other	other	Somatic
O60826	O60826.E239K	benign	other	other	Somatic
O60826	O60826.R321Q	conflicting-interpretations	other	other	Somatic
O60826	O60826.R384C	conflicting-interpretations	other	other	Somatic
O60828	O60828.P244L	pathogenic	neurological	neurological	Somatic
O60828	O60828.P78S	pathogenic	other	other	Somatic
O60828	O60828.Y65C	pathogenic	other	other	Somatic
O60832	O60832.A2V	pathogenic	cancer	cancer	Somatic
O60832	O60832.E41K	pathogenic	cancer	cancer	Somatic
O60832	O60832.F36V	pathogenic	cancer	cancer	Somatic
O60832	O60832.I38T	pathogenic	cancer	cancer	Somatic
O60832	O60832.K39E	pathogenic	cancer	cancer	Somatic
O60832	O60832.K43E	pathogenic	cancer	cancer	Somatic
O60832	O60832.L54V	pathogenic	cancer	cancer	Somatic
O60832	O60832.P10L	pathogenic	cancer	cancer	Somatic
O60832	O60832.P409L	pathogenic	cancer	cancer	Somatic
O60832	O60832.P40R	pathogenic	cancer	cancer	Somatic
O60832	O60832.Q31E	pathogenic	cancer	cancer	Somatic
O60832	O60832.Q31K	pathogenic	cancer	cancer	Somatic
O60832	O60832.R449G	pathogenic	other	other	Somatic
O60832	O60832.S50Y	pathogenic	cancer	cancer	Somatic
O60832	O60832.T408I	pathogenic	cancer	cancer	Somatic
O60832	O60832.T49M	pathogenic	cancer	cancer	Somatic
O60832	O60832.Y419N	pathogenic	cancer	cancer	Somatic
O60840	O60840.A928D	pathogenic	neurological	neurological	Somatic
O60840	O60840.C74R	pathogenic	neurological	neurological	Somatic
O60840	O60840.E1575K	pathogenic	other	other	Somatic
O60840	O60840.G150R	pathogenic	neurological	neurological	Somatic
O60840	O60840.G848S	pathogenic	other	other	Somatic
O60840	O60840.L860P	pathogenic	neurological	neurological	Somatic
O60840	O60840.R513G	pathogenic	other	other	Somatic	2	HIV+ Tumor Molecular Characterization Project - Cervical Cancer(n=85)|Esophageal Carcinoma(n=184)	Cervix uteri|Esophagus	Squamous Cell Neoplasms|Adenomas and Adenocarcinomas	1	G
O60840	O60840.R519Q	pathogenic	neurological	neurological	Germline
O60840	O60840.R70Q	benign	other	other	Germline/Somatic	1	Lung Squamous Cell Carcinoma(n=490)	Bronchus and lung	Squamous Cell Neoplasms	1	Q
O60840	O60840.S229P	pathogenic	neurological	neurological	Somatic
O60880	O60880.D33Y	pathogenic	immune	immune	Somatic
O60880	O60880.G27S	pathogenic	immune	immune	Somatic
O60880	O60880.L31P	pathogenic	immune	immune	Somatic
O60880	O60880.P101L	pathogenic	immune	immune	Somatic
O60880	O60880.R32T	pathogenic	immune	immune	Somatic
O60880	O60880.S28R	pathogenic	immune	immune	Somatic
O60880	O60880.V102G	pathogenic	immune	immune	Somatic
O60885	O60885.Q517P	pathogenic	other	other	Somatic
O60890	O60890.D679N	pathogenic	neurological	neurological	Somatic	1	Skin Cutaneous Melanoma(n=470)	Skin	Nevi and Melanomas	1	N
O60890	O60890.L249P	pathogenic	organ_abnormality	organ_abnormality	Somatic
O60890	O60890.L677M	pathogenic	other	other	Somatic
O60931	O60931.E227D	pathogenic	other	other	Somatic
O60931	O60931.G157D	pathogenic	metabolic	metabolic	Somatic
O60931	O60931.L158P	pathogenic	neurological;metabolic	mixed	Somatic
O60931	O60931.M287I	pathogenic	metabolic	metabolic	Somatic
O60931	O60931.N288K	pathogenic	metabolic	metabolic	Somatic
O60931	O60931.R151G	pathogenic	metabolic	metabolic	Somatic
O60931	O60931.S298N	pathogenic	metabolic	metabolic	Somatic
O60934	O60934.F263S	pathogenic	cancer;developmental;immune	mixed	Somatic
O60934	O60934.F393L	pathogenic	cancer;developmental;immune	mixed	Somatic
O60934	O60934.K423R	pathogenic	cancer;developmental;immune	mixed	Somatic
O60934	O60934.K665E	pathogenic	cancer;developmental;immune	mixed	Somatic
O60934	O60934.L421S	pathogenic	cardiovascular/hematologic;cancer;developmental;immune	mixed	Somatic
O60934	O60934.L489V	pathogenic	cancer;developmental;immune	mixed	Somatic
O60934	O60934.L574I	pathogenic	cancer;developmental;immune	mixed	Somatic
O60934	O60934.M416I	pathogenic	cancer;developmental;immune	mixed	Germline
O60934	O60934.N716D	pathogenic	cardiovascular/hematologic;cancer;developmental;immune	mixed	Germline
O60934	O60934.P199S	pathogenic	cardiovascular/hematologic;cancer;developmental;immune	mixed	Germline
O60934	O60934.P593A	pathogenic	cancer;developmental;immune	mixed	Germline
O60934	O60934.Q189E	pathogenic	cancer;developmental;immune	mixed	Somatic
O60934	O60934.Q492K	pathogenic	cancer;developmental;immune	mixed	Somatic
O60934	O60934.Q494K	pathogenic	cancer;developmental;immune	mixed	Somatic
O60934	O60934.R215W	pathogenic	cancer;developmental;immune	mixed	Somatic
O60934	O60934.R624C	pathogenic	cancer;developmental;immune	mixed	Somatic	1	Uterine Corpus Endometrial Carcinoma(n=512)	Corpus uteri	Adenomas and Adenocarcinomas	1	C
O60934	O60934.R714G	pathogenic	cancer;developmental;immune	mixed	Somatic	1	CPTAC-Brain, Head and Neck, Kidney, Lung, Pancreas, Uterus(n=1168)	Uterus, NOS	Adenomas and Adenocarcinomas	1	G
O60934	O60934.S411C	pathogenic	cancer;developmental;immune	mixed	Somatic
O60934	O60934.S438G	pathogenic	cancer;developmental;immune	mixed	Somatic
O60934	O60934.S667P	pathogenic	cardiovascular/hematologic;cancer;developmental;immune	mixed	Somatic
O60934	O60934.T253I	pathogenic	cancer;developmental;immune	mixed	Somatic
O60934	O60934.T452P	pathogenic	cancer;developmental;immune	mixed	Somatic	1	Uterine Corpus Endometrial Carcinoma(n=512)	Corpus uteri	Cystic, Mucinous and Serous Neoplasms	1	P
O60934	O60934.V346M	pathogenic	cardiovascular/hematologic;cancer;developmental;immune	mixed	Germline
O60934	O60934.V562I	pathogenic	cancer;developmental;immune	mixed	Germline
O60934	O60934.W722S	pathogenic	cancer;developmental;immune	mixed	Germline
O60936	O60936.A80T	pathogenic	organ_abnormality	organ_abnormality	Germline
O75030	O75030.E320Q	pathogenic	other	other	Somatic	1	Bladder Urothelial Carcinoma(n=408)	Bladder	Transitional Cell Papillomas and Carcinomas	1	Q
O75030	O75030.E425K	pathogenic	neurological;cancer	mixed	Somatic
O75030	O75030.K313N	pathogenic	neurological	neurological	Somatic
O75030	O75030.N317K	pathogenic	neurological	neurological	Somatic
O75030	O75030.N385D	pathogenic	other	other	Somatic
O75030	O75030.N385S	pathogenic	neurological	neurological	Somatic
O75030	O75030.R324G	pathogenic	neurological	neurological	Somatic
O75030	O75030.R377G	pathogenic	other	other	Somatic
O75030	O75030.S357P	pathogenic	neurological	neurological	Somatic	1	CPTAC-Breast, Colon, Ovary(n=328)	Colon	Adenomas and Adenocarcinomas	1	P
O75030	O75030.S405P	pathogenic	neurological;cancer	mixed	Somatic
O75030	O75030.Y265C	pathogenic	neurological	neurological	Somatic	1	CPTAC-Brain, Head and Neck, Kidney, Lung, Pancreas, Uterus(n=1168)	Bronchus and lung	Adenomas and Adenocarcinomas	1	C
O75112	O75112.A346T	pathogenic	musculoskeletal	musculoskeletal	Somatic
O75112	O75112.G229V	pathogenic	other	other	Somatic
O75112	O75112.I345M	pathogenic	cardiovascular/hematologic;musculoskeletal	mixed	Somatic
O75112	O75112.P290L	pathogenic	musculoskeletal	musculoskeletal	Somatic
O75112	O75112.P99S	pathogenic	musculoskeletal	musculoskeletal	Somatic
O75112	O75112.S189L	pathogenic	cardiovascular/hematologic;musculoskeletal	mixed	Germline
O75112	O75112.T206I	pathogenic	cardiovascular/hematologic;musculoskeletal	mixed	Germline
O75140	O75140.A452V	pathogenic	neurological	neurological	Germline
O75140	O75140.E689A	pathogenic	neurological	neurological	Germline
O75140	O75140.Q465E	pathogenic	other	other	Germline
O75140	O75140.R1087G	pathogenic	other	other	Somatic
O75140	O75140.R485Q	pathogenic	neurological	neurological	Somatic	1	Bladder Urothelial Carcinoma(n=408)	Bladder	Transitional Cell Papillomas and Carcinomas	1	Q
O75140	O75140.R487G	pathogenic	neurological	neurological	Somatic	1	CPTAC-Brain, Head and Neck, Kidney, Lung, Pancreas, Uterus(n=1168)	Uterus, NOS	Adenomas and Adenocarcinomas	1	G
O75140	O75140.R555G	pathogenic	other	other	Somatic	1	Uterine Corpus Endometrial Carcinoma(n=512)	Corpus uteri	Adenomas and Adenocarcinomas	1	G
O75140	O75140.R674C	pathogenic	neurological	neurological	Somatic
O75140	O75140.R843G	pathogenic	other	other	Somatic
O75140	O75140.S1073R	pathogenic	neurological	neurological	Somatic
O75140	O75140.S1104L	pathogenic	neurological	neurological	Somatic
O75140	O75140.S1162G	pathogenic	neurological	neurological	Somatic
O75140	O75140.S712F	pathogenic	neurological	neurological	Somatic
O75140	O75140.T1081P	pathogenic	neurological	neurological	Somatic
O75147	O75147.R489G	pathogenic	other	other	Somatic	1	Esophageal Carcinoma(n=184)	Esophagus	Adenomas and Adenocarcinomas	1	G
O75161	O75161.A1098T	pathogenic	metabolic	metabolic	Somatic
O75161	O75161.D3Y	pathogenic	metabolic;organ_abnormality	mixed	Somatic
O75161	O75161.D853Y	pathogenic	metabolic	metabolic	Somatic
O75161	O75161.G860E	pathogenic	metabolic	metabolic	Somatic
O75161	O75161.H782Q	pathogenic	metabolic	metabolic	Somatic	1	Lung Adenocarcinoma(n=559)	Bronchus and lung	Adenomas and Adenocarcinomas	1	Q
O75161	O75161.P1160L	pathogenic	metabolic	metabolic	Somatic
O75161	O75161.P541L	pathogenic	metabolic	metabolic	Somatic
O75161	O75161.P776R	pathogenic	metabolic	metabolic	Somatic
O75161	O75161.R1192W	pathogenic	metabolic	metabolic	Somatic
O75161	O75161.R469W	pathogenic	metabolic	metabolic	Somatic	1	Uterine Corpus Endometrial Carcinoma(n=512)	Corpus uteri	Adenomas and Adenocarcinomas	1	W
O75161	O75161.R848Q	pathogenic	metabolic	metabolic	Germline
O75161	O75161.T627M	pathogenic	metabolic	metabolic	Germline/Somatic	1	Stomach Adenocarcinoma(n=434)	Stomach	Adenomas and Adenocarcinomas	1	M
O75190	O75190.F100V	pathogenic	neurological	neurological	Somatic
O75190	O75190.F89I	pathogenic	neurological;musculoskeletal	mixed	Germline
O75190	O75190.F89L	pathogenic	neurological	neurological	Germline
O75190	O75190.F91I	pathogenic	neurological	neurological	Somatic
O75190	O75190.F91L	pathogenic	neurological	neurological	Somatic	1	Liver Hepatocellular Carcinoma(n=369)	Liver and intrahepatic bile ducts	Adenomas and Adenocarcinomas	3	I|L|V
O75190	O75190.F91V	pathogenic	neurological	neurological	Somatic
O75190	O75190.F93L	pathogenic	neurological	neurological	Somatic
O75190	O75190.P96R	pathogenic	neurological;musculoskeletal	mixed	Somatic
O75197	O75197.D1551N	pathogenic	metabolic	metabolic	Somatic
O75197	O75197.D1551Y	pathogenic	other	other	Somatic
O75197	O75197.R1529S	pathogenic	metabolic	metabolic	Somatic
O75197	O75197.R1534G	pathogenic	other	other	Somatic	1	Cervical Squamous Cell Carcinoma and Endocervical Adenocarcinoma(n=287)	Cervix uteri	Adenomas and Adenocarcinomas	1	G
O75197	O75197.Y1517C	pathogenic	organ_abnormality	organ_abnormality	Somatic
O75306	O75306.A90T	pathogenic	neurological	neurological	Somatic
O75326	O75326.R207Q	benign	other	other	Somatic
O75326	O75326.R207W	benign	other	other	Somatic	3	Exceptional Responders(n=19)|Skin Cutaneous Melanoma(n=470)|Uterine Corpus Endometrial Carcinoma(n=512)	Ovary|Skin|Corpus uteri	Epithelial Neoplasms, NOS|Nevi and Melanomas|Adenomas and Adenocarcinomas	2	Q|W
O75342	O75342.L113P	pathogenic	integumentary	integumentary	Somatic
O75342	O75342.P127S	pathogenic	integumentary	integumentary	Germline
O75342	O75342.R114W	pathogenic	integumentary	integumentary	Germline
O75342	O75342.W177L	pathogenic	other	other	Somatic
O75352	O75352.G73E	pathogenic	integumentary	integumentary	Germline
O75360	O75360.R120C	pathogenic	neurological	neurological	Germline
O75360	O75360.R120H	pathogenic	neurological;metabolic	mixed	Somatic	2	Breast Invasive Carcinoma(n=969)|Stomach Adenocarcinoma(n=434)	Breast|Stomach	Ductal and Lobular Neoplasms|Adenomas and Adenocarcinomas	2	C|H
O75360	O75360.R125W	pathogenic	neurological	neurological	Somatic
O75360	O75360.R16G	pathogenic	neurological	neurological	Somatic
O75360	O75360.R73C	pathogenic	neurological	neurological	Somatic
O75360	O75360.R73H	pathogenic	neurological	neurological	Somatic
O75364	O75364.S13N	pathogenic	neurological	neurological	Somatic
O75369	O75369.G361D	pathogenic	musculoskeletal	musculoskeletal	Somatic
O75369	O75369.G361S	pathogenic	musculoskeletal	musculoskeletal	Somatic
O75369	O75369.G361V	pathogenic	other	other	Somatic
O75369	O75369.G363E	pathogenic	musculoskeletal	musculoskeletal	Somatic
O75376	O75376.E1230K	#N/A	other	other	NA
O75376	O75376.G1147E	#N/A	other	other	NA
O75376	O75376.K482N	#N/A	other	other	NA
O75376	O75376.P1081L	benign	other	other	Somatic	2	Head and Neck Squamous Cell Carcinoma(n=509)|Lung Squamous Cell Carcinoma(n=490)	Other and unspecified parts of mouth|Bones, joints and articular cartilage of other and unspecified sites|Bronchus and lung	Squamous Cell Neoplasms|Squamous Cell Neoplasms	1	L
O75376	O75376.R187C	benign	other	other	Somatic	1	Skin Cutaneous Melanoma(n=470)	Skin	Nevi and Melanomas	1	C
O75376	O75376.R33C	pathogenic	organ_abnormality	organ_abnormality	Germline
O75380	O75380.R83W	pathogenic	other	other	Germline/Somatic	1	Stomach Adenocarcinoma(n=434)	Stomach	Adenomas and Adenocarcinomas	1	W
O75398	O75398.I228S	pathogenic	neurological	neurological	Somatic
O75398	O75398.R224W	pathogenic	neurological	neurological	Somatic
O75398	O75398.R226W	pathogenic	neurological	neurological	Germline/Somatic	1	CPTAC-Brain, Head and Neck, Kidney, Lung, Pancreas, Uterus(n=1168)	Bronchus and lung	Squamous Cell Neoplasms	1	W
O75398	O75398.R246T	pathogenic	neurological	neurological	Somatic
O75398	O75398.R254S	pathogenic	neurological	neurological	Somatic
O75398	O75398.W234G	pathogenic	other	other	Somatic
O75398	O75398.W234R	pathogenic	neurological	neurological	Somatic
O75419	O75419.R157C	pathogenic	developmental	developmental	Somatic	1	Uterine Corpus Endometrial Carcinoma(n=512)	Corpus uteri	Adenomas and Adenocarcinomas	1	C
O75444	O75444.A302V	pathogenic	neurological;developmental	mixed	Somatic	1	Uterine Corpus Endometrial Carcinoma(n=512)	Corpus uteri	Adenomas and Adenocarcinomas	1	V
O75444	O75444.E273D	pathogenic	organ_abnormality	organ_abnormality	Somatic
O75444	O75444.P59H	pathogenic	developmental	developmental	Somatic
O75444	O75444.P59L	pathogenic	developmental	developmental	Somatic
O75444	O75444.P63R	pathogenic	organ_abnormality	organ_abnormality	Somatic
O75444	O75444.P69R	pathogenic	developmental	developmental	Somatic
O75444	O75444.Q303L	pathogenic	neurological	neurological	Somatic
O75444	O75444.Q303P	pathogenic	neurological	neurological	Somatic
O75444	O75444.S54L	pathogenic	developmental	developmental	Somatic
O75444	O75444.T58A	pathogenic	developmental	developmental	Somatic
O75444	O75444.T58I	pathogenic	developmental	developmental	Somatic
O75444	O75444.T62R	pathogenic	developmental	developmental	Somatic
O75496	O75496.K17R	pathogenic	developmental	developmental	Somatic
O75533	O75533.P351L	#N/A	other	other	NA
O75533	O75533.P370L	#N/A	other	other	NA
O75533	O75533.R199H	#N/A	other	other	NA
O75581	O75581.A19V	pathogenic	other	other	Somatic
O75603	O75603.L379Q	pathogenic	cancer	cancer	Somatic
O75603	O75603.Q251E	pathogenic	cancer	cancer	Somatic
O75603	O75603.R110W	pathogenic	metabolic	metabolic	Somatic	2	Head and Neck Squamous Cell Carcinoma(n=509)|Acute Myeloid Leukemia(n=144)	Other and unspecified parts of tongue|Hematopoietic and reticuloendothelial systems	Squamous Cell Neoplasms|Myeloid Leukemias	1	W
O75603	O75603.Y394S	pathogenic	metabolic;cancer	mixed	Somatic
O75626	O75626.H621Y	#N/A	other	other	NA
O75648	O75648.L253P	pathogenic	other	other	Somatic
O75648	O75648.R240G	pathogenic	other	other	Germline
O75665	O75665.F310S	pathogenic	other	other	Somatic
O75665	O75665.S435R	pathogenic	other	other	Somatic
O75695	O75695.C3S	pathogenic	neurological	neurological	Germline
O75712	O75712.E100K	pathogenic	other	other	Somatic
O75712	O75712.H105N	benign	other	other	Somatic
O75762	O75762.N855S	pathogenic	neurological	neurological	Somatic
O75771	O75771.F305L	pathogenic	cancer	cancer	Somatic
O75771	O75771.G289S	pathogenic	cancer	cancer	Somatic
O75771	O75771.I311N	pathogenic	cancer	cancer	Somatic
O75771	O75771.R253G	pathogenic	cancer	cancer	Somatic
O75771	O75771.R291H	pathogenic	cancer	cancer	Somatic	2	Cervical Squamous Cell Carcinoma and Endocervical Adenocarcinoma(n=287)|Uterine Corpus Endometrial Carcinoma(n=512)	Cervix uteri|Corpus uteri	Complex Epithelial Neoplasms|Adenomas and Adenocarcinomas	1	H
O75771	O75771.T328I	pathogenic	cancer	cancer	Somatic
O75838	O75838.E64D	pathogenic	neurological	neurological	Somatic
O75845	O75845.G211D	pathogenic	developmental	developmental	Somatic
O75880	O75880.G132S	pathogenic	metabolic	metabolic	Somatic
O75881	O75881.W175C	pathogenic	other	other	Somatic
O75914	O75914.R67C	pathogenic	neurological	neurological	Somatic
O75923	O75923.A170E	pathogenic	neurological;musculoskeletal	mixed	Somatic
O75923	O75923.E1734G	pathogenic	musculoskeletal	musculoskeletal	Somatic
O75923	O75923.E2008K	pathogenic	neurological;musculoskeletal	mixed	Somatic
O75923	O75923.G128E	pathogenic	neurological;musculoskeletal	mixed	Somatic
O75923	O75923.G1543D	pathogenic	musculoskeletal	musculoskeletal	Somatic
O75923	O75923.G155R	benign	other	other	Somatic
O75923	O75923.G234E	pathogenic	neurological;musculoskeletal	mixed	Somatic
O75923	O75923.I1298V	pathogenic	neurological;musculoskeletal	mixed	Somatic
O75923	O75923.K211E	pathogenic	other	other	Somatic
O75923	O75923.L556P	pathogenic	neurological;musculoskeletal	mixed	Somatic
O75923	O75923.P1029L	pathogenic	neurological;musculoskeletal	mixed	Somatic
O75923	O75923.P134L	pathogenic	neurological;musculoskeletal	mixed	Somatic
O75923	O75923.Q570K	pathogenic	other	other	Somatic
O75923	O75923.R1768P	pathogenic	other	other	Somatic
O75923	O75923.R1768Q	pathogenic	neurological;musculoskeletal	mixed	Somatic
O75923	O75923.R1768W	pathogenic	neurological;musculoskeletal	mixed	Germline
O75923	O75923.R2000Q	pathogenic	neurological;musculoskeletal	mixed	Germline
O75923	O75923.R2020K	#N/A	other	other	Somatic
O75923	O75923.R2020M	#N/A	other	other	Somatic
O75923	O75923.R204G	pathogenic	neurological;musculoskeletal	mixed	Somatic	2	Uterine Corpus Endometrial Carcinoma(n=512)|Colon Adenocarcinoma(n=428)	Corpus uteri|Colon	Adenomas and Adenocarcinomas|Adenomas and Adenocarcinomas	1	G
O75923	O75923.R253W	pathogenic	neurological;musculoskeletal	mixed	Somatic	2	Colon Adenocarcinoma(n=428)|Ovarian Serous Cystadenocarcinoma(n=419)	Colon|Ovary	Adenomas and Adenocarcinomas|Cystic, Mucinous and Serous Neoplasms	1	W
O75923	O75923.R555W	pathogenic	neurological;musculoskeletal	mixed	Somatic	1	Lymphoid Neoplasm Diffuse Large B-cell Lymphoma(n=47)	Lymph nodes	Mature B-Cell Lymphomas	1	W
O75923	O75923.S483L	pathogenic	neurological;musculoskeletal	mixed	Somatic	2	CPTAC-Brain, Head and Neck, Kidney, Lung, Pancreas, Uterus(n=1168)|Skin Cutaneous Melanoma(n=470)	Kidney|Skin	Adenomas and Adenocarcinomas|Nevi and Melanomas	2	L|W
O75923	O75923.S483W	pathogenic	other	other	Somatic	2	CPTAC-Brain, Head and Neck, Kidney, Lung, Pancreas, Uterus(n=1168)|Skin Cutaneous Melanoma(n=470)	Kidney|Skin	Adenomas and Adenocarcinomas|Nevi and Melanomas	2	L|W
O75923	O75923.T252M	pathogenic	neurological;musculoskeletal	mixed	Somatic
O75925	O75925.S106L	pathogenic	metabolic	metabolic	Somatic
O75970	O75970.D801Y	pathogenic	organ_abnormality	organ_abnormality	Somatic
O76001	O76001.R226Q	benign	other	other	Somatic	1	CPTAC-Brain, Head and Neck, Kidney, Lung, Pancreas, Uterus(n=1168)	Uterus, NOS	Adenomas and Adenocarcinomas	1	Q
O76024	O76024.A126T	pathogenic	other	other	Somatic	1	Colon Adenocarcinoma(n=428)	Colon	Adenomas and Adenocarcinomas	1	T
O76024	O76024.A133T	pathogenic	other	other	Germline
O76024	O76024.A519V	pathogenic	neurological;metabolic	mixed	Germline
O76024	O76024.A58V	pathogenic	other	other	Germline
O76024	O76024.D171N	pathogenic	neurological	neurological	Germline
O76024	O76024.D211N	pathogenic	other	other	Germline/Somatic	1	Esophageal Carcinoma(n=184)	Esophagus	Squamous Cell Neoplasms	1	N
O76024	O76024.E169K	pathogenic	other	other	Somatic
O76024	O76024.E462G	pathogenic	neurological	neurological	Somatic
O76024	O76024.G562R	pathogenic	other	other	Somatic
O76024	O76024.G562S	pathogenic	other	other	Somatic
O76024	O76024.H109Y	pathogenic	metabolic	metabolic	Somatic
O76024	O76024.R228H	pathogenic	neurological;metabolic	mixed	Somatic
O76024	O76024.R42G	pathogenic	other	other	Somatic
O76024	O76024.R457S	pathogenic	neurological;metabolic	mixed	Somatic
O76024	O76024.R558C	pathogenic	metabolic	metabolic	Somatic
O76024	O76024.R558H	pathogenic	neurological;metabolic	mixed	Somatic
O76024	O76024.R558S	pathogenic	other	other	Somatic
O76024	O76024.R611Y	pathogenic	neurological;metabolic	mixed	Somatic
O76024	O76024.R629Q	pathogenic	neurological;metabolic	mixed	Germline/Somatic	1	Uterine Corpus Endometrial Carcinoma(n=512)	Corpus uteri	Adenomas and Adenocarcinomas	2	Q|W
O76024	O76024.R629W	pathogenic	other	other	Germline/Somatic	1	Uterine Corpus Endometrial Carcinoma(n=512)	Corpus uteri	Adenomas and Adenocarcinomas	2	Q|W
O76024	O76024.S32L	pathogenic	neurological;metabolic	mixed	Germline/Somatic	1	Uterine Corpus Endometrial Carcinoma(n=512)	Corpus uteri	Epithelial Neoplasms, NOS	1	L
O76024	O76024.Y110N	pathogenic	other	other	Somatic
O76039	O76039.A40V	pathogenic	neurological;metabolic	mixed	Somatic	2	Breast Invasive Carcinoma(n=969)|Uterine Corpus Endometrial Carcinoma(n=512)	Breast|Corpus uteri	Ductal and Lobular Neoplasms|Adenomas and Adenocarcinomas	1	V
O76039	O76039.I38S	pathogenic	other	other	Somatic
O76039	O76039.I41F	pathogenic	other	other	Somatic
O76039	O76039.K42R	pathogenic	metabolic	metabolic	Somatic
O76039	O76039.N399T	pathogenic	neurological;metabolic	mixed	Somatic
O76039	O76039.P647L	benign	other	other	Somatic
O76039	O76039.Q902K	pathogenic	other	other	Somatic
O76039	O76039.R158H	pathogenic	other	other	Somatic
O76039	O76039.R158P	pathogenic	metabolic	metabolic	Somatic
O76039	O76039.R175I	pathogenic	other	other	Somatic
O76039	O76039.R175S	pathogenic	neurological;metabolic	mixed	Somatic
O76039	O76039.R31G	pathogenic	metabolic	metabolic	Somatic
O76039	O76039.V172I	pathogenic	other	other	Somatic	1	Liver Hepatocellular Carcinoma(n=369)	Liver and intrahepatic bile ducts	Adenomas and Adenocarcinomas	1	I
O76039	O76039.V718M	pathogenic	metabolic	metabolic	Somatic
O76039	O76039.W176C	pathogenic	neurological;metabolic	mixed	Somatic
O76039	O76039.W176G	pathogenic	metabolic	metabolic	Somatic
O76039	O76039.W176R	pathogenic	metabolic	metabolic	Somatic
O76039-1	O76039-1.P976L	pathogenic	metabolic	metabolic	Germline/Somatic	1	Uterine Corpus Endometrial Carcinoma(n=512)	Corpus uteri	Adenomas and Adenocarcinomas	1	L
O76041	O76041.A726T	benign	other	other	Somatic	1	Skin Cutaneous Melanoma(n=470)	Skin	Nevi and Melanomas	1	T
O76041	O76041.R613Q	pathogenic	musculoskeletal	musculoskeletal	Somatic
O76082	O76082.E452K	pathogenic	neurological;metabolic	mixed	Somatic
O76082	O76082.F17L	pathogenic	neurological;metabolic	mixed	Somatic
O76082	O76082.G15W	pathogenic	neurological;metabolic	mixed	Germline
O76082	O76082.G462V	pathogenic	neurological	neurological	Somatic
O76082	O76082.M177V	pathogenic	neurological;metabolic	mixed	Germline
O76082	O76082.P16L	pathogenic	neurological	neurological	Somatic
O76082	O76082.P398L	pathogenic	neurological;metabolic	mixed	Germline
O76082	O76082.P455R	pathogenic	neurological;metabolic	mixed	Germline
O76082	O76082.R169P	pathogenic	metabolic	metabolic	Germline
O76082	O76082.R169Q	pathogenic	neurological;metabolic	mixed	Germline
O76082	O76082.R169W	pathogenic	neurological;metabolic	mixed	Somatic
O76082	O76082.R19H	pathogenic	other	other	Somatic
O76082	O76082.R19P	pathogenic	neurological;metabolic	mixed	Somatic
O76082	O76082.R399Q	pathogenic	neurological;metabolic	mixed	Somatic
O76082	O76082.R399W	pathogenic	neurological;metabolic	mixed	Somatic
O76082	O76082.S467C	pathogenic	neurological;metabolic	mixed	Somatic
O76082	O76082.V175M	pathogenic	neurological;metabolic	mixed	Somatic
O76082	O76082.W14C	pathogenic	other	other	Somatic
O76090	O76090.P457R	pathogenic	neurological	neurological	Somatic
O76094	O76094.R207H	pathogenic	musculoskeletal	musculoskeletal	Somatic	1	NCI Cancer Model Development for the Human Cancer Model Initiative(n=226)	Pancreas	Ductal and Lobular Neoplasms	1	H
O94761	O94761.P466L	pathogenic	developmental	developmental	Germline
O94761	O94761.Q28K	pathogenic	developmental	developmental	Somatic
O94761	O94761.W269S	pathogenic	cancer;developmental	mixed	Germline
O94805	O94805.D77G	pathogenic	neurological	neurological	Somatic
O94805	O94805.L206P	pathogenic	metabolic	metabolic	Somatic
O94827	O94827.G876R	#N/A	other	other	NA
O94827	O94827.G876S	#N/A	other	other	NA
O94827	O94827.M161T	pathogenic	neurological;musculoskeletal	mixed	Somatic
O94830	O94830.G76Y	pathogenic	other	other	Somatic
O94855	O94855.G233R	pathogenic	neurological	neurological	Somatic
O94885	O94885.E509K	pathogenic	integumentary	integumentary	Somatic
O94885	O94885.E617K	pathogenic	cancer	cancer	Somatic	2	Breast Invasive Carcinoma(n=969)|Cervical Squamous Cell Carcinoma and Endocervical Adenocarcinoma(n=287)	Breast|Cervix uteri	Ductal and Lobular Neoplasms|Squamous Cell Neoplasms	1	K
O94885	O94885.L515P	pathogenic	integumentary	integumentary	Somatic
O94885	O94885.S507A	pathogenic	integumentary	integumentary	Somatic
O94885	O94885.S519N	pathogenic	integumentary	integumentary	Somatic
O94885	O94885.Y551D	pathogenic	integumentary	integumentary	Somatic
O94885	O94885.Y551H	pathogenic	integumentary	integumentary	Somatic
O94903	O94903.P87L	pathogenic	neurological	neurological	Somatic
O94906	O94906.D184H	pathogenic	neurological	neurological	Somatic
O94906	O94906.R729W	pathogenic	neurological	neurological	Somatic
O94966	O94966.E421D	pathogenic	other	other	Somatic
O94966	O94966.V451I	pathogenic	other	other	Somatic
O94966	O94966.V451L	pathogenic	other	other	Somatic
O94972	O94972.R471G	pathogenic	other	other	Somatic	1	Stomach Adenocarcinoma(n=434)	Stomach	Adenomas and Adenocarcinomas	1	G
O94986	O94986.A1109P	pathogenic	developmental	developmental	Germline
O94986	O94986.K667R	pathogenic	developmental	developmental	Germline
O94986	O94986.Q265P	pathogenic	developmental	developmental	Somatic
O94986	O94986.R987G	pathogenic	other	other	Somatic
O94986	O94986.V1562I	pathogenic	developmental	developmental	Somatic
O94991	O94991.E839Q	pathogenic	other	other	Somatic
O95076	O95076.L168V	pathogenic	musculoskeletal	musculoskeletal	Somatic
O95076	O95076.N203S	pathogenic	musculoskeletal	musculoskeletal	Somatic
O95076	O95076.R183W	pathogenic	musculoskeletal	musculoskeletal	Somatic	1	Skin Cutaneous Melanoma(n=470)	Skin	Nevi and Melanomas	1	W
O95076	O95076.R196W	pathogenic	musculoskeletal	musculoskeletal	Somatic
O95140	O95140.A166V	pathogenic	neurological	neurological	Somatic
O95140	O95140.A383V	pathogenic	neurological	neurological	Somatic
O95140	O95140.G176S	pathogenic	neurological	neurological	Somatic
O95140	O95140.H165D	pathogenic	neurological	neurological	Somatic
O95140	O95140.H165R	pathogenic	neurological	neurological	Somatic
O95140	O95140.H165Y	pathogenic	neurological	neurological	Somatic
O95140	O95140.L146F	pathogenic	neurological	neurological	Somatic
O95140	O95140.V160G	pathogenic	neurological	neurological	Somatic
O95169	O95169.P76L	pathogenic	other	other	Somatic	1	CPTAC-Brain, Head and Neck, Kidney, Lung, Pancreas, Uterus(n=1168)	Uterus, NOS	Adenomas and Adenocarcinomas	2	L|Q
O95169	O95169.P76Q	pathogenic	metabolic;developmental	mixed	Somatic	1	CPTAC-Brain, Head and Neck, Kidney, Lung, Pancreas, Uterus(n=1168)	Uterus, NOS	Adenomas and Adenocarcinomas	2	L|Q
O95169	O95169.Y62H	pathogenic	metabolic;developmental	mixed	Somatic
O95180	O95180.A598V	pathogenic	other	other	Somatic
O95180	O95180.A748V	pathogenic	neurological	neurological	Germline/Somatic	2	Multiple Myeloma CoMMpass Study(n=959)|Esophageal Carcinoma(n=184)	Hematopoietic and reticuloendothelial systems|Esophagus	Plasma Cell Tumors|Adenomas and Adenocarcinomas	1	V
O95180	O95180.F161L	pathogenic	other	other	Germline
O95180	O95180.G499S	pathogenic	neurological;metabolic	mixed	Germline
O95180	O95180.G755D	pathogenic	neurological;metabolic	mixed	Somatic
O95180	O95180.G773D	pathogenic	neurological;metabolic	mixed	Somatic
O95180	O95180.G784S	pathogenic	neurological	neurological	Somatic
O95180	O95180.I2300V	pathogenic	other	other	Somatic
O95180	O95180.P2083L	pathogenic	neurological;metabolic	mixed	Somatic
O95180	O95180.P618L	pathogenic	neurological;metabolic	mixed	Germline
O95180	O95180.P648L	pathogenic	neurological	neurological	Likely germline
O95180	O95180.P684H	pathogenic	neurological	neurological	Germline
O95180	O95180.P684R	pathogenic	other	other	Germline
O95180	O95180.R744Q	pathogenic	neurological;metabolic	mixed	Germline/Somatic	1	Skin Cutaneous Melanoma(n=470)	Skin	Nevi and Melanomas	1	Q
O95180	O95180.R788C	pathogenic	neurological;metabolic	mixed	Germline
O95180	O95180.R788S	pathogenic	other	other	Germline
O95180	O95180.T1083M	pathogenic	other	other	Somatic
O95180	O95180.V1951E	pathogenic	neurological;metabolic	mixed	Somatic
O95185	O95185.T835M	pathogenic	neurological	neurological	Somatic
O95255	O95255.D1238H	pathogenic	musculoskeletal	musculoskeletal	Somatic
O95255	O95255.D1361N	pathogenic	musculoskeletal	musculoskeletal	Somatic
O95255	O95255.D1361Y	benign	other	other	Somatic
O95255	O95255.D718G	pathogenic	musculoskeletal	musculoskeletal	Somatic
O95255	O95255.E1245D	pathogenic	musculoskeletal	musculoskeletal	Somatic
O95255	O95255.E125K	pathogenic	cardiovascular/hematologic;musculoskeletal	mixed	Somatic
O95255	O95255.E242Q	pathogenic	other	other	Somatic	1	Uterine Corpus Endometrial Carcinoma(n=512)	Corpus uteri	Epithelial Neoplasms, NOS|Adenomas and Adenocarcinomas	1	Q
O95255	O95255.E709G	pathogenic	musculoskeletal	musculoskeletal	Somatic
O95255	O95255.E709K	pathogenic	musculoskeletal	musculoskeletal	Germline
O95255	O95255.G1263R	pathogenic	cardiovascular/hematologic;musculoskeletal	mixed	Germline/Somatic	1	Colon Adenocarcinoma(n=428)	Colon	Adenomas and Adenocarcinomas	1	R
O95255	O95255.G129E	pathogenic	musculoskeletal	musculoskeletal	Germline/Somatic	1	NCI Cancer Model Development for the Human Cancer Model Initiative(n=226)	Skin	Nevi and Melanomas	1	E
O95255	O95255.G1501C	pathogenic	other	other	Germline
O95255	O95255.G1501S	pathogenic	musculoskeletal	musculoskeletal	Germline
O95255	O95255.G207R	pathogenic	musculoskeletal	musculoskeletal	Somatic	1	CPTAC-Brain, Head and Neck, Kidney, Lung, Pancreas, Uterus(n=1168)	Bronchus and lung	Adenomas and Adenocarcinomas	1	R
O95255	O95255.G226R	pathogenic	musculoskeletal	musculoskeletal	Somatic
O95255	O95255.G61D	pathogenic	musculoskeletal	musculoskeletal	Somatic
O95255	O95255.K281E	pathogenic	musculoskeletal	musculoskeletal	Somatic
O95255	O95255.L1226I	pathogenic	musculoskeletal	musculoskeletal	Somatic
O95255	O95255.L248F	pathogenic	musculoskeletal	musculoskeletal	Somatic
O95255	O95255.L252F	pathogenic	musculoskeletal	musculoskeletal	Somatic
O95255	O95255.L252I	benign	other	other	Somatic
O95255	O95255.L495H	pathogenic	musculoskeletal	musculoskeletal	Somatic
O95255	O95255.L851P	pathogenic	musculoskeletal	musculoskeletal	Somatic
O95255	O95255.N497K	pathogenic	musculoskeletal	musculoskeletal	Somatic
O95255	O95255.R1221C	pathogenic	cardiovascular/hematologic;musculoskeletal	mixed	Somatic	1	CPTAC-Brain, Head and Neck, Kidney, Lung, Pancreas, Uterus(n=1168)	Uterus, NOS	Adenomas and Adenocarcinomas	2	C|H
O95255	O95255.R1221H	pathogenic	cardiovascular/hematologic;musculoskeletal	mixed	Somatic
O95255	O95255.R1235G	pathogenic	other	other	Somatic	1	Uterine Corpus Endometrial Carcinoma(n=512)	Corpus uteri	Adenomas and Adenocarcinomas	2	G|W
O95255	O95255.R1235W	pathogenic	cardiovascular/hematologic;musculoskeletal	mixed	Somatic	1	Uterine Corpus Endometrial Carcinoma(n=512)	Corpus uteri	Adenomas and Adenocarcinomas	2	G|W
O95255	O95255.R265G	pathogenic	cardiovascular/hematologic;musculoskeletal	mixed	Somatic
O95255	O95255.R487Q	pathogenic	musculoskeletal	musculoskeletal	Somatic
O95255	O95255.R489W	pathogenic	musculoskeletal	musculoskeletal	Somatic
O95255	O95255.R64Q	pathogenic	cardiovascular/hematologic;musculoskeletal	mixed	Somatic
O95255	O95255.R881S	pathogenic	musculoskeletal	musculoskeletal	Somatic
O95255	O95255.R887C	pathogenic	cardiovascular/hematologic;musculoskeletal	mixed	Somatic
O95255	O95255.R887S	benign	other	other	Somatic
O95255	O95255.S238L	pathogenic	other	other	Somatic	1	Skin Cutaneous Melanoma(n=470)	Skin	Nevi and Melanomas	1	L
O95255	O95255.W1241C	pathogenic	musculoskeletal	musculoskeletal	Somatic
O95255	O95255.W218C	pathogenic	musculoskeletal	musculoskeletal	Somatic
O95255	O95255.Y1239H	pathogenic	musculoskeletal	musculoskeletal	Somatic
O95259	O95259.G375R	pathogenic	other	other	Somatic
O95259	O95259.L379P	pathogenic	neurological	neurological	Somatic
O95259	O95259.L379V	pathogenic	other	other	Somatic
O95259	O95259.V383L	pathogenic	other	other	Somatic
O95278	O95278.H105R	pathogenic	neurological	neurological	Somatic
O95278	O95278.R108C	pathogenic	neurological	neurological	Germline
O95278	O95278.R91P	pathogenic	neurological	neurological	Somatic
O95295	O95295.R55W	pathogenic	other	other	Somatic
O95343	O95343.A93D	pathogenic	developmental	developmental	Somatic
O95343	O95343.F213V	pathogenic	developmental	developmental	Somatic
O95343	O95343.F254L	pathogenic	developmental	developmental	Somatic
O95343	O95343.G244C	pathogenic	developmental	developmental	Somatic
O95343	O95343.G37C	pathogenic	developmental	developmental	Germline
O95343	O95343.G69D	pathogenic	developmental	developmental	Germline
O95343	O95343.L226V	pathogenic	developmental	developmental	Somatic
O95343	O95343.M79V	pathogenic	developmental	developmental	Somatic
O95343	O95343.P231R	pathogenic	developmental	developmental	Somatic
O95343	O95343.P297L	pathogenic	developmental	developmental	Somatic
O95343	O95343.Q227P	pathogenic	developmental	developmental	Somatic
O95343	O95343.Q259H	pathogenic	other	other	Somatic
O95343	O95343.R218P	pathogenic	developmental	developmental	Somatic
O95343	O95343.R218W	pathogenic	developmental	developmental	Somatic
O95343	O95343.R257G	pathogenic	developmental	developmental	Somatic
O95343	O95343.R257P	pathogenic	developmental	developmental	Somatic
O95343	O95343.R257W	pathogenic	developmental	developmental	Somatic
O95343	O95343.R258L	pathogenic	developmental	developmental	Somatic
O95343	O95343.R262H	pathogenic	developmental	developmental	Somatic
O95343	O95343.R269M	pathogenic	developmental	developmental	Somatic
O95343	O95343.R269S	pathogenic	developmental	developmental	Somatic
O95343	O95343.R269T	pathogenic	developmental	developmental	Somatic
O95343	O95343.T202I	pathogenic	developmental	developmental	Somatic
O95343	O95343.V250A	pathogenic	developmental	developmental	Somatic
O95343	O95343.V92G	pathogenic	developmental	developmental	Somatic
O95363	O95363.H226Y	pathogenic	developmental	developmental	Somatic
O95363	O95363.R223C	pathogenic	developmental	developmental	Somatic
O95363	O95363.S34L	pathogenic	developmental	developmental	Somatic
O95394	O95394.D502N	pathogenic	other	other	Somatic
O95394	O95394.D502Y	pathogenic	metabolic;immune	mixed	Somatic
O95394	O95394.E501Q	pathogenic	metabolic;immune	mixed	Somatic
O95409	O95409.C335F	pathogenic	developmental	developmental	Somatic
O95409	O95409.D128N	pathogenic	developmental	developmental	Somatic
O95409	O95409.D152F	pathogenic	developmental	developmental	Somatic
O95409	O95409.D37N	pathogenic	developmental	developmental	Somatic
O95409	O95409.F314C	pathogenic	developmental	developmental	Somatic
O95409	O95409.H291Y	pathogenic	developmental	developmental	Somatic
O95409	O95409.H327Y	pathogenic	developmental	developmental	Somatic
O95409	O95409.H415Q	pathogenic	developmental	developmental	Somatic
O95409	O95409.Q213E	pathogenic	other	other	Somatic
O95409	O95409.Q36P	pathogenic	developmental	developmental	Somatic
O95409	O95409.R325L	pathogenic	developmental	developmental	Somatic
O95409	O95409.R325S	pathogenic	developmental	developmental	Somatic
O95409	O95409.R373P	pathogenic	developmental	developmental	Somatic
O95409	O95409.S272N	pathogenic	developmental	developmental	Somatic
O95409	O95409.W304R	pathogenic	developmental	developmental	Somatic
O95409	O95409.Y402N	pathogenic	developmental	developmental	Somatic
O95425	O95425.S1209L	pathogenic	other	other	Somatic
O95425	O95425.S1209W	pathogenic	organ_abnormality	organ_abnormality	NA
O95427	O95427.R709Q	pathogenic	metabolic	metabolic	Somatic
O95427	O95427.S893R	pathogenic	metabolic	metabolic	Germline
O95455	O95455.N298D	pathogenic	developmental	developmental	Somatic
O95477	O95477.D1289N	pathogenic	metabolic	metabolic	Germline
O95477	O95477.N1800H	pathogenic	metabolic	metabolic	Germline
O95477	O95477.R1901S	pathogenic	metabolic	metabolic	Somatic
O95500	O95500.G232R	pathogenic	neurological	neurological	Somatic
O95528	O95528.E437K	pathogenic	other	other	Somatic
O95528	O95528.G445E	pathogenic	other	other	Somatic
O95528	O95528.R231G	pathogenic	other	other	Somatic
O95528	O95528.R231Q	pathogenic	other	other	Somatic	1	CPTAC-Brain, Head and Neck, Kidney, Lung, Pancreas, Uterus(n=1168)	Bronchus and lung	Adenomas and Adenocarcinomas	3	G|Q|W
O95528	O95528.R231W	pathogenic	other	other	Somatic
O95528	O95528.S81R	pathogenic	other	other	Somatic
O95613	O95613.E1037K	pathogenic	other	other	Somatic	1	Uterine Corpus Endometrial Carcinoma(n=512)	Corpus uteri	Adenomas and Adenocarcinomas	1	K
O95613	O95613.E1568K	pathogenic	other	other	Somatic
O95613	O95613.E1860K	pathogenic	other	other	Somatic
O95613	O95613.F2319L	pathogenic	musculoskeletal	musculoskeletal	Somatic
O95613	O95613.I416V	conflicting-interpretations	other	other	Somatic
O95613	O95613.L2434I	conflicting-interpretations	other	other	Germline
O95613	O95613.L2487V	pathogenic	musculoskeletal	musculoskeletal	Germline
O95613	O95613.L2882F	pathogenic	musculoskeletal	musculoskeletal	Germline
O95613	O95613.R3236G	pathogenic	other	other	Germline
O95613	O95613.R945C	pathogenic	musculoskeletal	musculoskeletal	Germline
O95613	O95613.S1985F	pathogenic	musculoskeletal	musculoskeletal	Somatic
O95613	O95613.V1692I	pathogenic	other	other	Somatic
O95622	O95622.A726T	pathogenic	other	other	Somatic
O95622	O95622.K691N	pathogenic	other	other	Somatic
O95622	O95622.M1029K	pathogenic	other	other	Somatic
O95622	O95622.R418Q	pathogenic	other	other	Somatic
O95622	O95622.R418W	pathogenic	other	other	Somatic	1	Colon Adenocarcinoma(n=428)	Colon	Cystic, Mucinous and Serous Neoplasms	2	Q|W
O95622	O95622.R695W	pathogenic	other	other	Somatic	1	Pancreatic Adenocarcinoma(n=179)	Pancreas	Ductal and Lobular Neoplasms	1	W
O95625	O95625.H729Y	pathogenic	neurological	neurological	Somatic
O95625	O95625.H880Q	pathogenic	neurological	neurological	Somatic
O95630	O95630.S236F	pathogenic	developmental	developmental	Somatic	2	Bladder Urothelial Carcinoma(n=408)|Skin Cutaneous Melanoma(n=470)	Bladder|Skin	Transitional Cell Papillomas and Carcinomas|Nevi and Melanomas	2	F|Y
O95630	O95630.S236Y	pathogenic	other	other	Somatic	2	Bladder Urothelial Carcinoma(n=408)|Skin Cutaneous Melanoma(n=470)	Bladder|Skin	Transitional Cell Papillomas and Carcinomas|Nevi and Melanomas	2	F|Y
O95672	O95672.E2Q	pathogenic	other	other	Somatic
O95677	O95677.G171R	pathogenic	neurological	neurological	Somatic
O95678	O95678.E337K	pathogenic	integumentary	integumentary	Germline
O95721	O95721.E208Q	pathogenic	other	other	Germline
O95721	O95721.R29G	pathogenic	other	other	Likely germline
O95817	O95817.D544H	pathogenic	musculoskeletal	musculoskeletal	Germline
O95817	O95817.D544N	pathogenic	musculoskeletal	musculoskeletal	Germline
O95817	O95817.E414K	pathogenic	musculoskeletal	musculoskeletal	Germline
O95817	O95817.I94F	pathogenic	musculoskeletal	musculoskeletal	Germline
O95817	O95817.L462P	pathogenic	cardiovascular/hematologic;musculoskeletal	mixed	Somatic
O95817	O95817.P209L	pathogenic	neurological;musculoskeletal	mixed	Somatic	1	Uterine Corpus Endometrial Carcinoma(n=512)	Corpus uteri	Adenomas and Adenocarcinomas	2	L|Q
O95817	O95817.P209Q	pathogenic	musculoskeletal	musculoskeletal	Somatic	1	Uterine Corpus Endometrial Carcinoma(n=512)	Corpus uteri	Adenomas and Adenocarcinomas	2	L|Q
O95817	O95817.R218W	pathogenic	cardiovascular/hematologic;musculoskeletal	mixed	Somatic
O95817	O95817.R477H	pathogenic	cardiovascular/hematologic;musculoskeletal	mixed	Somatic
O95817	O95817.R71W	pathogenic	cardiovascular/hematologic;musculoskeletal	mixed	Somatic
O95817	O95817.S274L	pathogenic	musculoskeletal	musculoskeletal	Somatic
O95817	O95817.S279L	pathogenic	musculoskeletal	musculoskeletal	Somatic
O95817	O95817.V468M	pathogenic	cardiovascular/hematologic;musculoskeletal	mixed	Somatic
O95819	O95819.R565Q	pathogenic	neurological	neurological	Somatic
O95822	O95822.E348D	pathogenic	metabolic	metabolic	Somatic
O95822	O95822.G3D	pathogenic	metabolic	metabolic	Somatic
O95831	O95831.A549V	pathogenic	neurological;musculoskeletal	mixed	Somatic
O95831	O95831.Y560H	pathogenic	neurological	neurological	Somatic
O95876	O95876.P23Q	pathogenic	other	other	Somatic
O95935	O95935.H524Y	pathogenic	developmental	developmental	Germline
O95947	O95947.R282G	pathogenic	other	other	Germline
O95954	O95954.R299P	pathogenic	other	other	Germline
O95954	O95954.R299Q	pathogenic	other	other	Germline
O95999	O95999.R58G	pathogenic	other	other	Somatic	3	Uterine Corpus Endometrial Carcinoma(n=512)|CPTAC-Breast, Colon, Ovary(n=328)|Stomach Adenocarcinoma(n=434)	Corpus uteri|Ovary|Stomach	Adenomas and Adenocarcinomas|Cystic, Mucinous and Serous Neoplasms|Adenomas and Adenocarcinomas	1	G
O95999	O95999.T163M	pathogenic	cancer	cancer	Germline
O96017	O96017.A17S	pathogenic	cancer	cancer	Somatic
O96017	O96017.D497N	pathogenic	cancer	cancer	Somatic
O96017	O96017.E239K	pathogenic	cancer	cancer	Somatic
O96017	O96017.E239Q	pathogenic	cancer	cancer	Somatic
O96017	O96017.E501K	pathogenic	cancer	cancer	Somatic
O96017	O96017.E504Q	pathogenic	cancer	cancer	Somatic
O96017	O96017.E64K	pathogenic	cancer	cancer	Somatic
O96017	O96017.E70K	pathogenic	cancer	cancer	Somatic
O96017	O96017.G167R	pathogenic	cancer	cancer	Somatic
O96017	O96017.I251F	pathogenic	cancer	cancer	Somatic
O96017	O96017.K253E	pathogenic	cancer	cancer	Somatic
O96017	O96017.L512V	pathogenic	cancer	cancer	Germline
O96017	O96017.N405K	pathogenic	cancer	cancer	Germline
O96017	O96017.P509L	pathogenic	cancer	cancer	Germline
O96017	O96017.P509S	pathogenic	cancer	cancer	Germline
O96017	O96017.P85H	pathogenic	cancer	cancer	Somatic
O96017	O96017.P85L	pathogenic	cancer	cancer	Somatic
[truncated: 11,031 more rows]

## Sheet: D_mutation_disease_mapping
mutation	clinical_overview	clinical_details	disease_low_level	disease_high_level	disease_sources	prediction_sift	prediction_polyphen	prediction_cadd	prediction_impact	neurological	cardiovascular	metabolic	cancer	reproductive	musculoskeletal	developmental	respiratory	organ_abnormality	integumentary	immune	none	categories	categories_asf
[truncated: 12,301 more rows]

[truncated: 1 more sheets: E_library_prey_tdl_CRISPR]
