# Supplementary material for: Proteome-scale characterisation of motif-based interactome rewiring by disease mutations
Source: Mol Syst Biol. 2024 Jul 15;20(9):1025–48. doi: 10.1038/s44320-024-00055-4 (PMC11369174; doi:10.1038/s44320-024-00055-4)
Supplement: Supplementary file 4 — Dataset EV2 [file 44320_2024_55_MOESM4_ESM.xlsx]

## Sheet: Legend
Dataset EV2: Bait protein domain collection.
A: Domains included in the analysis of the study.
B: Domains screened and evaluated as negative in the selections.
C: Categorisation of the baits in the study, including their function, TDL and CRISPR scores.
D: Baits expected motif consensus regular expressions (RegEx) with sources
E: Baits expected motif consensus position specific scoring matrices (PSSM)

## Sheet: A_Domains_in_study
bait	internal_identifier	bait_accession	gene_ID	gene_name	domain_name	protein_name	amino_acids_range	plasmid	where_from	Cancer gene in PMID: 34591613	HD2 binder	OncoPPI: PMID: 33558758	Disrupted PPI PMID: 31515488
ABL1_SH3__P00519_60_121	ABL1_SH3	P00519	25	ABL1	SH3	Tyrosine-protein kinase ABL1	60-121	pETM33	Genescript			yes
AHNAK2_PDZ__Q8IVF2_108_193	AHNAK2	Q8IVF2	113146	AHNAK2	PDZ	Protein AHNAK2	108-193	pETM41	Vincentelli Lab (PMID: 31267466)	yes
ALYREF_RRM__Q86V81_78_183	ALYREF_RRM	Q86V81	10189	ALYREF	RRM	THO complex subunit 4	78-183	pETM33	Genescript
AP1G2_GAE__O75843_665_785	AP1G2_GAE	O75843	8906	AP1G2	GAE	AP-1 complex subunit gamma-like 2	665-785	pETM33	Genescript
AP2_Mu__Q96CW1_160_435	AP2_Mu	Q96CW1	1173	AP2	Mu	AP-2 complex subunit mu	160-435	pHH0103	Sidhu lab				yes
AP2B1_adaptin__P63010_700_937	AP2B1_adaptin	P63010	163	AP2B1	adaptin	AP-2 complex subunit beta	700-937	pETM33	Genescript		yes	only with itself
AURKA_Pkinase__O14965_125_391	AURKA	O14965	6790	AURKA	Pkinase	Aurora kinase A	125-391	pET His10 TEV LIC cloning vector	addgene Kit # 1000000094 F / 5			yes
BRD4_NET__O60885_601_683	BRD4_BET	O60885	23476	BRD4	NET	Bromodomain-containing protein 4	601-683	pETM33	Genescript	yes
Bub1_TPR__O43683_1_150	BUB TRP	O43683	699	Bub1	TPR	Mitotic checkpoint serine/threonine-protein kinase BUB1	1-150	?	Nilsson lab	yes			yes
CBX3_CHROMO-Shadow__Q13185_109_173	CBX3_CHROMO_Shadow	Q13185	11335	CBX3	CHROMO_Shadow	Chromobox protein homolog 3	109-173	pHH0103	Sidhu lab			yes
CHD1_tandem-chromo__O14646_268_443	CHD1_tandem chromo	O14646	1105	CHD1	tandem chromo	Chromodomain-helicase-DNA-binding protein 1	268-443	pETM33	Genescript			only with itself
CLTC_Clathrin-propeller__Q00610_1_364	CLTC_Clathrin-propeller	Q00610	1213	CLTC	Clathrin, propeller	Clathrin heavy chain 1	1-364	pETM33	Genescript	yes
CREBBP_KIX__Q92793_587_673	CREBBP_KIX	Q92793	1387	CREBBP	KIX	CREB-binding protein	587-673	pETM33	Genescript	yes		yes
CREBBP_NCBD__Q92793_2061_2109	CREBBP_NCBD	Q92793	1387	CREBBP	NCBD	CREB-binding protein	2061-2109	pETM33	Genescript	yes		yes
CSK21_Pkinase__P68400_1_335	CSK21	P68400	1457	CSNK2A1	Pkinase	Casein kinase II subunit alpha	1-335	pET His10 TEV LIC cloning vector	addgene Kit # 1000000094 F / 5
CSKP_Pkinase__O14936_1_340	CSKP	O14936	8573	CASK	Pkinase	Peripheral plasma membrane protein CASK	1-340	pET His10 TEV LIC cloning vector	addgene Kit # 1000000094 F / 5
DMD_WW-EF__P11532_3055_3088	DMD_WW-EF	P11532	1756	DMD	WW-EF	Dystrophin	3055-3088	pETM33	Genescript	yes			yes
DOK1_PTB__Q99704_151_256	DOK1_PTB	Q99704	1796	DOK1	PTB	Docking protein 1	151-256	pHH0103	Sidhu lab
EIF_DEAD__P60842_29_237	EIF_DEAD	P60842	1973	EIF4A1	DEAD	Eukaryotic initiation factor 4A-I	29-237	pHH0103	Sidhu lab
EIF3B_RRM__P55884_172_274	EIF3B_RRM	P55884	8662	EIF3B	RRM	Eukaryotic translation initiation factor 3 subunit B	172-274	pETM33	Genescript
EIF4E_eIF4E__P06730_1_217	EIF4E_eIF4E	P06730	1977	EIF4E	eIF4E	Eukaryotic translation initiation factor 4E	1-217	pETM33	Genescript		yes	yes	yes
EPHA3_Pkinase__P29320_606_947	EPHA3	P29320	2042	EPHA3	Pkinase	Ephrin type-A receptor 3	606-947	pET His10 TEV LIC cloning vector	addgene Kit # 1000000094 F / 5
EPHB2_Pkinase__P29323_604_898	EPHB2	P29323	2048	EPHB2	Pkinase	Ephrin type-B receptor 2	604-898	pET His10 TEV LIC cloning vector	addgene Kit # 1000000094 F / 5
EPS15_EH__P42566_121_215	EPS15_EH	P42566	2060	EPS15	EH	Epidermal growth factor receptor substrate 15	121-215	pETM33	Genescript		yes
EPS8L1_SH3_1_Q12929_534_598	EPS8_1/1 SH3	Q12929	2059	EPS8L1	SH3_1	Epidermal growth factor receptor kinase substrate 8-like protein 1	534-598	pHH0103	addgene 91254	yes
EZR_FERM_1_P15311_2_295	Ezrin_FERM	P15311	7430	EZR	FERM_1	Ezrin	2-295	pGEX4T1	Genescript	yes
FKBP1A_full-length__P62942_1_108	FKBP1A	P62942	2280	FKBP1A	full-length	Peptidyl-prolyl cis-trans isomerase FKBP1A	1-108	pETM33	Genescript
G3BP1_NTF2_1_Q13283_1_139	G3BP1_NTF2_1	Q13283	10146	G3BP1	NTF2_1	Ras GTPase-activating protein-binding protein 1	1-139	pETM33	Genescript
G3BP2_NTF2_1_Q9UN86_1_139	G3BP2_NTF2_2	Q9UN86	9908	G3BP2	NTF2_1	Ras GTPase-activating protein-binding protein 2	1-139	pETM33	Genescript				yes
GABARAP_ATG8__O95166_2_115	GABARAP	O95166	11337	GABARAP	ATG8	Gamma-aminobutyric acid receptor-associated protein	2-115	pGEX-4T1	Ernst Lab
GABARAPL1_ATG8__Q9H0R8_2_115	GABARAPL1	Q9H0R8	23710	GABARAPL1	ATG8	Gamma-aminobutyric acid receptor-associated protein-like 1	2-115	pGEX-4T1	Ernst Lab				yes
GABARAPL2_ATG8__P60520_2_115	GABARAPL2	P60520	11345	GABARAPL2	ATG8	Gamma-aminobutyric acid receptor-associated protein-like 2	2-115	pGEX-4T1	Ernst Lab				yes
GEF_Sec7__Q9Y6D5_639_829	GEF_Sec7	Q9Y6D5	10564	ARFGEF2	Sec7	Brefeldin A-inhibited guanine nucleotide-exchange protein 2	639-829	pHH0103	Sidhu lab
GGA1_VHS__Q9UJY5_1_157	GGA1_VHS	Q9UJY5	26088	GGA1	VHS	ADP-ribosylation factor-binding protein GGA1	1-157	pHH0103	Sidhu lab
GGA3_VHS__Q9NZ52_1_166	GGA3_VHS	Q9NZ52	23163	GGA3	VHS	ADP-ribosylation factor-binding protein GGA3	1-166	pHH0103	Sidhu lab
GRAP2_SH3_2_O75791_274_329	GRAP2_SH3	O75791	9402	GRAP2	SH3	GRB2-related adapter protein 2	274-329	pETM33	Genescript			yes	yes
GST___P08515_1_218	GST	P08515		GST		Glutathione S-transferase class-mu 26 kDa isozyme	1-218
Intersectin-1_SH3_1_Q15811_740_806	Intersectin_I_SH3A	Q15811	6453	Intersectin-1	SH3_1	Intersectin-1	740-806	pGEX-4T1	addgene 47413			yes
Intersectin-1_SH3_2_Q15811_913_971	Intersectin_I_SH3B	Q15811	6453	Intersectin-1	SH3_2	Intersectin-1	913-971	pGEX-4T1	addgene 47414			yes
Intersectin-1_SH3_3_Q15811_1002_1060	Intersectin_I_SH3C	Q15811	6453	Intersectin-1	SH3_3	Intersectin-1	1002-1060	pGEX-4T1	addgene 47415			yes
Intersectin-1_SH3_5_Q15811_1155_1214	Intersectin_I_SH3E	Q15811	6453	Intersectin-1	SH3_5	Intersectin-1	1155-1214	pGEX-4T1	addgene 47417			yes
IRS2_PTB__Q9Y4H2_188_304	IRS2_PTB	Q9Y4H2	8660	IRS2	PTB	Insulin receptor substrate 2	188-304	pHH0103	Sidhu lab
Keap1_KELCH__Q14145_321_609	Keap1_KE	Q14145	9817	Keap1	KELCH	Kelch-like ECH-associated protein 1	321-609	pETM33	Genescript	yes	yes	yes	yes
KPNA4_Arm__O00629_68_487	KPNA4 _Arm	O00629	3840	KPNA4	Arm	Importin subunit alpha-3	68-487	pETM33	Genescript		yes
KPNB1_Heat__Q14974_1_485	KPNB1_Heat	Q14974	3837	KPNB1	Heat	Importin subunit beta-1	1-485	pETM41	Genescript	yes	yes	yes
MAP1LC3A_ATG8__Q9H492_2_121	MAP1LC3A	Q9H492	84557	MAP1LC3A	ATG8	Microtubule-associated proteins 1A/1B light chain 3A	2-121	pGEX-4T1	Ernst Lab		yes		yes
MAP1LC3B_ATG8__Q9GZQ8_2_119	MAP1LC3B	Q9GZQ8	81631	MAP1LC3B	ATG8	Microtubule-associated proteins 1A/1B light chain 3B	2-119	pGEX-4T1	Ernst Lab				yes
MBP___P02686_1_304	MBP	P02686	4155	MBP		Myelin basic protein	1-304
MDM2_p53-binding-domain__Q00987_17_125	MDM2_p53 binding domain	Q00987	4193	MDM2	SWIB	E3 ubiquitin-protein ligase Mdm2	17-125	pETM33	Genescript	yes	yes	yes
MK08_Pkinase__P45983_1_363	MK08	P45983	5599	MAPK8	Pkinase	Mitogen-activated protein kinase 8	1-363	pET His10 TEV LIC cloning vector	addgene Kit # 1000000094 F / 5
MSN_FERM_1_P26038_1_322	Moesin_FERM	P26038	4478	MSN	FERM_1	Moesin	1-322	pGEX-4T1	addgene 11638
NCK1_SH3_1_P16333_5_60	NCK1_SH3	P16333	4690	NCK1	SH3_1	Cytoplasmic protein NCK1	5-60	pHH0103	Sidhu lab
NEDD4_WW_2_P46934_765_803	NEDD4_WW2	P46934	4734	NEDD4	WW_2	E3 ubiquitin-protein ligase NEDD4	765-803	pHH0103	Sidhu lab		yes
OXSR1_CCT__O95747_434_527	OXSR1_CCT	O95747	9943	OXSR1	CCT	Serine/threonine-protein kinase OSR1	434-527	pETM33	Genescript		yes
PDCD6IP_Alix-V-domain__Q8WUM4_360_702	PDCD6IP_Alix V domain	Q8WUM4	10015	PDCD6IP	Alix V domain	Programmed cell death 6-interacting protein	360-702	pETM33	Genescript		yes		yes
PDCD6IP_Bro__Q8WUM4_1_359	PDCD6IP_BRO	Q8WUM4	10015	PDCD6IP	Bro	Programmed cell death 6-interacting protein	1-359	pETM33	Genescript				yes
PDZK1_PDZ_2_Q5T2W1_132_224	NHERF3_2	Q5T2W1	5174	PDZK1	PDZ_2	Na(+)/H(+) exchange regulatory cofactor NHE-RF3	132-224	pETM41	Vincentelli Lab (PMID: 31267466)
PEX14_Pex14__O75381_16_84	PEX14_Pex14	O75381	5195	PEX14	Pex14	Peroxisomal membrane protein PEX14	16-84	pETM33	Genescript		yes
PIK3R1_SH3_1_P27986_6_78	PIK3R1_SH3	P27986	5295	PIK3R1	SH3_1	Phosphatidylinositol 3-kinase regulatory subunit alpha	6-78	pETM33	Genescript	yes		yes
PPIA_full-length__P62937_1_165	PPIA	P62937	5478	PPIA	full-length	Peptidyl-prolyl cis-trans isomerase A	1-165	pETM33	Genescript
PTBP1_RRM_2_P26599_157_285	PTBP1_RRM	P26599	5725	PTBP1	RRM_2	Polypyrimidine tract-binding protein 1	157-285	pETM33	Genescript				yes
PTK2_Focal-AT__Q05397_891_1050	PTK2_Focal_AT	Q05397	5747	PTK2	Focal_AT	Focal adhesion kinase 1	891-1050	pETM33	Genescript		yes
RAN2-B_Ran-BP1-PH-domain__P49792_2924_3050	RAN2-B_Ran BP1: PH domain	P49792	5903	RAN2-B	Ran BP1: PH domain	E3 SUMO-protein ligase RanBP2	2924-3050	pHH0103	Sidhu lab	yes		yes
RDX_FERM_1_P35241_5_295	Radixin_FERM	P35241	5962	RDX	FERM_1	Radixin	5-295	pET42a(+)	own?
REPS1_EH__Q96D71_226_314	Reps1_EH	Q96D71	85021	REPS1	EH	RalBP1-associated Eps domain-containing protein 1	226-314	pGEX6P1	addgene 36860
RUNX1T1_MYND__Q06455_510_559	RUNX1T1_MYND	Q06455	862	RUNX1T1	MYND	Protein CBFA2T1	510-559	pETM33	Genescript			yes	yes
SHC_PH__P29353_149_317	SHC_PH	P29353	6464	SHC	PH	SHC-transforming protein 1	149-317	pHH0103	Sidhu lab				yes
SIN3A_PAH__Q96ST3_295_383	SIN3A_PAH	Q96ST3	25942	SIN3A	PAH	Paired amphipathic helix protein Sin3a	295-383	pETM33	Genescript	yes	yes
SMURF2_WW__Q9HAU4_298_330	SMURF2_WW3	Q9HAU4	64750	SMURF2	WW_3	E3 ubiquitin-protein ligase SMURF2	298-330	pHH0103	Sidhu lab
SNX27_PDZ__Q96L92_40_141	SNX27	Q96L92	81609	SNX27	PDZ	Sorting nexin-27	40-141	pETM41	Vincentelli Lab (PMID: 31267466)
SNX9_SH3_1_Q9Y5X1_3_61	SNX9-1/1 SH3	Q9Y5X1	51429	SNX9	SH3_1	Sorting nexin-9	3-61	pHH0103	addgene 91513
SPOP_MATH__O43791_19_176	SPOP_Math	O43791	8405	SPOP	MATH	Speckle-type POZ protein	19-176	pETM33	Genescript			yes
Src_SH3__P12931_87_144	Src_SH3	P12931	6714	Src	SH3	Proto-oncogene tyrosine-protein kinase Src	87-144	pETM33	Genescript			yes
SUMO1_SUMO__P63165_1_101	SUMO1	P63165	7341	SUMO1	SUMO	Small ubiquitin-related modifier 1	1-101	pGEX-4T1	Ernst Lab		yes		yes
TERF1_TRF__P54274_58_268	TERF1_TRF	P54274	7013	TERF1	TRF	Telomeric repeat-binding factor 1	58-268	pETM33	Genescript
TLN1_PTB__Q9Y490_309_401	TLN1_PTB	Q9Y490	7094	TLN1	PTB	Talin-1	309-401	pHH0103	Sidhu lab	yes	yes	yes
TLN2_PTB__Q9Y4G6_312_417	TLN2_PTB	Q9Y4G6	83660	TLN2	PTB	Talin-2	312-417	pHH0103	Sidhu lab
USP7_MATH-TRAF__Q93009_53_206	USP7_MATH/TRAF	Q93009	7874	USP7	MATH/TRAF	Ubiquitin carboxyl-terminal hydrolase 7	53-206	pETM33	Genescript	yes	yes	only with itself
VCL_Vinc__P18206_1_258	VCL_Vinc	P18206	7414	VCL	Vinc	Ubiquitin thioesterase OTU1	1-258	pETM33	Genescript			yes
WDR5_WD_1234567_P61964_21_334	WDR5_WDR5	P61964	11091	WDR5	WD_1,2,3,4,5,6,7	WD repeat-containing protein 5	21-334	pETM33	Genescript	yes	yes	yes	yes
WWTR1_WW__Q9GZV5_122_160	WWTR1_WW	Q9GZV5	25937	WWTR1	WW	WW domain-containing transcription regulator protein 1	122-160	pHH0103	Sidhu lab
ZMYND11_coiled-coil-MYND__Q15326_480_602	ZMYND11_coiled coil MYND	Q15326	10771	ZMYND11	coiled coil MYND	Zinc finger MYND domain-containing protein 11	480-602	pETM33	Genescript		yes

## Sheet: B_Domains_screened_not_included
internal_identifier	bait_accession	gene_name	domain_name	protein_name	amino_acid_range	plasmid	where_from
GGA2_VHS	Q9UJY4	GGA2	VHS	ADP-ribosylation factor-binding protein GGA2	24-172	pHH0103	Sidhu lab
PSMD9	O00233	PSMD9	PDZ	26S proteasome non-ATPase regulatory subunit 9	105-223	pETM41	Vincentelli Lab (PMID: 31267466)
DOK3_PTB	Q7L591	DOK3	PTB	Docking protein 3	213-322	pHH0103	Sidhu lab
NHERF3_1	Q5T2W1	PDZK1	PDZ_1	Na(+)/H(+) exchange regulatory cofactor NHE-RF3	2-107	pETM41	Vincentelli Lab (PMID: 31267466)
NHERF3_3	Q5T2W1	PDZK1	PDZ_3	Na(+)/H(+) exchange regulatory cofactor NHE-RF3	238-329	pETM41	Vincentelli Lab (PMID: 31267466)
MDM2_Acidic Arf binding domain	Q00987	MDM2	Acidic Arf binding domain	E3 ubiquitin-protein ligase Mdm2	210-304	pETM33	Genecust
RAN2-A_Ran BP1: PH domain	P49792	RAN2-A	Ran BP1: PH domain	E3 SUMO-protein ligase RanBP2	1184-1310	pHH0103	Sidhu lab
GORASP1	Q9BQQ3	GORASP1	PDZ	Golgi reassembly-stacking protein 1	1-208	pETM41	Vincentelli Lab (PMID: 31267466)
IPO4_Heat	Q8TEX9	IPO4	Heat_1	Importin-4	668-1081	pETM41	Genecust
ILK_Ank	Q13418	ILK	Ank	Integrin-linked protein kinase	1-174	pETM33	Genecust
KCC2B	Q13554	KCC2B	Pkinase	Calcium/calmodulin-dependent protein kinase type II subunit beta	11-303	pET His10 TEV LIC cloning vector + lambda-phosphatase	addgene Kit # 1000000094

## Sheet: C_Domains_in_study_categories
bait	bait_accession	bait_function_categorisation	bait_categorisation	depmap_bait	TDL_bait
ABL1_SH3__P00519_60_121	P00519	signalling pathways	Cancer-associated gene/PPI	-0.02	Tclin
AHNAK2_PDZ__Q8IVF2_108_193	Q8IVF2	signalling pathways	Cancer-associated gene/PPI	0.13	Tbio
ALYREF_RRM__Q86V81_78_183	Q86V81	RNA metabolism	Other	-1.03	Tbio
AP1G2_GAE__O75843_665_785	O75843	transport and trafficking	Other	-0.3	Tbio
AP2_Mu__Q96CW1_160_435	Q96CW1	transport and trafficking	PPI disrupted by genetic variation	-0.82	Tbio
AP2B1_adaptin__P63010_700_937	P63010	transport and trafficking	HD2 binder	-0.17	Tbio
AURKA_Pkinase-merged__O14965_125_391	O14965	signalling pathways	Cancer-associated gene/PPI	-1.08	Tchem
BRD4_NET__O60885_601_683	O60885	chromatin reader	Cancer-associated gene/PPI	-1.04	Tchem
Bub1_TPR__O43683_1_150	O43683	signalling pathways	Cancer-associated gene/PPI; PPI disrupted by genetic variation	-0.75	Tchem
CBX3_CHROMO-Shadow__Q13185_109_173	Q13185	chromatin reader	Cancer-associated gene/PPI	-0.07	Tbio
CHD1_tandem-chromo__O14646_268_443	O14646	chromatin reader	Other	-0.26	Tbio
CLTC_Clathrin-propeller__Q00610_1_364	Q00610	transport and trafficking	Cancer-associated gene/PPI	-1.34	Tbio
CREBBP_KIX__Q92793_587_673	Q92793	transcription regulation	Cancer-associated gene/PPI	-0.1	Tchem
CREBBP_NCBD__Q92793_2062_2109	Q92793	transcription regulation	Cancer-associated gene/PPI	-0.1	Tchem
CSK21_Pkinase__P68400_1_335	P68400	signalling pathways	Other	-0.21	Tchem
CSKP_Pkinase__O14936_1_340	O14936	scaffolding	Other	NA	Tchem
DMD_WW-EF__P11532_3055_3088	P11532	cytoskeletal arrangements	Cancer-associated gene/PPI; PPI disrupted by genetic variation	0.03	Tbio
DOK1_PTB__Q99704_151_256	Q99704	scaffolding	Other	-0.15	Tbio
EIF_DEAD__P60842_29_237	P60842	translation regulation	Other	-1.35	Tchem
EIF3B_RRM__P55884_172_274	P55884	translation regulation	Other	-1.55	Tbio
EIF4E_eIF4E__P06730_1_217	P06730	translation regulation	Cancer-associated gene/PPI; PPI disrupted by genetic variation; HD2 binder	-0.99	Tchem
EPHA3_Pkinase__P29320_606_947	P29320	signalling pathways	Other	-0.1	Tchem
EPHB2_Pkinase__P29323_604_898	P29323	signalling pathways	Other	0.03	Tchem
EPS15_EH__P42566_121_215	P42566	signalling pathways	HD2 binder	-0.09	Tbio
EPS8L1_SH3_1_Q12929_534_598	Q12929	cytoskeletal arrangements; signalling pathways	Cancer-associated gene/PPI	0.09	Tbio
EZR_FERM_1_P15311_2_295	P15311	cytoskeletal arrangements	Cancer-associated gene/PPI	0.03	Tbio
FKBP1A_full-length__P62942_1_108	P62942	prolyl isomerase	Other	-0.33	Tclin
G3BP1_NTF2_1_Q13283_1_139	Q13283	stress granules	Other	-0.06	Tbio
G3BP2_NTF2_1_Q9UN86_1_139	Q9UN86	stress granules	PPI disrupted by genetic variation	-0.1	Tbio
GABARAP_ATG8__O95166_2_115	O95166	autophagy	Other	-0.19	Tbio
GABARAPL1_ATG8__Q9H0R8_2_115	Q9H0R8	autophagy	PPI disrupted by genetic variation	0.13	Tbio
GABARAPL2_ATG8__P60520_2_115	P60520	autophagy	PPI disrupted by genetic variation	0.05	Tbio
GEF_Sec7__Q9Y6D5_639_829	Q9Y6D5	signalling pathways	Other	0.01	Tbio
GGA1_VHS__Q9UJY5_1_157	Q9UJY5	transport and trafficking	Other	-0.16	Tbio
GGA3_VHS__Q9NZ52_1_166	Q9NZ52	transport and trafficking	Other	-0.29	Tbio
GRAP2_SH3_2_O75791_274_329	O75791	signalling pathways	Cancer-associated gene/PPI; PPI disrupted by genetic variation	-0.06	Tbio
GST___P08515_1_218	P08515	control protein	Control protein	NA
Intersectin-1_SH3_1_Q15811_740_806	Q15811	scaffolding	Cancer-associated gene/PPI	0.04	Tbio
Intersectin-1_SH3_2_Q15811_913_971	Q15811	scaffolding	Cancer-associated gene/PPI	0.04	Tbio
Intersectin-1_SH3_3_Q15811_1002_1060	Q15811	scaffolding	Cancer-associated gene/PPI	0.04	Tbio
Intersectin-1_SH3_5_Q15811_1155_1214	Q15811	scaffolding	Cancer-associated gene/PPI	0.04	Tbio
IRS2_PTB__Q9Y4H2_188_304	Q9Y4H2	signalling pathways	Other	-0.34	Tbio
Keap1_KELCH__Q14145_321_609	Q14145	ubiquitin system (E3 ligase)	Cancer-associated gene/PPI; PPI disrupted by genetic variation; HD2 binder	-0.18	Tclin
KPNA4_Arm__O00629_68_487	O00629	transport and trafficking	HD2 binder	-0.17	Tbio
KPNB1_Heat_1_Q14974_127_876	Q14974	transport and trafficking	Cancer-associated gene/PPI; HD2 binder	-1.73	Tbio
MAP1LC3A_ATG8__Q9H492_2_121	Q9H492	autophagy	PPI disrupted by genetic variation; HD2 binder	-0.18	Tbio
MAP1LC3B_ATG8__Q9GZQ8_2_119	Q9GZQ8	autophagy	PPI disrupted by genetic variation	-0.43	Tbio
MBP___P02686_1_304	P02686	control protein	Control protein	NA	Tbio
MDM2_p53-binding-domain__Q00987_17_125	Q00987	ubiquitin system (E3 ligase)	Cancer-associated gene/PPI; HD2 binder	-0.37	Tchem
MK08_Pkinase__P45983_1_363	P45983	signalling pathways	Other	0.14	Tchem
MSN_FERM_1_P26038_1_322	P26038	cytoskeletal arrangements	Other	-0.07	Tbio
NCK1_SH3_1_P16333_5_60	P16333	signalling pathways	Other	0.02	Tbio
NEDD4_WW_2_P46934_765_803	P46934	ubiquitin system (E3 ligase)	HD2 binder	0.06	Tchem
OXSR1___O95747_434_527	O95747	signalling pathways	HD2 binder	-0.02	Tbio
PDCD6IP_Alix-V-domain__Q8WUM4_360_702	Q8WUM4	transport and trafficking	PPI disrupted by genetic variation; HD2 binder	-0.45	Tbio
PDCD6IP_Bro__Q8WUM4_1_359	Q8WUM4	transport and trafficking	PPI disrupted by genetic variation	-0.45	Tbio
PDZK1_PDZ_2_Q5T2W1_132_224	Q5T2W1	scaffolding	Other	-0.24	Tbio
PEX14_Pex14__O75381_16_84	O75381	transport and trafficking	HD2 binder	-0.14	Tbio
PIK3R1_SH3_1_P27986_6_78	P27986	signalling pathways	Cancer-associated gene/PPI	-0.05	Tchem
PPIA_full-length__P62937_1_165	P62937	prolyl isomerase	Other	-0.78	Tclin
PTBP1_RRM_2_P26599_157_285	P26599	RNA metabolism	PPI disrupted by genetic variation	-0.56	Tbio
PTK2_Focal-AT__Q05397_891_1050	Q05397	signalling pathways	HD2 binder	-0.56	Tchem
RAN2-B_Ran-BP1-PH-domain__P49792_2924_3050	P49792	transport and trafficking	Other	-0.7	Tbio
RDX_FERM_1_P35241_5_295	P35241	cytoskeletal arrangements	Cancer-associated gene/PPI	-0.01	Tbio
REPS1___Q96D71_226_314	Q96D71	signalling pathways (unsure)	Other	-0.07	Tbio
RUNX1T1-MYND___Q06455_510_559	Q06455	signalling pathways	Cancer-associated gene/PPI; PPI disrupted by genetic variation	0	Tbio
SHC_PH__P29353_149_317	P29353	signalling pathways	PPI disrupted by genetic variation	-0.3	Tchem
SIN3A_PAH__Q96ST3_295_383	Q96ST3	transcription regulation	Cancer-associated gene/PPI; HD2 binder	-1.01	Tbio
SMURF2_WW_3_Q9HAU4_298_330	Q9HAU4	ubiquitin system (E3 ligase)	Other	-0.27	Tbio
SNX27_PDZ__Q96L92_40_141	Q96L92	transport and trafficking	Other	-0.06	Tbio
SNX9_SH3_1_Q9Y5X1_3_61	Q9Y5X1	transport and trafficking	Other	0.02	Tbio
SPOP_MATH__O43791_19_176	O43791	ubiquitin system (E3 ligase)	Cancer-associated gene/PPI	-0.15	Tbio
Src_SH3__P12931_87_144	P12931	signalling pathways	Cancer-associated gene/PPI	-0.14	Tclin
SUMO1_SUMO__P63165_1_101	P63165	ubiquitin system	PPI disrupted by genetic variation; HD2 binder	-0.27	Tbio
TERF1_TRF__P54274_58_268	P54274	telomere regulation	Other	-0.88	Tbio
TLN1_PTB__Q9Y490_309_401	Q9Y490	cytoskeletal arrangements	Cancer-associated gene/PPI; HD2 binder	-0.56	Tbio
TLN2_PTB__Q9Y4G6_312_417	Q9Y4G6	cytoskeletal arrangements	Other	-0.05	Tbio
USP7_MATH-TRAF__Q93009_53_206	Q93009	ubiquitin system (DUB)	Cancer-associated gene/PPI; HD2 binder	-0.75	Tchem
VCL_Vinc__P18206_1_258	P18206	cytoskeletal arrangements	Cancer-associated gene/PPI	-0.46	Tbio
WDR5_WD_1234567_P61964_21_334	P61964	chromatin reader	Cancer-associated gene/PPI; PPI disrupted by genetic variation; HD2 binder	-1.14	Tchem
WWTR1_WW__Q9GZV5_122_160	Q9GZV5	transcription regulation	Other	-0.41	Tbio
ZMYND11_coiled-coil-MYND__Q15326_480_602	Q15326	chromatin reader	HD2 binder	-0.03	Tbio

## Sheet: D_Motif_consensus_RegEx
bait	bait_accession	bait_domain	domain_pfam_id	domain_pfam_accession	bait_start	bait_end	motif_consensus_source	motif_consensus_regex
ABL1_SH3__P00519_60_121	P00519	SH3	SH3_1	PF00018	60	121	This work (GenVar)	MGV....P
ABL1_SH3__P00519_60_121	P00519	SH3	SH3_1	PF00018	60	121	ELM:LIG_SH3_1|LIG_SH3_2|LIG_SH3_3	[RKY]{0,1}.{0,2}[PV]..P.{0,1}[KR]{0,1}
AP1G2_GAE__O75843_665_785	O75843	GAE	Alpha_adaptinC2	PF02883	665	785	ELM:LIG_AP_GAE_1	[DE][DES][DEGAS]F[SGAD][DEAP][LVIMFD]
AP2_Mu__Q96CW1_160_435	Q96CW1	Mu	Adap_comp_sub	PF00928	160	435	Kliche et al, 2023	Y..[FILM]
AP2_Mu__Q96CW1_160_435	Q96CW1	Mu	Adap_comp_sub	PF00928	160	435	This work (GenVar)	[FWY]..[FIL]
AP2_Mu__Q96CW1_160_435	Q96CW1	Mu	Adap_comp_sub	PF00928	160	435	ELM:TRG_ENDOCYTIC_2	Y..[LMVIF]
AP2B1_adaptin__P63010_700_937	P63010	adaptin	Alpha_adaptinC2	PF02883	700	937	Benz et al, 2022	[FW]A.F
AP2B1_adaptin__P63010_700_937	P63010	adaptin	Alpha_adaptinC2	PF02883	700	937	ELM:LIG_AP2alpha_1	F.D.F
AP2B1_adaptin__P63010_700_937	P63010	adaptin	Alpha_adaptinC2	PF02883	700	937	ELM:TRG_AP2beta_CARGO_1	[DE].{1,2}F[^P][^P][FL][^P][^P][^P]R
AP2B1_adaptin__P63010_700_937	P63010	adaptin	Alpha_adaptinC2	PF02883	700	937	ELM:LIG_AP_GAE_1	[DE][DES][DEGAS]F[SGAD][DEAP][LVIMFD]
BRD4_NET__O60885_601_683	O60885	NET	BET	PF17035	601	683	Hand_curated(pmid_24623816|pmid_26858406|pmid_27291650)	.[ILV]K[ILF][KR].
Bub1_TPR__O43683_1_150	O43683	TPR	Mad3_BUB1_I	PF08311	1	150	Hand_curated(pmid_24361068|pmid_22000412|pmid_22331848)	(KI[DN]...F[LI]..LK)|(.I.F..FI.RL.)
CBX3_CHROMO-Shadow__Q13185_109_173	Q13185	CHROMO_Shadow	Chromo_shadow	PF01393	109	173	ELM:LIG_HP1_1	P.{1,2}V.[LIM]
CLTC_Clathrin-propeller__Q00610_1_364	Q00610	Clathrin, propeller	Clathrin_propel	PF01394	1	364	Benz et al, 2022	LI.[FLW]
CLTC_Clathrin-propeller__Q00610_1_364	Q00610	Clathrin, propeller	Clathrin_propel	PF01394	1	364	ELM:LIG_Clathr_ClatBox_1	L[IVLMF].[IVLMF][DE]
CLTC_Clathrin-propeller__Q00610_1_364	Q00610	Clathrin, propeller	Clathrin_propel	PF01394	1	364	Hand_curated(pmid_35044719)	NLIDLYG
CREBBP_KIX__Q92793_587_673	Q92793	KIX	KIX	PF02172	587	673	Hand_curated(pmid_18599479|pmid_30232260|pmid_21497608|pmid_34949827)	.[ILV]..LL.
CREBBP_KIX__Q92793_587_673	Q92793	KIX	KIX	PF02172	587	673	Hand_curated(pmid_16253272|pmid_23651431)	IMDFVLK
CREBBP_NCBD__Q92793_2062_2109	Q92793	NCBD	Creb_binding	PF09030	2062	2109	Hand_curated(pmid_14691235|pmid_9267036)	(LL..L)|(L..LL)
CSK21_Pkinase__P68400_1_335	P68400	Pkinase	Pkinase	PF00069	1	335	ELM:MOD_CK1_1	S..([ST])...
CSK21_Pkinase__P68400_1_335	P68400	Pkinase	Pkinase	PF00069	1	335	ELM:MOD_CK2_1	...([ST])..E
CSKP_Pkinase__O14936_1_340	O14936	Pkinase	Pkinase	PF00069	1	340	This work (GenVar)	[ILV]W
CSKP_Pkinase__O14936_1_340	O14936	Pkinase	Pkinase	PF00069	1	340	ELM:LIG_CaMK_CASK_1	((SP)|([ED].{0,1}))[IV]W[IVL].R
DMD_WW-EF__P11532_3055_3088	P11532	WW-EF	WW	PF00397	3055	3088	ELM:LIG_WW_1	PP.Y
DMD_WW-EF__P11532_3055_3088	P11532	WW-EF	WW	PF00397	3055	3088	This work (GenVar)	PP.Y
DOK1_PTB__Q99704_151_256	Q99704	PTB	IRS	PF02174	151	256	ELM:LIG_PTB_Apo_2|LIG_PTB_Phospho_1	(.[^P].NP.[FY])|(.[ILVMFY].N..[FY])
EIF4E_eIF4E__P06730_1_217	P06730	eIF4E	IF4E	PF01652	1	217	ELM:LIG_eIF4E_1|LIG_eIF4E_2	Y....[LIMV][VILMFR]
EPS15_EH__P42566_121_215	P42566	EH	EF-hand_4	PF12763	121	215	Benz et al, 2022	NPF
EPS15_EH__P42566_121_215	P42566	EH	EF-hand_4	PF12763	121	215	Kliche et al, 2023	NPF
EPS15_EH__P42566_121_215	P42566	EH	EF-hand_4	PF12763	121	215	This work (GenVar)	NP[FL]
EPS15_EH__P42566_121_215	P42566	EH	EF-hand_4	PF12763	121	215	ELM:LIG_EH_1	.NPF.
EPS8L1_SH3_1_Q12929_534_598	Q12929	SH3_1	SH3_1	PF00018	534	598	This work (GenVar)	A.D..[LV]
EPS8L1_SH3_1_Q12929_534_598	Q12929	SH3_1	SH3_1	PF00018	534	598	ELM:LIG_SH3_PxxDY_5	P..DY
EZR_FERM_1_P15311_2_295	P15311	FERM_1	FERM_M	PF00373	2	295	Hand_curated(pmid_26045165|pmid_34337379|pmid_37224425)	L.E[IL]
EZR_FERM_1_P15311_2_295	P15311	FERM_1	FERM_M	PF00373	2	295	Hand_curated(pmid_15020681|pmid_16615918|pmid_37224425|pmid_34799561)	F..[FL]
EZR_FERM_1_P15311_2_295	P15311	FERM_1	FERM_M	PF00373	2	295	Hand_curated(pmid_37224425|pmid_34799561|pmid_17321526|pmid_18753140|pmid_18614175|pmid_12554651|pmid_17459884|pmid_18076570|pmid_24706749|pmid_24912773)	.[ILMY].[VIL].
EZR_FERM_1_P15311_2_295	P15311	FERM_1	FERM_M	PF00373	2	295	Ali et al, 2023(pmid_37224425)	[FY].[FILMV]
G3BP1_NTF2_1_Q13283_1_139	Q13283	NTF2_1	NTF2	PF02136	1	139	Benz et al, 2022	[FILV].FG
G3BP1_NTF2_1_Q13283_1_139	Q13283	NTF2_1	NTF2	PF02136	1	139	ELM:LIG_G3BP_FGDF_1	[FYLIMV].FG[DES]F
G3BP2_NTF2_1_Q9UN86_1_139	Q9UN86	NTF2_1	NTF2	PF02136	1	139	Benz et al, 2022	[FILV].FG
G3BP2_NTF2_1_Q9UN86_1_139	Q9UN86	NTF2_1	NTF2	PF02136	1	139	This work (GenVar)	FG...[LY]
G3BP2_NTF2_1_Q9UN86_1_139	Q9UN86	NTF2_1	NTF2	PF02136	1	139	ELM:LIG_G3BP_FGDF_1	[FYLIMV].FG[DES]F
GABARAP_ATG8__O95166_2_115	O95166	ATG8	ATG8	PF02991	2	115	Kliche et al, 2023	[FW]..[ILV]
GABARAP_ATG8__O95166_2_115	O95166	ATG8	ATG8	PF02991	2	115	This work (GenVar)	[FWY]..[LV]
GABARAP_ATG8__O95166_2_115	O95166	ATG8	ATG8	PF02991	2	115	ELM:LIG_LIR_Apic_2|LIG_LIR_Gen_1|LIG_LIR_LC3C_4|LIG_LIR_Nem_3	[EDST].{0,2}[WFY]..[ILVFYP]
GABARAPL1_ATG8__Q9H0R8_2_115	Q9H0R8	ATG8	ATG8	PF02991	2	115	Kliche et al, 2023	[FWY]..[ILV]
GABARAPL1_ATG8__Q9H0R8_2_115	Q9H0R8	ATG8	ATG8	PF02991	2	115	This work (GenVar)	[FWY]..[ILV]
GABARAPL1_ATG8__Q9H0R8_2_115	Q9H0R8	ATG8	ATG8	PF02991	2	115	ELM:LIG_LIR_Apic_2|LIG_LIR_Gen_1|LIG_LIR_LC3C_4|LIG_LIR_Nem_3	[EDST].{0,2}[WFY]..[ILVFYP]
GABARAPL2_ATG8__P60520_2_115	P60520	ATG8	ATG8	PF02991	2	115	Kliche et al, 2023	[FWY]..[ILV]
GABARAPL2_ATG8__P60520_2_115	P60520	ATG8	ATG8	PF02991	2	115	This work (GenVar)	[FW]..[ILV]
GABARAPL2_ATG8__P60520_2_115	P60520	ATG8	ATG8	PF02991	2	115	ELM:LIG_LIR_Apic_2|LIG_LIR_Gen_1|LIG_LIR_LC3C_4|LIG_LIR_Nem_3	[EDST].{0,2}[WFY]..[ILVFYP]
GGA1_VHS__Q9UJY5_1_157	Q9UJY5	VHS	VHS	PF00790	1	157	Kliche et al, 2023	D..[ILM]L
GGA1_VHS__Q9UJY5_1_157	Q9UJY5	VHS	VHS	PF00790	1	157	This work (GenVar)	D..[ILM][ILV]
GGA1_VHS__Q9UJY5_1_157	Q9UJY5	VHS	VHS	PF00790	1	157	ELM:TRG_LysEnd_GGAAcLL_1	D..LL.{1,2}$
GGA1_VHS__Q9UJY5_1_157	Q9UJY5	VHS	VHS	PF00790	1	157	ELM:TRG_LysEnd_GGAAcLL_2	S[LW]LD[DE]EL[LM]
GGA3_VHS__Q9NZ52_1_166	Q9NZ52	VHS	VHS	PF00790	1	166	Kliche et al, 2023	D..[LM]L
GGA3_VHS__Q9NZ52_1_166	Q9NZ52	VHS	VHS	PF00790	1	166	This work (GenVar)	D..[LM][LV]
GGA3_VHS__Q9NZ52_1_166	Q9NZ52	VHS	VHS	PF00790	1	166	ELM:TRG_LysEnd_GGAAcLL_1	D..LL.{1,2}$
GGA3_VHS__Q9NZ52_1_166	Q9NZ52	VHS	VHS	PF00790	1	166	ELM:TRG_LysEnd_GGAAcLL_2	S[LW]LD[DE]EL[LM]
GRAP2_SH3_2_O75791_274_329	O75791	SH3	SH3_1	PF00018	274	329	ELM:LIG_SH3_1|LIG_SH3_2|LIG_SH3_3	[RKY]{0,1}.{0,2}[PV]..P.{0,1}[KR]{0,1}
Intersectin-1_SH3_1_Q15811_740_806	Q15811	SH3_1	SH3_9	PF14604	740	806	Kliche et al, 2023	P.[ILV]..R
Intersectin-1_SH3_1_Q15811_740_806	Q15811	SH3_1	SH3_9	PF14604	740	806	ELM:LIG_SH3_1|LIG_SH3_2|LIG_SH3_3	[RKY]{0,1}.{0,2}[PV]..P.{0,1}[KR]{0,1}
Intersectin-1_SH3_2_Q15811_913_971	Q15811	SH3_2	SH3_1	PF00018	913	971	This work (GenVar)	[FW]...T[LP].[ET]
Intersectin-1_SH3_2_Q15811_913_971	Q15811	SH3_2	SH3_1	PF00018	913	971	ELM:LIG_SH3_1|LIG_SH3_2|LIG_SH3_3	[RKY]{0,1}.{0,2}[PV]..P.{0,1}[KR]{0,1}
Intersectin-1_SH3_3_Q15811_1002_1060	Q15811	SH3_3	SH3_2	PF07653	1002	1060	This work (GenVar)	P..P.R
Intersectin-1_SH3_3_Q15811_1002_1060	Q15811	SH3_3	SH3_2	PF07653	1002	1060	ELM:LIG_SH3_1|LIG_SH3_2|LIG_SH3_3	[RKY]{0,1}.{0,2}[PV]..P.{0,1}[KR]{0,1}
Intersectin-1_SH3_5_Q15811_1155_1214	Q15811	SH3_5	SH3_1	PF00018	1155	1214	ELM:LIG_SH3_1|LIG_SH3_2|LIG_SH3_3	[RKY]{0,1}.{0,2}[PV]..P.{0,1}[KR]{0,1}
IRS2_PTB__Q9Y4H2_188_304	Q9Y4H2	PTB	IRS	PF02174	188	304	ELM:LIG_PTB_Apo_2|LIG_PTB_Phospho_1	(.[^P].NP.[FY])|(.[ILVMFY].N..[FY])
Keap1_KELCH__Q14145_321_609	Q14145	KELCH	Kelch_1	PF01344	321	609	Benz et al, 2022	TGE
Keap1_KELCH__Q14145_321_609	Q14145	KELCH	Kelch_1	PF01344	321	609	Benz et al, 2022	D..TGE
Keap1_KELCH__Q14145_321_609	Q14145	KELCH	Kelch_1	PF01344	321	609	ELM:DEG_Kelch_Keap1_1	[DNS].[DES][TNS]GE
KPNA4_Arm__O00629_68_487	O00629	Arm	Arm	PF00514	68	487	Hand-curated from Benz et al, 2022	(..KR.[KR].)|(..K[KR].[KR]L)|(..KR.[ALVWFY].)|(P.KR....)
KPNA4_Arm__O00629_68_487	O00629	Arm	Arm	PF00514	68	487	Hand-curated relaxed from Benz et al, 2022	.KR.
KPNA4_Arm__O00629_68_487	O00629	Arm	Arm	PF00514	68	487	ELM:TRG_NLS_Bipartite_1	[KR][KR].{7,15}[^DE]((K[RK])|(RK))(([^DE][KR])|([KR][^DE]))[^DE]
KPNA4_Arm__O00629_68_487	O00629	Arm	Arm	PF00514	68	487	ELM:TRG_NLS_MonoCore_2|TRG_NLS_MonoExtN_4	[^DE]((K[RK])|(RK))[KRP][KR][^DE]
MAP1LC3A_ATG8__Q9H492_2_121	Q9H492	ATG8	ATG8	PF02991	2	121	Benz et al, 2022	[FWY]..[ILV]
MAP1LC3A_ATG8__Q9H492_2_121	Q9H492	ATG8	ATG8	PF02991	2	121	Kliche et al, 2023	[FWY]..[ILV]
MAP1LC3A_ATG8__Q9H492_2_121	Q9H492	ATG8	ATG8	PF02991	2	121	This work (GenVar)	W..L
MAP1LC3A_ATG8__Q9H492_2_121	Q9H492	ATG8	ATG8	PF02991	2	121	ELM:LIG_LIR_Apic_2|LIG_LIR_Gen_1|LIG_LIR_LC3C_4|LIG_LIR_Nem_3	[EDST].{0,2}[WFY]..[ILVFYP]
MAP1LC3B_ATG8__Q9GZQ8_2_119	Q9GZQ8	ATG8	ATG8	PF02991	2	119	Benz et al, 2022	[FWY]..[ILV]
MAP1LC3B_ATG8__Q9GZQ8_2_119	Q9GZQ8	ATG8	ATG8	PF02991	2	119	Kliche et al, 2023	[FWY]..[ILV]
MAP1LC3B_ATG8__Q9GZQ8_2_119	Q9GZQ8	ATG8	ATG8	PF02991	2	119	This work (GenVar)	D..[FW]..L
MAP1LC3B_ATG8__Q9GZQ8_2_119	Q9GZQ8	ATG8	ATG8	PF02991	2	119	ELM:LIG_LIR_Apic_2|LIG_LIR_Gen_1|LIG_LIR_LC3C_4|LIG_LIR_Nem_3	[EDST].{0,2}[WFY]..[ILVFYP]
MDM2_p53-binding-domain__Q00987_17_125	Q00987	SWIB	SWIB	PF02201	17	125	Benz et al, 2022	F...W..L
MDM2_p53-binding-domain__Q00987_17_125	Q00987	SWIB	SWIB	PF02201	17	125	ELM:DEG_MDM2_SWIB_1	F[^P]{3}W[^P]{2,3}[VIL]
MK08_Pkinase__P45983_1_363	P45983	Pkinase	Pkinase	PF00069	1	363	ELM:DOC_MAPK_NFAT4_5	[RK][^P][^P][LIM].L.[LIVMF].
MK08_Pkinase__P45983_1_363	P45983	Pkinase	Pkinase	PF00069	1	363	ELM:DOC_MAPK_MEF2A_6	[RK].{2,4}[LIVMP].[LIV].[LIVMF]
MK08_Pkinase__P45983_1_363	P45983	Pkinase	Pkinase	PF00069	1	363	ELM:DOC_MAPK_JIP1_4	[RK]P[^P][^P]L.[LIVMF]
MK08_Pkinase__P45983_1_363	P45983	Pkinase	Pkinase	PF00069	1	363	ELM:DOC_MAPK_gen_1	[KR]{0,2}[KR].{0,2}[KR].{2,4}[ILVM].[ILVF]
MSN_FERM_1_P26038_1_322	P26038	FERM_1	FERM_M	PF00373	1	322	Hand_curated(pmid_26045165|pmid_34337379|pmid_37224425)	L.E[IL]
MSN_FERM_1_P26038_1_322	P26038	FERM_1	FERM_M	PF00373	1	322	Hand_curated(pmid_15020681|pmid_16615918|pmid_37224425|pmid_34799561)	F..[FL]
MSN_FERM_1_P26038_1_322	P26038	FERM_1	FERM_M	PF00373	1	322	Hand_curated(pmid_37224425|pmid_34799561|pmid_17321526|pmid_18753140|pmid_18614175|pmid_12554651|pmid_17459884|pmid_18076570|pmid_24706749|pmid_24912773)	.[ILMY].[VIL].
MSN_FERM_1_P26038_1_322	P26038	FERM_1	FERM_M	PF00373	1	322	Ali et al, 2023(pmid_37224425)	[FY].[FILMV]
MSN_FERM_1_P26038_1_322	P26038	FERM_1	FERM_M	PF00373	1	322	This work (GenVar)	Y.[FILV]
NCK1_SH3_1_P16333_5_60	P16333	SH3_1	SH3_1	PF00018	5	60	This work (GenVar)	A.DYV
NCK1_SH3_1_P16333_5_60	P16333	SH3_1	SH3_1	PF00018	5	60	ELM:LIG_SH3_PxxDY_5	P..DY
NCK1_SH3_1_P16333_5_60	P16333	SH3_1	SH3_1	PF00018	5	60	ELM:LIG_SH3_1|LIG_SH3_2|LIG_SH3_3	[RKY]{0,1}.{0,2}[PV]..P.{0,1}[KR]{0,1}
NEDD4_WW_2_P46934_765_803	P46934	WW_2	WW	PF00397	765	803	ELM:LIG_WW_1	PP.Y
OXSR1___O95747_434_527	O95747		OSR1_C	PF12202	434	527	Benz et al, 2022	RF.[IV]
OXSR1___O95747_434_527	O95747		OSR1_C	PF12202	434	527	ELM:DOC_SPAK_OSR1_1	RF[^P][IV].
PDCD6IP_Alix-V-domain__Q8WUM4_360_702	Q8WUM4	Alix V domain	ALIX_LYPXL_bnd	PF13949	360	702	Benz et al, 2022	Y[AP].L
PDCD6IP_Alix-V-domain__Q8WUM4_360_702	Q8WUM4	Alix V domain	ALIX_LYPXL_bnd	PF13949	360	702	ELM:LIG_LYPXL_L_2|LIG_LYPXL_S_1|LIG_LYPXL_yS_3	[LM]YP.((..[LI][^P][^P][LI])|([LI]))
PDCD6IP_Alix-V-domain__Q8WUM4_360_702	Q8WUM4	Alix V domain	ALIX_LYPXL_bnd	PF13949	360	702	ELM:LIG_LYPXL_SIV_4	[PA]Y..[AV][^P]{3}L
PEX14_Pex14__O75381_16_84	O75381	Pex14	Pex14_N	PF04695	16	84	Benz et al, 2022	[FLW]...[FWY]
PEX14_Pex14__O75381_16_84	O75381	Pex14	Pex14_N	PF04695	16	84	ELM:LIG_Pex14_2|LIG_Pex14_3	(LV.EF[LM])|(F...[WF])
PEX14_Pex14__O75381_16_84	O75381	Pex14	Pex14_N	PF04695	16	84	ELM:LIG_Pex14_1	W...[FY]
PPIA_full-length__P62937_1_165	P62937	full-length	Pro_isomerase	PF00160	1	165	This work (GenVar)	[FVY]GP
PPIA_full-length__P62937_1_165	P62937	full-length	Pro_isomerase	PF00160	1	165	Hand_curated(pmid_9385632|pmid_9223641|pmid_22407016|pmid_9016720|pmid_8980234)	[AVP]GP[ILF].
PTBP1_RRM_2_P26599_157_285	P26599	RRM_2	RRM_8	PF11835	157	285	This work (GenVar)	LL..P
PTBP1_RRM_2_P26599_157_285	P26599	RRM_2	RRM_8	PF11835	157	285	ELM:LIG_RRM_PRI_1	.[ILVM]LG..P.
PTK2_Focal-AT__Q05397_891_1050	Q05397	Focal_AT	Focal_AT	PF03623	891	1050	Benz et al, 2022	L...L..L
PTK2_Focal-AT__Q05397_891_1050	Q05397	Focal_AT	Focal_AT	PF03623	891	1050	ELM:LIG_FAT_LD_1	[LV][DE][^P][LM][LM][^P][^P]L[^P]
RDX_FERM_1_P35241_5_295	P35241	FERM_1	FERM_M	PF00373	5	295	Hand_curated(pmid_26045165|pmid_34337379|pmid_37224425)	L.E[IL]
RDX_FERM_1_P35241_5_295	P35241	FERM_1	FERM_M	PF00373	5	295	Hand_curated(pmid_15020681|pmid_16615918|pmid_37224425|pmid_34799561)	F..[FL]
RDX_FERM_1_P35241_5_295	P35241	FERM_1	FERM_M	PF00373	5	295	Hand_curated(pmid_37224425|pmid_34799561|pmid_17321526|pmid_18753140|pmid_18614175|pmid_12554651|pmid_17459884|pmid_18076570|pmid_24706749|pmid_24912773)	.[ILMY].[VIL].
RDX_FERM_1_P35241_5_295	P35241	FERM_1	FERM_M	PF00373	5	295	Ali et al, 2023(pmid_37224425)	[FY].[FILMV]
REPS1___Q96D71_226_314	Q96D71	EH			226	314	ELM:LIG_EH_1	.NPF.
RUNX1T1-MYND___Q06455_510_559	Q06455	MYND	zf-MYND	PF01753	510	559	ELM:LIG_MYND_1|LIG_MYND_2|LIG_MYND_3	[LMVP]{0,1}P.L(([IE])|(.P))
SHC_PH__P29353_149_317	P29353	PH	PID	PF00640	149	317	ELM:LIG_PTB_Apo_2|LIG_PTB_Phospho_1	(.[^P].NP.[FY])|(.[ILVMFY].N..[FY])
SHC_PH__P29353_149_317	P29353	PH	PID	PF00640	149	317	ELM:LIG_TYR_ITAM	[DEN]..(Y)..[LI].{6,12}(Y)..[LI]
SIN3A_PAH__Q96ST3_295_383	Q96ST3	PAH	PAH	PF02671	295	383	Benz et al, 2022	[FILW]..L..A
SIN3A_PAH__Q96ST3_295_383	Q96ST3	PAH	PAH	PF02671	295	383	ELM:LIG_Sin3_1	[LIV]..[LM]L.AA.[FY][LI]
SIN3A_PAH__Q96ST3_295_383	Q96ST3	PAH	PAH	PF02671	295	383	ELM:LIG_Sin3_2	[FHYM].A[AV].[VAC]L[MV].[MI]
SIN3A_PAH__Q96ST3_295_383	Q96ST3	PAH	PAH	PF02671	295	383	ELM:LIG_Sin3_3	[FA].[LA][LV][LVI]..[AM]
SMURF2_WW_3_Q9HAU4_298_330	Q9HAU4	WW_3	WW	PF00397	298	330	This work (GenVar)	[ALPV]P.Y
SMURF2_WW_3_Q9HAU4_298_330	Q9HAU4	WW_3	WW	PF00397	298	330	ELM:LIG_WW_1	PP.Y
SNX27_PDZ__Q96L92_40_141	Q96L92	PDZ	PDZ	PF00595	40	141	Hand_curated(pmid_34163731|pmid_34235485|pmid_37219487)	..T.F
SNX27_PDZ__Q96L92_40_141	Q96L92	PDZ	PDZ	PF00595	40	141	This work (GenVar)	ET.[FL]
SNX9_SH3_1_Q9Y5X1_3_61	Q9Y5X1	SH3_1	SH3_1	PF00018	3	61	Hand_curated(pmid_35044719|pmid_27599863|pmid_26274777|pmid_35390274|pmid_15341735)	[RKY]..P..P
SNX9_SH3_1_Q9Y5X1_3_61	Q9Y5X1	SH3_1	SH3_1	PF00018	3	61	ELM:LIG_SH3_1|LIG_SH3_2|LIG_SH3_3	[RKY]{0,1}.{0,2}[PV]..P.{0,1}[KR]{0,1}
SPOP_MATH__O43791_19_176	O43791	MATH	MATH	PF00917	19	176	ELM:DEG_SPOP_SBC_1	[AVP].[ST][ST][ST]
Src_SH3__P12931_87_144	P12931	SH3	SH3_1	PF00018	87	144	ELM:LIG_SH3_1|LIG_SH3_2|LIG_SH3_3	[RKY]{0,1}.{0,2}[PV]..P.{0,1}[KR]{0,1}
SUMO1_SUMO__P63165_1_101	P63165	SUMO	Rad60-SLD	PF11976	1	101	ELM:LIG_SUMO_SIM_anti_2|LIG_SUMO_SIM_par_1	(([DEST]{0,5}.[VILPTM])|([DEST]{1,10}.{0,1}))[VIL][DESTVILMA][VIL](([VILM].{0,1}[DEST]{1,10})|([VILM].[DEST]{0,5}))
TERF1_TRF__P54274_58_268	P54274	TRF	TRF	PF08558	58	268	This work (GenVar)	L.[PV]..[FPV]
TERF1_TRF__P54274_58_268	P54274	TRF	TRF	PF08558	58	268	ELM:LIG_TRFH_1	[FY].L.P
TLN1_PTB__Q9Y490_309_401	Q9Y490	PTB			309	401	ELM:LIG_PTB_Apo_2|LIG_PTB_Phospho_1	(.[^P].NP.[FY])|(.[ILVMFY].N..[FY])
TLN2_PTB__Q9Y4G6_312_417	Q9Y4G6	PTB			312	417	ELM:LIG_PTB_Apo_2|LIG_PTB_Phospho_1	(.[^P].NP.[FY])|(.[ILVMFY].N..[FY])
USP7_MATH-TRAF__Q93009_53_206	Q93009	MATH/TRAF	MATH	PF00917	53	206	ELM:DOC_USP7_MATH_1|DOC_USP7_MATH_2	((P.E[^P].)|([PA][^P][^FYWIL]))S[^P]
VCL_Vinc__P18206_1_258	P18206	Vinc			1	258	ELM:LIG_Vh1_VBS_1	[VMILF][MILVFYHPA][^P][TASKHCV][AVSC][^P][^P][ILVMT][^P][^P][^P][LMTVI][^P][^P][LMVCT][ILVMCA][^P][^P][AIVLMTC]
WDR5_WD_1234567_P61964_21_334	P61964	WD_1,2,3,4,5,6,7	WD40	PF00400	21	334	Benz et al, 2022	RT
WDR5_WD_1234567_P61964_21_334	P61964	WD_1,2,3,4,5,6,7	WD40	PF00400	21	334	ELM:LIG_WD40_WDR5_VDV_1|LIG_WD40_WDR5_VDV_2	[EDSTY].{0,4}[VIPLA][TSDEKR][ILVA]
WDR5_WD_1234567_P61964_21_334	P61964	WD_1,2,3,4,5,6,7	WD40	PF00400	21	334	ELM:LIG_WD40_WDR5_WIN_1|LIG_WD40_WDR5_WIN_2	[STCA][AFWHSVCG][KR][STCAV][DEQR][PGILVMA][RKYFWIVAMLHQN].{0,2}[IVM]{0,1}
WWTR1_WW__Q9GZV5_122_160	Q9GZV5	WW	WW	PF00397	122	160	ELM:LIG_WW_1	PP.Y
ZMYND11_coiled-coil-MYND__Q15326_480_602	Q15326	coiled coil MYND			480	602	Benz et al, 2022	[LMP]P.L
ZMYND11_coiled-coil-MYND__Q15326_480_602	Q15326	coiled coil MYND			480	602	This work (GenVar)	[AILMP]P.[IL]
ZMYND11_coiled-coil-MYND__Q15326_480_602	Q15326	coiled coil MYND			480	602	ELM:LIG_MYND_1|LIG_MYND_2|LIG_MYND_3	[LMVP]{0,1}P.L(([IE])|(.P))

## Sheet: E_Motif_sonsensus_PSSM
#Class id:SH3_canonical|Class consensus:[RKY]{0,1}.{0,2}[PV]..P.{0,1}[KR]{0,1}|PSSM motif:.{4}[VP]..P.
	0	1	2	3	4	5	6	7	8
A	-0.01	-0.06	-0.05	0.26	-8.97	-0.08	-0.13	-9.82	0.01
C	-0.15	-5.79	-6.5	-7.47	-11.4	0.37	-7.2	-12.68	-4.95
D	-0.24	-0.15	-0.35	-0.8	-10.36	-0.37	-7.19	-10.78	-0.18
E	-0.24	-0.15	-0.21	-5.72	-9.79	-0.65	-1.47	-10.25	-0.19
F	-0.43	-0.02	-0.3	-0.35	-12.24	-6.07	0.09	-13.84	-0.38
G	-0.42	-0.44	-0.4	-1.46	-11.21	-0.51	-1.23	-11.72	-0.25
H	-4.19	-0.42	0.42	-6.81	-11.24	-0.4	-0.28	-11.76	0.23
I	0.37	-5.24	-0.01	0.19	-9.48	0.29	-0.35	-12.62	-4.19
K	0.41	0.1	0.43	0.21	-9.63	-0.23	-0.41	-10.1	0.1
L	-0.29	-0.53	-0.7	0.24	-10.72	-0.06	1.22	-12.77	-0.29
M	0	-0.15	-0.38	-0.45	-10.43	-4.39	0.43	-12.22	0.21
N	0.23	-0.26	-0.45	-6.59	-11	-0.26	-0.38	-11.53	0.05
P	0.43	0.83	1.03	1.85	7.64	1.11	1.13	9.01	0.6
Q	-0.02	-0.17	-0.04	-0.66	-9.97	-0.23	-5.83	-10.49	-0.02
R	0.05	0.15	-0.03	0.6	-11.07	-0.27	0.14	-11.69	0.37
S	-0.05	0.16	-0.39	-1.01	-9.27	-0.05	-0.8	-9.81	0.14
T	0.09	-0.18	-0.2	-1.22	-9.24	0.47	-0.23	-10.19	-0.03
V	-0.22	-0.3	-0.17	0.6	4.21	0.25	-0.19	-12.03	-0.16
W	-6.33	0.62	0.81	-8.36	-13.02	-7.07	1.23	-13.92	-5.74
Y	-0.25	0.78	-0.03	-0.18	-11.68	-0.14	-6.39	-12.86	-0.19
--------------------------------
#Class id:GAE_AP|Class consensus:[DE][DES][DEGAS]F[SGAD][DEAP][LVIMFD]|PSSM motif:.[DEAN][DSG][DEGA]F[DSGA][GADEP][DMFWL].
	0	1	2	3	4	5	6	7	8
A	-1.92	-0.35	-1.8	-0.36	-4.32	0.53	-0.01	-3.64	0.35
C	-4.45	-4.79	-4.61	-4.87	-4.56	-3.74	-4.5	-3.94	-2.64
D	4.07	4.63	5.92	4.44	-6.16	1.85	3.42	0.28	-1.4
E	0.89	2.18	0.92	2.59	-5.74	-1.8	1.91	-3.81	0.35
F	-4.39	-5.16	-5.26	-5.15	12.83	-4.84	-5.06	5.77	-3.23
G	0.91	-2.17	1.28	0.58	-5.62	4.96	-0.04	-4.86	0.34
H	-2.03	-1.43	-2.28	-1.74	-2.91	-2.99	-1.87	-3	1.56
I	-3.82	-4.75	-4.99	-4.83	-1.36	-5.16	-4.53	-0.95	-1.31
K	-1.47	-0.88	-1.6	-0.82	-5.58	-2.21	-0.87	-4.42	-0.52
L	-1.06	-5.08	-5.49	-5.04	-0.53	-5.23	-4.74	1.07	-2.4
M	-3.18	-4.06	-4.5	-4.06	-1.11	-4.02	-3.85	1.25	-1.36
N	1.19	2.21	0.9	0.45	-5.45	-0.55	0.11	-4.01	-0.65
P	-2.74	-2.51	-2.66	-2.44	-6.33	-3.06	1.89	-5.31	-2.35
Q	-0.94	-0.08	-1.19	0.1	-5.7	-2.32	-0.1	-3.98	1.23
R	-2.55	-2.02	-2.8	-2.09	-5.15	-3.33	-2.16	-4.3	-1.02
S	0.18	-0.45	0.87	-0.61	-4.55	0.19	-0.56	-3.77	0.68
T	-1.54	-1.6	-1.44	-1.84	-4.17	-1.99	-1.69	-3.34	-0.4
V	-3.88	-4.23	-4.72	-4.24	-2.35	-4.31	-3.87	-1.85	0.4
W	-5.38	-5.77	-5.89	-5.41	0.2	-4.39	-5.34	5.32	-3.82
Y	-4.19	-4.2	-4.64	-4.24	3.12	-4.53	-4.14	2.21	-1.55
--------------------------------
#Class id:MU_AP_YxxI|Class consensus:Y..[LMVIF]|PSSM motif:..Y..[ILMVF]..
	0	1	2	3	4	5	6	7
A	-0.07	-0.33	-11.13	0.12	-0.1	-7.62	-0.09	-0.22
C	-5.49	-5.6	-12.06	0.35	0.44	-7.77	-4.25	0.32
D	-0.16	0.49	-13.01	-4.1	0.26	-10.81	0.17	0.27
E	-0.3	0.06	-11.5	-0.23	-2.53	-9.87	0.06	0.17
F	-4.46	0.52	-4.33	-5.31	0.15	3.94	0.08	-0.19
G	0.08	0.51	-12.98	0	-0.34	-10.8	-3.7	-0.11
H	-3.76	-3.75	-6.13	-0.07	-0.05	-9.57	0.09	-0.01
I	0.28	-0.1	-10.51	0.07	-4.3	3.31	-0.08	-0.15
K	-0.2	-3.03	-11.21	0.05	0.16	-9.32	-0.03	-2.49
L	-0.19	-0.31	-10.12	-0.35	-0.2	4.31	-0.1	-0.12
M	0.41	-3.93	-10.02	0.68	-0.08	3.6	0.04	0.37
N	0.53	0.27	-11.59	-0.1	-3.02	-10.36	0.17	0.14
P	0.09	0	-12.8	-0.42	0.55	-9.92	0.27	0.4
Q	0.19	0.18	-10.64	0.58	0.09	-8.89	0	0.1
R	-0.07	-0.05	-11.03	0.33	0.5	-9.18	0.02	-0.25
S	-0.1	-0.24	-11.02	-0.03	-0.04	-9.03	0.07	-0.03
T	-0.14	0	-10.9	0.15	-0.11	-7.25	0.01	-0.24
V	-0.08	0.09	-10.33	0.2	-0.24	3.01	-0.05	-0.2
W	0.74	-5.35	-5.47	-5.94	-5.14	-8.02	-4.42	-5.2
Y	0.47	0.36	18.08	-4.68	0.51	-6.38	0.21	0.04
--------------------------------
#Class id:Alpha_Adaptin_AP_FxDxF|Class consensus:F.D.F|PSSM motif:[GSFLI]F.D.F.
	0	1	2	3	4	5	6
A	-1.33	-4.14	-0.69	-2.51	1	-4.14	1.35
C	-2.43	-4.38	-4.42	-5.3	-2.12	-4.38	-2.27
D	-3.73	-5.98	0.99	7.26	-1.13	-5.98	1.58
E	-3.51	-5.56	1.54	1.14	-1.65	-5.56	0.4
F	1.86	12.44	-4.85	-5.5	-2.86	12.44	-3.26
G	0.52	-5.44	3.9	1.82	1.02	-5.44	0.64
H	-3.37	-2.73	-2.13	-2.35	-1.74	-2.73	-2.77
I	1.46	-1.18	-5.21	-5.19	-1.9	-1.18	-0.12
K	-3.11	-5.4	0.82	-1.73	-1.41	-5.4	-1.71
L	1.88	-0.35	-5.02	-5.77	0.09	-0.35	-1.8
M	0.93	-0.93	-3.69	-4.88	-1.09	-0.93	-1.46
N	-2.91	-5.27	-0.55	0.99	1.55	-5.27	-1.31
P	-3.78	-6.15	-2.72	-2.82	-2.42	-6.15	-2.45
Q	-2.98	-5.52	-0.34	-1.27	-1.34	-5.52	-1.33
R	-3.33	-4.97	-1.33	-3.01	-2.04	-4.97	-2.69
S	0.12	-4.37	-0.66	-0.93	0.69	-4.37	-0.35
T	-1.28	-3.99	-2.09	-2.18	0.39	-3.99	-0.91
V	0.33	-2.17	-4.42	-5.09	-1.5	-2.17	1.32
W	-2.4	0.38	-4.25	-6.14	-3.94	0.38	-4.49
Y	-0.74	3.3	-4.08	-4.97	-2.87	3.3	-3.07
--------------------------------
#Class id:Beta_Adaptin_AP|Class consensus:[DE].{1,2}F[^P][^P][FL][^P][^P][^P]R|PSSM motif:.{3}F..[FL].{3}R.
	0	1	2	3	4	5	6	7	8	9	10	11
A	-1.94	-2.08	1.16	-3.5	0.91	-2.15	-3.09	3.01	-1.92	-0.58	-2.21	-0.67
C	-4.74	-3.99	-2.33	-3.74	-2.13	-5.12	-3.15	-2.13	-4.53	-2.26	-5.07	-1.54
D	4.27	3.73	1.98	-5.34	0.42	3.98	-5.31	4.25	-0.56	-2	-2.49	-2.39
E	1.27	2.34	1.43	-4.92	2.69	2.38	-4.69	0.51	0.7	-0.26	-0.34	-1.99
F	-5.02	-3.11	-3.17	10.43	-3.81	-4.73	7.13	-4.03	-4.34	-1.4	-4.2	-1.81
G	-2.29	-3.07	-1.95	-4.8	-1.09	-2.61	-4.91	-0.7	-2.43	-2.75	-3.5	-3.04
H	-1.84	-1.85	-2.11	-2.09	-1.02	-0.96	-2.52	-2.12	0.14	-1.57	-0.53	-2.95
I	-4.34	1.34	-0.08	-0.54	-3.78	-4.58	0.37	-2.99	-4.41	-0.15	-4.49	0.01
K	1.59	-0.93	-1	-4.76	0.07	0.89	-4.4	-1.15	2.02	-0.6	2.88	-1.66
L	-4.63	-1.59	-1.69	0.29	-3.77	-4.37	2.35	-3.34	-3.56	1.91	-3.29	1.61
M	-3.64	-1.58	-1.33	-0.29	-2.42	-3.34	0.8	-2.56	-1.87	0.99	-2.15	0.37
N	0.62	0.03	-0.88	-4.63	0.47	0.7	-4.7	-0.04	2.49	-1.23	-0.81	-1.07
P	3.22	-2.52	-2.09	-5.51	-1.37	-2.33	-5.1	-1.69	-2.75	-2.55	-3.22	-2.25
Q	-0.1	0.03	-0.29	-4.88	0.76	0.92	-4.33	-0.95	2.73	2.21	1.25	-1.59
R	-0.5	-2.1	-2.05	-4.33	-0.91	2.4	-3.98	-2.28	3.74	-0.93	8.13	-2.11
S	-0.61	-1.08	-0.15	-3.73	3.81	-0.62	-3.68	0.73	-0.39	1.17	-1.28	0.92
T	-1.49	-1.42	-0.67	-3.35	1.23	-1.57	-2.86	-0.76	-1.13	-0.24	-1.79	4.59
V	-4.06	-0.37	0.98	-1.53	-2.75	-4.11	-0.65	-1.79	-3.71	-0.65	-3.79	0.17
W	-5.52	-4.85	-4.42	1.02	-4.1	-4.96	0.36	-4.68	-3.93	-2.96	-4.04	-3.28
Y	-3.99	-3.29	-2.81	3.94	-2.65	-3.52	3.05	-3.4	-2.56	-1.99	-2.62	-2.21
--------------------------------
#Class id:BET_BRD|Class consensus:.[ILV]K[ILF][KR].|PSSM motif:..[ILV]K[ILF][KR][LKI][TGP]
	0	1	2	3	4	5	6	7
A	0.49	-1.46	-1.47	-1.36	-2.51	-1.53	-1.99	-0.36
C	-2.37	-3.76	-1.76	-4.69	-2.41	-4.74	-2.49	-2.48
D	-0.58	-1	-4.98	-1.31	-5.06	-1.56	-3.85	-1.9
E	-1.15	1.37	-4.18	0.82	-4.78	0.58	-2.43	-1.89
F	-3.62	-3.36	-0.41	-4.75	3.51	-4.55	-0.55	-3.98
G	-1.41	-3.48	-5.19	-2.51	-5.41	-2.71	-4.52	2.22
H	-1.39	-2.3	-4.55	-1.34	-3.95	-1.06	-3.41	-2.87
I	-1.52	0.95	2.82	-4.16	3.97	-4.2	2.28	-2.6
K	-1.06	0.79	-3.7	7.18	-4.2	5.01	1.23	-1.52
L	-2.72	-1.66	2.52	-3.83	2.11	-3.64	2.85	-3.09
M	-1.97	-1.5	1.76	-2.26	1.36	-2.18	1.65	-2.26
N	1.97	-2.14	-4.74	-0.56	-4.91	-0.58	-3.41	-0.88
P	2.44	3.94	-4	-1.76	-4.56	-2.07	-3.5	3.41
Q	-1.01	-0.13	-3.51	1.54	-4.18	1.51	-1.62	-1.69
R	-1.84	-1.08	-3.75	2.75	-4.23	4.11	-0.99	-2.47
S	1.05	-1.31	-3.22	-0.59	-3.71	-0.72	-2.68	0.71
T	0.16	-1.39	-1.08	-1.27	-1.87	-1.36	-1.57	2.95
V	0.1	-0.53	2.78	-3.57	2.11	-3.58	1.1	-1.72
W	-4.67	-4.57	-3.46	-4.57	-1.94	-4.38	-3.22	-4.03
Y	-2.93	-3.17	-1.9	-2.93	0.29	-2.8	-2.05	-3.34
--------------------------------
#Class id:BUB1_Mad3|Class consensus:(KI[DN]...F[LI]..LK)|(.I.F..FI.RL.)|PSSM motif:.KID.{3}F[IL]..LK.
	0	1	2	3	4	5	6	7	8	9	10	11	12	13
A	-1.18	-1.09	-1.96	-2.57	-1.6	-1.18	-0.26	-3.26	-2.03	2.44	-2.14	-2.14	-1.09	-0.84
C	-2.56	-4.42	-1.83	-5.04	-2.39	-2.56	-3	-3.5	-1.83	-2.35	-4.44	-1.87	-4.42	-1.51
D	0.69	-1.04	-4.56	8.4	-3.2	0.69	4.97	-5.1	-4.83	-1.61	-0.05	-5.24	-1.04	-2.74
E	-0.76	1.09	-4.67	2.15	-2.87	-0.76	1.3	-4.68	-4.42	0.25	-0.28	-4.14	1.09	-2.26
F	-3.75	-4.48	-0.29	-5.07	5.28	-3.75	-4.28	9.16	0.12	-3.88	-4.17	0.57	-4.48	-1.11
G	-1.27	-2.24	-5.44	-1.93	-3.43	-1.27	-1.22	-4.55	-5.35	-1	-1.97	-5.27	-2.24	-3.32
H	-0.29	-1.07	-4.72	-1.65	-2.09	-0.29	-1.48	-1.85	-4.41	-1.57	0.17	-4.06	-1.07	-3.06
I	-2.74	-3.89	6.28	-4.55	-0.59	-2.74	-4.01	-0.29	3.72	-2.93	-4.48	2.17	-3.89	0.65
K	-0.57	6.59	-3.91	-1.05	-2.63	-0.57	-0.71	-4.51	-3.75	3.64	1.91	-3.56	6.59	-1.9
L	-3.26	-3.57	2.15	-5.25	-0.28	-3.26	-4.42	0.54	3.12	-2.88	-3.8	5.65	-3.57	2.28
M	-2.08	-1.99	1.58	-4.46	-0.41	-2.08	-3.3	-0.04	2.18	-1.7	-2.45	2.85	-1.99	1.11
N	4.9	-0.29	-4.7	1.8	-2	4.9	1.44	-4.39	-4.78	-1	4.13	-4.91	-0.29	-1.53
P	-2.29	-1.5	-4.04	-2.17	-3.28	-2.29	-1.71	-5.26	-4.08	-1.35	-3	-4.16	-1.5	-2.49
Q	-0.41	1.81	-4.06	-0.49	-2.68	-0.41	-0.33	-4.64	-3.61	0.79	0.85	-3.11	1.81	-1.77
R	-1.05	3.02	-4.38	-2.35	-2.86	-1.05	-1.77	-4.09	-3.79	1.53	4.64	-3.14	3.02	-2.21
S	1.37	-0.32	-3.45	-0.41	-0.28	1.37	2.51	-3.49	-3.48	0.62	-0.16	-3.56	-0.32	0.4
T	3.16	-1	-1.09	-1.55	2.81	3.16	0.34	-3.11	-1.35	-0.57	-0.9	-1.76	-1	3.63
V	-1.94	-3.3	3.63	-4.58	-0.73	-1.94	-3.49	-1.29	2.75	-1.73	-3.86	1.11	-3.3	0.47
W	-4.48	-4.3	-3.78	-6.13	-0.16	-4.48	-5.07	1.26	-3.12	-4.01	-4.46	-2.39	-4.3	-2.99
Y	-2.72	-2.66	-1.98	-4.46	2.48	-2.72	-3.47	4.19	-1.78	-2.61	-2.7	-1.56	-2.66	-1.98
--------------------------------
#Class id:Chromoshadow_HP1|Class consensus:P.{1,2}V.[LIM]|PSSM motif:..[GP].V.[ILM].
	0	1	2	3	4	5	6	7
A	-2.09	-0.96	-1.75	-1.61	-1.64	0.99	-2.97	-1.46
C	-3.9	-2.58	-4.79	-2.45	-2.54	-2.16	-2.84	-4.55
D	0.6	-3.03	-2.92	-4.48	-5.91	-2.56	-5.97	-0.54
E	-0.32	-2.18	-2.62	-3.36	-4.9	0.13	-5.02	1.1
F	1.04	-1.88	-5.9	-1.69	-2.6	-2.27	-0.59	-4.65
G	-3.48	-3.55	1.5	-4.71	-5.91	-2.47	-6.07	0.22
H	-1.82	-2.54	-3.92	-3.78	-5.88	-2.76	-4.87	-0.84
I	-1.88	0.12	-4.99	1.38	2.31	0.12	3.71	-4.76
K	1.23	0.29	-2.39	-2.23	-4.64	0.21	-4.36	1.04
L	0.43	-1.56	-5.1	1.4	-0.23	0.4	4.82	-4.14
M	-0.8	-1.25	-4.44	2.48	-0.38	1.52	3.58	-2.74
N	-1.24	-2.22	-3.28	-3.47	-5.53	-2.43	-5.58	1.04
P	-2.99	1.56	8.42	-3.9	-4.76	-2.68	-5.02	-2.71
Q	0.75	-1.85	-2.77	-2.33	-4.55	-0.99	-3.84	0.79
R	1.07	-2.04	-3.91	0.43	-4.99	-1.71	-4.14	2.07
S	-1.25	0.23	-1.87	-2.08	-3.75	0.25	-4.31	0.25
T	0.2	1.34	-2.47	0.99	-1.45	-0.71	-2.49	-1.24
V	-2.11	1.76	-4.37	2.45	9.35	0.94	0.73	-3.96
W	-3.21	-3.21	-5.8	-3.94	-5.47	-3.88	-3.52	-4.44
Y	-1.44	1.57	-5.06	-2.52	-3.11	-2.59	-2.58	-3.16
--------------------------------
#Class id:Clathrin_propel_Clathin_box|Class consensus:L[IVLMF].[IVLMF][DE]|PSSM motif:.L[ILMVF][GDNTEP][LMF]..
	0	1	2	3	4	5	6
A	-0.16	-3.69	-3.2	-2.58	0.17	-2.17	0.16
C	-3.7	-3.42	-3.19	-5.29	3.4	-4.79	-2.86
D	1.65	-6.79	-6.06	3.76	-5.92	3.7	-0.08
E	-0.56	-5.69	-5.48	1.69	-4.97	1.4	-0.05
F	-4.31	-0.97	2.7	-5.62	4.14	-4.47	0.17
G	-2.42	-6.82	-6.31	-0.19	-5.02	-0.4	0.18
H	-2	-5.6	-5.08	-2.21	-4.3	-2.16	-2.8
I	0.52	0.63	4.4	-5.08	-0.1	-4.77	-1.68
K	-1.58	-5.11	-4.86	-1.43	-4.5	-1.54	-1.82
L	-3.34	8.35	2.72	-5.41	3.13	-5.11	-0.05
M	-2.73	1.3	2.15	-4.46	2.05	-4.21	-1.44
N	1.61	-6.46	-5.79	1.17	-5.36	0.04	-1.77
P	1.32	-5.71	-5.35	1.24	-5.05	0.22	1.44
Q	-0.05	-4.66	-4.58	-0.7	-4.15	-0.86	-1.62
R	-2.44	-4.69	-4.84	-2.64	-4.4	-2.69	-2.73
S	0.26	-5.11	-4.54	-1.02	-3.46	0.36	0.25
T	0.35	-3.31	-2.65	0	-2.87	0.34	0.18
V	-2.15	-0.43	1.28	-4.61	-0.84	-4.28	-0.23
W	-5.41	-3.93	-3.51	-6.02	-2.51	-5.1	-3.74
Y	-3.84	-3.11	-1.75	-4.7	-0.67	0.43	-2.26
--------------------------------
#Class id:KIX_CBP|Class consensus:.[ILV]..LL.|PSSM motif:.[LMVF][DNSEQ].[ILV][SL].
	0	1	2	3	4	5	6
A	-2.01	0.25	-1.52	0.11	-2.35	-1.92	0.06
C	-2.88	-2.2	-4.21	-3.81	-2.32	-2.38	-2.55
D	0.79	-5.02	3.36	3.07	-5.6	-4.66	0.66
E	0.85	-3.88	1.32	-0.38	-4.67	-3.87	0.87
F	-1.76	1.91	-4.89	1.87	-0.31	-0.43	-3.44
G	-4.43	-4.18	-1.93	1.34	-5.73	-4.69	-1.77
H	-3.26	-3.71	-1.07	-2.6	-4.76	-4.11	-1.58
I	2.76	1.36	-4.66	-2.58	2.9	1.09	-2.68
K	-2.25	-3.4	-0.53	-2.27	-4.12	-3.49	0.88
L	0.84	2.49	-4.84	-0.2	4.48	5.51	-2.36
M	0.17	2.38	-3.46	-2.07	1.92	1.8	0.88
N	-2.37	-4.48	1.96	-0.41	-5.33	-3.98	-0.01
P	-3.41	-4.01	-2.35	-3.14	-4.58	-4.16	-1.86
Q	-1.54	-2.94	1.01	-2.01	-3.79	-3.11	0.25
R	-3.03	-3.39	-1.45	-3.2	-3.9	-3.37	-0.51
S	-1.91	-2.58	0.93	-1.1	-3.91	-0.02	1.77
T	0.38	-1.7	-0.74	-2.1	-1.94	-1.54	0.89
V	0.92	1.19	-4.15	-2.77	2.2	0.15	-2.18
W	-4.24	-2.46	-5.28	-3.38	-3.31	-3.19	-4.12
Y	-2.75	-0.89	-3.74	-1.57	-2.2	-2.28	-2.78
--------------------------------
#Class id:Kinase_Active_Site_CK1|Class consensus:S..([ST])...|PSSM motif:..S..[EST]..
	0	1	2	3	4	5	6	7
A	0.28	0.17	-2.74	-0.19	0.1	-2.45	-0.16	0.31
C	-3.65	0.46	-5.62	-4.48	-3.95	-5.16	1.11	0.72
D	0.54	0.38	-4.73	-0.03	0.33	-4.03	0.27	0.17
E	-0.07	0.24	-4.57	-0.14	0.03	-0.36	-0.27	-0.26
F	0.13	-3.91	-7.78	-3	-3.57	-7.17	0.47	0.87
G	-0.08	0.36	-4.78	0.3	-0.21	-4.5	0.64	0.06
H	-2.93	0.07	-5.63	0.33	0.17	-5.07	0.15	-3.53
I	-3.1	-2.64	-7.75	-3.02	0.32	-6.78	-3.43	-2.91
K	-0.14	-2.15	-4.65	-0.12	0.06	-4.01	-3.1	-2.55
L	-0.46	0.16	-7.89	0.32	-0.22	-7.01	-0.09	-0.17
M	-2.91	0.07	-6.5	0.4	0.18	-5.74	-3.15	-2.9
N	0.31	0.1	-3.49	-2.68	0.4	-3.05	0.12	-3.01
P	0.76	0.12	-5.53	-0.12	-3.65	-4.98	-4.46	-4.43
Q	-1.8	-1.73	-4.5	0.07	-1.63	-3.73	-0.16	-0.07
R	-0.26	-0.26	-5.46	0.12	-0.02	-4.84	-0.36	0.31
S	0.35	-0.04	8.24	-0.11	0.12	5.76	0.1	0.26
T	0.12	-0.08	-2.36	-0.01	0.15	2.52	0.06	-2.43
V	-0.07	-0.14	-6.74	-3.16	-0.08	-5.78	0.03	0.41
W	-5	-4.97	-8.33	1.07	-4.78	-7.66	-4.56	1.12
Y	-3.42	-3.72	-6.79	0.34	0.23	-6.19	0.35	0.44
--------------------------------
#Class id:Kinase_Active_Site _CK2|Class consensus:...([ST])..E|PSSM motif:..[ST]..E..
	0	1	2	3	4	5	6	7
A	0.36	-0.2	-2.01	-0.06	0.42	-5.23	0.06	-0.05
C	-3.92	-4.28	-4.63	0.93	-4.01	-9.2	-3.77	-4.37
D	0.18	0.61	-3.93	1.51	1.09	-1.8	0.12	0.78
E	0.38	0.33	-3.75	1.06	0.72	9.12	0.42	0.65
F	-3.67	-3.27	-6.72	-5.41	-4.8	-8.59	-3.35	-3.66
G	-3.1	0.27	-4.07	0.51	-0.28	-7.03	-0.2	-0.26
H	-2.26	-2.72	-4.83	-3.26	-2.78	-4.15	-1.64	0.3
I	-3.05	0.5	-6.23	-4.33	-3.98	-8.6	-0.15	-3.18
K	0.03	-2.1	-3.78	-0.08	-0.02	-2.86	0.05	0
L	-0.27	0.19	-6.51	-0.58	-0.34	-8.09	-0.17	-0.07
M	-2.67	-2.27	-5.27	-3.84	-3.13	-6.87	-2.01	0.11
N	0.62	0.42	-2.65	-1.69	0.12	-4.37	0.19	0.21
P	0.58	-0.19	-4.61	0	0.8	-5.59	0.43	-3.37
Q	-1.14	-1.76	-3.65	-1.4	-1.14	-1.3	0.33	0.15
R	0.19	-0.09	-4.56	-3	-2.47	-4.15	0.12	-2.15
S	-0.07	0.02	6.1	-0.02	0.5	-4.19	0.05	0.1
T	0.17	0.03	3.4	-0.22	-0.04	-5.23	-0.01	-0.09
V	-0.1	-2.4	-5.23	-0.51	-3.43	-7.51	-2.42	-0.26
W	-4.53	-4.53	-7.26	-5.89	-5.47	-8.08	-4	-4.6
Y	0.45	0.48	-5.79	-4.86	-4.24	-6.9	0.1	0.3
--------------------------------
#Class id:Pkinase_CAMK|Class consensus:((SP)|([ED].{0,1}))[IV]W[IVL].R|PSSM motif:[EG].[IV]WV.[RH].
	0	1	2	3	4	5	6	7
A	-0.84	-1.4	-1.55	-4.08	-0.5	-1.27	-2.29	-1.26
C	-4.76	-3.7	-1.79	-3.76	-1.4	-2.15	-4.87	-4.77
D	1.19	0.36	-4.73	-6.52	-4.77	-3.23	-2.25	0.79
E	4.64	1.45	-4.47	-4.53	-3.76	-2.15	-0.32	3.34
F	-4.68	-4.04	-0.73	0.9	-1.45	-1.11	-3.36	-4.65
G	3.02	-2.38	-5.32	-4.03	-4.77	-3.59	-3.36	-2.78
H	-0.95	-1.02	-4.83	-3.81	-4.73	-2.4	5.39	-0.17
I	-4.94	-1.81	5.27	-4.16	3.45	0.46	-4.58	-4.32
K	0.25	-0.6	-3.88	-4.7	-3.5	-0.8	2.01	2.19
L	-4.53	-3.01	1.69	-2.79	0.91	1.41	-3.53	-3.72
M	-3.27	-2.32	1.23	-2.49	0.77	2.66	-2.21	-1.94
N	-0.56	2.33	-4.71	-5.77	-4.39	-1.91	-0.28	-0.32
P	-2.12	3.37	-4.01	-5.71	-3.62	-2.99	-3.23	-1.73
Q	1.54	0.03	-3.95	-3.24	-3.41	-0.88	1.04	3.15
R	-1.01	-1.55	-4.31	-4.3	-3.85	0.99	5.43	1.21
S	-0.38	-0.43	-3.27	-4.4	-2.61	-0.57	-1.31	-0.29
T	-1.64	-0.83	-0.93	-3.94	-0.31	1.68	-2.01	-1.18
V	-3.92	-0.11	3.7	-4.52	6.52	0.15	-4.03	-3.44
W	-4.04	-4.88	-4.05	16.43	-4.32	-2.89	-3.87	-3.78
Y	-3.42	-3.16	-2.08	2.69	-1.97	-1.97	-0.43	-2.65
--------------------------------
#Class id:WW_canonical_PPxY|Class consensus:PP.Y|PSSM motif:..PP.Y..
	0	1	2	3	4	5	6	7
A	-0.01	0.1	-9.45	-10.29	-0.03	-13.91	0.05	0.03
C	0.06	0.38	-11.76	-13.16	0.66	-14.84	0.07	-4.97
D	0.06	-0.31	-10.7	-11.25	0.29	-15.79	0.1	0.14
E	0.12	-0.11	-10.14	-10.73	-0.29	-14.28	0.27	0.23
F	-0.01	0.38	-12.1	-14.32	0.43	-7.11	-0.31	0.53
G	-0.11	-0.56	-11.55	-12.2	-0.33	-15.76	-0.27	-0.09
H	0.14	-0.5	-11.51	-12.24	-5.72	-8.92	-0.12	-0.25
I	-0.01	-0.49	-10.31	-13.1	-0.5	-13.29	-0.26	-0.27
K	-0.04	-0.64	-9.95	-10.58	-0.7	-13.99	-0.09	-0.14
L	-0.03	-0.11	1.14	-13.25	-0.51	-12.9	-0.14	-0.24
M	0	-5.63	-10.21	-12.69	-5.42	-12.8	-0.11	-3.58
N	-0.16	-0.2	-11.23	-12.01	-0.19	-14.37	0.06	-0.1
P	0.09	1.46	6.88	9.49	1.12	-15.58	0.21	0.21
Q	0.1	-0.31	-10.25	-10.97	-0.28	-13.42	0.02	0.03
R	0.05	-0.46	-11.29	-12.16	-0.43	-13.81	-0.09	-0.17
S	-0.04	0.05	-9.5	-10.28	0.09	-13.8	0.18	0.1
T	0.11	-0.61	-1.53	-10.67	-0.1	-13.69	0.18	0.14
V	-0.22	-0.64	-0.11	-12.51	0.33	-13.11	-0.12	0
W	-4.73	0.4	-13.04	-14.4	-7.43	-8.25	-5.15	-5.33
Y	0.15	-6.24	-11.94	-13.34	-0.19	18.33	-0.23	-0.1
--------------------------------
#Class id:PTB_NPxY|Class consensus:(.[^P].NP.[FY])|(.[ILVMFY].N..[FY])|PSSM motif:.{4}N..[LFY].
	0	1	2	3	4	5	6	7	8
A	-0.03	0.25	0.08	-2.92	-8.32	-0.76	-0.01	-8.94	-0.09
C	-4.01	1.6	-6.59	-5.46	-9.95	-7.28	-3.89	-9.7	0.3
D	0.2	-4.16	0.02	1.03	-4.27	-5.73	-0.12	-10.89	-0.08
E	-0.25	-0.12	-7	1.14	-6.49	-1.39	0.14	-9.52	0.02
F	-4.14	-4.75	4.29	-5.12	-10.43	-7.59	-3.39	6.71	0.31
G	0.12	0.35	-1.45	-0.23	-6.72	-6.66	0.1	-10.8	0.04
H	0.03	-4.73	0.27	-3.24	-5.27	0.24	-3.18	-4.49	0.11
I	0.05	0.29	1.91	-0.26	-10.76	0.12	0.29	-7.61	-3.46
K	-0.19	-3.95	-7.25	-2.44	-6.36	-1.3	-0.07	-9.23	0.26
L	-3.45	0.02	0.71	-4.97	-10.99	-1.59	0.2	-0.18	0.02
M	0.19	0.06	-3.83	0.06	-9.21	1.76	0.19	-7.13	0.04
N	0.18	0.27	-7.03	0.03	13.51	-6.19	0.33	-9.6	0.15
P	0.04	-4.98	-7.88	0.31	-9	5.27	-3.96	-10.68	-4.43
Q	-0.22	-0.29	-7.06	0.03	-6.1	-0.99	-0.11	-8.72	0.15
R	-0.07	-4.62	-7.42	-3.44	-6.74	-5.92	-2.95	-9.01	0.09
S	0.12	-0.03	-1.39	0.23	-5.24	-4.76	0.02	-8.96	-0.16
T	0.48	0.7	-5.69	0.51	-6.17	-5.13	0.35	-8.71	-2.95
V	0.04	0.03	1.51	-0.62	-10.26	-5.89	0.28	-7.77	-0.07
W	-5.04	1.57	-4.91	0.82	-11.45	-8.29	-4.71	-3.63	0.65
Y	0.13	-4.44	1.67	0.49	-9.12	-6.89	0.26	13.41	0.24
--------------------------------
#Class id:eIF4E_YxxxxL|Class consensus:Y....[LIMV][VILMFR]|PSSM motif:.Y.{4}[LM][LMF].
	0	1	2	3	4	5	6	7	8
A	-1.57	-4.42	-0.83	0.07	-1.42	-2.7	-3.14	-3.02	-2.33
C	-3.36	-5.35	-2.98	-4.19	-3.21	-5.07	-2.98	-3.24	-4.59
D	-2.41	-6.3	1.87	-3.27	0.58	-1.23	-6.23	-5.53	1.33
E	0.07	-4.79	0.6	-1.63	0.39	1.95	-5.07	-4.19	0.64
F	-3.03	2.38	-3.88	-4.09	-2.78	3.76	-0.57	2.37	-4.09
G	-3.72	-6.27	0.29	-3.67	-3.4	-4.13	-6.18	-5.56	-0.53
H	-2.11	0.57	-2.39	-2.1	-2.72	1.84	-4.9	-2.78	-1.08
I	1.44	-3.8	0.31	0.68	-0.81	-3.42	1.03	0.41	-3.32
K	0.64	-4.5	-1.35	0.86	0.16	-0.48	-4.44	-2.95	0.58
L	-1.28	-3.41	-2.93	-2.66	0.43	-2.62	6.58	3.36	-0.11
M	-0.97	-3.31	-2.33	-2.13	-0.74	-1.97	4.43	2.7	-1.74
N	-1.74	-4.88	-0.11	-2.25	-1.56	-1.8	-5.76	-4.66	1.72
P	-3.13	-6.09	-2.41	2.34	1.25	-3.56	-5.18	-4.92	-3.04
Q	0.39	-3.93	-0.93	-0.47	-0.9	2.04	-3.84	-2.93	1.71
R	1.66	-4.32	-2.31	3.88	-1.7	0.58	-4.08	0.32	-0.59
S	-0.02	-4.31	0.95	-1.67	-0.01	-1.92	-4.47	-3.81	-0.98
T	0.32	-4.19	1.56	-1.98	0.22	-2.59	-2.75	-2.66	-1.7
V	0.52	-3.62	-1.63	-0.16	0.09	-3.48	0.01	-0.46	-3.35
W	-4.35	1.24	-4.7	-4.78	-4.37	-2.17	-3.44	-1.82	-4.59
Y	-2.79	15.11	-3.45	-3.33	-3.08	0.44	-2.64	2.95	-3.38
--------------------------------
#Class id:EF_hand_EH_NPF|Class consensus:.NPF.|PSSM motif:..NPF..
	0	1	2	3	4	5	6
A	0.23	0.16	-9.12	-6.83	-10.7	0.03	0.12
C	0.36	-4.58	-10.76	-9.7	-10.94	-4.15	-4.25
D	-0.07	-0.22	-5.07	-7.79	-12.55	0.06	0.47
E	-0.03	-3.63	-7.3	-7.27	-12.12	0.16	0.28
F	-0.23	-4.17	-11.24	-10.86	16.79	-3.55	-0.22
G	-0.33	0.01	-7.52	-8.74	-12	-0.04	-0.37
H	-3.14	-0.12	-6.07	-8.78	-9.29	-3.27	-3.22
I	-0.31	0.09	-11.56	-9.64	-7.74	0.22	-0.22
K	0.02	-0.34	-7.17	-7.12	-11.96	-0.18	-0.26
L	-0.34	-0.02	-11.8	-9.79	-6.91	0.46	-0.11
M	-0.15	-3.51	-10.02	-9.24	-7.49	0.25	0.36
N	0.32	0.82	13.67	-8.55	-11.84	-2.72	0.2
P	0.46	-0.01	-9.8	9.71	-12.71	-0.43	0.2
Q	-2	-3.41	-6.91	-7.51	-12.08	0.39	-0.16
R	-0.38	-0.5	-7.55	-8.7	-11.54	-0.13	-0.25
S	0.61	0.27	-6.04	-6.82	-10.93	0.09	0.04
T	0.25	0.81	-6.98	-7.21	-10.56	0.05	0.1
V	-0.26	-0.15	-11.07	-9.05	-8.74	-0.1	0.01
W	-5.13	-5.26	-12.25	-10.94	-6.18	-4.8	-5.4
Y	-0.04	1.03	-9.92	-9.88	-3.26	-0.01	-4.01
--------------------------------
#Class id:SH3_canonical|Class consensus:P..DY|PSSM motif:.P[NSP][VAP]DY.
	0	1	2	3	4	5	6
A	-1.74	-1.4	-0.91	0.84	-2.86	-3.08	0.6
C	-2.07	-4.26	-3.61	-1.9	-5.32	-4.01	-2.53
D	-4.61	-2.36	-1.01	-3.58	8.84	-4.96	-0.1
E	-3.88	-1.83	-1.29	-2.7	1.86	-3.45	1.51
F	-0.46	-5.42	-4.87	-2.53	-5.36	3.72	-2.48
G	-4.98	-3.3	-2.22	-3.22	-2.22	-4.92	-2.1
H	-4.28	-3.34	-1.99	-3.88	-1.94	1.92	-1.35
I	2.23	-4.2	-4.14	1.67	-4.83	-2.45	-1.27
K	-3.41	-1.68	-1.19	-2.49	-1.34	-3.16	-0.61
L	2.42	-4.35	-4.3	-0.47	-5.53	-2.06	0.45
M	1.7	-3.8	-3.4	-0.44	-4.74	-1.96	-0.48
N	-4.58	-3.11	1.91	-3.62	1.52	-3.54	1.08
P	1.54	10.59	6.53	3.99	-2.46	-4.75	-2.22
Q	-3.27	-2.07	-1.33	-2.6	-0.77	-2.58	0.21
R	-3.6	-3.27	-2.35	-3.37	-2.64	-2.97	-1.4
S	-3.09	-1.39	0.78	-1.36	-0.7	-2.96	0.2
T	-1.39	-1.77	-0.69	-0.64	-1.84	-2.85	0.72
V	1.66	-3.61	-3.49	2.96	-4.86	-2.27	-1.06
W	-3.36	-5.5	-5.22	-4.52	-6.41	2.59	-3.72
Y	-2.07	-4.44	-3.83	-2.64	-4.75	12.25	-2.52
--------------------------------
#Class id:ERM_FERM_C_F2|Class consensus:L.E[IL]|PSSM motif:..L.E[IL]..
	0	1	2	3	4	5	6	7
A	-1.16	2.19	-2.3	-1.08	-1.4	-2.19	-2.27	-2.14
C	-3.27	-2.31	-2.03	-3.32	-5.38	-1.98	-3.81	-4.33
D	-0.18	-2.36	-5.4	-1.22	2.03	-5.06	-2.79	2.4
E	0.05	-1.42	-4.3	1.14	7.24	-4.49	-1.04	0.46
F	-4.1	-3.84	0.42	-4.05	-4.77	0.09	-1.79	-0.61
G	-1.8	2.59	-5.43	-2.75	-3.2	-5.47	-3.76	-2.22
H	-0.8	-1.93	-4.21	-0.39	-0.32	-4.46	4.14	0.18
I	-3.17	-3.38	2.02	-3.06	-4.77	3.91	-1.55	-3.75
K	2.68	0.22	-3.72	1.46	0.97	-3.84	0.82	1.48
L	-3.38	-3.19	6.07	-2.75	-4.27	3.65	0.95	-3.71
M	-2.06	-2.21	2.7	-1.09	-3.04	2.21	-0.19	-2.76
N	2.89	-1.33	-5.07	-0.26	-0.54	-4.95	-0.96	2.02
P	-1.97	-2.21	-4.32	-2.1	-1.77	-4.23	-3.45	-2.59
Q	0.6	-0.67	-3.27	3.55	2.53	-3.63	0.23	0.01
R	1.12	2.18	-3.3	2.42	-0.32	-3.77	3.31	0.03
S	0.66	0.38	-3.71	0.33	-0.37	-3.64	-1.81	-0.55
T	1.88	-1.1	-1.91	1.91	-1.4	-1.58	-1.99	-1.3
V	-2.43	-2.06	0.96	-2.19	-3.68	2.28	-1.98	-3.46
W	-4.43	-3.78	-2.54	-3.34	-4.25	-3.07	-3.39	-1.57
Y	-2.76	-3.06	-1.72	-2.32	-3.07	-1.87	-0.31	2.58
--------------------------------
#Class id:ERM_FERM_M_F3A|Class consensus:F..[FL]|PSSM motif:..F..[LF]..
	0	1	2	3	4	5	6	7
A	-2.07	-0.43	-4.14	0.84	-1.91	-2.99	1.06	0.35
C	-4.26	-2.46	-4.38	-2.82	-3.72	-2.85	-3.88	-3.57
D	0.51	-1.19	-5.98	1.19	2.96	-5.71	-4.67	1.35
E	2.32	0.79	-5.56	0.78	1.19	-4.82	-2.99	-1.36
F	-3.19	-2.41	12.44	0.05	-3.8	5.68	-0.81	-4.24
G	-2.84	-2.84	-5.44	-1.98	-2.58	-5.54	-3.3	-2.88
H	-0.66	-2.38	-2.73	-0.18	-1.52	-3.73	-2.07	1.94
I	-2.5	0.69	-1.18	-3.2	-0.78	1.01	-4.14	-2.43
K	0.33	-1.24	-5.4	-1.21	-1.26	-4.36	0.39	-2.55
L	0.31	0.17	-0.35	-3.14	-2.6	4.49	-3.81	-3.69
M	-1.26	-0.52	-0.93	-2.43	-2.15	1.61	-3.2	-3.01
N	2.5	-1.57	-5.27	-0.8	2.5	-5.25	-3.96	-1.25
P	-2.85	1.6	-6.15	-2.42	-2.9	-5	-4.07	-3.42
Q	0.83	-0.66	-5.52	-0.63	-0.6	-4.06	-2.4	-2.01
R	1.36	-2.14	-4.97	-1.99	-2.13	-3.94	-2.35	-3.13
S	-0.73	0.8	-4.37	1.05	-0.79	-4.05	-1.93	0.28
T	-1.32	-0.17	-3.99	-0.58	-1.04	-2.66	-2.88	-1.57
V	-2.59	0.55	-2.17	-2.39	1.26	-0.03	-3.31	-0.17
W	-4.25	-4.1	0.38	-0.89	-5.36	-1.36	5.29	-5.6
Y	-2.87	-2.63	3.3	3.27	-3.37	0.71	3.23	-2.59
--------------------------------
#Class id:ERM_FERM_M_F3B|Class consensus:.[ILMY].[VIL].|PSSM motif:..[ILMY].[ILVF]..
	0	1	2	3	4	5	6
A	-0.02	-0.08	-5.51	-1.85	-3.99	0.01	-0.12
C	0.91	-3.4	-5.98	-3.75	-4.2	-3.44	-4.22
D	0.49	0.21	-7.86	0.44	-7.31	-1.47	1.19
E	0.23	0.36	-6.58	-0.01	-6.55	-0.03	0.4
F	0.03	-2.77	-0.3	-3.87	2.82	-3.34	-4.44
G	0.8	-3.18	-7.87	-0.16	-7.47	-0.07	0.33
H	0.28	-2.2	-2.49	0.7	-6.53	-1.7	0.46
I	-3.54	-2.25	3.18	0.9	4.31	-3.6	-3.25
K	0.05	0.18	-6.12	-2.14	-6.07	-1.07	-1.66
L	-4	0.34	2.39	-2.64	3.43	-0.43	-0.36
M	-3.24	0.98	3.52	-2.24	-0.54	-2.55	-2.78
N	-1.32	-1.53	-6.79	0.27	-7.04	0.97	0.74
P	0.33	-3.07	-7.37	0.64	-6.42	0.69	-3.3
Q	-1.41	0.55	-5.52	0.04	-5.88	0.11	0.33
R	-2.38	-1.68	-5.97	-2.85	-6.05	0.19	-2.42
S	0.15	0.64	-5.98	0.15	-5.6	0.63	-0.04
T	-0.06	0.43	-5.14	0.44	-3.59	0.41	0.2
V	-0.24	-2.18	-3.02	0.18	3.58	-3.03	-0.19
W	-4.56	-3.85	-1.76	-5.18	-5.04	-4.03	-5.19
Y	-2.99	0.47	8.87	-3.07	-3.23	0.54	-3.53
--------------------------------
#Class id:NTF2_G3BP_FGDF|Class consensus:[FYLIMV].FG[DES]F|PSSM motif:.[ILMVFY].FG[GADST]..
	0	1	2	3	4	5	6	7
A	-1.38	-2.85	-0.62	-4.7	-0.69	0.78	-2.73	0.43
C	-3.77	-3.01	-2.41	-4.94	-4.54	-3.13	-3.91	-2.84
D	-2.72	-5.56	-0.75	-6.54	-2.82	3.29	-4.3	1
E	-1.69	-4.83	0.74	-6.12	-3.97	0.24	-3.59	0.41
F	-3.81	3.28	-3.03	13.51	-5.42	-4.59	5.79	-4.08
G	0.53	-5.57	-2.43	-6	8.68	0.62	-4.41	0.66
H	-2.84	-3.07	-1.92	-3.29	-3.87	-2.3	-2.87	-2.08
I	-1.79	2.27	0.36	-1.74	-6.31	-3.96	-1.57	-3.69
K	-1.11	-4.34	-1.07	-5.96	-3.13	-1.43	-0.15	-1.26
L	-0.33	1.69	-0.15	-0.91	-6.17	-4.36	0.33	-1.16
M	-1.76	1.3	-1.16	-1.49	-4.79	-3.38	-1.13	-2.65
N	-2.57	-5.05	1.06	-5.83	-1.54	0.36	-3.58	0.5
P	3.91	-5	-2.34	-6.71	-4.01	-2.27	0.84	-2.39
Q	0.34	-4.06	-0.58	-6.08	-3.5	-1.17	-3.34	-0.87
R	0.3	-4.22	-1.81	-5.53	-4.26	-2.49	-3.11	-2.16
S	-1.61	-3.91	1.11	-4.93	-1.35	1.27	-0.4	1.63
T	-1.79	-2.43	1.9	-4.55	-3.2	0.53	-0.06	-0.07
V	0.02	0.95	-0.88	-2.73	-5.46	-3.14	-2.17	-3.05
W	-4.56	-1.33	-4.17	-0.18	-4.53	-5.14	-1	-4.72
Y	-3.58	2.05	-2.79	2.74	-5.32	-3.9	1.69	-3.52
--------------------------------
#Class id:Atg8_LIR|Class consensus:[EDST].{0,2}[WFY]..[ILVFYP]|PSSM motif:..[FYW]..[ILV].
	0	1	2	3	4	5	6
A	-0.3	-3.4	-10.04	-0.59	-0.42	-6.32	0.04
C	-6.17	-5.86	-10.12	-5.69	0.58	-6.51	-4
D	1.19	1.68	-12.18	0.97	0.16	-9.42	0.26
E	0.58	0.33	-10.74	1.15	0.45	-8.71	0.22
F	0.02	0.03	7.77	-5.41	0.78	1.38	-0.32
G	-0.1	0.22	-10.7	-1.06	-5.38	-9.69	-0.32
H	-0.01	-0.21	-8.02	0.03	0.05	-8.8	-0.08
I	-5.82	-0.09	-8.85	0.6	0.8	5.14	-0.08
K	-0.17	-3.12	-10.72	-3.16	-0.13	-8.17	-0.04
L	-0.68	-5.69	-7.88	0.12	0.09	3.7	-0.43
M	-4.88	-4.85	-7.98	-3.38	0.23	1.45	-2.68
N	0.78	-0.18	-11.29	-3.58	0.03	-9.22	0.05
P	-0.48	-0.74	-11.79	-5.13	-5.02	-1.77	0.47
Q	-2.34	0.24	-9.83	0.53	-0.08	-7.94	0.15
R	-0.1	-0.58	-10.37	-0.47	-0.32	-8.23	0.04
S	-0.14	0.32	-10.25	-3.33	-0.1	-7.81	0.16
T	-0.23	0.46	-9.88	0.44	-0.12	-5.88	-0.03
V	-5.41	-0.51	-9.38	1.34	0.19	3.06	-2.8
W	-5.36	-6.27	12.33	-6.65	-5.39	-7.59	-4.64
Y	1.3	0.31	7.08	-5.04	-3.43	-6.06	-0.15
--------------------------------
#Class id:VHS_GGA_DxxLL|Class consensus:D..LL.{1,2}$|PSSM motif:.D..[IL]L..
	0	1	2	3	4	5	6	7
A	-0.82	-4.14	-1.28	0.11	-3.45	-3.6	-1.93	-2.84
C	-3.5	-6.61	-3.03	-3.21	-3.2	-3.32	-4.3	2
D	1.57	10.15	1.11	1.39	-6.47	-6.69	1.11	0.22
E	-0.15	0.57	1.25	-0.62	-5.53	-5.59	0.24	-0.39
F	-4.37	-6.65	-3.33	-3.3	-0.86	-0.88	-3.59	-2.5
G	-2.37	-3.51	-3.48	0.15	-6.62	-6.72	0.14	-5.31
H	-2.03	-3.23	-2.68	1.41	-5.46	-5.51	1.67	-4.43
I	-2.9	-6.12	1.15	-2.75	4.05	0.72	-2.45	1.88
K	1.2	-2.62	-1.52	-1.73	-4.94	-5.02	0.77	-3.64
L	-3.62	-6.82	-1.71	-0.06	6.67	8.24	-0.31	0.68
M	-2.68	-6.03	-1.47	-1.94	1.38	1.4	-2.14	1.6
N	-0.31	0.23	-1.27	-0.37	-6.21	-6.36	-0.82	-3.9
P	0.74	-3.75	-2.82	0.72	-5.47	-5.61	1.04	0.58
Q	-0.34	-2.06	-0.77	-1.3	-4.55	-4.56	-0.58	-3.03
R	1.04	-3.93	-2.45	-2.39	-4.61	-4.59	-0.97	-4.27
S	1.2	-1.99	0.27	0.55	-4.87	-5.01	-1.48	-3.34
T	-0.46	-3.13	1.26	0.12	-2.99	-3.21	-2.01	-2.5
V	-0.17	-6.15	1.17	-2.61	0.21	-0.34	-0.19	0.41
W	-5.03	-7.7	-4.77	-4.55	-3.87	-3.84	-4.74	-4.81
Y	-3.41	-6.04	-3.17	-2.27	-2.94	-3.01	-2.09	-3.66
--------------------------------
#Class id:VHS_GGA_DxxLL|Class consensus:S[LW]LD[DE]EL[LM]|PSSM motif:[LV]S[LW]LD[DE]EL[LM][SC]
	0	1	2	3	4	5	6	7	8	9
A	-1.11	1.6	-2.85	-2.14	-2.56	-1.85	-1.27	-2.14	-1.74	0.62
C	-1.51	-1.28	-2.56	-1.87	-5.03	-5.12	-5.24	-1.87	-1.97	7.59
D	-4.88	-0.39	-5.67	-5.24	8.39	4.89	2.17	-5.24	-4.82	-2.11
E	-3.83	-0.23	-4.14	-4.14	2.16	4.11	7.11	-4.14	-3.48	-2.04
F	-0.23	-3.44	0.94	0.58	-5.06	-4.83	-4.63	0.58	0.3	-3.46
G	-4.89	-0.44	-4.38	-5.27	-1.93	-2.45	-3.07	-5.27	-4.52	-1.75
H	-4.28	-1.29	-3.73	-4.05	-1.65	-0.84	-0.19	-4.05	-3.06	-2.56
I	2.99	-3.41	0.17	2.18	-4.54	-4.58	-4.64	2.18	1.9	-2.54
K	-3.42	-0.31	-3.93	-3.56	-1.04	0.18	1.1	-3.56	-2.7	-1.89
L	3.05	-3.55	2.59	5.63	-5.24	-4.64	-4.13	5.63	3.45	-2.64
M	2.03	-2.16	1.06	2.86	-4.45	-3.6	-2.91	2.86	4.75	-2.13
N	-4.52	0.85	-5.15	-4.91	1.81	0.86	-0.4	-4.91	-3.93	-0.89
P	-3.76	-1.18	-4.71	-4.16	-2.17	-1.88	-1.63	-4.16	-3.87	-2.39
Q	-3.15	-0.16	-2.98	-3.11	-0.48	1.39	2.66	-3.11	-1.69	-1.73
R	-3.37	-1.12	-3.51	-3.14	-2.35	-1.12	-0.18	-3.14	-2.53	-2.62
S	-2.93	5.63	-3.79	-3.55	-0.41	-0.31	-0.23	-3.55	-2.8	2.69
T	-0.84	1.98	-2.56	-1.75	-1.55	-1.39	-1.27	-1.75	-1.35	0.65
V	3	-2.39	-0.74	1.12	-4.57	-4.02	-3.55	1.12	1.04	-1.76
W	-3.15	-3.99	9.64	-2.38	-6.12	-4.99	-4.12	-2.38	-2.23	-3.67
Y	-1.65	-2.45	1.37	-1.56	-4.46	-3.62	-2.94	-1.56	-1.51	-2.96
--------------------------------
#Class id:Kelch_KEAP1_ETGE|Class consensus:[DNS].[DES][TNS]GE|PSSM motif:.[ADNSE].[DES][NSTA]GE.
	0	1	2	3	4	5	6	7
A	-0.36	-0.59	-1.74	-2.09	0.52	-1.35	-2.75	-3.12
C	-3.4	-5.4	-4.53	-5.73	-2.72	-5.19	-6.73	-5.43
D	-0.37	5.46	-1.03	2.13	-2.07	-3.48	0.68	-2.92
E	-2.52	0.71	1.19	5.84	-2.27	-4.63	8.21	0.25
F	-2.61	-5.96	-4.68	-5.7	-4.5	-6.07	-6.12	1.01
G	0.67	-2.74	-0.5	-3.78	-2.81	9.01	-4.56	-4.78
H	0.85	-2.29	1.08	-1.58	-2.94	-4.53	-1.68	-2.18
I	0.62	-5.58	-3.17	-5.66	-2.89	-6.96	-6.12	-3.91
K	-2.08	-2.02	0.14	-0.35	-2.06	-3.79	-0.39	0.21
L	0.46	-6.05	-3.85	-5.32	-3.48	-6.82	-5.62	-0.59
M	-0.75	-5	-2.94	-4.1	-2.59	-5.45	-4.39	-2.46
N	-2.38	3.39	0.15	-1.23	2.59	-2.19	-1.89	-2.86
P	-3.98	-3.44	2.95	-2.8	-2.9	-4.66	-3.12	0
Q	-0.19	-1.51	0.59	1.06	-2.01	-4.16	1.18	1.16
R	0.13	-3.07	-1.62	-1.6	-2.71	-4.91	-1.67	0.33
S	-0.48	-0.08	-1.36	0.63	1.16	-2	-1.72	-0.68
T	-2.01	-2.16	-1.87	-1.95	4.96	-3.86	-2.75	-2.94
V	0.69	-5.19	-0.18	-4.66	-1.9	-6.12	-5.04	-3.94
W	-4.37	-6.84	-4.99	-5.41	-5.03	-5.18	-5.61	-3.47
Y	-2.51	-5.12	-3.03	-4.16	-3.69	-5.97	-4.43	0.63
--------------------------------
#Class id:Armadillo_Importin_NLS_bipartite|Class consensus:[KR][KR].{7,15}[^DE]((K[RK])|(RK))(([^DE][KR])|([KR][^DE]))[^DE]|PSSM motif:.{11}[KR][KR].{3}
	0	1	2	3	4	5	6	7	8	9	10	11	12	13	14	15
A	-0.06	-0.07	-0.19	-0.09	-0.23	0.02	-0.08	-0.22	-0.19	-0.14	0.2	-8.4	-8.42	0.09	-1.77	-0.24
C	-4.63	0.47	0.16	-5.08	0.31	-4.04	-5.64	-4.51	-4.51	-5.55	1.02	-11.6	-11.44	0.52	1.58	-4.78
D	-0.17	-0.06	0.4	0.17	0.07	0.08	0.66	0.21	-0.08	-0.2	-5.41	-8.52	-8.39	-5.24	-7.41	-0.02
E	0.02	0.16	-0.01	0.02	-0.09	0.12	0.23	0.01	0.01	0.14	-4.48	-6.45	-6.44	-0.51	-5.52	-0.29
F	-0.18	-6.09	-0.09	-5.4	0.2	0.19	-0.18	0.3	-0.23	-0.1	0.48	-11.55	-11.22	0.25	0.47	-0.11
G	-0.25	-0.7	-0.14	-0.32	-0.4	0.06	-0.39	-0.09	0.03	-0.03	0.04	-9.63	-9.57	-0.39	-0.92	-0.27
H	-0.14	0.38	-3.56	-0.05	-3.61	-2.67	0.05	0.06	-2.78	0.07	0.12	-8.11	-7.71	-4.96	-6.57	0.03
I	-3.29	-0.26	-0.02	-3.8	0.06	-0.21	-0.09	-0.31	-0.34	-0.13	-0.33	-11.2	-10.94	0.05	-0.19	0.18
K	0.23	0.54	0.18	0.48	0.2	0.02	0.16	-0.09	0.14	-0.02	-0.46	7.36	5.96	0.92	2.3	0.17
L	-0.06	-0.62	0.05	-0.34	-0.08	-0.04	-0.14	-0.13	-0.17	-0.29	-0.08	-10.67	-10.32	-0.71	-1.17	0.22
M	0.06	0.06	-3.28	0.17	0.17	-2.36	-0.01	-2.81	-0.19	0.04	-0.15	-9.21	-8.95	-4.82	0.53	-0.04
N	-0.17	0.25	0.23	0.35	0.07	0.12	0.02	-0.07	0.04	0.2	-4.51	-7.55	-0.8	-4.5	-6.32	-0.23
P	0.34	0.69	-0.25	-0.07	-0.03	0.14	0.05	0.2	0.06	0.57	0.3	-9.04	-9.07	0.22	-2.03	0.22
Q	0.14	-0.25	0.11	0	0.09	-0.06	0.06	0.21	0.13	0.22	-0.04	-5.56	-5.41	-0.23	-0.16	-0.17
R	0.39	0.22	0.25	0.25	0.25	0.01	0.03	0.06	0.24	0.16	-0.2	4.05	5.08	1.16	2.42	0.12
S	-0.05	-0.04	-0.19	0.11	-0.1	0.05	-0.15	0.2	0.06	-0.28	0.08	-2.93	-7.48	-0.21	-1.81	-0.01
T	-0.07	-0.35	0.06	-0.01	0.06	0.01	-0.19	-0.03	0.2	-0.26	0.08	-8.22	-2.1	-0.13	-1.11	0.08
V	-0.08	-4.76	-0.16	0.2	0.03	-0.11	-0.36	-0.18	-0.25	-4.19	-0.02	-10.57	-10.29	-0.17	-0.16	0.24
W	0.26	-6.68	-5.7	-6.19	-5.25	-4.31	-5.82	-4.76	0.3	-5.08	-5.36	-11.4	-11.09	-7.07	-8.93	0.6
Y	-0.05	-4.94	-0.01	-4.6	0.3	0.04	0.18	-0.12	0.19	0.52	0.89	-9.82	-9.54	-5.61	-7.45	-3.84
--------------------------------
#Class id:Armadillo_Importin_NLS_monopartite|Class consensus:[^DE]((K[RK])|(RK))[KRP][KR][^DE]|PSSM motif:.{3}[KR].[KR]..
	0	1	2	3	4	5	6	7
A	0.09	-0.06	-8.97	-2.24	-1.1	-9.2	-0.19	-0.06
C	-4.9	0.18	-11.89	-12.13	-9.52	2.32	0.25	-0.04
D	-0.1	-0.13	-9.21	-9.45	-1.15	-9.41	-0.02	-0.09
E	-0.29	-0.24	-7.16	-1.74	-0.75	-2.04	-0.1	0.12
F	-0.2	0.35	-11.5	-11.64	0.1	-12	0.15	0.02
G	0.03	0.26	-1.36	-10.65	-1.41	-10.6	-0.14	-0.04
H	-3.72	0.23	-8.59	-8.71	-6.62	-8.55	0.16	-0.13
I	-0.11	0.03	-11.28	0.69	-8.71	-11.83	0.23	-0.15
K	0.01	-0.06	4.57	4.59	1.23	3.93	0.15	0.03
L	0.01	-0.07	-2.2	-1.79	-1.39	-11.1	0.02	-0.14
M	-0.17	0.06	-9.4	-9.39	-0.11	-9.82	0.1	0.11
N	0.1	0.06	-8.22	-8.54	-0.66	-8.32	-0.01	-0.13
P	0.2	0.01	-1.92	-10.13	0.77	-10.18	-0.11	-0.22
Q	0.09	-0.19	0.22	-1.3	-0.24	-0.88	-0.12	0.06
R	0.12	0.09	3.4	4.57	2.2	5.07	0.06	0.19
S	-0.01	-0.03	-8.22	-8.6	-1.03	-1.52	-0.16	0.06
T	-0.02	-0.28	-1.5	-9.14	-0.77	-1.97	-0.02	-0.22
V	0.15	0.03	-10.77	-10.44	-1.16	-11.12	0.04	0.01
W	-5.27	-5.67	2.82	-11.84	-9.14	-11.83	0.4	0.72
Y	0.44	0.42	-9.99	-10.37	0.53	-10.41	0.24	0.36
--------------------------------
#Class id:SWIB_MDM2|Class consensus:F[^P]{3}W[^P]{2,3}[VIL]|PSSM motif:[STVP]F..[YVFQWLI]W..[LV].
	0	1	2	3	4	5	6	7	8	9
A	-1.25	-6.14	0.42	0.45	-4.04	-7.06	1.5	-0.33	-3.94	-0.33
C	-3.09	-6.38	-4.53	1.49	-4.62	-6.73	0.41	1.75	-3.95	-3.85
D	-2.93	-7.98	-0.29	0.44	-6.2	-9.49	0.27	-4.01	-6.37	0.39
E	-2.58	-7.56	1.06	1.78	-4.63	-7.5	0.24	-2.07	-2.1	0.67
F	-4.59	15.08	-4.59	-4.58	2.41	-2.08	-4.27	1.22	-1.75	0.79
G	-3.42	-7.43	-0.99	-3.09	-6.34	-7	0	-4.59	-7.11	-3.78
H	0.93	-4.73	-2.83	2.36	-1.58	-6.79	-2.26	0.72	-5.85	-2.73
I	-2.77	-3.17	-3.55	-4.56	1.25	-7.13	-4.04	-1.55	0.14	-2
K	-2.5	-7.39	-1.73	-1.02	-4.51	-7.68	0.13	-2.41	-5.2	-1.89
L	-3.66	-2.34	-0.46	-4.45	1.5	-5.76	-3.97	1.69	6.46	0.49
M	-2.86	-2.92	0.87	-3.25	-1.44	-5.46	-2.98	-0.56	0.52	0.06
N	-1.61	-7.27	-2.73	0.89	-5.33	-8.75	0.04	-3.21	-6.52	-2.16
P	0.35	-8.14	-3.79	-3.04	-5.92	-8.69	-2.82	-4.28	-5.97	0.48
Q	-2.36	-7.52	1.14	0.58	-0.13	-6.22	0.04	1.63	-4.62	0.09
R	-3.16	-6.97	-2.5	-1.73	-4.43	-7.28	0.75	-2.62	-5.03	-2.65
S	1.78	-6.37	-0.42	-0.82	-4.53	-7.38	0.17	-0.67	-5.26	-0.03
T	3.57	-5.99	-2.53	0.28	-3.75	-6.91	-1.53	0.22	-3.59	-0.06
V	0.23	-4.17	-3.22	-3.61	0.79	-7.5	-2.81	-1.93	1.72	-2.22
W	-5.35	-1.62	-5.15	-4.92	3.23	19.78	-4.55	-3.8	-4.63	-3.81
Y	-3.5	1.31	-4.22	-2.27	5.61	-0.29	-0.19	-2.14	-3.68	-2.19
--------------------------------
#Class id:Pkinase_D_motif_classical|Class consensus:[RK][^P][^P][LIM].L.[LIVMF].|PSSM motif:.[KR]..[LM].L.[ILF].
	0	1	2	3	4	5	6	7	8	9
A	-0.91	-3.02	0.6	0.87	-3.7	-1.26	-4.06	-1.91	-3.93	0.42
C	-3.74	-6.16	-3.38	-3.57	-3.69	2.28	-3.79	-4.35	-3.74	-3.32
D	0.85	-3.09	0.81	0.34	-6.79	-2.02	-7.15	2.01	-6.8	0.27
E	0.27	-0.95	0.38	1.03	-5.56	0.28	-6.06	0.32	-5.93	0.11
F	-4.08	-5.82	-4.33	-4.28	-1.34	-2.3	-1.34	-4.62	4.92	-4.49
G	0.79	-4.22	-1.89	-2.14	-6.64	-3.3	-7.18	-2.72	-6.83	0.21
H	1.08	-2.29	0.94	2.04	-5.29	-1.99	-5.97	-2.07	-5.35	0.51
I	-3.99	-5.61	-4.12	-4.35	0.27	-2.09	0.26	-3.26	3.22	-3.87
K	0.92	5.45	0.59	1.03	-4.87	0.07	-5.48	1.06	-5.39	-1.17
L	-0.71	-4.9	-3.99	-4.25	6.15	-2.94	8.7	-3.62	5.6	-4.01
M	-2.69	-3.52	-2.62	-2.96	6.58	-2.34	0.94	0.53	0.74	-2.91
N	0.58	-1.97	0.42	0.5	-6.15	0.46	-6.83	1.3	-6.46	0.68
P	-2.65	-3.64	-2.32	-2.47	-5.78	-3.15	-6.08	0.25	-5.96	1.59
Q	-0.42	0.11	0.7	0.1	-4.09	-1.4	-5.03	-0.65	-5.06	0.2
R	-0.8	5.16	0.34	-0.65	-4.59	-2.19	-5.06	-1.12	-5.05	-2.02
S	0.88	-2.19	0.51	0.66	-4.92	0.62	-5.47	0.42	-5.19	0.13
T	-0.86	-2.8	-0.87	-1.1	-3.32	1.41	-3.67	-1.3	-3.52	0.3
V	-3.63	-4.97	-3.15	-3.33	-0.69	0.42	-0.8	-0.31	-0.46	-2.93
W	-4.71	-5.65	-4.59	-4.78	-4.08	-3.17	-4.3	-5.54	-3.34	-4.73
Y	-2.77	-4.11	-2.51	-2.1	-3.31	1.78	-3.48	-3.94	-1.7	-3.05
--------------------------------
#Class id:Pkinase_D_motif_classical|Class consensus:[RK].{2,4}[LIVMP].[LIV].[LIVMF]|PSSM motif:.{4}[MLP].[ILV].[ILMVF].
	0	1	2	3	4	5	6	7	8	9
A	-2.76	-1.77	0.26	-0.21	-4.45	0.04	-4.73	-2.27	-4.53	-0.03
C	-5.31	-4.57	-3.87	1.22	-4.81	-3.32	-4.61	-4.48	-4.62	-4.24
D	-2.52	-0.38	-3.84	0.41	-6.95	0.11	-7.91	-1.88	-7.41	-0.49
E	0.37	-1.06	-2.54	0.28	-6	-0.08	-6.95	-0.14	-6.73	-2.56
F	-4.82	-5.21	-3.88	-4.66	-2.71	-4.34	-2.45	-4.74	3.94	-5.11
G	-4.17	-0.16	-0.75	-2.92	-7.21	-0.04	-8.03	-3.47	-7.51	0.08
H	1.17	-2.42	0.9	-2.01	-6.27	-2.17	-6.97	0.24	-6.13	0.11
I	-0.21	-4.17	0.21	-3.92	-1.13	-2.57	3.89	-3.18	4.31	-0.23
K	1.79	1.65	0.27	0.21	-5.51	0.46	-6.38	0.77	-6.13	-2.24
L	-0.54	-4.34	-0.23	-0.39	5.99	-3.41	6.82	-0.66	2.7	-4.13
M	-2.86	-3.13	0.04	-2.88	3.57	-2.48	-0.21	-2.76	2.99	-3.54
N	-0.11	-1.55	-3.26	1.01	-6.86	0.57	-7.63	1.19	-7.02	0.29
P	-0.34	0.12	1.62	-0.17	2.68	-2.86	-6.89	1.17	-6.71	2.86
Q	0.27	0.57	-0.27	0.03	-5.17	0.07	-6.02	0.27	-5.77	-2.5
R	1.59	1.65	0.28	0.4	-5.6	0.56	-6.1	0.53	-6.08	-0.27
S	-0.37	0.65	-2.22	0.32	-5.44	0.59	-6.24	-0.17	-5.79	-0.01
T	-0.05	-0.04	-2.24	0.26	-4.23	0.53	-4.32	0.26	-4.04	-0.07
V	-3.75	-0.37	1.08	-3.42	-2.05	0.23	2.13	0.06	1.37	-0.14
W	-5.36	-5.3	-5.26	-5.21	-5.36	-4.92	-5.45	-5.39	-4.44	-5.77
Y	-3.29	-3.93	-3.16	-3.86	-4.53	-3.46	-4.43	-3.56	-2.51	-4.21
--------------------------------
#Class id:Pkinase_D_motif_classical|Class consensus:[RK]P[^P][^P]L.[LIVMF]|PSSM motif:.[KR]P..L.[ILVF].
	0	1	2	3	4	5	6	7	8
A	0.21	-4.59	-3.79	0.24	-1.21	-5.13	-0.32	-4.4	0.15
C	-3.22	-7.53	-6.65	-3.29	-3.49	-4.86	-4.43	-4.33	0.42
D	-1.81	-4.81	-4.75	-2.59	1.4	-8.22	0.89	-7.5	0.04
E	0.28	-2.66	-4.22	-2.12	-1.43	-7.12	0.26	-6.64	-1.51
F	-3.86	-6.8	-7.81	-4.54	0.23	-2.41	-5.37	2.88	0.4
G	-0.03	-5.86	-5.69	-0.22	-3	-8.25	-2.74	-7.62	-0.09
H	-2.15	-3.17	-5.73	0.42	-2.92	-7.04	-1.84	-6.45	0.01
I	-1.74	-6.96	-6.59	-2.76	-3.47	-0.81	-4.8	4.09	-2.63
K	0.5	3.27	-4.08	0.06	-1.66	-6.55	0.09	-6.09	-0.05
L	-0.36	-5.89	-6.74	-3.55	-3.71	9.47	-4.87	5.31	-0.1
M	-1.7	-4.69	-6.19	-2.66	0.48	-0.13	-3.58	-0.08	0
N	-1.59	-3.29	-5.5	0.82	-1.04	-7.89	1.42	-7.22	0.06
P	0.43	-5.48	10.08	-3.27	-3.21	-7.14	1.36	-6.57	0.67
Q	0.44	-1.23	-4.46	-0.06	0.05	-6.09	0.53	-5.79	-0.09
R	0.24	8.08	-5.66	0.18	0.31	-6.12	-0.05	-5.86	-0.16
S	0.16	-3.69	-3.78	0.45	1.86	-6.54	0.31	-5.86	0.33
T	0.03	-4.23	-4.16	2.01	1.65	-4.74	0.16	-3.98	-0.06
V	0.27	-6.28	-6.01	0.28	-0.52	-1.87	-4.08	1.99	-2.42
W	-4.42	-6.64	-7.89	-5.13	-5.06	-5.37	-5.57	-4.78	-3.77
Y	-3.14	-5.19	-6.83	-3.46	-3.47	-4.55	-4.12	-3.35	-1.98
--------------------------------
#Class id:OSR1_RFxV|Class consensus:RF[^P][IV].|PSSM motif:..RF.[IV]..
	0	1	2	3	4	5	6	7
A	0.37	-0.34	-3.05	-4.7	-1.42	-1.51	-0.12	-0.92
C	-2.18	-3.42	-5.9	-4.94	-3.53	-2.3	-2.41	-2.71
D	-2.13	-1.83	-3.33	-6.54	-1.88	-5.6	0.95	-2.75
E	-1.03	-2.33	-1.17	-6.12	0.47	-4.71	-0.64	-2.06
F	-3	-4.3	-5.03	13.51	-3.53	-2.14	-3.82	1.19
G	0.33	3.54	-4.33	-6	-3.26	-5.7	-1.63	-3.28
H	-2.29	-2.46	-1.36	-3.29	-1.06	-5.58	1.65	-3.06
I	-0.3	-3.24	-5.33	-1.74	0.62	4.39	-3.39	-0.41
K	0.36	-1.35	2.04	-5.96	0.41	-4.4	-1.04	0.02
L	-1.44	-4.04	-4.12	-0.91	-1.7	0.24	-3.73	-1.66
M	0.39	-3.04	-2.98	-1.49	1.3	0.03	-2.52	-1.4
N	-1.19	1.01	-1.64	-5.83	-1.07	-5.28	1.61	-2.17
P	-2.36	-3.17	-4.05	-6.71	-2.74	-4.52	-2.13	2.51
Q	0.41	-1.79	0.42	-6.08	2.96	-4.33	-0.73	-1.89
R	-1.1	0.44	8.96	-5.53	1.09	-4.76	-1.66	-2.2
S	0.71	0.86	-2.11	-4.93	0.23	-3.56	2.19	0.27
T	0.45	-1.2	-2.63	-4.55	0.81	-1.25	1.99	1.03
V	0.79	-0.32	-4.62	-2.73	-1.45	7.3	-2.54	1.03
W	-3.98	-4.36	-4.88	-0.18	-3.66	-5.1	-4.54	-3.56
Y	-2.63	-3.85	-3.45	2.74	-2.64	-2.83	-2.29	-1.48
--------------------------------
#Class id:ALIX_LYPXL|Class consensus:[LM]YP.((..[LI][^P][^P][LI])|([LI]))|PSSM motif:..YP.{5}
	0	1	2	3	4	5	6	7	8
A	0.38	-0.49	-7.34	-4.3	0.02	-0.97	0	-1.91	-0.33
C	-3.12	-4.37	-8.27	-7.16	-3.31	-4.45	-3.26	0.53	-4.09
D	-1.85	-6.17	-9.22	-5.26	0.02	-6.25	0.08	-0.04	-3.8
E	0.15	-4.58	-7.71	-4.73	-0.03	-5.6	0.32	0.3	-0.45
F	-4.16	-2.63	-0.54	-8.32	-3.04	-2.75	0.38	-3.45	-2.49
G	0.33	-6.33	-9.18	-6.2	-3.16	0.45	-3.03	0.64	-4.55
H	-2.65	-5.21	-2.34	-6.24	0.4	-5.78	0.28	-3.05	-3.29
I	-2.26	2.1	-6.71	-7.1	-1.36	2.22	-2.16	-1.93	0.35
K	-1.55	-0.02	-7.42	-4.58	0.1	-4.71	-0.14	-2	-0.04
L	-2.99	3.17	-6.32	-7.25	0.37	3.42	0.13	0.67	0.92
M	0.18	2.25	-6.22	-6.7	-1.1	-0.86	-1.73	-1.48	-1.39
N	0.52	-5.61	-7.8	-6.01	0.35	-5.41	-1.51	0.16	0.23
P	0.48	-5.68	-9.01	10	-0.2	-5.88	-0.01	0.67	-4.52
Q	-1.4	-0.08	-6.84	-4.97	0.01	-4.75	-1.12	0.03	-2.41
R	-0.11	-0.26	-7.24	-6.17	0.19	-0.52	-0.12	-0.23	0.51
S	0.45	-4.5	-7.22	-4.29	0.2	-4.09	0.62	-0.12	-0.03
T	0.5	-3.57	-7.11	-4.67	-0.02	0.8	0.24	-2.1	0.21
V	0.31	0.66	-6.53	-6.51	0.23	-1.73	-0.07	0.03	-0.19
W	-4.88	-5.1	-1.67	-8.4	-4.56	3.72	-3.69	-4.7	1.73
Y	-3.63	-4.06	17.21	-7.34	-2.71	-3.87	0.39	-3.81	0.81
--------------------------------
#Class id:ALIX_LYPXL_SIV|Class consensus:[PA]Y..[AV][^P]{3}L|PSSM motif:.[PA]Y..[VA].{3}L.
	0	1	2	3	4	5	6	7	8	9	10
A	-0.38	1.98	-2.84	-1.62	1.42	3.48	-1.12	-1.52	-0.81	-2.26	-0.46
C	-2.98	-2.65	-3.77	-4.89	-3.04	-0.9	-2.82	-4.58	-2.62	-1.99	-2.33
D	-1.49	-2.34	-4.72	3.16	-0.07	-3.29	-2.1	1.19	3.14	-5.36	-1.73
E	-0.6	-1.56	-3.21	2.63	2.48	-2.07	-0.77	2.75	0.11	-4.26	0.11
F	-4.02	-4.51	3.96	-4.75	-4.35	-2.44	0.34	-4.55	-2.06	0.46	-1.69
G	2.41	-1.77	-4.68	-2.4	-1.84	-1.11	-2.88	-2.01	-2.2	-5.39	-2.55
H	-2.05	-2.93	2.16	-1	-1.62	-3.14	-0.13	-0.17	-2.2	-4.17	-1.3
I	-3.08	-3.26	-2.21	-4.35	-3.5	1.02	-2.17	-4.44	-0.94	2.06	-0.51
K	2.23	-1.4	-2.92	2.46	-0.24	-1.87	1.98	2.32	-1.48	-3.68	-0.3
L	-3.29	-3.44	-1.82	-4.26	-3.47	-0.67	-2.28	-4.2	1.13	5.97	1.54
M	-2.11	-2.79	-1.72	-2.98	-2.61	-0.4	-1.52	-2.7	-0.25	2.74	0.75
N	-0.36	-2.73	-3.3	0.45	-1.64	-2.95	-0.92	2.81	0.15	-5.03	-0.95
P	-1.98	7.21	-4.51	-1.79	4.11	-1.99	-2.26	-1.97	-2.4	-4.28	-2.39
Q	-0.04	-1.69	-2.34	1.46	0.55	-1.92	-0.17	1.68	-1.1	-3.23	2.5
R	0.48	-2.77	-2.74	0.89	-1.52	-2.67	0.28	1	-2.21	-3.26	-0.67
S	0.5	-0.12	-2.72	-0.37	0.12	0.4	0.21	0.04	1.32	-3.67	1.3
T	1.98	-1.08	-2.61	-1.29	-1	-0.17	2.3	-0.85	-0.26	-1.87	-0.12
V	-2.25	-2.18	-2.03	-3.8	-2.29	2.5	-1.51	-3.69	-1.42	1	-0.9
W	-3.88	-4.75	2.83	-4.79	-4.35	-3.92	-0.53	-4.57	-4.03	-2.5	-2.99
Y	-3.03	-3.67	11.27	-3.3	-3.22	-2.33	3.62	-2.92	-2.78	-1.68	-2.02
--------------------------------
#Class id:Pex14_WxxxF|Class consensus:(LV.EF[LM])|(F...[WF])|PSSM motif:.[LF].{3}[FW].
	0	1	2	3	4	5	6
A	-2.14	-2.8	-0.82	2.38	-1.16	-3.46	-2.41
C	-4.64	-2.78	-2.72	-2.7	-2.69	-3.53	-3.44
D	3.05	-5.19	-1.77	0.77	-0.54	-5.46	4.89
E	2.87	-4.48	1	4.08	2.49	-4.57	0.5
F	2.59	5.74	-2.9	-4	-1.61	6.56	-1.81
G	-3.02	-4.87	-3.34	-1.4	-4.04	-4.32	-3.04
H	-1.04	-2.66	-0.87	-0.98	-2.1	-2.34	-2.51
I	-2.92	0.87	0.81	-3.31	1.22	-1.17	-0.47
K	-0.57	-4.13	0.33	0.31	-0.94	-4.52	-1.94
L	-2.46	2.75	-0.85	-3.2	1.3	-0.24	1.91
M	-2.24	1.37	0.08	-2.21	0.54	-0.65	0.09
N	-0.22	-4.64	-1.33	-1.09	-2.31	-4.74	0.1
P	-2.56	-4.81	-2.48	-1.46	-2.74	-5.35	-2.91
Q	0.58	-3.97	4.43	1.44	0.24	-4.07	-1.41
R	-1.64	-3.71	-0.08	-0.88	-1.76	-4.11	-2.68
S	-0.98	-3.55	-0.99	0.61	-1.59	-3.71	-1.47
T	-1.8	-2.53	-0.63	-0.75	-1	-3.31	-1.66
V	-3.05	-0.16	2.11	-1.89	1.46	-2.05	-1.28
W	-2.15	0.07	-3.36	-3.94	-3.58	8.77	-4.17
Y	0.25	2.6	-1.98	-2.8	-2.16	3.8	-3.03
--------------------------------
#Class id:SH3_Pex14|Class consensus:W...[FY]|PSSM motif:.W.{3}[FY].
	0	1	2	3	4	5	6
A	0.17	-7.2	1.94	0.02	-0.15	-5.76	0.37
C	-3.99	-6.87	-2.39	-4.22	-5.39	-6.23	-3.55
D	0.82	-9.64	-2.91	1.75	1.82	-7.61	0.76
E	0.26	-7.64	0.21	0.53	3.33	-6.76	0.87
F	-4.75	-2.22	-2.55	-5.2	-5.51	10.6	-3.61
G	0.09	-7.15	-2.35	-2.56	-3.54	-7.24	-2.63
H	0.36	-6.93	-2.86	-1.49	1.02	-2.67	0.57
I	-4.5	-7.27	0.32	-4.56	-5.39	-3.5	0.04
K	-0.19	-7.82	-2.25	0.29	-0.42	-6.55	0.06
L	-4.29	-5.9	-0.06	-4.55	-5.04	-2.77	-0.18
M	-2.88	-5.6	-1.55	-2.97	-3.58	-3.19	-1.77
N	0.49	-8.89	-2.87	1.18	-1.14	-6.63	0.2
P	0.75	-8.83	-2.94	-2.78	-2.92	-7.64	-2.63
Q	0.84	-6.36	-1.91	1.7	2.11	-6.36	0.48
R	0.47	-7.42	-3.05	-1.1	-1.41	-6.23	-1.4
S	0.16	-7.52	0.49	0.42	-0.09	-5.86	0.01
T	-1.35	-7.06	0.12	0.33	-2.14	-5.58	-0.04
V	-3.67	-7.64	1.01	-3.77	-4.44	-4.17	-1.96
W	-4.68	19.85	-3.79	-5.06	-5.18	-0.78	-4.51
Y	-3.16	-0.43	1.27	-3.78	-3.61	9.23	-2.72
--------------------------------
#Class id:Pro_isomerase_GAG|Class consensus:[AVP]GP[ILF].|PSSM motif:.[HI][VAP]GP[ILF][PA].
	0	1	2	3	4	5	6	7
A	-3.01	-3.17	2.82	0.17	-1.23	-2.26	2.62	0.93
C	-4.67	-4.21	-1.44	-3.68	-4.09	-2.14	-2.46	-4.29
D	-5.5	-3.42	-2.66	-1.96	-2.19	-4.87	-3.33	-4.64
E	-4.79	-2.26	-1.62	-3.11	-1.66	-4.54	-2.31	-3.74
F	-5.06	-2.15	-3.36	-4.56	-5.25	2.64	-4.74	-6.4
G	-6.07	-4.65	-0.97	8.09	-3.14	-5.22	-1.61	-3.43
H	-6.08	6.39	-2.82	-3.01	-3.18	-3.83	-3.55	-5.03
I	-0.89	1.29	-0.99	-5.45	-4.04	3.11	-3.48	-5.14
K	-4.6	-2.83	-1.44	-2.27	-1.52	-3.94	-2.14	-3.57
L	-3.01	-1.67	-1.97	-5.31	-4.19	2.22	-3.67	-5.32
M	-3	-1.41	-1.47	-3.93	-3.63	1.71	-2.96	-4.64
N	-5.8	-1.4	-2.64	-0.67	-2.94	-4.72	-3.38	-4.85
P	4.25	-4.39	4.11	-3.15	10.63	-4.31	4.49	4.37
Q	-4.79	-1.47	-1.6	-2.64	-1.9	-3.89	-2.34	-3.81
R	-5.64	-2.37	-2.52	-3.39	-3.1	-3.95	-3.31	-4.83
S	-4.05	-2.89	0.55	-0.49	-1.22	-3.51	-0.12	-1.87
T	-3.06	-2.87	-0.47	-2.34	-1.61	-1.63	-1.48	-3.06
V	0.64	-0.67	0.45	-4.6	-3.45	2.32	-2.08	-3.87
W	-6.96	-4.49	-4.15	-3.67	-5.33	-1.9	-5.1	-6.7
Y	-5.11	0.37	-2.87	-4.46	-4.27	0.21	-4.01	-5.62
--------------------------------
#Class id:RRM_PTB|Class consensus:.[ILVM]LG..P.|PSSM motif:[SG][IL]LG.[SGP]P.
	0	1	2	3	4	5	6	7
A	0.52	-2.21	-2.3	0.07	0.71	0.06	-1.31	0.92
C	-2.98	-1.98	-2.03	-3.78	-2.93	-3.03	-4.18	-2.46
D	-1.56	-5.16	-5.4	-2.06	2.31	-1.57	-2.28	-2.51
E	-2.22	-4.41	-4.3	-3.22	1.76	-1.5	-1.75	-1.41
F	-4.3	0.23	0.42	-4.66	-2.57	-4.52	-5.34	-2.21
G	5.73	-5.44	-5.43	8.17	-2.17	2.08	-3.22	1.72
H	-2.56	-4.36	-4.21	-3.12	-1.82	-2.54	-3.26	-2.54
I	-4.88	3.35	2.02	-5.55	-1.4	-4.15	-4.12	-1.08
K	-1.73	-3.78	-3.72	-2.37	-0.82	-1.31	-1.6	1.22
L	-4.84	4.2	6.07	-5.41	0.52	-4.24	-4.27	0.8
M	-3.46	2.41	2.7	-4.03	-0.67	-3.24	-3.72	-0.16
N	-0.28	-4.97	-5.07	-0.78	-0.61	-1.03	-3.03	-1.75
P	-2.61	-4.25	-4.32	-3.25	-2.2	5.09	10.61	-2.43
Q	-1.91	-3.48	-3.27	-2.75	0.05	-1.5	-1.99	-0.82
R	-2.74	-3.58	-3.3	-3.5	-1.8	-2.52	-3.19	-0.43
S	1.77	-3.65	-3.71	-0.59	-0.37	1.4	-1.31	-0.49
T	-0.8	-1.68	-1.91	-2.44	-1.2	-0.39	-1.69	-1.28
V	-3.97	1.87	0.96	-4.7	-1.4	-3.37	-3.53	-1.13
W	-3.81	-2.86	-2.54	-3.77	-3.99	-4.5	-5.42	-3.44
Y	-3.9	-1.8	-1.72	-4.56	-2.86	-3.73	-4.36	-2.67
--------------------------------
#Class id:FAT_FAK_LD|Class consensus:[LV][DE][^P][LM][LM][^P][^P]L[^P]|PSSM motif:.L[DE].[LA][ILM]..[GL].
	0	1	2	3	4	5	6	7	8	9
A	-1.26	-2.66	-2.77	0.79	1.41	-2.21	1.48	-1.3	-1.87	1
C	-3.99	-2.39	-5.53	-3.77	-1.95	-2.41	-2.45	-4.24	-2.61	-2.54
D	1.14	-5.75	7.14	-1.19	-4.86	-5.18	-2.43	2.47	-4.62	0.36
E	2.23	-4.65	2.94	1.33	-3.69	-4.11	0.23	1.82	-4.27	1.12
F	2.29	0.06	-5.45	-4.28	-0.43	-0.33	2.38	-4.31	-0.55	-4.02
G	-2.81	-5.78	-2.57	1.29	-3.66	-5.1	-2.08	-2.31	2.18	-1.11
H	-0.95	-4.57	-1.82	-1.24	-4	-3.75	-2.19	1.83	-4.18	-0.79
I	-3.19	1.66	-5.02	-4.19	1.14	2.99	-1.28	-4.49	0.9	-3.4
K	-0.26	-4.08	-1.05	1.24	-3.25	-3.32	0.81	0.03	-3.61	-0.43
L	-2.66	6.87	-5.49	-3.61	4.68	2.8	0.39	-4.34	4.62	-3.59
M	-2.01	2.34	-4.6	-2.52	1.81	4.92	-0.58	-2.8	1.62	-2.42
N	-0.65	-5.42	1.04	-1.07	-4.53	-4.45	-2.52	0.6	-3.88	2.4
P	-2.46	-4.67	-2.53	-2.58	-3.68	-4.34	-2.57	-2.12	-4.29	-2.01
Q	1.27	-3.62	-0.2	0.63	-2.98	-2.44	-0.9	1.58	-3.38	0.11
R	-1.15	-3.65	-2.35	3.02	-3.27	-3.28	-1.08	-0.76	-3.58	-1.23
S	0.64	-4.07	-0.84	-0.41	-2.12	-3.32	-0.51	0.63	-3.01	1.04
T	-1.02	-2.27	-1.96	-1.55	-1.71	-1.71	-1.38	-0.91	-2.27	0.84
V	-3	0.6	-4.84	-3.1	0.44	1.32	-1.12	-3.88	-0.05	-2.29
W	-2.36	-2.9	-6.16	-4.06	-3.04	-2.98	-2.13	-4.47	-3.03	-4.48
Y	-0.18	-2.08	-4.62	-3.08	-2.16	-2.07	-0.03	-2.17	-2.45	-2.94
--------------------------------
#Class id:zf-MYND_PxLxP|Class consensus:[LMVP]{0,1}P.L(([IE])|(.P))|PSSM motif:.[MLAP]P.L.[DSP].
	0	1	2	3	4	5	6	7
A	-1.16	0.28	-2.68	-1.96	-3.9	0.47	-2.5	-1.76
C	1.7	-3.67	-5.54	1.58	-3.63	-3.01	-5.33	-3.52
D	-0.43	-4.97	-3.64	0.58	-7	-1.96	1.02	0.54
E	1.33	-3.87	-3.11	0.09	-5.9	0.76	-2.45	0.53
F	-4.6	-2.43	-6.7	-4.13	-1.19	1.18	-6.55	-3.1
G	0.03	-4.58	-4.59	-3.66	-7.03	-3.25	-4.18	-4.06
H	-1.86	-4.13	-4.62	-2.73	-5.81	0.93	-4.31	-3.35
I	-3.15	-0.88	-5.49	0.61	0.41	1.46	-5.56	0.67
K	0.5	-3.33	-2.97	0.08	-5.32	-1.96	-2.87	-2.35
L	-3.78	1.61	-5.64	-2.54	8.56	-1.45	-5.76	0.03
M	-2.92	5.69	-5.08	-2.18	1.09	-1.33	-5.08	1
N	0.68	-4.58	-4.39	0.37	-6.67	-2.21	-3.16	-2.33
P	1.05	3.06	10.29	1.91	-5.92	-3.18	6.96	0.26
Q	0.02	-2.7	-3.35	0.3	-4.87	-1.21	-3.07	-1.61
R	-1.28	-3.82	-4.55	-2.19	-4.9	-2.67	-4.32	-3.17
S	0.37	-2.88	-2.67	-1.68	-5.32	0.24	-0.24	0.14
T	-1.13	-2.53	-3.06	-1.74	-3.52	0.23	-2.61	-1.43
V	-0.18	-1.32	-4.9	0.43	-0.65	0.4	-4.97	0.89
W	-4.84	-4.33	-6.78	-5.16	-4.14	-3.7	-6.8	-4.96
Y	-3.62	-3.56	-5.72	-3.76	-3.32	-1.3	-5.61	-3.5
--------------------------------
#Class id:PAH_SIN3_SID|Class consensus:[LIV]..[LM]L.AA.[FY][LI]|PSSM motif:.[ILV]..LLEAA.[FY]LE
	0	1	2	3	4	5	6	7	8	9	10	11	12
A	0.11	-1.56	-1.45	-1.3	-2.2	-2.2	-1.31	5.85	5.85	-1.76	-2.99	-2.2	-1.31
C	-2.38	-1.7	-3.69	-2.31	-1.93	-1.93	-5.29	-0.66	-0.66	-5.12	-3.58	-1.93	-5.29
D	0.79	-4.76	-0.28	-3.03	-5.29	-5.29	2.12	-2.61	-2.61	2.84	-4.85	-5.29	2.12
E	-0.35	-4.27	2.43	-1.97	-4.19	-4.19	7.15	-1.32	-1.32	3.37	-3.81	-4.19	7.15
F	-3.9	-0.28	-2.58	-1.52	0.52	0.52	-4.68	-3.27	-3.27	-4.58	5.91	0.52	-4.68
G	-0.57	-5.19	-3.29	-3.62	-5.32	-5.32	-3.12	0.16	0.16	-2.84	-4.57	-5.32	-3.12
H	-0.17	-4.52	-0.42	-2.23	-4.11	-4.11	-0.23	-2.42	-2.42	-0.56	0.72	-4.11	-0.23
I	-4.01	3.3	-1.49	1.31	2.12	2.12	-4.68	-1.98	-1.98	-4.55	-1.12	2.12	-4.68
K	-0.33	-3.69	0.73	-0.2	-3.62	-3.62	1.06	-1.13	-1.13	1.3	-3.57	-3.62	1.06
L	-4.19	2.13	0.77	0.73	5.8	5.8	-4.18	-2.19	-2.19	-4.09	-0.46	5.8	-4.18
M	-2.64	1.79	0.21	2.03	2.8	2.8	-2.95	-1.42	-1.42	-2.97	-0.77	2.8	-2.95
N	4.65	-4.65	-0.96	-1.77	-4.96	-4.96	-0.45	-2.29	-2.29	0.19	-3.74	-4.96	-0.45
P	-1.98	-3.94	-2.3	-2.97	-4.21	-4.21	-1.68	-1.25	-1.25	-2.1	-4.81	-4.21	-1.68
Q	-0.13	-3.61	3.57	-0.71	-3.16	-3.16	2.62	-1.24	-1.24	1.74	-3.25	-3.16	2.62
R	-0.92	-3.88	0.18	1.64	-3.19	-3.19	-0.23	-2.12	-2.12	2.34	-3.29	-3.19	-0.23
S	3.08	-3.22	-0.84	-0.68	-3.61	-3.61	-0.28	1.54	1.54	-0.5	-3.03	-3.61	-0.28
T	1.06	-1.01	-1.26	1.37	-1.81	-1.81	-1.31	-0.14	-0.14	-1.44	-2.79	-1.81	-1.31
V	-3.21	2.52	-1.68	0.99	1.06	1.06	-3.6	-0.35	-0.35	-3.81	-1.6	1.06	-3.6
W	-4.64	-3.48	-3.01	-3.29	-2.44	-2.44	-4.16	-3.73	-3.73	-4.47	2.19	-2.44	-4.16
Y	-2.76	-1.84	-2.15	-2.07	-1.61	-1.61	-2.99	-2.62	-2.62	-3.14	6.44	-1.61	-2.99
--------------------------------
#Class id:PAH_SIN3_SID|Class consensus:[FA].[LA][LV][LVI]..[AM]|PSSM motif:[TGP].{3}[LV][ILV].{4}
	0	1	2	3	4	5	6	7	8	9
A	-0.31	2.16	1.92	2.22	-1.36	-1.5	1.78	1.46	3.3	-1.92
C	-2.64	-2.19	-2.59	-1.37	-1.65	-1.69	-1.86	-1.89	-1.22	-2.97
D	-1.85	-3.98	-0.07	-4	-5.02	-4.86	2.74	-0.58	-3.29	-3.7
E	-1.87	-3.07	2.47	-2.8	-3.96	-4.15	0.39	-1.47	-1.93	-1.9
F	-4.07	5.89	-4.02	-0.61	-0.12	-0.21	-3.81	-2.93	-1.71	-1.01
G	2.4	-2.08	-1.37	-2.25	-5.03	-5.14	-0.63	-1.2	-1.07	-4.07
H	-2.83	-2.13	-0.64	-3.34	-4.3	-4.43	-1.72	-1.21	-2.41	-1.83
I	-2.85	-0.96	-3.22	0.93	2.77	2.76	-3.2	0.11	-0.23	0.3
K	-1.5	-2.89	0.61	-2.44	-3.51	-3.62	-0.77	-1.3	-1.5	0.5
L	-3.28	-0.42	-2.97	3.14	3.49	2.44	-3.48	-1.57	0.51	1.82
M	-2.44	-0.61	-1.54	1.58	2.14	1.94	-2.46	-1.07	4.05	2.97
N	-0.96	-3.48	-0.93	-3.68	-4.66	-4.66	0.49	3.19	-2.65	-2.36
P	3.88	-3.24	-1.55	-2.76	-3.91	-3.93	-1.48	-2.5	-2.08	-3.58
Q	-1.71	-3	2.73	-2.28	-3.21	-3.45	-0.56	-1.18	-1.03	-0.22
R	-2.53	-3.25	-0.24	-2.72	-3.39	-3.68	-1.76	-1.85	-2.12	2.99
S	0.51	-0.8	0.59	-0.77	-3.12	-3.19	2.19	0.34	0.38	-2.1
T	2.3	-1.72	-0.71	-1.05	-1.07	-1.05	0.54	-0.14	-0.5	-1.52
V	-1.99	-0.95	-1.89	0.56	2.86	2.4	-2.12	1.32	0.18	-0.32
W	-4.04	-0.17	-3.55	-2.9	-3.05	-3.3	-4.44	-4.47	-3.04	-2.87
Y	-3.44	2.5	-2.54	-1.98	-1.7	-1.79	-3.02	-2.53	-2.17	-1.92
--------------------------------
#Class id:PAH_SIN3_SID|Class consensus:[FHYM].A[AV].[VAC]L[MV].[MI]|PSSM motif:[DE]..A..[GVCA]L..M[SA]
	0	1	2	3	4	5	6	7	8	9	10	11
A	-2.38	-1.02	-0.93	6.22	1.06	1.28	1.58	-2.38	-0.4	0.57	-1.79	2.5
C	-5.28	-2.61	-2.92	-0.84	-1.39	-3.32	3.7	-2.11	-1.63	4.14	-2.49	-1.25
D	6.28	-2.84	-0.61	-2.78	-4.41	0.16	-3.28	-5.48	-3.39	-1.03	-4.86	-0.94
E	3.33	-1.93	1.78	-1.5	-3.3	3.21	-2.93	-4.38	-2.66	0.2	-3.33	-0.58
F	-5.14	2.08	1.98	-3.44	-1.12	-0.47	-3.11	0.33	-0.96	-3.86	-0.42	-3.52
G	-2.39	-2.93	-3.05	-0.02	-3.42	-2.31	1.92	-5.51	-3.34	-1.46	-4.31	-0.41
H	-1.41	2.85	-1.72	-2.6	-4.07	0.05	-3.44	-4.3	-3.19	-1.16	-2.68	-1.65
I	-4.76	-0.51	1.32	-2.16	2.48	-3.25	-0.34	1.93	1.88	-3.39	1.19	-3.15
K	-0.57	-1.83	-1.07	-1.31	-2.99	-0.21	-2.49	-3.8	-2.36	-0.16	-2.4	-0.61
L	-5.12	0.5	-0.7	-2.37	1.82	-3.01	-1.69	6.28	1.52	-3.26	2.44	-3.31
M	-4.19	3.37	-0.73	-1.6	1.08	-2.26	-1.39	2.61	1.99	-1.84	10.11	-2.09
N	1.15	-1.3	-1.47	-2.46	-4.05	-1.49	-2.49	-5.15	-2.48	0	-3.55	0.18
P	-2.22	-3.21	-2.67	-1.43	-3.21	-2.13	-2.73	-4.4	-3.08	-1.86	-4.02	-1.32
Q	0.39	-0.85	-0.17	-1.41	-2.87	0.95	-2.59	-3.35	-1.94	2.41	-1.05	-0.51
R	-1.87	-1.87	-1.95	-2.29	-3.33	-1.22	-3.32	-3.38	-2.66	-0.79	-2.41	-1.45
S	-0.55	0.78	0.8	1.36	-1.66	-0.2	-0.26	-3.8	0.65	2.85	-2.58	4.22
T	-1.67	-0.71	-0.57	-0.31	-0.63	-1.29	-0.92	-2	-0.08	0.81	-1.4	1.45
V	-4.48	-0.93	-0.01	-0.52	3.1	-2.21	1	0.87	1.8	-2.51	0.56	-1.94
W	-5.7	-2.02	-2.45	-3.9	-3.68	-1.17	-3.83	-2.63	-3.33	-3.71	-2.5	-4.05
Y	-4.2	0.58	-0.25	-2.8	-2.01	3.35	-3.06	-1.8	-1.93	-2.64	-1.88	-2.61
--------------------------------
#Class id:PDZ_SHANK_TxF|Class consensus:..T.F|PSSM motif:.[DEST]T[SR]F..
	0	1	2	3	4	5	6
A	0.58	0	-1.38	0.17	-5.08	-1.66	0.12
C	2.06	-2.82	-2.57	-2.7	-5.32	-3.41	-3.18
D	-1.66	1.36	-2.84	-1.6	-6.92	-2.86	1.21
E	0.5	1.28	-2.57	-1.05	-6.5	-2.1	-1.66
F	-3.67	-4.39	-4.37	-4.41	14.04	-1.74	-4.44
G	0.1	-1.79	-3.6	-1.78	-6.38	-3.48	1.2
H	-2.24	-1.48	-3.76	-1.9	-3.67	-1.82	-3.4
I	-2.73	-4.03	-2.36	-4.44	-2.12	-1.98	-2.35
K	0.19	-0.41	-2.29	-0.13	-6.34	-1.54	-2.38
L	-0.34	-4.08	-3.05	-4.29	-1.29	-0.02	-3.52
M	-1.88	-2.64	-2.28	-2.96	-1.87	1.73	-2.85
N	-1.57	0.11	-1.38	-0.28	-6.21	0.29	-1.06
P	-2.57	-2	-2.87	-2.38	-7.09	-3.64	-3.09
Q	-0.48	1.44	-2.29	-0.59	-6.46	0.16	-2.3
R	0.44	-1.25	-2.94	2.95	-5.91	0.15	-3.29
S	0.35	2.53	0.68	4.64	-5.31	0.55	0.45
T	0.13	0.98	8.68	0.56	-4.93	0.48	1.07
V	-2.03	-3.12	-1.4	-3.48	-3.11	-2.01	0.07
W	-4.09	-4.52	-4.83	-4.81	-0.56	-2.95	-5.1
Y	-3.17	-3.17	-3.64	-3.29	2.36	1.34	-4.04
--------------------------------
#Class id:SH3_canonical|Class consensus:[RKY]..P..P|PSSM motif:.R.[LPI]P..P.
	0	1	2	3	4	5	6	7	8
A	0.37	-2.49	-0.9	-2.2	-1.52	-1.55	-1.55	-1.52	1.5
C	-4.1	-5.34	-3.18	-2.44	-4.39	-4.74	-3.05	-4.39	-2.88
D	-1.12	-2.76	-2.16	-4.67	-2.48	-0.45	-1.63	-2.48	-2.71
E	1.45	-0.61	-1.06	-3.95	-1.96	2.3	0.68	-1.96	-1.63
F	-4.3	-4.47	-2.92	-0.46	-5.54	-4.94	-2.19	-5.54	-4.86
G	1.1	-3.77	-2.81	-5.11	-3.43	-3.31	-3.74	-3.43	-1.88
H	-1.06	-0.8	-2.16	-4.27	-3.47	-1.57	-2.12	-3.47	-3.05
I	-4.32	-4.77	-1.88	2.57	-4.33	-4.43	0.55	-4.33	-3.93
K	1.55	2.61	0.84	-3.45	-1.81	0.48	-0.13	-1.81	0.53
L	-3.63	-3.56	0.28	3.43	-4.48	-4.09	0.53	-4.48	-4.04
M	-2.51	-2.42	-0.89	1.71	-3.92	-3.18	-0.15	-3.92	-3.06
N	-0.96	-1.08	-1.56	-4.72	-3.24	-1.66	-1.89	-3.24	-2.21
P	-2.66	-3.49	3.08	2.63	10.56	5.11	1.27	10.56	2.42
Q	0.85	0.98	-0.49	-3.3	-2.2	0.56	-0.27	-2.2	-1.42
R	3.46	8.44	1.12	-3.62	-3.39	1.81	1.08	-3.39	-1.6
S	-0.57	-1.55	0.47	-3.29	-1.51	-1.01	-0.98	-1.51	0.74
T	-1.61	-2.07	-0.76	-1.85	-1.9	-1.65	0.56	-1.9	-1.01
V	-3.31	-4.06	-1.99	1.06	-3.74	-3.67	-0.24	-3.74	-2.7
W	-4.05	-4.32	-4.09	-3.31	-5.63	-4.76	-3.76	-5.63	-5.18
Y	-3.02	-2.89	-2.87	-2.28	-4.57	-3.57	-2.54	-4.57	-3.89
--------------------------------
#Class id:MATH_SPOP|Class consensus:[AVP].[ST][ST][ST]|PSSM motif:.[ASVP][GADSTQ][ST][STG][EST].
	0	1	2	3	4	5	6
A	0.11	1.35	0	-0.86	-1.17	0.14	-1.98
C	-3.06	-3.15	-3.46	-3.57	-3.45	-3.37	0.49
D	-0.05	-4.09	1.44	-2.81	0.89	-2.43	0.02
E	0.04	-3.05	-1.08	-2.63	-2.34	0.44	0.73
F	0.01	-3.87	-5.16	-5.68	-5.27	-5.15	0.17
G	0.03	-3.42	-0.38	-2.92	0.61	-3.26	-0.47
H	0.21	-4.22	-2.81	-3.7	-3.69	-3.48	0.96
I	0	-0.9	-4.33	-5.32	-4.28	-3.91	-3.14
K	0.19	0.14	-1.72	-2.67	-2.58	0.04	0.1
L	-0.06	-0.27	-4.58	-5.56	-4.73	-4.33	-0.39
M	-0.02	1.01	-3.3	-4.28	-3.69	-3.33	-2.54
N	-0.03	-3.7	-0.93	-1.54	-1.32	-1.64	-1.57
P	-0.01	1.74	-3.02	-3.52	-3.36	-3.19	0.18
Q	0.03	-2.74	1.31	-2.54	-2.49	-1.82	-0.45
R	0.06	-3.17	-2.47	-3.47	-3.38	-2.7	0.16
S	0.03	0.13	2.08	6.17	2.8	2.24	0
T	0	-1.67	2.11	2.6	3.65	3.81	0.17
V	-0.1	1.98	-3.41	-4.32	-3.35	-2.9	-0.3
W	-3.73	-5.37	-5.35	-6.22	-5.69	-5.54	-4.43
Y	-1.81	-3.88	-4.12	-4.72	-4.48	-4.22	-2.08
--------------------------------
#Class id:SUMO_SIM|Class consensus:(([DEST]{0,5}.[VILPTM])|([DEST]{1,10}.{0,1}))[VIL][DESTVILMA][VIL](([VILM].{0,1}[DEST]{1,10})|([VILM].[DEST]{0,5}))|PSSM motif:..[ILV].[ILV]..
	0	1	2	3	4	5	6
A	-0.35	-3.2	-4.84	-3.31	-4.68	-2.37	-0.27
C	-4.98	0.93	-5.11	-4.53	-4.78	-4.22	0.61
D	1.21	-0.17	-8.14	2.04	-7.94	2.08	0.93
E	0.89	-0.62	-7.71	-0.1	-7.26	0.23	0.35
F	-5.26	0.47	-3.99	-3.84	-3.17	-4.78	0.06
G	-0.25	-6.17	-8.6	-5.34	-8.24	-4.23	-0.48
H	-2.17	-5.3	-8.09	-4.84	-7.47	-4.14	0.09
I	-4.42	2.02	7.92	2.18	6	2.3	-0.24
K	-0.03	-4.62	-7.16	-3.98	-6.71	-3.12	-1.87
L	-4.5	0.36	1.52	0.73	4.17	-3.37	-0.56
M	-0.14	0.57	-1.96	0.89	-1.03	-3.09	-0.19
N	0.65	-4.97	-8.04	-3.03	-7.76	-2.01	0.25
P	-0.01	0.61	-7.33	-4.91	-7.03	-4.08	-0.2
Q	0.04	-4.33	-7.15	-3.46	-6.52	-2.71	-1.43
R	0.63	-5.24	-7.47	-4.72	-6.73	-4.01	-0.15
S	0	-3.82	-6.58	-0.32	-6.32	1.13	0.44
T	-0.05	0.24	-4.29	-0.12	-4.19	1.54	0
V	-0.6	2.19	5.13	1.7	3.75	0.84	-3.39
W	-5.61	-5.35	-7.22	-6.16	-6.28	-6.28	-4.37
Y	-4.28	0.44	-5.36	-4.59	-4.84	-4.69	0.59
--------------------------------
#Class id:TRFH_FxLxP|Class consensus:[FY].L.P|PSSM motif:.[HYFI].L.P.
	0	1	2	3	4	5	6
A	0.36	-3.52	-1.99	-2.95	1.4	-1.85	0.26
C	-3.52	-4.22	-3.52	-2.68	-1.93	-4.72	-2.59
D	1.23	-4.98	-1.86	-6.05	-1.75	-2.82	-3.14
E	0.22	-3.88	-0.83	-4.95	-1.02	-2.29	-1.73
F	-4.07	4.71	-2.77	-0.24	-3.82	-5.88	-1.91
G	-1.73	-5.21	-3.27	-6.08	0.93	-3.76	-2.97
H	1.88	3.01	-1.26	-4.86	-2.25	-3.8	-2.67
I	-4.12	1.72	-1.71	1.36	-2.82	-4.66	-0.86
K	1.55	-3.86	0.63	-4.37	0.8	-2.14	0.65
L	-4.1	-1.29	0.77	7.39	-3.08	-4.81	0.25
M	-2.73	-1.46	-0.5	2.04	-2.04	-4.26	-0.68
N	1.24	-3.57	1.32	-5.72	-0.71	-3.57	-2.14
P	-2.19	-5.19	-3.2	-4.97	-1.8	10.47	-2.89
Q	0.22	-3.2	1.07	-3.92	-0.71	-2.53	-0.97
R	0.28	-3.57	2.35	-3.95	-0.89	-3.72	0.72
S	0.61	-3.54	-0.78	-4.37	1.24	-1.85	-0.65
T	-0.77	-3.25	0.82	-2.57	1.44	-2.23	0.86
V	-3.36	-1.52	-1.81	0.3	-1.66	-4.07	0.25
W	-4.71	0.61	-3.83	-3.2	-4.06	-5.96	3.05
Y	-1.96	6.03	-2.61	-2.37	-2.96	-4.9	-1.3
--------------------------------
#Class id:MATH_USP7|Class consensus:((P.E[^P].)|([PA][^P][^FYWIL]))S[^P]|PSSM motif:..[SEAP].[AGSTCVP]S..
	0	1	2	3	4	5	6	7
A	-0.01	-1.53	2.48	-1.23	0.38	-0.82	0.18	0.11
C	-3.3	-4.27	-3.79	-4.43	1.96	-3.7	-3.31	-2.91
D	0.51	0.72	-2.48	-2.76	-3.07	-2.81	-1.73	0.36
E	0.63	0.42	1.11	-2.2	-2.66	-2.65	0.5	-1.75
F	-3.93	-4.06	-5.58	-5.42	-4.66	-5.86	-2.98	-3.03
G	0.1	0.66	-2.8	3.43	0.04	-2.86	-0.04	0.04
H	-1.93	-2.21	-3.52	2.46	-3.65	-3.71	0.85	0.52
I	-2.64	-3.4	-4.61	-6.01	-2.82	-5.83	0.21	-1.5
K	0.18	0.09	-2.15	-2.32	-2.17	-2.73	-1.07	-1.64
L	-0.39	-0.34	-4.71	-5.82	-3.55	-5.97	-2.96	0.24
M	-2.05	0.7	-3.88	-4.18	-2.87	-4.58	-2.23	0.55
N	-0.71	-1.09	-3.15	-1.48	-2.13	-1.57	-1.39	-1.31
P	0.45	0.28	3.92	-3.83	1.6	-3.61	-2.95	-3.12
Q	0.34	0.31	-1.83	1.44	-2.4	-2.58	0.15	-1.61
R	-1.27	0.47	-3.37	-2.95	-0.28	-3.54	0.14	0.14
S	0.47	0.16	0.44	2.06	0.64	7.57	0.33	0.57
T	0.17	-1.7	-1.94	-1.83	1.76	-0.44	0.65	0.48
V	-0.27	-3.28	-3.4	-5.16	0.06	-4.82	-0.15	0.16
W	-4.45	-4.58	-5.79	-5.25	-5.12	-6.41	-3.77	-4.41
Y	-3.28	-3.72	-4.64	-3.77	-4.02	-4.87	0.58	-2.72
--------------------------------
#Class id:VH1_Vinculin_VBS|Class consensus:[VMILF][MILVFYHPA][^P][TASKHCV][AVSC][^P][^P][ILVMT][^P][^P][^P][LMTVI][^P][^P][LMVCT][ILVMCA][^P][^P][AIVLMTC]|PSSM motif:.[ILMF]..[CASKHQ][ASV][KR].[ILV][STA]..[MTVLI]..[LMV][ILV]..[AMTVLI].
	0	1	2	3	4	5	6	7	8	9	10	11	12	13	14	15	16	17	18	19	20
A	-0.05	-3.53	-0.08	-1.53	3.22	5.56	-0.04	-0.01	-2.18	2.61	0.29	2.61	-2.16	1.11	-0.23	-2.53	-0.1	0.25	2.05	1.12	0.04
C	-3.67	-3.38	-3.16	-4.74	2.25	-2.05	-4.95	-3.63	-2.8	-1.94	-3.56	-2.08	-2.64	-2.59	-4.49	-2.88	-2.82	-3.31	-2.49	-2.53	-3.85
D	0.53	-6.38	-5.16	0.05	-3	-3.6	-2.74	0.59	-5.86	-2.54	1.13	-2.43	-4.9	-1.38	0.87	-5.89	-5.87	-0.35	-2.51	-4.96	0.31
E	0.59	-5.7	-4.2	1.68	-1.53	-2.54	-0.76	0.6	-4.96	-1.97	0.42	-1.58	-4.18	-0.86	0.34	-4.88	-5.05	0.69	-1.5	-4.18	0.36
F	-4.21	1.96	1.11	-5.1	-4.35	-4.41	-5.24	-3.91	-2.12	-3.91	-4.68	-3.95	-1.6	-4.49	-3.25	-1.44	-1.47	-4.5	-2.72	-1.97	-4.65
G	0.06	-6.63	-4.95	1.2	-1.61	-1.38	-3.47	0.25	-5.99	-1.61	0.59	-1.4	-5.21	0.36	-2.62	-5.94	-5.6	-1.86	-1.71	-4.12	-0.06
H	-1.5	-5.43	0.31	-1.08	1.75	-3.63	-2.12	-1.75	-5.65	-3.04	-1.57	-2.72	-4.67	-1.95	1.17	-5.2	-5.4	-1.16	-2.09	-4.69	-1.19
I	-2	5.11	1.63	-5.24	-3.58	-2.72	-4.71	0.42	2.24	0.42	-4.12	-2.95	1.79	-4.24	-4.59	1.29	3.86	-4.07	-2.91	3.26	-4.05
K	0.23	-5.06	-3.89	0.33	0.91	-2.39	3.98	0.3	-4.61	-1.84	0.15	0.49	-3.73	0.59	1.41	-4.41	-4.57	0.82	1.26	-3.72	0.99
L	-3.04	4.15	1.49	-4.89	-3.63	-3.31	-4.27	-2.84	2.69	-2.87	-4.3	-2.89	2.51	-4.27	-4.49	3.85	3.08	-4.05	-0.61	1.15	-3.91
M	-2.07	2.41	0.04	-3.31	-2.6	-2.59	-3	-2.25	0.1	-2.15	-3.06	0.95	1.87	-2.85	-3.23	2.52	0.68	-2.7	-2.07	1.7	-2.44
N	0.65	-6.13	-4.61	1.81	-2.21	-3.05	-1.66	0.81	-5.36	-1.55	1.13	-1.5	-4.03	0.99	1.2	-5.3	-5.65	1.57	0.17	-4.54	0.77
P	0.29	-5.58	0.33	-2.88	-2.55	-2.63	-3.1	-2.72	-4.89	-2.32	-2.53	-2.23	-4.27	-2.26	0.28	-4.93	-4.88	-2.34	-2.45	-4.06	-2.39
Q	0.76	-4.72	-3.61	1.13	0.38	-2.44	0.19	-0.3	-4.44	-1.83	0.29	-1.29	-3.44	0.69	-0.1	-4.01	-4.4	0.38	-1.13	-3.57	0.86
R	-1	-4.94	-4.02	0.33	-1.68	-3.32	3.67	0.05	-4.79	-2.67	-1.42	-1.82	-3.89	-1.32	-0.14	-4.36	-4.68	0.44	-1.14	-4.18	0.58
S	-0.56	-4.86	-3.21	0.19	0.72	1.57	-1.31	0.06	-3.64	2.05	0.24	2.04	-2.3	2.79	0.12	-3.72	-3.8	0.93	0.85	-2.2	0.14
T	0.02	-2.97	-2.42	-1.52	-1.23	-1.05	0.24	0.19	0.27	2.21	0.37	0.85	1.75	0.28	-1.53	0.09	-2.24	0.48	0.25	0.15	0.31
V	0.23	0.64	0.88	-4.39	-2.22	0.56	-3.9	-1.7	5.25	-1.27	-3.24	-1.87	2.1	-3.18	-3.98	3.52	2.73	-3.12	-1.97	1.55	-3.21
W	-4.57	-3.92	-2.05	-4.73	-4.72	-5.06	-5.19	-4.75	-4.94	-4.65	-4.84	-4.57	-4.1	-4.74	-3.95	-4.2	-4.42	-4.74	-3.53	-4.49	-4.49
Y	-3.25	-2.52	2.54	-3.71	-2.88	-3.82	-3.7	-3.41	-3.16	-3.35	-3.67	-3.31	-2.86	-3.4	1.08	-2.94	-3.02	-3.21	1.5	-3.09	-3.21
--------------------------------
#Class id:WD40_WDR5_VDV|Class consensus:[EDSTY].{0,4}[VIPLA][TSDEKR][ILVA]|PSSM motif:.{3}[ILV].[ILV].[STGP]
	0	1	2	3	4	5	6	7
A	-0.93	-1.15	1.52	-1.41	-2.27	-1.51	-1.21	0.48
C	-3.22	-3.52	-2.44	-1.85	-5.03	-1.89	-2.41	-2.22
D	1.77	3.08	1.62	-5.02	4.97	-5.03	-3.04	-1.29
E	1.54	1.76	1.86	-4.34	1.22	-4.4	-1.21	-1.2
F	-1.39	-3.55	-3.44	-0.94	-5.25	-0.86	-1.89	-3.99
G	-2.45	-2.4	-1.89	-5.3	-2.45	-5.35	-3.9	1.33
H	-0.61	-1.79	-2	-4.86	-2	-4.86	-2.26	-2.23
I	-3.14	0.77	-0.71	3.76	-4.6	3.88	1.04	-3.36
K	-0.63	-0.86	-0.83	-3.88	1.69	-3.92	-0.38	-1.07
L	-3.3	-2.46	-2.07	1.79	-4.94	1.87	0.91	-3.63
M	-2.48	-2.12	-1.59	1.18	-3.95	1.24	0.49	-2.55
N	0	0.26	-1.18	-4.81	0.63	-4.85	-2.14	-0.28
P	-2.14	-2.28	-2.06	-4.08	2.61	-4.12	-3.09	2.84
Q	0.18	-0.08	-0.02	-3.8	-0.32	-3.84	0.99	-1.11
R	-1.56	-1.97	-1.91	-4.13	-0.83	-4.15	1.17	-2.03
S	0.8	0.95	-0.06	-3.25	-0.8	-3.32	-1.22	2.05
T	1.19	-0.59	-0.8	-1	-1.72	-1.07	0.71	1.48
V	-2.43	-1.29	0.9	3.69	-4.37	3.46	1.38	-2.45
W	-2.15	-4.89	-4.4	-4.04	-5.83	-3.99	-3.54	-4.22
Y	1.81	-3.34	-2.91	-2.16	-4.26	-2.16	-2.14	-3.18
--------------------------------
#Class id:WD40_WDR5_WIN|Class consensus:[STCA][AFWHSVCG][KR][STCAV][DEQR][PGILVMA][RKYFWIVAMLHQN].{0,2}[IVM]{0,1}|PSSM motif:[CAMST][AS]R[AST][REKQ]..
	0	1	2	3	4	5	6
A	0.94	5.45	-2.73	2.22	-1.64	-1.08	-1.65
C	5.06	-1.21	-5.58	-1.35	-5.08	-3.58	-2.84
D	-4.12	-2.7	-3	-1.76	-0.06	-2.17	-3.06
E	-3.53	-1.62	-0.85	-1.24	2.55	-0.44	-1.98
F	-3.74	-3.76	-4.71	-3.54	-4.75	-4.13	0.71
G	-2.97	-0.39	-4.01	-1.07	-3.06	0.66	-3.72
H	-3.92	-2.72	-1.04	-2.36	-0.77	-2.06	0.83
I	-2.32	-2.62	-5	-2.27	-4.54	-1.36	-0.88
K	-3.16	-1.48	2.37	-1.12	2.73	-0.78	0.2
L	-1.99	-2.82	-3.8	-2.67	-3.93	-2.58	0.24
M	1.65	-1.98	-2.66	-1.75	-2.46	-1.67	-0.67
N	-3.07	-2.16	-1.32	-0.66	-0.68	-1.97	-1.72
P	-3.62	-1.71	-3.73	-1.64	-2.15	3.81	-3.14
Q	-2.86	-1.54	0.74	-1.1	1.64	2.15	-1.3
R	-3.79	-2.43	8.68	-1.93	2.35	-1.56	0.26
S	0.44	1.99	-1.79	2.19	-0.73	-1.24	-0.64
T	0.25	-0.25	-2.3	2.78	-1.52	-1.43	1.33
V	-1.76	-1.04	-4.3	-1.06	-3.75	0.71	0.01
W	-4.46	-4.23	-4.56	-4.03	-4.33	-4.27	-1.88
Y	-3.79	-3.07	-3.13	-2.77	-2.97	-3.24	1.49
