# Supplementary material for: Proteome-scale characterisation of motif-based interactome rewiring by disease mutations
Source: Mol Syst Biol. 2024 Jul 15;20(9):1025–48. doi: 10.1038/s44320-024-00055-4 (PMC11369174; doi:10.1038/s44320-024-00055-4)
Supplement: Supplementary file 5 — Dataset EV3 [file 44320_2024_55_MOESM5_ESM.xlsx]

## Sheet: Legend
Dataset EV3: Selection results on the peptide level
A: Medium/high-confidence binding peptides
B: Binding peptides collapsed on peptide region
C: Binding peptides mapped back to the interaction prey-proteins
D: Protein-protein interactions

## Sheet: A-binding_peptides
bait	bait_accession	bait_domain	bait_start	bait_stop	confidence	p_value	prey_hit_peptide	wt_or_mut	mutation	prey_start	prey_stop	prey_accession	prey_gene_name	prey_protein_name	prey_taxa_id	prey_taxa_sp	motif	mean_counts_%	max_counts	promiscuity	specificity	overlap	replicates	interactions(PubMedID)	PPI_in_Benz_et_al.2022
ABL1_SH3__P00519_60_121	P00519	SH3 domain	60	121	2	0.024	NGSLVPVPPTTPAPGV	wt		717	732	B1AK53	ESPN	Espin	9606	Homo sapiens		0.00552878	5	2	0.842105	0	4
ABL1_SH3__P00519_60_121	P00519	SH3 domain	60	121	3	0.015	PLFPPPGEPSLSPLLG	wt		881	896	O14686	KMT2D	Histone-lysine N-methyltransferase 2D	9606	Homo sapiens		7.15153	2939	2	0.999494	0	6
ABL1_SH3__P00519_60_121	P00519	SH3 domain	60	121	2	0.33	LDSSEPRFSPPLSPPG	mut	O15287.P386L	375	390	O15287	FANCG	Fanconi anemia group G protein	9606	Homo sapiens		0.000953434	3	1	1	1	1
ABL1_SH3__P00519_60_121	P00519	SH3 domain	60	121	3	0.0032	EPRFSPPHSPPGPAMP	mut	O15287.P386H	379	394	O15287	FANCG	Fanconi anemia group G protein	9606	Homo sapiens		0.0241073	18	2	0.964286	1	5
ABL1_SH3__P00519_60_121	P00519	SH3 domain	60	121	4	0.0028	EPRFSPPPSPPGPAMP	wt		379	394	O15287	FANCG	Fanconi anemia group G protein	9606	Homo sapiens		1.17774	709	5	0.995018	1	6
ABL1_SH3__P00519_60_121	P00519	SH3 domain	60	121	2	0.33	EAAPPVAPAPAAPTLA	mut	P04637.P82L	68	83	P04637	TP53	Cellular tumor antigen p53	9606	Homo sapiens		0.00143012	2	1	1	1	1	10713716;10629029;16713569
ABL1_SH3__P00519_60_121	P00519	SH3 domain	60	121	3	0.041	PVAPAPAAPTLAAPAP	mut	P04637.P82L	72	87	P04637	TP53	Cellular tumor antigen p53	9606	Homo sapiens		0.0225608	39	1	1	1	4	10713716;10629029;16713569
ABL1_SH3__P00519_60_121	P00519	SH3 domain	60	121	4	0.041	PVAPAPAAPTPAAPAP	wt		72	87	P04637	TP53	Cellular tumor antigen p53	9606	Homo sapiens		3.817	3436	3	0.999448	1	6	10713716;10629029;16713569
ABL1_SH3__P00519_60_121	P00519	SH3 domain	60	121	3	0.013	PPPSYPSPKPAMDPGL	mut	P11161.T215M	204	219	P11161	EGR2	E3 SUMO-protein ligase EGR2	9606	Homo sapiens		2.91313	1619	5	0.972965	0	6
ABL1_SH3__P00519_60_121	P00519	SH3 domain	60	121	3	0.013	PPPSYPSPKPATDPGL	wt		204	219	P11161	EGR2	E3 SUMO-protein ligase EGR2	9606	Homo sapiens		0.185845	123	2	0.921053	0	6
ABL1_SH3__P00519_60_121	P00519	SH3 domain	60	121	3	0.14	KQPPSNPPPRPPAEAR	wt		149	164	P13498	CYBA	Cytochrome b-245 light chain	9606	Homo sapiens		0.359746	295	1	1	0	5
ABL1_SH3__P00519_60_121	P00519	SH3 domain	60	121	3	0.32	LPMQPPVPSQTSAYSA	mut	P26367.S353A	341	356	P26367	PAX6	Paired box protein Pax-6	9606	Homo sapiens		0.33527	214	1	1	0	6
ABL1_SH3__P00519_60_121	P00519	SH3 domain	60	121	3	0.32	LPMQPPVPSQTSSYSA	wt		341	356	P26367	PAX6	Paired box protein Pax-6	9606	Homo sapiens		0.725943	878	1	1	0	6
ABL1_SH3__P00519_60_121	P00519	SH3 domain	60	121	3	0.32	SPRFSPPPASRLSPPA	mut	P28360.R157S	148	163	P28360	MSX1	Homeobox protein MSX-1	9606	Homo sapiens		3.49491	2046	1	1	0	6
ABL1_SH3__P00519_60_121	P00519	SH3 domain	60	121	2	0.43	YPPPPSMPPIGLGNVA	mut	P50995.D40G	28	43	P50995	ANXA11	Annexin A11	9606	Homo sapiens		0.0015578	3	1	1	0	2
ABL1_SH3__P00519_60_121	P00519	SH3 domain	60	121	3	0.00023	YPPPPSMPPIRLDNVA	mut	P50995.G38R	28	43	P50995	ANXA11	Annexin A11	9606	Homo sapiens		0.0599602	46	3	0.672269	0	6
ABL1_SH3__P00519_60_121	P00519	SH3 domain	60	121	3	0.0012	YAGPEVAAPGLPELRA	mut	P52952.A61V	56	71	P52952	NKX2-5	Homeobox protein Nkx-2.5	9606	Homo sapiens		0.130681	109	2	0.98806	1	6
ABL1_SH3__P00519_60_121	P00519	SH3 domain	60	121	2	0.13	YAGPEAAAPGLPEPRA	mut	P52952.L69P	56	71	P52952	NKX2-5	Homeobox protein Nkx-2.5	9606	Homo sapiens		0.00538301	11	1	1	1	3
ABL1_SH3__P00519_60_121	P00519	SH3 domain	60	121	3	0.32	QQPPPPPPPAQQPPQT	mut	P55316.P82Q	72	87	P55316	FOXG1	Forkhead box protein G1	9606	Homo sapiens		0.042692	43	3	0.818182	1	2
ABL1_SH3__P00519_60_121	P00519	SH3 domain	60	121	2	0.14	ADSAPPPPAPSAPPPH	wt		288	303	Q12948	FOXC1	Forkhead box protein C1	9606	Homo sapiens		0.00772858	9	1	1	0	4
ABL1_SH3__P00519_60_121	P00519	SH3 domain	60	121	4	0.12	FKLETEPPMGVPPPPP	mut	Q13285.G123E	118	133	Q13285	NR5A1	Steroidogenic factor 1	9606	Homo sapiens	MGVPPPPP	0.457271	438	3	0.999344	5	6
ABL1_SH3__P00519_60_121	P00519	SH3 domain	60	121	2	0.026	FKLETGPPMGVLPPPP	mut	Q13285.P129L	118	133	Q13285	NR5A1	Steroidogenic factor 1	9606	Homo sapiens	MGVPPPPP	0.00144117	3	1	1	5	1
ABL1_SH3__P00519_60_121	P00519	SH3 domain	60	121	4	0.066	FKLETGPPMGVPPLPP	mut	Q13285.P131L	118	133	Q13285	NR5A1	Steroidogenic factor 1	9606	Homo sapiens	MGVPPPPP	0.262353	237	1	1	5	6
ABL1_SH3__P00519_60_121	P00519	SH3 domain	60	121	4	0.026	FKLETGPPMGVPPPPP	wt		118	133	Q13285	NR5A1	Steroidogenic factor 1	9606	Homo sapiens	MGVPPPPP	1.48895	883	1	1	2	4
ABL1_SH3__P00519_60_121	P00519	SH3 domain	60	121	4	0.99	TEPPMGVPPPPPPAPD	mut	Q13285.G123E	122	137	Q13285	NR5A1	Steroidogenic factor 1	9606	Homo sapiens	MGVPPPPP	0.896913	668	2	0.998963	6	6
ABL1_SH3__P00519_60_121	P00519	SH3 domain	60	121	2	0.068	TGPPMGVLPPPPPAPD	mut	Q13285.P129L	122	137	Q13285	NR5A1	Steroidogenic factor 1	9606	Homo sapiens	MGVPPPPP	0.000635623	2	1	1	6	1
ABL1_SH3__P00519_60_121	P00519	SH3 domain	60	121	4	0.99	TGPPMGVPPPPPPAPD	wt		122	137	Q13285	NR5A1	Steroidogenic factor 1	9606	Homo sapiens	MGVPPPPP	0.888465	519	1	1	2	6
ABL1_SH3__P00519_60_121	P00519	SH3 domain	60	121	4	0.24	MGVLPPPPPAPDYVLP	mut	Q13285.P129L	126	141	Q13285	NR5A1	Steroidogenic factor 1	9606	Homo sapiens	MGVPPPPP	0.131366	271	6	0.997509	7	5
ABL1_SH3__P00519_60_121	P00519	SH3 domain	60	121	3	0.24	MGVPPPPPPAPDYVLP	wt		126	141	Q13285	NR5A1	Steroidogenic factor 1	9606	Homo sapiens	MGVPPPPP	0.0223331	22	12	0.999136	2	3
ABL1_SH3__P00519_60_121	P00519	SH3 domain	60	121	2	0.33	PESPPPPPLPPQQHQP	mut	Q14003.Q41H	28	43	Q14003	KCNC3	Potassium voltage-gated channel subfamily C member 3	9606	Homo sapiens		0.00921653	29	1	1	1	1
ABL1_SH3__P00519_60_121	P00519	SH3 domain	60	121	3	0.15	LPPQQHQPAQPGPAAS	mut	Q14003.Q41H	36	51	Q14003	KCNC3	Potassium voltage-gated channel subfamily C member 3	9606	Homo sapiens		0.0069918	13	1	1	1	2
ABL1_SH3__P00519_60_121	P00519	SH3 domain	60	121	3	0.14	GPPIIPPPPPIAPDSL	wt		239	254	Q16637	SMN1	Survival motor neuron protein	9606	Homo sapiens		0.423154	670	1	1	0	6
ABL1_SH3__P00519_60_121	P00519	SH3 domain	60	121	2	0.041	TPLPPPSPPPTASDRG	wt		72	87	Q6ZMT1	STAC2	SH3 and cysteine-rich domain-containing protein 2	9606	Homo sapiens		0.0194267	21	2	0.942308	0	4
ABL1_SH3__P00519_60_121	P00519	SH3 domain	60	121	4	0.01	DPLPPPPLPLQPPFGL	mut	Q8N4S9.P59L	44	59	Q8N4S9	MARVELD2	MARVEL domain-containing protein 2	9606	Homo sapiens		23.1363	18787	5	0.999767	2	6
ABL1_SH3__P00519_60_121	P00519	SH3 domain	60	121	4	0.01	DPLPPPPLPLQPPFGP	wt		44	59	Q8N4S9	MARVELD2	MARVEL domain-containing protein 2	9606	Homo sapiens		7.58802	5363	2	0.999843	1	6
ABL1_SH3__P00519_60_121	P00519	SH3 domain	60	121	4	0.6	PPPLPLQPPFGLDFYS	mut	Q8N4S9.P59L	48	63	Q8N4S9	MARVELD2	MARVEL domain-containing protein 2	9606	Homo sapiens		11.717	8710	6	0.999188	2	6
ABL1_SH3__P00519_60_121	P00519	SH3 domain	60	121	4	0.6	PPPLPLQPPFGPDFYS	wt		48	63	Q8N4S9	MARVELD2	MARVEL domain-containing protein 2	9606	Homo sapiens		16.1819	8361	1	1	1	6
ABL1_SH3__P00519_60_121	P00519	SH3 domain	60	121	3	2.2e-07	YAPLSKVPPPPAYPPP	mut	Q8WY41.R276Y	264	279	Q8WY41	NANOS1	Nanos homolog 1	9606	Homo sapiens		0.335109	242	2	0.877193	0	6
ABL1_SH3__P00519_60_121	P00519	SH3 domain	60	121	2	0.14	PASSPAAPSAHPPAHP	mut	Q8WYQ3.R15S	12	27	Q8WYQ3	CHCHD10	Coiled-coil-helix-coiled-coil-helix domain-containing protein 10, mitochondrial	9606	Homo sapiens		0	0	1	1	3	0
ABL1_SH3__P00519_60_121	P00519	SH3 domain	60	121	3	0.14	PASRPAAPSAHPPAHP	wt		12	27	Q8WYQ3	CHCHD10	Coiled-coil-helix-coiled-coil-helix domain-containing protein 10, mitochondrial	9606	Homo sapiens		0.00279779	5	1	1	2	2
ABL1_SH3__P00519_60_121	P00519	SH3 domain	60	121	3	0.14	SAHPPAHPPPSAAAPA	wt		20	35	Q8WYQ3	CHCHD10	Coiled-coil-helix-coiled-coil-helix domain-containing protein 10, mitochondrial	9606	Homo sapiens		0.00263886	4	2	0.75	2	2
ABL1_SH3__P00519_60_121	P00519	SH3 domain	60	121	4	0.081	PAHPPPSAAAPAPAPS	wt		24	39	Q8WYQ3	CHCHD10	Coiled-coil-helix-coiled-coil-helix domain-containing protein 10, mitochondrial	9606	Homo sapiens		0.860669	560	3	0.987212	3	6
ABL1_SH3__P00519_60_121	P00519	SH3 domain	60	121	3	0.052	PAHPPPSAAASAPAPS	mut	Q8WYQ3.P34S	24	39	Q8WYQ3	CHCHD10	Coiled-coil-helix-coiled-coil-helix domain-containing protein 10, mitochondrial	9606	Homo sapiens		0.0137157	19	1	1	2	4
ABL1_SH3__P00519_60_121	P00519	SH3 domain	60	121	2	0.11	LGTPATSPPPAPLAHL	mut	Q92574.S403L	388	403	Q92574	TSC1	Hamartin	9606	Homo sapiens		0.0209559	18	1	1	0	4
ABL1_SH3__P00519_60_121	P00519	SH3 domain	60	121	2	0.19	TPPGYSVPVPATELGS	mut	Q96RJ3.H159Y	155	170	Q96RJ3	TNFRSF13C	Tumor necrosis factor receptor superfamily member 13C	9606	Homo sapiens		0.358937	398	2	0.987871	0	5
ABL1_SH3__P00519_60_121	P00519	SH3 domain	60	121	2	0.45	QAPKGQPPVPHEIPTS	wt		588	603	Q9UJ55	MAGEL2	MAGE-like protein 2	9606	Homo sapiens		0.00238356	3	1	1	0	2
ABL1_SH3__P00519_60_121	P00519	SH3 domain	60	121	2	0.042	KAAALLTPPPPPLFPP	wt		49	64	Q9Y215	COLQ	Acetylcholinesterase collagenic tail peptide	9606	Homo sapiens		0.0142195	9	5	0.762712	0	5
ABL1_SH3__P00519_60_121	P00519	SH3 domain	60	121	2	0.32	EIPPPLPVRTPESFIV	wt		612	627	Q9Y2R2	PTPN22	Tyrosine-protein phosphatase non-receptor type 22	9606	Homo sapiens		0.374239	209	5	0.93152	0	6
ABL1_SH3__P00519_60_121	P00519	SH3 domain	60	121	2	0.32	EIPPPLPVWTPESFIV	mut	Q9Y2R2.R620W	612	627	Q9Y2R2	PTPN22	Tyrosine-protein phosphatase non-receptor type 22	9606	Homo sapiens		1.54445	1821	1	1	0	6
ABL1_SH3__P00519_60_121	P00519	SH3 domain	60	121	2	0.61	PPDFAAPKAQYQAPDM	wt		392	407	Q9Y6K9	IKBKG	NF-kappa-B essential modulator	9606	Homo sapiens		1.40555	1375	1	1	0	3
ABL1_SH3__P00519_60_121	P00519	SH3 domain	60	121	2	0.33	PPDFAAPKAQYQAPDV	mut	Q9Y6K9.M407V	392	407	Q9Y6K9	IKBKG	NF-kappa-B essential modulator	9606	Homo sapiens		0.0570993	39	2	0.924658	0	6
ABL1_SH3__P00519_60_121	P00519	SH3 domain	60	121	2	0.61	PPDFAAPKAQYQAPVM	mut	Q9Y6K9.D406V	392	407	Q9Y6K9	IKBKG	NF-kappa-B essential modulator	9606	Homo sapiens		2.19264	1380	1	1	0	6
AHNAK2_PDZ__Q8IVF2_108_193	Q8IVF2	AHNAK2*	108	193	2	0.085	IAEQPVSEVETRVIAA	wt		72	87	O75380	NDUFS6	NADH dehydrogenase [ubiquinone] iron-sulfur protein 6, mitochondrial	9606	Homo sapiens		0.0334483	16	2	0.884615	2	3
AHNAK2_PDZ__Q8IVF2_108_193	Q8IVF2	AHNAK2*	108	193	3	0.085	IAEQPVSEVETWVIAA	mut	O75380.R83W	72	87	O75380	NDUFS6	NADH dehydrogenase [ubiquinone] iron-sulfur protein 6, mitochondrial	9606	Homo sapiens		27.8488	6525	3	0.997785	1	6
AHNAK2_PDZ__Q8IVF2_108_193	Q8IVF2	AHNAK2*	108	193	3	0.14	PVSEVETWVIAADGGG	mut	O75380.R83W	76	91	O75380	NDUFS6	NADH dehydrogenase [ubiquinone] iron-sulfur protein 6, mitochondrial	9606	Homo sapiens		32.3692	18454	2	0.999946	1	5
AHNAK2_PDZ__Q8IVF2_108_193	Q8IVF2	AHNAK2*	108	193	2	0.32	HSVWINSVGSTASSSQ	mut	P10721.R956W	953	968	P10721	KIT	Mast/stem cell growth factor receptor Kit	9606	Homo sapiens		0.177362	12	3	0.375	0	2
AHNAK2_PDZ__Q8IVF2_108_193	Q8IVF2	AHNAK2*	108	193	2	NA	SSWIIKDDAEVERLTA	mut	P51532.P1344S	1344	1359	P51531	SMARCA2	Probable global transcription activator SNF2L2	9606	Homo sapiens		0.232258	14	1	1	0	2
AHNAK2_PDZ__Q8IVF2_108_193	Q8IVF2	AHNAK2*	108	193	2	NA	SSWIIKDDAEVERLTA	mut	P51532.P1344S	1344	1359	P51532	SMARCA4	Transcription activator BRG1	9606	Homo sapiens		0.232258	14	1	1	0	2
AHNAK2_PDZ__Q8IVF2_108_193	Q8IVF2	AHNAK2*	108	193	3	0.23	AHAANPSTLGGQGGWI	mut	Q99959.R490W	476	491	Q99959	PKP2	Plakophilin-2	9606	Homo sapiens		1.42693	82	1	1	2	4
AHNAK2_PDZ__Q8IVF2_108_193	Q8IVF2	AHNAK2*	108	193	3	0.21	NPSTLGGQGGWITRSG	mut	Q99959.R490W	480	495	Q99959	PKP2	Plakophilin-2	9606	Homo sapiens		17.8709	9470	2	0.998044	2	5
AHNAK2_PDZ__Q8IVF2_108_193	Q8IVF2	AHNAK2*	108	193	2	0.27	LGGQGGWITRSGVRDQ	mut	Q99959.R490W	484	499	Q99959	PKP2	Plakophilin-2	9606	Homo sapiens		0.0326861	3	1	1	2	2
ALYREF_RRM__Q86V81_78_183	Q86V81	RNA recognition motif. (a.k.a. RRM, RBD, or RNP domain)	78	183	2	0.097	MMGRLGKVEKQVLSME	wt		619	634	O43526	KCNQ2	Potassium voltage-gated channel subfamily KQT member 2	9606	Homo sapiens		0.0519296	56	2	0.708955	0	3
ALYREF_RRM__Q86V81_78_183	Q86V81	RNA recognition motif. (a.k.a. RRM, RBD, or RNP domain)	78	183	2	0.064	SLDLRAHLNQVKKEDT	mut	P19429.K174N	166	181	P19429	TNNI3	Troponin I, cardiac muscle	9606	Homo sapiens		0.0648903	41	1	1	0	3
ALYREF_RRM__Q86V81_78_183	Q86V81	RNA recognition motif. (a.k.a. RRM, RBD, or RNP domain)	78	183	2	0.075	EVDARHIIENAKQDVD	wt		700	715	P51532	SMARCA4	Transcription activator BRG1	9606	Homo sapiens		0.990555	155	2	0.972103	0	6
ALYREF_RRM__Q86V81_78_183	Q86V81	RNA recognition motif. (a.k.a. RRM, RBD, or RNP domain)	78	183	2	7.5e-07	DLYSRLGEQPPPGIVA	mut	Q96J92.K1169E	1162	1177	Q96J92	WNK4	Serine/threonine-protein kinase WNK4	9606	Homo sapiens		68.3813	31375	16	0.994223	0	6
ALYREF_RRM__Q86V81_78_183	Q86V81	RNA recognition motif. (a.k.a. RRM, RBD, or RNP domain)	78	183	2	7.5e-07	DLYSRLGKQPPPGIVA	wt		1162	1177	Q96J92	WNK4	Serine/threonine-protein kinase WNK4	9606	Homo sapiens		14.0282	8027	10	0.994929	0	6
ALYREF_RRM__Q86V81_78_183	Q86V81	RNA recognition motif. (a.k.a. RRM, RBD, or RNP domain)	78	183	2	0.31	EQLPMDLRDRFTEMRE	wt		12	27	Q9NXR8	ING3	Inhibitor of growth protein 3	9606	Homo sapiens		1.21717	13	1	1	0	4
ALYREF_RRM__Q86V81_78_183	Q86V81	RNA recognition motif. (a.k.a. RRM, RBD, or RNP domain)	78	183	2	0.28	PPPREPFAPSLGSAFH	wt		224	239	Q9UQB3	CTNND2	Catenin delta-2	9606	Homo sapiens		0.0606398	108	4	0.480159	0	2
AP1G2_GAE__O75843_665_785	O75843	Adaptin C-terminal domain	665	785	2	0.0017	ELQSERSAVAWVWFQN	wt		339	354	O60393	NOBOX	Homeobox protein NOBOX	9606	Homo sapiens		0.0515958	66	4	0.734848	0	6
AP1G2_GAE__O75843_665_785	O75843	Adaptin C-terminal domain	665	785	2	0.022	ELQTERSAVAWVWFQN	mut	O60393.S342T	339	354	O60393	NOBOX	Homeobox protein NOBOX	9606	Homo sapiens		1.91703	1686	3	0.980486	0	6
AP1G2_GAE__O75843_665_785	O75843	Adaptin C-terminal domain	665	785	3	1.9e-06	YDEVTAFLGEWGPFQH	mut	O76082.R19H	4	19	O76082	SLC22A5	Solute carrier family 22 member 5	9606	Homo sapiens		64.6854	36161	23	0.631274	5	6
AP1G2_GAE__O75843_665_785	O75843	Adaptin C-terminal domain	665	785	2	0.11	GAANDWTQFTVAGRMV	mut	O95425.S1209W	1204	1219	O95425	SVIL	Supervillin	9606	Homo sapiens		0.0669072	118	2	0.956311	0	6
AP1G2_GAE__O75843_665_785	O75843	Adaptin C-terminal domain	665	785	2	0.14	GTSPSGLNMGELIAWM	mut	P20807.R289W	275	290	P20807	CAPN3	Calpain-3	9606	Homo sapiens		3.68093	6741	13	0.320145	0	6
AP1G2_GAE__O75843_665_785	O75843	Adaptin C-terminal domain	665	785	3	0.14	LLSDDSNFGQFELTTF	wt		279	294	P43246	MSH2	DNA mismatch repair protein Msh2	9606	Homo sapiens		4.34221	5030	6	0.997089	2	6
AP1G2_GAE__O75843_665_785	O75843	Adaptin C-terminal domain	665	785	3	0.16	LLSDDSNFGQFQLTTF	mut	P43246.E290Q	279	294	P43246	MSH2	DNA mismatch repair protein Msh2	9606	Homo sapiens		0.24961	286	3	0.891068	2	6
AP1G2_GAE__O75843_665_785	O75843	Adaptin C-terminal domain	665	785	2	0.14	SIFGDNMNELQTFVTN	mut	Q12879.A968T	954	969	Q12879	GRIN2A	Glutamate receptor ionotropic, NMDA 2A	9606	Homo sapiens		0.18443	194	3	0.945392	0	4
AP1G2_GAE__O75843_665_785	O75843	Adaptin C-terminal domain	665	785	2	0.026	DEQFGIWLDSSSPEQT	wt		3954	3969	Q14204	DYNC1H1	Cytoplasmic dynein 1 heavy chain 1	9606	Homo sapiens		0.00566079	6	2	0.714286	1	4
AP1G2_GAE__O75843_665_785	O75843	Adaptin C-terminal domain	665	785	3	0.00056	EAAQQQQALASWQQWV	wt		1036	1051	Q86UK5	EVC2	Limbin	9606	Homo sapiens		0.212464	240	5	0.976552	2	6
AP1G2_GAE__O75843_665_785	O75843	Adaptin C-terminal domain	665	785	2	0.091	QQQALASWQQWVADGP	wt		1040	1055	Q86UK5	EVC2	Limbin	9606	Homo sapiens		0.00231752	4	1	1	2	3
AP1G2_GAE__O75843_665_785	O75843	Adaptin C-terminal domain	665	785	2	0.0017	LASWQQWVADGPGILN	wt		1044	1059	Q86UK5	EVC2	Limbin	9606	Homo sapiens		0.00884461	9	6	0.483333	2	5
AP1G2_GAE__O75843_665_785	O75843	Adaptin C-terminal domain	665	785	3	0.065	PLPSKSVDWTHFGGSP	wt		668	683	Q92574	TSC1	Hamartin	9606	Homo sapiens		0.0610206	43	1	1	1	6
AP1G2_GAE__O75843_665_785	O75843	Adaptin C-terminal domain	665	785	2	0.33	AIESPSKDDDTVWLTY	wt		73	88	Q96HR9	REEP6	Receptor expression-enhancing protein 6	9606	Homo sapiens		0.055302	60	1	1	0	6
AP1G2_GAE__O75843_665_785	O75843	Adaptin C-terminal domain	665	785	2	0.31	TESEAFGSLTEVSLPL	wt		267	282	Q99728	BARD1	BRCA1-associated RING domain protein 1	9606	Homo sapiens		0.0181773	49	1	1	1	2
AP1G2_GAE__O75843_665_785	O75843	Adaptin C-terminal domain	665	785	3	0.0054	DATSSVTFLPFMSWLP	mut	Q9NQ40.R132W	119	134	Q9NQ40	SLC52A3	Solute carrier family 52, riboflavin transporter, member 3	9606	Homo sapiens		10.6827	9050	9	0.997762	1	6
AP1G2_GAE__O75843_665_785	O75843	Adaptin C-terminal domain	665	785	2	0.14	SSVTFLPFMSWLPTYY	mut	Q9NQ40.R132W	122	137	Q9NQ40	SLC52A3	Solute carrier family 52, riboflavin transporter, member 3	9606	Homo sapiens		0.00151726	4	2	0.75	1	2
AP2_Mu__Q96CW1_160_435	Q96CW1	Adaptor complexes medium subunit family	160	435	2	1	ADALWWGLITLTTNGY	mut	O43526.I278N	265	280	O43526	KCNQ2	Potassium voltage-gated channel subfamily KQT member 2	9606	Homo sapiens	WWGL	0	0	1	1	1	0
AP2_Mu__Q96CW1_160_435	Q96CW1	Adaptor complexes medium subunit family	160	435	2	1	LWWGLITLITIGYGDK	mut	O43526.T276I	268	283	O43526	KCNQ2	Potassium voltage-gated channel subfamily KQT member 2	9606	Homo sapiens	WWGL	0	0	1	1	1	0
AP2_Mu__Q96CW1_160_435	Q96CW1	Adaptor complexes medium subunit family	160	435	4	0.27	ATYRPLLEGEDAHLSS	mut	P02533.R417P	413	428	P02533	KRT14	Keratin, type I cytoskeletal 14	9606	Homo sapiens	YRRL	0.871476	1103	2	0.998619	1	5	19380743
AP2_Mu__Q96CW1_160_435	Q96CW1	Adaptor complexes medium subunit family	160	435	3	0.14	TTYRRLLEGEDAHLSS	mut	P02533.A413T	413	428	P02533	KRT14	Keratin, type I cytoskeletal 14	9606	Homo sapiens	YRRL	0.00224779	2	1	1	1	2	19380743
AP2_Mu__Q96CW1_160_435	Q96CW1	Adaptor complexes medium subunit family	160	435	2	1	ATYRRLLEGKDAHLSS	mut	P02533.E422K	413	428	P02533	KRT14	Keratin, type I cytoskeletal 14	9606	Homo sapiens	YRRL	0	0	1	1	1	0	19380743
AP2_Mu__Q96CW1_160_435	Q96CW1	Adaptor complexes medium subunit family	160	435	2	0.33	EIHAYLKLLEGEEERL	mut	P02545.R377L	372	387	P02545	LMNA	Prelamin-A/C	9606	Homo sapiens	YRKL	0.0104897	20	1	1	1	1
AP2_Mu__Q96CW1_160_435	Q96CW1	Adaptor complexes medium subunit family	160	435	4	0.033	YHKLLEGEEERLRLSP	mut	P02545.R377H	376	391	P02545	LMNA	Prelamin-A/C	9606	Homo sapiens	YRKL	0.256896	376	2	0.995627	1	6
AP2_Mu__Q96CW1_160_435	Q96CW1	Adaptor complexes medium subunit family	160	435	3	0.056	YRKLLEGEEETLRLSP	mut	P02545.R386T	376	391	P02545	LMNA	Prelamin-A/C	9606	Homo sapiens	YRKL	0.00480463	4	1	1	1	3
AP2_Mu__Q96CW1_160_435	Q96CW1	Adaptor complexes medium subunit family	160	435	2	0.68	YYPLTGDTRLELELRP	wt		992	1007	P04114	APOB	Apolipoprotein B-100	9606	Homo sapiens	YYPL	0.0217158	19	1	1	0	3
AP2_Mu__Q96CW1_160_435	Q96CW1	Adaptor complexes medium subunit family	160	435	2	0.25	EEWSQWLGGSSWPDYV	mut	P04792.G53D	40	55	P04792	HSPB1	Heat shock protein beta-1	9606	Homo sapiens		6.78717	7215	22	0.229335	0	2
AP2_Mu__Q96CW1_160_435	Q96CW1	Adaptor complexes medium subunit family	160	435	2	0.21	EEWSQWLGGSSWPGYV	wt		40	55	P04792	HSPB1	Heat shock protein beta-1	9606	Homo sapiens		0.734358	523	16	0.314239	0	2
AP2_Mu__Q96CW1_160_435	Q96CW1	Adaptor complexes medium subunit family	160	435	4	0.27	ATYRPLLEGEDAHLSS	mut	P02533.R417P	413	428	P08779	KRT16	Keratin, type I cytoskeletal 16	9606	Homo sapiens	YRRL	0.871476	1103	2	0.998619	1	5	19380743
AP2_Mu__Q96CW1_160_435	Q96CW1	Adaptor complexes medium subunit family	160	435	3	0.14	TTYRRLLEGEDAHLSS	mut	P02533.A413T	413	428	P08779	KRT16	Keratin, type I cytoskeletal 16	9606	Homo sapiens	YRRL	0.00224779	2	1	1	1	2	19380743
AP2_Mu__Q96CW1_160_435	Q96CW1	Adaptor complexes medium subunit family	160	435	2	1	ATYRRLLEGKDAHLSS	mut	P02533.E422K	413	428	P08779	KRT16	Keratin, type I cytoskeletal 16	9606	Homo sapiens	YRRL	0	0	1	1	1	0	19380743
AP2_Mu__Q96CW1_160_435	Q96CW1	Adaptor complexes medium subunit family	160	435	3	0.037	YIELGSDSSEDTVNKA	wt		179	194	P38398	BRCA1	Breast cancer type 1 susceptibility protein	9606	Homo sapiens	YIEL	0.625193	230	2	0.994334	0	6
AP2_Mu__Q96CW1_160_435	Q96CW1	Adaptor complexes medium subunit family	160	435	3	0.0064	YIELGSDYSEDTVNKA	mut	P38398.S186Y	179	194	P38398	BRCA1	Breast cancer type 1 susceptibility protein	9606	Homo sapiens	YIEL	5.52933	4508	3	0.999511	0	6
AP2_Mu__Q96CW1_160_435	Q96CW1	Adaptor complexes medium subunit family	160	435	2	0.14	QEYEELVQTVNTDFSP	mut	P38398.V1116L	1111	1126	P38398	BRCA1	Breast cancer type 1 susceptibility protein	9606	Homo sapiens		0.00390373	4	1	1	1	2
AP2_Mu__Q96CW1_160_435	Q96CW1	Adaptor complexes medium subunit family	160	435	3	0.63	AKGYQLLEEEKIVFHY	mut	P48165.S276F	263	278	P48165	GJA8	Gap junction alpha-8 protein	9606	Homo sapiens	YQLL	0.0495077	103	1	1	2	2
AP2_Mu__Q96CW1_160_435	Q96CW1	Adaptor complexes medium subunit family	160	435	4	0.63	AKGYQLLEEEKIVSHY	wt		263	278	P48165	GJA8	Gap junction alpha-8 protein	9606	Homo sapiens	YQLL	0.0832192	79	1	1	1	3
AP2_Mu__Q96CW1_160_435	Q96CW1	Adaptor complexes medium subunit family	160	435	2	0.84	VSHYFPLTEVGMVETS	wt		275	290	P48165	GJA8	Gap junction alpha-8 protein	9606	Homo sapiens	YFPL	0.0170885	10	2	0.864865	1	3
AP2_Mu__Q96CW1_160_435	Q96CW1	Adaptor complexes medium subunit family	160	435	3	0.086	AVTDVYARFGEEHSAI	mut	P78363.N1868I	1853	1868	P78363	ABCA4	Retinal-specific phospholipid-transporting ATPase ABCA4	9606	Homo sapiens	YARF	0.010927	7	3	0.818182	1	3
AP2_Mu__Q96CW1_160_435	Q96CW1	Adaptor complexes medium subunit family	160	435	4	0.0018	YARFGEEHSAIPFHWD	mut	P78363.N1868I	1858	1873	P78363	ABCA4	Retinal-specific phospholipid-transporting ATPase ABCA4	9606	Homo sapiens	YARF	25.1439	13070	14	0.709374	1	6
AP2_Mu__Q96CW1_160_435	Q96CW1	Adaptor complexes medium subunit family	160	435	4	0.028	YARFGEEHSANLFHWD	mut	P78363.P1869L	1858	1873	P78363	ABCA4	Retinal-specific phospholipid-transporting ATPase ABCA4	9606	Homo sapiens	YARF	0.1623	124	2	0.99449	1	6
AP2_Mu__Q96CW1_160_435	Q96CW1	Adaptor complexes medium subunit family	160	435	3	0.0018	YARFGEEHSANPFHWD	wt		1858	1873	P78363	ABCA4	Retinal-specific phospholipid-transporting ATPase ABCA4	9606	Homo sapiens	YARF	0.0247199	17	2	0.965517	1	5
AP2_Mu__Q96CW1_160_435	Q96CW1	Adaptor complexes medium subunit family	160	435	2	0.33	ATYRRLPEGEDAHLTQ	mut	Q04695.L388P	382	397	Q04695	KRT17	Keratin, type I cytoskeletal 17	9606	Homo sapiens	YRRL	0.00177557	3	1	1	1	1	19380743
AP2_Mu__Q96CW1_160_435	Q96CW1	Adaptor complexes medium subunit family	160	435	3	NA	YERFINSETAEHIAQG	mut	Q06187.T602I	598	613	Q06187	BTK	Tyrosine-protein kinase BTK	9606	Homo sapiens	YERF	16.1374	8350	3	0.999787	0	6
AP2_Mu__Q96CW1_160_435	Q96CW1	Adaptor complexes medium subunit family	160	435	3	NA	YERFTNSETAEHIAQD	mut	Q06187.G613D	598	613	Q06187	BTK	Tyrosine-protein kinase BTK	9606	Homo sapiens	YERF	15.4229	11971	2	0.999841	0	6
AP2_Mu__Q96CW1_160_435	Q96CW1	Adaptor complexes medium subunit family	160	435	3	NA	YERFTNSETDEHIAQG	mut	Q06187.A607D	598	613	Q06187	BTK	Tyrosine-protein kinase BTK	9606	Homo sapiens	YERF	13.8443	9524	5	0.999618	0	6
AP2_Mu__Q96CW1_160_435	Q96CW1	Adaptor complexes medium subunit family	160	435	3	0.0018	EADGYQRLKDEVVRAQ	mut	Q14683.R208G	205	220	Q14683	SMC1A	Structural maintenance of chromosomes protein 1A	9606	Homo sapiens	YQRL	0.148761	79	1	1	0	6
AP2_Mu__Q96CW1_160_435	Q96CW1	Adaptor complexes medium subunit family	160	435	2	0.0018	EADRYQRLKDEVVRAQ	wt		205	220	Q14683	SMC1A	Structural maintenance of chromosomes protein 1A	9606	Homo sapiens	YQRL	0.00224779	2	1	1	0	2
AP2_Mu__Q96CW1_160_435	Q96CW1	Adaptor complexes medium subunit family	160	435	2	0.43	YEQLFSSTQEEISEPS	mut	Q8IY92.G992E	983	998	Q8IY92	SLX4	Structure-specific endonuclease subunit SLX4	9606	Homo sapiens	YEQL	0.512809	766	2	0.998646	0	1
AP2_Mu__Q96CW1_160_435	Q96CW1	Adaptor complexes medium subunit family	160	435	3	0.43	YEQLFSSTQGEISEPS	wt		983	998	Q8IY92	SLX4	Structure-specific endonuclease subunit SLX4	9606	Homo sapiens	YEQL	0.101544	56	2	0.954802	0	6
AP2_Mu__Q96CW1_160_435	Q96CW1	Adaptor complexes medium subunit family	160	435	3	NA	YVKINDLEHSVHHATI	mut	Q8N157.W787C	774	789	Q8N157	AHI1	Jouberin	9606	Homo sapiens	YVKI	0.0972517	54	4	0.937853	0	5
AP2_Mu__Q96CW1_160_435	Q96CW1	Adaptor complexes medium subunit family	160	435	2	0.3	WSYLEEEEGVSISVYR	mut	Q8WZ42.S10425L	10422	10437	Q8WZ42	TTN	Titin	9606	Homo sapiens		0.120007	114	7	0.362319	0	4
AP2_Mu__Q96CW1_160_435	Q96CW1	Adaptor complexes medium subunit family	160	435	3	0.23	KARYNQLQEQRDTMVT	mut	Q92574.Q758K	758	773	Q92574	TSC1	Hamartin	9606	Homo sapiens	YNQL	0.241836	114	1	1	0	4
AP2_Mu__Q96CW1_160_435	Q96CW1	Adaptor complexes medium subunit family	160	435	3	0.52	QARYNQLQEQRDTMVT	wt		758	773	Q92574	TSC1	Hamartin	9606	Homo sapiens	YNQL	0.079854	79	2	0.984127	0	3
AP2_Mu__Q96CW1_160_435	Q96CW1	Adaptor complexes medium subunit family	160	435	3	0.52	QARYSQLQEQRDTMVT	mut	Q92574.N762S	758	773	Q92574	TSC1	Hamartin	9606	Homo sapiens	YNQL	0.184458	166	5	0.840456	0	4
AP2_Mu__Q96CW1_160_435	Q96CW1	Adaptor complexes medium subunit family	160	435	2	0.34	SADNQRYAFMPLIDDS	mut	Q96K49.N456D	454	469	Q96K49	TMEM87B	Transmembrane protein 87B	9606	Homo sapiens	FMPL	0.0372384	26	2	0.880597	0	3
AP2_Mu__Q96CW1_160_435	Q96CW1	Adaptor complexes medium subunit family	160	435	3	0.34	SANNQRYAFMPLIDDS	wt		454	469	Q96K49	TMEM87B	Transmembrane protein 87B	9606	Homo sapiens	FMPL	0.127512	91	2	0.975	0	3
AP2_Mu__Q96CW1_160_435	Q96CW1	Adaptor complexes medium subunit family	160	435	2	1	YTLLHNPTLQVFLKTA	mut	Q9BX79.R655L	643	658	Q9BX79	STRA6	Receptor for retinol uptake STRA6	9606	Homo sapiens	YTLL	0	0	1	1	1	0
AP2_Mu__Q96CW1_160_435	Q96CW1	Adaptor complexes medium subunit family	160	435	3	0.0021	YHILNDPELSFLDAHK	wt		2114	2129	Q9P2D1	CHD7	Chromodomain-helicase-DNA-binding protein 7	9606	Homo sapiens	YHIL	1.01428	942	5	0.905255	0	6
AP2_Mu__Q96CW1_160_435	Q96CW1	Adaptor complexes medium subunit family	160	435	3	0.01	YHILSDPELSFLDAHK	mut	Q9P2D1.N2118S	2114	2129	Q9P2D1	CHD7	Chromodomain-helicase-DNA-binding protein 7	9606	Homo sapiens	YHIL	0.15176	131	2	0.984436	0	6
AP2_Mu__Q96CW1_160_435	Q96CW1	Adaptor complexes medium subunit family	160	435	2	0.33	IRRRRPTPAMLFRLSE	wt		28	43	Q9UD71	PPP1R1B	Protein phosphatase 1 regulatory subunit 1B	9606	Homo sapiens		0.250244	265	1	1	1	1
AP2_Mu__Q96CW1_160_435	Q96CW1	Adaptor complexes medium subunit family	160	435	2	0.33	SSLRYELLEEKSQNTE	wt		892	907	Q9Y210	TRPC6	Short transient receptor potential channel 6	9606	Homo sapiens	YELL	0.00904406	14	1	1	1	1
AP2_Mu__Q96CW1_160_435	Q96CW1	Adaptor complexes medium subunit family	160	435	4	0.0015	YELLEEKSQNTEDLAE	wt		896	911	Q9Y210	TRPC6	Short transient receptor potential channel 6	9606	Homo sapiens	YELL	0.868252	803	3	0.896044	1	6
AP2_Mu__Q96CW1_160_435	Q96CW1	Adaptor complexes medium subunit family	160	435	3	0.0015	YKLLEEKSQNTEDLAE	mut	Q9Y210.E897K	896	911	Q9Y210	TRPC6	Short transient receptor potential channel 6	9606	Homo sapiens	YELL	0.0279677	27	1	1	1	6
AP2B1_adaptin__P63010_700_937	P63010	Adaptin C-terminal domain	700	937	3	0.012	DWAFAQHELLEKQGID	mut	Q12756.R624H	618	633	O60333	KIF1B	Kinesin-like protein KIF1B	9606	Homo sapiens		0.299109	95	2	0.741379	2	5
AP2B1_adaptin__P63010_700_937	P63010	Adaptin C-terminal domain	700	937	3	0.012	DEVTAFLGEWWPFQRL	mut	O76082.G15W	5	20	O76082	SLC22A5	Solute carrier family 22 member 5	9606	Homo sapiens		6.69956	1372	19	0.437327	2	6
AP2B1_adaptin__P63010_700_937	P63010	Adaptin C-terminal domain	700	937	3	NA	YWMPKWINATDPSAAT	mut	P08243.R550C	536	551	P08243	ASNS	Asparagine synthetase [glutamine-hydrolyzing]	9606	Homo sapiens		0.111345	22	4	0.604167	2	6
AP2B1_adaptin__P63010_700_937	P63010	Adaptin C-terminal domain	700	937	3	0.075	LKEAETWAEFAERSVT	mut	P09493.R238W	232	247	P09493	TPM1	Tropomyosin alpha-1 chain	9606	Homo sapiens		0.169157	64	1	1	1	3
AP2B1_adaptin__P63010_700_937	P63010	Adaptin C-terminal domain	700	937	3	0.016	QGLQGAQMGQPWFFFP	mut	P10253.C127F	115	130	P10253	GAA	Lysosomal alpha-glucosidase	9606	Homo sapiens		0.0667765	20	1	1	1	5
AP2B1_adaptin__P63010_700_937	P63010	Adaptin C-terminal domain	700	937	2	0.33	GAQMGQPWFFFPPSYP	mut	P10253.C127F	119	134	P10253	GAA	Lysosomal alpha-glucosidase	9606	Homo sapiens		0.0716631	7	1	1	1	1
AP2B1_adaptin__P63010_700_937	P63010	Adaptin C-terminal domain	700	937	2	0.12	NGDDSLFFSNFSLLGA	mut	P13569.T438A	423	438	P13569	CFTR	Cystic fibrosis transmembrane conductance regulator	9606	Homo sapiens		0.0235376	5	2	0.631579	2	4	36012204
AP2B1_adaptin__P63010_700_937	P63010	Adaptin C-terminal domain	700	937	3	0.3	NLDWLVSKLDWLEASS	mut	P21817.R552W	542	557	P21817	RYR1	Ryanodine receptor 1	9606	Homo sapiens		0.203217	25	3	0.803571	1	3
AP2B1_adaptin__P63010_700_937	P63010	Adaptin C-terminal domain	700	937	3	0.019	LLSDDSNFAQFELTTF	mut	P43246.G287A	279	294	P43246	MSH2	DNA mismatch repair protein Msh2	9606	Homo sapiens		0.182663	53	2	0.984733	1	5
AP2B1_adaptin__P63010_700_937	P63010	Adaptin C-terminal domain	700	937	2	0.28	SDDSNFAQFELTTFDF	mut	P43246.G287A	281	296	P43246	MSH2	DNA mismatch repair protein Msh2	9606	Homo sapiens		0.0392852	19	1	1	1	2
AP2B1_adaptin__P63010_700_937	P63010	Adaptin C-terminal domain	700	937	2	0.073	PYPKWNSVFDQLTQVV	wt		306	321	P45985	MAP2K4	Dual specificity mitogen-activated protein kinase kinase 4	9606	Homo sapiens		0.501984	84	4	0.209955	0	6
AP2B1_adaptin__P63010_700_937	P63010	Adaptin C-terminal domain	700	937	2	0.034	SLFGETLSFIFPEGIV	mut	P51801.R438S	438	453	P51801	CLCNKB	Chloride channel protein ClC-Kb	9606	Homo sapiens		2.40387	354	8	0.745238	0	5
AP2B1_adaptin__P63010_700_937	P63010	Adaptin C-terminal domain	700	937	3	0.1	EFADLTQVETFGFWGE	mut	P54278.R107W	94	109	P54278	PMS2	Mismatch repair endonuclease PMS2	9606	Homo sapiens		0.0740934	47	1	1	1	4
AP2B1_adaptin__P63010_700_937	P63010	Adaptin C-terminal domain	700	937	2	0.0006	DLTQVETFGFRGEALS	wt		97	112	P54278	PMS2	Mismatch repair endonuclease PMS2	9606	Homo sapiens		0.0320981	5	2	0.92	1	4
AP2B1_adaptin__P63010_700_937	P63010	Adaptin C-terminal domain	700	937	3	0.0006	DLTQVETFGFWGEALS	mut	P54278.R107W	97	112	P54278	PMS2	Mismatch repair endonuclease PMS2	9606	Homo sapiens		49.8214	6563	6	0.97275	1	6
AP2B1_adaptin__P63010_700_937	P63010	Adaptin C-terminal domain	700	937	2	0.79	SIVTNLDDSNWAAAFS	mut	P57740.M101I	100	115	P57740	NUP107	Nuclear pore complex protein Nup107	9606	Homo sapiens		0.110844	127	4	0.514754	0	2
AP2B1_adaptin__P63010_700_937	P63010	Adaptin C-terminal domain	700	937	2	0.82	AETPAEPVDWAFAQRE	wt		610	625	Q12756	KIF1A	Kinesin-like protein KIF1A	9606	Homo sapiens		0.0239019	8	1	1	2	4
AP2B1_adaptin__P63010_700_937	P63010	Adaptin C-terminal domain	700	937	3	0.012	DWAFAQHELLEKQGID	mut	Q12756.R624H	618	633	Q12756	KIF1A	Kinesin-like protein KIF1A	9606	Homo sapiens		0.299109	95	2	0.741379	3	5
AP2B1_adaptin__P63010_700_937	P63010	Adaptin C-terminal domain	700	937	2	0.012	DWAFAQRELLEKQGID	wt		618	633	Q12756	KIF1A	Kinesin-like protein KIF1A	9606	Homo sapiens		0.019857	12	1	1	2	3
AP2B1_adaptin__P63010_700_937	P63010	Adaptin C-terminal domain	700	937	2	0.0021	GVSERWQRLTFPAVSV	mut	Q3T906.L785W	780	795	Q3T906	GNPTAB	N-acetylglucosamine-1-phosphotransferase subunits alpha/beta	9606	Homo sapiens		0.178755	58	2	0.963303	0	6
AP2B1_adaptin__P63010_700_937	P63010	Adaptin C-terminal domain	700	937	2	0.25	EKPNWPDTSFIWFLNP	mut	Q9HC10.R1939W	1935	1950	Q9HC10	OTOF	Otoferlin	9606	Homo sapiens		0.0578173	52	2	0.957746	0	2
AP2B1_adaptin__P63010_700_937	P63010	Adaptin C-terminal domain	700	937	2	NA	SLPDFALKFLPGYVGG	mut	Q9UBM7.H119L	113	128	Q9UBM7	DHCR7	7-dehydrocholesterol reductase	9606	Homo sapiens		0.0436203	8	2	0.631579	1	3
AP2B1_adaptin__P63010_700_937	P63010	Adaptin C-terminal domain	700	937	3	0.1	ASENFLIAAVEAWGFQ	wt		539	554	Q9ULP9	TBC1D24	TBC1 domain family member 24	9606	Homo sapiens		2.27876	379	1	1	1	6
AP2B1_adaptin__P63010_700_937	P63010	Adaptin C-terminal domain	700	937	2	0.21	LIAAMEAWGFQDPDTQ	mut	Q9ULP9.V548M	544	559	Q9ULP9	TBC1D24	TBC1 domain family member 24	9606	Homo sapiens		0.00543687	3	1	1	1	2
AP2B1_adaptin__P63010_700_937	P63010	Adaptin C-terminal domain	700	937	2	0.045	WTFQPFTNHSVDGPQR	wt		127	142	Q9Y2M2	SSUH2	Protein SSUH2 homolog	9606	Homo sapiens		0.134518	13	2	0.564706	0	6
AP2B1_adaptin__P63010_700_937	P63010	Adaptin C-terminal domain	700	937	2	NA	NAQKHSPFSLSAWFWL	mut	Q9Y6A1.W186C	175	190	Q9Y6A1	POMT1	Protein O-mannosyl-transferase 1	9606	Homo sapiens		5.15436	322	5	0.209358	0	6
AURKA_Pkinase-merged__O14965_125_391	O14965	Protein kinase domain	125	391	2	0.18	YYWNADTDLVSWLSSH	mut	O60828.P78S	64	79	O60828	PQBP1	Polyglutamine-binding protein 1	9606	Homo sapiens		4.09148	729	41	0.246719	0	6
AURKA_Pkinase-merged__O14965_125_391	O14965	Protein kinase domain	125	391	2	0.13	DLWSSFLTLRDHVPEL	mut	P04198.R398W	396	411	P04198	MYCN	N-myc proto-oncogene protein	9606	Homo sapiens		0.328152	32	24	0.493459	0	4	19111882;23792191;25175806;27837025;27728805;19997598
AURKA_Pkinase-merged__O14965_125_391	O14965	Protein kinase domain	125	391	2	1.7e-06	EEWSQWLGGSSWPDYV	mut	P04792.G53D	40	55	P04792	HSPB1	Heat shock protein beta-1	9606	Homo sapiens		48.0003	13339	22	0.498785	0	6
AURKA_Pkinase-merged__O14965_125_391	O14965	Protein kinase domain	125	391	2	0.05	EEWSQWLGGSSWPGYV	wt		40	55	P04792	HSPB1	Heat shock protein beta-1	9606	Homo sapiens		2.12405	950	16	0.414211	0	6
BRD4_NET__O60885_601_683	O60885	Bromodomain extra-terminal - transcription regulation	601	683	2	1	WLFHTQQLLQMQLKVL	wt		3513	3528	O14686	KMT2D	Histone-lysine N-methyltransferase 2D	9606	Homo sapiens		0.118294	27	16	0.259036	0	2
BRD4_NET__O60885_601_683	O60885	Bromodomain extra-terminal - transcription regulation	601	683	2	NA	ADALWWGLITLTTIAY	mut	O43526.G279C	265	280	O43526	KCNQ2	Potassium voltage-gated channel subfamily KQT member 2	9606	Homo sapiens		0.100513	98	7	0.271493	3	1
BRD4_NET__O60885_601_683	O60885	Bromodomain extra-terminal - transcription regulation	601	683	3	0.33	LWWGLIMLTTIGYGDK	mut	O43526.T274M	268	283	O43526	KCNQ2	Potassium voltage-gated channel subfamily KQT member 2	9606	Homo sapiens		3.45159	1427	4	0.989432	7	2
BRD4_NET__O60885_601_683	O60885	Bromodomain extra-terminal - transcription regulation	601	683	2	0.3	AYVFTLLVSLYLHDNT	wt		211	226	P00846	MT-ATP6	ATP synthase subunit a	9606	Homo sapiens		0.212016	77	7	0.270588	0	2
BRD4_NET__O60885_601_683	O60885	Bromodomain extra-terminal - transcription regulation	601	683	2	0.15	YIEKKMLRLEGHGDPL	mut	P08034.H100Y	100	115	P08034	GJB1	Gap junction beta-1 protein	9606	Homo sapiens		0.00432832	2	6	0.210526	1	2
BRD4_NET__O60885_601_683	O60885	Bromodomain extra-terminal - transcription regulation	601	683	2	0.15	SFPIVFRVLAGEWIET	mut	P35498.L942P	940	955	P35498	SCN1A	Sodium channel protein type 1 subunit alpha	9606	Homo sapiens		0.0105266	6	1	1	2	2
BRD4_NET__O60885_601_683	O60885	Bromodomain extra-terminal - transcription regulation	601	683	3	0.036	QMEKIPLLRISSADQN	mut	P51587.H415R	407	422	P51587	BRCA2	Breast cancer type 2 susceptibility protein	9606	Homo sapiens		0.524798	100	1	1	1	4
BRD4_NET__O60885_601_683	O60885	Bromodomain extra-terminal - transcription regulation	601	683	2	0.16	IPLLRISSADQNISEK	mut	P51587.H415R	411	426	P51587	BRCA2	Breast cancer type 2 susceptibility protein	9606	Homo sapiens		0.0120289	5	1	1	1	2
BRD4_NET__O60885_601_683	O60885	Bromodomain extra-terminal - transcription regulation	601	683	2	0.15	SFPIVFRVLAGEWIET	mut	P35498.L942P	940	955	Q15858	SCN9A	Sodium channel protein type 9 subunit alpha	9606	Homo sapiens		0.0105266	6	1	1	2	2
BRD4_NET__O60885_601_683	O60885	Bromodomain extra-terminal - transcription regulation	601	683	2	0.15	WGEQLLRARAGQDISA	mut	Q7L5A8.G45W	45	60	Q7L5A8	FA2H	Fatty acid 2-hydroxylase	9606	Homo sapiens		0.068663	56	15	0.263359	0	3
BRD4_NET__O60885_601_683	O60885	Bromodomain extra-terminal - transcription regulation	601	683	2	0.051	ITNILKRSGEQIWSVS	wt		167	182	Q8IZF0	NALCN	Sodium leak channel non-selective protein	9606	Homo sapiens		27.4689	9427	2	0.999467	0	6
BRD4_NET__O60885_601_683	O60885	Bromodomain extra-terminal - transcription regulation	601	683	2	NA	ATLAWLPPLADGGAKI	mut	Q8WZ42.R19751C	19742	19757	Q8WZ42	TTN	Titin	9606	Homo sapiens		0.00913416	2	3	0.363636	1	2
BRD4_NET__O60885_601_683	O60885	Bromodomain extra-terminal - transcription regulation	601	683	2	0.048	WARDRIQQGWTYGIQQ	mut	Q92736.R1013Q	1007	1022	Q92736	RYR2	Ryanodine receptor 2	9606	Homo sapiens		3.29052	933	31	0.322304	0	5
BRD4_NET__O60885_601_683	O60885	Bromodomain extra-terminal - transcription regulation	601	683	2	0.15	SFPIVFRVLAGEWIET	mut	P35498.L942P	940	955	Q99250	SCN2A	Sodium channel protein type 2 subunit alpha	9606	Homo sapiens		0.0105266	6	1	1	2	2
BRD4_NET__O60885_601_683	O60885	Bromodomain extra-terminal - transcription regulation	601	683	2	0.15	SFPIVFRVLAGEWIET	mut	P35498.L942P	940	955	Q9NY46	SCN3A	Sodium channel protein type 3 subunit alpha	9606	Homo sapiens		0.0105266	6	1	1	2	2
BRD4_NET__O60885_601_683	O60885	Bromodomain extra-terminal - transcription regulation	601	683	2	0.069	QFTTYLHKDYNNLWII	mut	Q9UKY4.V373F	372	387	Q9UKY4	POMT2	Protein O-mannosyl-transferase 2	9606	Homo sapiens		8.71288	918	3	0.998898	0	6
BRD4_NET__O60885_601_683	O60885	Bromodomain extra-terminal - transcription regulation	601	683	2	0.069	QVTTYLHKDYNNLWII	wt		372	387	Q9UKY4	POMT2	Protein O-mannosyl-transferase 2	9606	Homo sapiens		0.0828772	40	1	1	0	4
BRD4_NET__O60885_601_683	O60885	Bromodomain extra-terminal - transcription regulation	601	683	2	0.15	SFPIVFRVLAGEWIET	mut	P35498.L942P	940	955	Q9UQD0	SCN8A	Sodium channel protein type 8 subunit alpha	9606	Homo sapiens		0.0105266	6	1	1	2	2
Bub1_TPR__O43683_1_150	O43683	Mad3/BUB1 homology region 1	1	150	2	0.098	RQGGSHTLSSFLTFLA	mut	P21731.R60L	53	68	P21731	TBXA2R	Thromboxane A2 receptor	9606	Homo sapiens		0.106763	76	3	0.823741	0	3
Bub1_TPR__O43683_1_150	O43683	Mad3/BUB1 homology region 1	1	150	2	0.00044	LFEDLLRQMSDLRLQA	wt		322	337	Q8N0X7	SPART	Spartin	9606	Homo sapiens		83.0558	24030	4	0.999591	0	5
CBX3_CHROMO-Shadow__Q13185_109_173	Q13185	Chromo shadow domain	109	173	3	0.045	KGVWLTETGMALLRNL	mut	O14686.E1588K	1588	1603	O14686	KMT2D	Histone-lysine N-methyltransferase 2D	9606	Homo sapiens		0.662459	8	2	0.246753	1	6
CBX3_CHROMO-Shadow__Q13185_109_173	Q13185	Chromo shadow domain	109	173	2	0.18	SSTPMSTPASSVPPSP	wt		56	71	O75444	MAF	Transcription factor Maf	9606	Homo sapiens		1.65988	19	1	1	0	2
CBX3_CHROMO-Shadow__Q13185_109_173	Q13185	Chromo shadow domain	109	173	2	0.22	PQEPDFPPPPPDLEQL	wt		837	852	P18206	VCL	Vinculin	9606	Homo sapiens		3.97414	33	3	0.743363	0	2
CBX3_CHROMO-Shadow__Q13185_109_173	Q13185	Chromo shadow domain	109	173	2	0.19	PHLAQSKATEAGGGNP	mut	P20807.P26L	24	39	P20807	CAPN3	Calpain-3	9606	Homo sapiens		0.837783	9	2	0.76	0	2
CBX3_CHROMO-Shadow__Q13185_109_173	Q13185	Chromo shadow domain	109	173	2	0.2	KAPNLTAENMNFSWRN	mut	P35637.P431L	427	442	P35637	FUS	RNA-binding protein FUS	9606	Homo sapiens		6.38447	65	3	0.94702	0	2
CBX3_CHROMO-Shadow__Q13185_109_173	Q13185	Chromo shadow domain	109	173	2	0.33	SPVVLQATHVTPQRGK	mut	P51587.D156G	142	157	P51587	BRCA2	Breast cancer type 2 susceptibility protein	9606	Homo sapiens		1.68173	93	1	1	1	1
CBX3_CHROMO-Shadow__Q13185_109_173	Q13185	Chromo shadow domain	109	173	2	0.12	ISSPTSFIDVGARLAG	wt		1277	1292	Q86WG5	SBF2	Myotubularin-related protein 13	9606	Homo sapiens		2.15093	25	1	1	0	4
CBX3_CHROMO-Shadow__Q13185_109_173	Q13185	Chromo shadow domain	109	173	2	NA	MKVQNLLPDHEYQFAV	mut	Q8WZ42.R19396C	19382	19397	Q8WZ42	TTN	Titin	9606	Homo sapiens		3.02948	30	1	1	0	2
CBX3_CHROMO-Shadow__Q13185_109_173	Q13185	Chromo shadow domain	109	173	2	0.037	EFFLKWPAAGFELPAF	wt		326	341	Q96T60	PNKP	Bifunctional polynucleotide phosphatase/kinase	9606	Homo sapiens		45.8537	50044	19	0.950491	0	6
CBX3_CHROMO-Shadow__Q13185_109_173	Q13185	Chromo shadow domain	109	173	2	0.037	KFFLKWPAAGFELPAF	mut	Q96T60.E326K	326	341	Q96T60	PNKP	Bifunctional polynucleotide phosphatase/kinase	9606	Homo sapiens		0.914773	11	1	1	0	6
CBX3_CHROMO-Shadow__Q13185_109_173	Q13185	Chromo shadow domain	109	173	2	0.28	RPNLRMKFQGAFRKWV	mut	Q9HBA0.G78W	64	79	Q9HBA0	TRPV4	Transient receptor potential cation channel subfamily V member 4	9606	Homo sapiens		0.578674	9	1	1	0	2
CHD1_tandem-chromo__O14646_268_443	O14646	Chromo (CHRromatin Organisation MOdifier) domain	268	443	2	0.18	QRIRSTATPNVHMVST	mut	P10398.S214A	208	223	P10398	ARAF	Serine/threonine-protein kinase A-Raf	9606	Homo sapiens		4.38678	3539	1	1	0	2
CHD1_tandem-chromo__O14646_268_443	O14646	Chromo (CHRromatin Organisation MOdifier) domain	268	443	2	0.12	QRIRSTSTPNVHMVST	wt		208	223	P10398	ARAF	Serine/threonine-protein kinase A-Raf	9606	Homo sapiens		35.6077	2559	1	1	0	4
CHD1_tandem-chromo__O14646_268_443	O14646	Chromo (CHRromatin Organisation MOdifier) domain	268	443	2	0.11	ASLIRGNSSNAALFST	mut	P21817.R533S	526	541	P21817	RYR1	Ryanodine receptor 1	9606	Homo sapiens		25.1431	13453	2	0.999728	0	3
CHD1_tandem-chromo__O14646_268_443	O14646	Chromo (CHRromatin Organisation MOdifier) domain	268	443	2	0.33	RALDFLSRLPSPPPVS	mut	P51587.L3279S	3269	3284	P51587	BRCA2	Breast cancer type 2 susceptibility protein	9606	Homo sapiens		0.0323989	8	5	0.5	1	2
CHD1_tandem-chromo__O14646_268_443	O14646	Chromo (CHRromatin Organisation MOdifier) domain	268	443	2	0.33	FLSRLPLPPPVSPIAT	wt		3273	3288	P51587	BRCA2	Breast cancer type 2 susceptibility protein	9606	Homo sapiens		0.474957	339	4	0.955556	2	1
CLTC_Clathrin-propeller__Q00610_1_364	Q00610	Clathrin propeller repeat	1	364	2	NA	AGLPYAWNADTDLVSW	mut	O60828.Y65C	60	75	O60828	PQBP1	Polyglutamine-binding protein 1	9606	Homo sapiens		0.00339559	7	3	0.254237	1	2
CLTC_Clathrin-propeller__Q00610_1_364	Q00610	Clathrin propeller repeat	1	364	3	NA	ANTLPVSGNLIDLAGN	mut	O75030.Y265C	252	267	O75030	MITF	Microphthalmia-associated transcription factor	9606	Homo sapiens		0.358857	279	1	1	4	6		yes
CLTC_Clathrin-propeller__Q00610_1_364	Q00610	Clathrin propeller repeat	1	364	3	0.053	ANTLPVSGNLIDLYGN	wt		252	267	O75030	MITF	Microphthalmia-associated transcription factor	9606	Homo sapiens		1.11014	867	3	0.893429	2	6		yes
CLTC_Clathrin-propeller__Q00610_1_364	Q00610	Clathrin propeller repeat	1	364	2	NA	PVSGNLIDLAGNQGLP	mut	O75030.Y265C	256	271	O75030	MITF	Microphthalmia-associated transcription factor	9606	Homo sapiens		0.0380201	26	2	0.986207	4	6		yes
CLTC_Clathrin-propeller__Q00610_1_364	Q00610	Clathrin propeller repeat	1	364	3	7e-05	PVSGNLIDLYGNQGLP	wt		256	271	O75030	MITF	Microphthalmia-associated transcription factor	9606	Homo sapiens		0.247942	150	2	0.98657	2	6		yes
CLTC_Clathrin-propeller__Q00610_1_364	Q00610	Clathrin propeller repeat	1	364	3	NA	NLIDLAGNQGLPPPGL	mut	O75030.Y265C	260	275	O75030	MITF	Microphthalmia-associated transcription factor	9606	Homo sapiens		1.46967	1487	5	0.99803	4	6		yes
CLTC_Clathrin-propeller__Q00610_1_364	Q00610	Clathrin propeller repeat	1	364	3	0.13	NLIDLYGNQGLPPPGL	wt		260	275	O75030	MITF	Microphthalmia-associated transcription factor	9606	Homo sapiens		5.55962	7626	15	0.993889	2	6		yes
CLTC_Clathrin-propeller__Q00610_1_364	Q00610	Clathrin propeller repeat	1	364	3	0.019	METPVTLINFWPVDSV	mut	P11532.A3421V	3406	3421	P11532	DMD	Dystrophin	9606	Homo sapiens		36.1885	36991	13	0.997685	1	6
CLTC_Clathrin-propeller__Q00610_1_364	Q00610	Clathrin propeller repeat	1	364	3	0.013	VTLINFWPVDSVPASS	mut	P11532.A3421V	3410	3425	P11532	DMD	Dystrophin	9606	Homo sapiens		2.8941	2430	18	0.891635	1	6
CLTC_Clathrin-propeller__Q00610_1_364	Q00610	Clathrin propeller repeat	1	364	2	0.1	GTSPSGLNMGELIAWM	mut	P20807.R289W	275	290	P20807	CAPN3	Calpain-3	9606	Homo sapiens		5.78953	9466	13	0.608294	0	6
CLTC_Clathrin-propeller__Q00610_1_364	Q00610	Clathrin propeller repeat	1	364	2	0.19	DLLDFHQDLLAHAGIQ	wt		2030	2045	P21817	RYR1	Ryanodine receptor 1	9606	Homo sapiens		3.20266	6764	4	0.997721	0	6
CLTC_Clathrin-propeller__Q00610_1_364	Q00610	Clathrin propeller repeat	1	364	3	0.7	SNNLNLLSFEDLTTGG	mut	Q14191.S323L	312	327	Q14191	WRN	Werner syndrome ATP-dependent helicase	9606	Homo sapiens		0.057419	32	2	0.981043	2	6
CLTC_Clathrin-propeller__Q00610_1_364	Q00610	Clathrin propeller repeat	1	364	3	0.7	SNNLNLLSFEDSTTGG	wt		312	327	Q14191	WRN	Werner syndrome ATP-dependent helicase	9606	Homo sapiens		0.0772633	183	1	1	1	6
CLTC_Clathrin-propeller__Q00610_1_364	Q00610	Clathrin propeller repeat	1	364	3	0.073	NLLSFEDLTTGGVQQK	mut	Q14191.S323L	316	331	Q14191	WRN	Werner syndrome ATP-dependent helicase	9606	Homo sapiens		9.64212	14258	9	0.997899	2	6
CLTC_Clathrin-propeller__Q00610_1_364	Q00610	Clathrin propeller repeat	1	364	3	0.073	NLLSFEDSTTGGVQQK	wt		316	331	Q14191	WRN	Werner syndrome ATP-dependent helicase	9606	Homo sapiens		0.830516	1243	1	1	1	6
CLTC_Clathrin-propeller__Q00610_1_364	Q00610	Clathrin propeller repeat	1	364	2	0.79	VATGNLLDLEEIAKAP	mut	Q5SW96.T218I	207	222	Q5SW96	LDLRAP1	Low density lipoprotein receptor adapter protein 1	9606	Homo sapiens		0.0188954	16	1	1	2	6	12221107
CLTC_Clathrin-propeller__Q00610_1_364	Q00610	Clathrin propeller repeat	1	364	2	0.79	VATGNLLDLEETAKAP	wt		207	222	Q5SW96	LDLRAP1	Low density lipoprotein receptor adapter protein 1	9606	Homo sapiens		0.0203316	14	1	1	1	6	12221107
CLTC_Clathrin-propeller__Q00610_1_364	Q00610	Clathrin propeller repeat	1	364	2	0.077	NLLDLEEIAKAPLSTV	mut	Q5SW96.T218I	211	226	Q5SW96	LDLRAP1	Low density lipoprotein receptor adapter protein 1	9606	Homo sapiens		0.00483086	6	1	1	2	5	12221107
CLTC_Clathrin-propeller__Q00610_1_364	Q00610	Clathrin propeller repeat	1	364	2	0.077	NLLDLEETAKAPLSTV	wt		211	226	Q5SW96	LDLRAP1	Low density lipoprotein receptor adapter protein 1	9606	Homo sapiens		0.022763	29	1	1	1	6	12221107
CLTC_Clathrin-propeller__Q00610_1_364	Q00610	Clathrin propeller repeat	1	364	2	0.12	SELIELRETTEMLKAQ	mut	Q8IVL0.I1634T	1625	1640	Q8IVL0	NAV3	Neuron navigator 3	9606	Homo sapiens		0.0528051	148	1	1	0	6
CLTC_Clathrin-propeller__Q00610_1_364	Q00610	Clathrin propeller repeat	1	364	2	0.028	LTEGLDLISMLTDDAI	mut	Q96DT5.T3464I	3449	3464	Q96DT5	DNAH11	Dynein heavy chain 11, axonemal	9606	Homo sapiens		25.1199	30225	7	0.999243	0	5
CLTC_Clathrin-propeller__Q00610_1_364	Q00610	Clathrin propeller repeat	1	364	2	0.017	EGDHDLLTFGQAQMNF	mut	Q9H165.C48F	40	55	Q9H165	BCL11A	B-cell lymphoma/leukemia 11A	9606	Homo sapiens		0.0170791	16	2	0.949153	1	6
CREBBP_KIX__Q92793_587_673	Q92793	KIX domain	587	673	2	0.085	DLWKDVDHIVGLDQMA	mut	P35749.R624H	617	632	P35749	MYH11	Myosin-11	9606	Homo sapiens		0.116623	52	1	1	0	5
CREBBP_KIX__Q92793_587_673	Q92793	KIX domain	587	673	2	0.33	AGNILPSDIMDFVLKN	wt		2841	2856	Q03164	KMT2A	Histone-lysine N-methyltransferase 2A	9606	Homo sapiens		0.0576213	28	1	1	1	1	16799563;11259575;12205094;17707401;30476243
CREBBP_KIX__Q92793_587_673	Q92793	KIX domain	587	673	3	0.063	LPSDIMDFVLKNTPSM	wt		2845	2860	Q03164	KMT2A	Histone-lysine N-methyltransferase 2A	9606	Homo sapiens		28.3158	13726	4	0.999786	1	6	16799563;11259575;12205094;17707401;30476243
CREBBP_KIX__Q92793_587_673	Q92793	KIX domain	587	673	3	0.063	LPSDIMDFVQKNTPSM	mut	Q03164.L2854Q	2845	2860	Q03164	KMT2A	Histone-lysine N-methyltransferase 2A	9606	Homo sapiens		0.479591	411	1	1	1	4	16799563;11259575;12205094;17707401;30476243
CREBBP_KIX__Q92793_587_673	Q92793	KIX domain	587	673	2	0.00037	MEASELLRYLQEAFHV	mut	Q70J99.T76M	76	91	Q70J99	UNC13D	Protein unc-13 homolog D	9606	Homo sapiens		68.666	54940	26	0.403791	0	6
CREBBP_KIX__Q92793_587_673	Q92793	KIX domain	587	673	2	0.082	DQRWALVMQLFQDHGF	mut	Q96RK0.R1471W	1468	1483	Q96RK0	CIC	Protein capicua homolog	9606	Homo sapiens		0.50922	685	6	0.981852	0	4
CREBBP_NCBD__Q92793_2062_2109	Q92793	Creb binding	2062	2109	3	0.33	SGLNMGELIAWMVRNM	mut	P20807.R289W	279	294	P20807	CAPN3	Calpain-3	9606	Homo sapiens		2.15993	4825	3	0.992767	2	3
CREBBP_NCBD__Q92793_2062_2109	Q92793	Creb binding	2062	2109	2	0.31	REEKLTDWQKLAALLF	mut	P98175.C764F	749	764	P98175	RBM10	RNA-binding protein 10	9606	Homo sapiens		0.138365	307	2	0.995485	0	2
CREBBP_NCBD__Q92793_2062_2109	Q92793	Creb binding	2062	2109	2	0.14	DDADALGSMLISWYMS	wt		255	270	Q16637	SMN1	Survival motor neuron protein	9606	Homo sapiens		2.6971	4189	5	0.8642	0	3
CREBBP_NCBD__Q92793_2062_2109	Q92793	Creb binding	2062	2109	2	2.6e-09	MEASELLRYLQEAFHV	mut	Q70J99.T76M	76	91	Q70J99	UNC13D	Protein unc-13 homolog D	9606	Homo sapiens		91.825	58430	26	0.58786	0	5
CREBBP_NCBD__Q92793_2062_2109	Q92793	Creb binding	2062	2109	2	2.6e-09	TEASELLRYLQEAFHV	wt		76	91	Q70J99	UNC13D	Protein unc-13 homolog D	9606	Homo sapiens		1.4554	1788	12	0.208342	0	5
CSK21_Pkinase__P68400_1_335	P68400	Protein kinase domain	1	335	2	0.13	KVLRLKEEHGIELSSP	mut	O14647.P1353L	1351	1366	O14647	CHD2	Chromodomain-helicase-DNA-binding protein 2	9606	Homo sapiens		0.273236	135	24	0.415025	0	3
CSK21_Pkinase__P68400_1_335	P68400	Protein kinase domain	1	335	2	0.091	TLDQQLGRVLGEVAPI	mut	O15118.S734I	719	734	O15118	NPC1	NPC intracellular cholesterol transporter 1	9606	Homo sapiens		0.174456	68	7	0.669118	0	3	33144569
CSK21_Pkinase__P68400_1_335	P68400	Protein kinase domain	1	335	2	0.12	LLTQLDGVEGLQGVYV	wt		964	979	O43933	PEX1	Peroxisome biogenesis factor 1	9606	Homo sapiens		0.225845	114	30	0.224806	0	3
CSK21_Pkinase__P68400_1_335	P68400	Protein kinase domain	1	335	3	0.39	YYWNADTDLVSWLSSH	mut	O60828.P78S	64	79	O60828	PQBP1	Polyglutamine-binding protein 1	9606	Homo sapiens		11.2358	6054	41	0.246719	1	3
CSK21_Pkinase__P68400_1_335	P68400	Protein kinase domain	1	335	2	0.33	LVSWLSPHDPNSVVTK	wt		72	87	O60828	PQBP1	Polyglutamine-binding protein 1	9606	Homo sapiens		0.806233	923	2	0.997512	1	1
CSK21_Pkinase__P68400_1_335	P68400	Protein kinase domain	1	335	2	0.21	MGPWGWKLRWTVALLP	mut	P01130.L16P	1	16	P01130	LDLR	Low-density lipoprotein receptor	9606	Homo sapiens		0.0370747	49	15	0.460674	1	4
CSK21_Pkinase__P68400_1_335	P68400	Protein kinase domain	1	335	2	0.14	MGPWGWKLRWTVALPL	mut	P01130.L15P	1	16	P01130	LDLR	Low-density lipoprotein receptor	9606	Homo sapiens		0.0423491	44	13	0.258772	1	3
CSK21_Pkinase__P68400_1_335	P68400	Protein kinase domain	1	335	2	0.053	VILSMVNNRSLDLDSI	mut	P04264.D340V	335	350	P04264	KRT1	Keratin, type II cytoskeletal 1	9606	Homo sapiens		0.477589	192	16	0.629248	0	3
CSK21_Pkinase__P68400_1_335	P68400	Protein kinase domain	1	335	2	0.19	EEWSQWLGGSSWPDYV	mut	P04792.G53D	40	55	P04792	HSPB1	Heat shock protein beta-1	9606	Homo sapiens		0.223024	134	22	0.498785	0	3	30279146
CSK21_Pkinase__P68400_1_335	P68400	Protein kinase domain	1	335	2	0.076	LVSKLDWLEASSGILE	mut	P21817.R552W	546	561	P21817	RYR1	Ryanodine receptor 1	9606	Homo sapiens		0.0115854	4	8	0.31746	1	3
CSK21_Pkinase__P68400_1_335	P68400	Protein kinase domain	1	335	2	0.16	FTWVEKDISGKTQIQS	wt		621	636	P40763	STAT3	Signal transducer and activator of transcription 3	9606	Homo sapiens		4.55293	2163	4	0.995153	0	3
CSK21_Pkinase__P68400_1_335	P68400	Protein kinase domain	1	335	2	0.31	WNSLVLADSHGDIITV	mut	P43694.A442V	427	442	P43694	GATA4	Transcription factor GATA-4	9606	Homo sapiens		6.2275	4223	24	0.497057	0	4
CSK21_Pkinase__P68400_1_335	P68400	Protein kinase domain	1	335	2	0.32	VFHYFPLTEVGMVETS	mut	P48165.S276F	275	290	P48165	GJA8	Gap junction alpha-8 protein	9606	Homo sapiens		0.0847621	138	10	0.692308	0	2
CSK21_Pkinase__P68400_1_335	P68400	Protein kinase domain	1	335	2	0.23	LYEHLTLEKSSSSLAV	mut	P51587.N2374S	2362	2377	P51587	BRCA2	Breast cancer type 2 susceptibility protein	9606	Homo sapiens		0.191481	98	23	0.268741	0	4
CSK21_Pkinase__P68400_1_335	P68400	Protein kinase domain	1	335	2	0.19	WYLQTALEGLGGVIDA	mut	Q03395.R287W	287	302	Q03395	ROM1	Rod outer segment membrane protein 1	9606	Homo sapiens		0.316656	115	16	0.356718	0	2
CSK21_Pkinase__P68400_1_335	P68400	Protein kinase domain	1	335	2	0.047	QVLSILHANPQLLAAF	wt		2069	2084	Q09472	EP300	Histone acetyltransferase p300	9606	Homo sapiens		4.78756	1672	31	0.59488	0	4
CSK21_Pkinase__P68400_1_335	P68400	Protein kinase domain	1	335	2	0.053	VILSMVNNRSLDLDSI	mut	P04264.D340V	335	350	Q7Z794	KRT77	Keratin, type II cytoskeletal 1b	9606	Homo sapiens		0.477589	192	16	0.629248	0	3
CSK21_Pkinase__P68400_1_335	P68400	Protein kinase domain	1	335	2	0.15	AAWRVLEMPAPADDSS	mut	Q96JG9.G2971V	2967	2982	Q96JG9	ZNF469	Zinc finger protein 469	9606	Homo sapiens		0.119635	70	20	0.301848	0	2
CSK21_Pkinase__P68400_1_335	P68400	Protein kinase domain	1	335	2	NA	FIWVQENIDEIVLQLQ	mut	Q99996.I3558V	3547	3562	Q99996	AKAP9	A-kinase anchor protein 9	9606	Homo sapiens		6.4955	4016	7	0.5439	0	2
CSK21_Pkinase__P68400_1_335	P68400	Protein kinase domain	1	335	2	NA	NAQKHSPFSLSAWFWL	mut	Q9Y6A1.W186C	175	190	Q9Y6A1	POMT1	Protein O-mannosyl-transferase 1	9606	Homo sapiens		3.25895	2187	5	0.785129	0	2
CSKP_Pkinase__O14936_1_340	O14936	Protein kinase domain	1	340	2	0.00043	MSDLWVPNSASGQDPG	mut	O15360.S4L	1	16	O15360	FANCA	Fanconi anemia group A protein	9606	Homo sapiens		0.396618	146	1	1	0	6
CSKP_Pkinase__O14936_1_340	O14936	Protein kinase domain	1	340	3	0.14	LQPLAPSEDIWKKFEL	mut	P01106.P43L	55	70	P01106	MYC	Myc proto-oncogene protein	9606	Homo sapiens	IW	0.0042152	3	1	1	9	2
CSKP_Pkinase__O14936_1_340	O14936	Protein kinase domain	1	340	2	1	LQPPVPSEDIWKKFEL	mut	P01106.A44V	55	70	P01106	MYC	Myc proto-oncogene protein	9606	Homo sapiens	IW	0	0	1	1	2	0
CSKP_Pkinase__O14936_1_340	O14936	Protein kinase domain	1	340	4	0.028	APSEDIWKKFELLPPP	mut	P01106.T58P	59	74	P01106	MYC	Myc proto-oncogene protein	9606	Homo sapiens	IW	8.95943	1502	2	0.99966	7	6
CSKP_Pkinase__O14936_1_340	O14936	Protein kinase domain	1	340	3	0.17	APSEDIWKKFELLPTA	mut	P01106.P59A	59	74	P01106	MYC	Myc proto-oncogene protein	9606	Homo sapiens	IW	0.0333325	12	1	1	7	2
CSKP_Pkinase__O14936_1_340	O14936	Protein kinase domain	1	340	4	0.039	VPSEDIWKKFELLPTP	mut	P01106.A44V	59	74	P01106	MYC	Myc proto-oncogene protein	9606	Homo sapiens	IW	14.253	3893	2	0.999099	7	6
CSKP_Pkinase__O14936_1_340	O14936	Protein kinase domain	1	340	3	0.33	APSEDIWKKFELLSTP	mut	P01106.P57S	59	74	P01106	MYC	Myc proto-oncogene protein	9606	Homo sapiens	IW	0.545884	180	1	1	2	1
CSKP_Pkinase__O14936_1_340	O14936	Protein kinase domain	1	340	4	0.75	DIWKKFELLPSPPLSP	mut	P01106.T58S	63	78	P01106	MYC	Myc proto-oncogene protein	9606	Homo sapiens	IW	0.293104	115	1	1	6	6
CSKP_Pkinase__O14936_1_340	O14936	Protein kinase domain	1	340	3	0.34	DIWKKFELLPTAPLSP	mut	P01106.P59A	63	78	P01106	MYC	Myc proto-oncogene protein	9606	Homo sapiens	IW	0.0220986	12	1	1	6	4
CSKP_Pkinase__O14936_1_340	O14936	Protein kinase domain	1	340	3	0.33	DIWKKFELLPTPPLFP	mut	P01106.S62F	63	78	P01106	MYC	Myc proto-oncogene protein	9606	Homo sapiens	IW	0.0178509	8	1	1	6	2
CSKP_Pkinase__O14936_1_340	O14936	Protein kinase domain	1	340	4	0.31	DIWKKFELLPTPPLSP	wt		63	78	P01106	MYC	Myc proto-oncogene protein	9606	Homo sapiens	IW	0.430319	250	1	1	6	4
CSKP_Pkinase__O14936_1_340	O14936	Protein kinase domain	1	340	4	0.68	DIWKKFELLSTPPLSP	mut	P01106.P57S	63	78	P01106	MYC	Myc proto-oncogene protein	9606	Homo sapiens	IW	0.754747	321	3	0.986885	2	3
CSKP_Pkinase__O14936_1_340	O14936	Protein kinase domain	1	340	2	1	HSPPTDLVWKAQNTGG	mut	P02545.W520G	506	521	P02545	LMNA	Prelamin-A/C	9606	Homo sapiens	VW	0	0	1	1	5	0
CSKP_Pkinase__O14936_1_340	O14936	Protein kinase domain	1	340	2	0.33	HSPPTDLVWKAQNTWV	mut	P02545.G521V	506	521	P02545	LMNA	Prelamin-A/C	9606	Homo sapiens	VW	0.0074184	3	1	1	1	1
CSKP_Pkinase__O14936_1_340	O14936	Protein kinase domain	1	340	2	0.39	TDLVWEAQNTWGAGNS	mut	P02545.K515E	510	525	P02545	LMNA	Prelamin-A/C	9606	Homo sapiens	VW	0.00592688	5	3	0.466667	2	1
CSKP_Pkinase__O14936_1_340	O14936	Protein kinase domain	1	340	3	0.46	TDLVWKAQNTRGAGNS	mut	P02545.W520R	510	525	P02545	LMNA	Prelamin-A/C	9606	Homo sapiens	VW	0.00919044	6	1	1	2	2
CSKP_Pkinase__O14936_1_340	O14936	Protein kinase domain	1	340	3	0.27	TDLVWKAQNTWGAGNS	wt		510	525	P02545	LMNA	Prelamin-A/C	9606	Homo sapiens	VW	0.0281054	6	1	1	2	2
CSKP_Pkinase__O14936_1_340	O14936	Protein kinase domain	1	340	3	0.83	TDLVWKAQNTWGARNS	mut	P02545.G523R	510	525	P02545	LMNA	Prelamin-A/C	9606	Homo sapiens	VW	0.034466	16	1	1	2	4
CSKP_Pkinase__O14936_1_340	O14936	Protein kinase domain	1	340	4	0.21	TDLVWKAQNTWVAGNS	mut	P02545.G521V	510	525	P02545	LMNA	Prelamin-A/C	9606	Homo sapiens	VW	0.135635	54	1	1	1	6
CSKP_Pkinase__O14936_1_340	O14936	Protein kinase domain	1	340	2	0.33	PDSTPPGEDIWKKFEL	wt		40	55	P04198	MYCN	N-myc proto-oncogene protein	9606	Homo sapiens	IW	0.0205755	7	1	1	2	1
CSKP_Pkinase__O14936_1_340	O14936	Protein kinase domain	1	340	4	0.19	LPGEDIWKKFELLPTP	mut	P04198.P44L	44	59	P04198	MYCN	N-myc proto-oncogene protein	9606	Homo sapiens	IW	15.6941	6635	4	0.998961	6	4
CSKP_Pkinase__O14936_1_340	O14936	Protein kinase domain	1	340	4	0.19	PPGEDIWKKFELLPTP	wt		44	59	P04198	MYCN	N-myc proto-oncogene protein	9606	Homo sapiens	IW	1.18932	527	2	0.99811	2	2
CSKP_Pkinase__O14936_1_340	O14936	Protein kinase domain	1	340	4	0.75	DIWKKFELLPSPPLSP	mut	P01106.T58S	63	78	P04198	MYCN	N-myc proto-oncogene protein	9606	Homo sapiens	IW	0.293104	115	1	1	3	6
CSKP_Pkinase__O14936_1_340	O14936	Protein kinase domain	1	340	3	0.34	DIWKKFELLPTAPLSP	mut	P01106.P59A	63	78	P04198	MYCN	N-myc proto-oncogene protein	9606	Homo sapiens	IW	0.0220986	12	1	1	3	4
CSKP_Pkinase__O14936_1_340	O14936	Protein kinase domain	1	340	3	0.33	DIWKKFELLPTPPLFP	mut	P01106.S62F	63	78	P04198	MYCN	N-myc proto-oncogene protein	9606	Homo sapiens	IW	0.0178509	8	1	1	3	2
CSKP_Pkinase__O14936_1_340	O14936	Protein kinase domain	1	340	4	0.31	DIWKKFELLPTPPLSP	wt		63	78	P04198	MYCN	N-myc proto-oncogene protein	9606	Homo sapiens	IW	0.430319	250	1	1	3	4
CSKP_Pkinase__O14936_1_340	O14936	Protein kinase domain	1	340	4	0.68	DIWKKFELLSTPPLSP	mut	P01106.P57S	63	78	P04198	MYCN	N-myc proto-oncogene protein	9606	Homo sapiens	IW	0.754747	321	3	0.986885	2	3
CSKP_Pkinase__O14936_1_340	O14936	Protein kinase domain	1	340	4	0.0029	SDLWKLLPENNILSPL	mut	P04637.V31I	20	35	P04637	TP53	Cellular tumor antigen p53	9606	Homo sapiens	LW	0.34575	94	1	1	3	6
CSKP_Pkinase__O14936_1_340	O14936	Protein kinase domain	1	340	4	0.011	SDLWKLLPENNVLSPF	mut	P04637.L35F	20	35	P04637	TP53	Cellular tumor antigen p53	9606	Homo sapiens	LW	6.95982	1191	3	0.998586	3	6
CSKP_Pkinase__O14936_1_340	O14936	Protein kinase domain	1	340	4	0.0029	SDLWKLLPENNVLSPL	wt		20	35	P04637	TP53	Cellular tumor antigen p53	9606	Homo sapiens	LW	2.16266	508	2	0.999029	3	6
CSKP_Pkinase__O14936_1_340	O14936	Protein kinase domain	1	340	4	0.0017	SDLWKLLPENNVLSTL	mut	P04637.P34T	20	35	P04637	TP53	Cellular tumor antigen p53	9606	Homo sapiens	LW	15.0347	3119	5	0.997337	1	6
CSKP_Pkinase__O14936_1_340	O14936	Protein kinase domain	1	340	3	0.0032	VVSGDTSPWHLSNVSS	mut	P10636.R723W	715	730	P10636	MAPT	Microtubule-associated protein tau	9606	Homo sapiens		2.67324	1007	3	0.998652	1	6
CSKP_Pkinase__O14936_1_340	O14936	Protein kinase domain	1	340	3	6.6e-05	DTSPWHLSNVSSTGSI	mut	P10636.R723W	719	734	P10636	MAPT	Microtubule-associated protein tau	9606	Homo sapiens		1.48582	405	3	0.953488	1	6
CSKP_Pkinase__O14936_1_340	O14936	Protein kinase domain	1	340	3	0.042	DPYEQWSDKEIWKVAD	mut	P13569.Q1313K	1305	1320	P13569	CFTR	Cystic fibrosis transmembrane conductance regulator	9606	Homo sapiens	IW	0.0226072	11	1	1	3	6	36012204
CSKP_Pkinase__O14936_1_340	O14936	Protein kinase domain	1	340	2	0.042	DPYEQWSDQEIWKVAD	wt		1305	1320	P13569	CFTR	Cystic fibrosis transmembrane conductance regulator	9606	Homo sapiens	IW	0.00342794	5	2	0.714286	1	1	36012204
CSKP_Pkinase__O14936_1_340	O14936	Protein kinase domain	1	340	4	0.00023	QWSDKEIWKVADEVGL	mut	P13569.Q1313K	1309	1324	P13569	CFTR	Cystic fibrosis transmembrane conductance regulator	9606	Homo sapiens	IW	0.268059	121	1	1	2	6	36012204
CSKP_Pkinase__O14936_1_340	O14936	Protein kinase domain	1	340	4	0.00023	QWSDQEIWKVADEVGL	wt		1309	1324	P13569	CFTR	Cystic fibrosis transmembrane conductance regulator	9606	Homo sapiens	IW	2.51328	676	1	1	2	6	36012204
CSKP_Pkinase__O14936_1_340	O14936	Protein kinase domain	1	340	4	0.0013	QWSDQEIWKVADEVGP	mut	P13569.L1324P	1309	1324	P13569	CFTR	Cystic fibrosis transmembrane conductance regulator	9606	Homo sapiens	IW	0.693729	194	1	1	1	6	36012204
CSKP_Pkinase__O14936_1_340	O14936	Protein kinase domain	1	340	2	0.13	QMAPAVSKTEDVLVRI	mut	P25054.W2658L	2646	2661	P25054	APC	Adenomatous polyposis coli protein	9606	Homo sapiens	VW	0.0049456	2	1	1	2	1	32707033
CSKP_Pkinase__O14936_1_340	O14936	Protein kinase domain	1	340	4	0.13	QMAPAVSKTEDVWVRI	wt		2646	2661	P25054	APC	Adenomatous polyposis coli protein	9606	Homo sapiens	VW	5.85194	1142	3	0.997296	2	5	32707033
CSKP_Pkinase__O14936_1_340	O14936	Protein kinase domain	1	340	2	0.33	AVSKTEDVWVRIEDAP	wt		2650	2665	P25054	APC	Adenomatous polyposis coli protein	9606	Homo sapiens	VW	0.0207944	12	3	0.432432	2	1	32707033
CSKP_Pkinase__O14936_1_340	O14936	Protein kinase domain	1	340	4	0.15	TEDVWVRIEDAPINNP	wt		2654	2669	P25054	APC	Adenomatous polyposis coli protein	9606	Homo sapiens	VW	1.31945	223	2	0.975357	2	3	32707033
CSKP_Pkinase__O14936_1_340	O14936	Protein kinase domain	1	340	2	0.014	YSSTMVWLVNMAEGDP	wt		288	303	P49768	PSEN1	Presenilin-1	9606	Homo sapiens	VW	0.0418513	17	1	1	0	5
CSKP_Pkinase__O14936_1_340	O14936	Protein kinase domain	1	340	3	NA	NIWRMNESKAWEVDTA	mut	P53621.K230N	230	245	P53621	COPA	Coatomer subunit alpha	9606	Homo sapiens	IW	0.0592107	16	1	1	0	6
CSKP_Pkinase__O14936_1_340	O14936	Protein kinase domain	1	340	2	0.051	VEEFLLTDNSAIWQTV	mut	P54098.A676V	676	691	P54098	POLG	DNA polymerase subunit gamma-1	9606	Homo sapiens	IW	0.0162499	11	3	0.477273	0	4
CSKP_Pkinase__O14936_1_340	O14936	Protein kinase domain	1	340	3	0.014	IGVYEGDRVWLKKSPG	mut	Q02846.F565S	552	567	Q02846	GUCY2D	Retinal guanylyl cyclase 1	9606	Homo sapiens	VW	0.00690675	3	1	1	1	4
CSKP_Pkinase__O14936_1_340	O14936	Protein kinase domain	1	340	3	0.032	VYEGDRVWLKKSPGDQ	mut	Q02846.F565S	554	569	Q02846	GUCY2D	Retinal guanylyl cyclase 1	9606	Homo sapiens	VW	0.0159768	7	1	1	1	4
CSKP_Pkinase__O14936_1_340	O14936	Protein kinase domain	1	340	2	0.027	LYFSYPDSNGMPVWQL	mut	Q53FT3.V54L	54	69	Q53FT3	HIKESHI	Protein Hikeshi	9606	Homo sapiens	VW	0.0232548	10	2	0.317647	0	5
CSKP_Pkinase__O14936_1_340	O14936	Protein kinase domain	1	340	2	NA	VAFSYPDSNGMPVWQL	mut	Q53FT3.Y55C	54	69	Q53FT3	HIKESHI	Protein Hikeshi	9606	Homo sapiens	VW	0.0346529	12	1	1	0	6
CSKP_Pkinase__O14936_1_340	O14936	Protein kinase domain	1	340	2	0.15	FFNTHNEPVWQLAIFA	mut	Q86TP1.R297W	288	303	Q86TP1	PRUNE1	Exopolyphosphatase PRUNE1	9606	Homo sapiens		0.00338471	3	1	1	1	2
CSKP_Pkinase__O14936_1_340	O14936	Protein kinase domain	1	340	2	0.3	HNEPVWQLAIFAPHVA	mut	Q86TP1.R297W	292	307	Q86TP1	PRUNE1	Exopolyphosphatase PRUNE1	9606	Homo sapiens		0.0409674	11	1	1	1	2
CSKP_Pkinase__O14936_1_340	O14936	Protein kinase domain	1	340	3	0.018	ELFPSPELWVAHRTAQ	mut	Q8TF50.K160T	147	162	Q8TF50	ZNF526	Zinc finger protein 526	9606	Homo sapiens	LW	0.025751	11	1	1	2	5
CSKP_Pkinase__O14936_1_340	O14936	Protein kinase domain	1	340	2	0.34	SPELWVAHRTAQHLSA	mut	Q8TF50.K160T	151	166	Q8TF50	ZNF526	Zinc finger protein 526	9606	Homo sapiens	LW	0.00130596	2	2	0.5	2	1
CSKP_Pkinase__O14936_1_340	O14936	Protein kinase domain	1	340	3	0.22	IRESDNIWISYSENIA	mut	Q8WZ42.V8460I	8460	8475	Q8WZ42	TTN	Titin	9606	Homo sapiens	IW	1.15737	552	2	0.995784	0	6
CSKP_Pkinase__O14936_1_340	O14936	Protein kinase domain	1	340	3	0.22	VRESDNIWISYSENIA	wt		8460	8475	Q8WZ42	TTN	Titin	9606	Homo sapiens	IW	0.116148	26	2	0.926606	0	5
CSKP_Pkinase__O14936_1_340	O14936	Protein kinase domain	1	340	2	0.041	QATDSEVWHKLSSTVK	mut	Q8WZ42.R14750Q	14750	14765	Q8WZ42	TTN	Titin	9606	Homo sapiens	VW	0.02696	13	1	1	0	4
CSKP_Pkinase__O14936_1_340	O14936	Protein kinase domain	1	340	2	0.041	RATDSEVWHKLSSTVK	wt		14750	14765	Q8WZ42	TTN	Titin	9606	Homo sapiens	VW	0.00363709	2	1	1	0	2
CSKP_Pkinase__O14936_1_340	O14936	Protein kinase domain	1	340	2	0.33	GSIYEMADNPDIWVRS	mut	Q9HCE6.D1216N	1208	1223	Q9HCE6	ARHGEF10L	Rho guanine nucleotide exchange factor 10-like protein	9606	Homo sapiens	IW	0.0174919	9	1	1	1	1
CSKP_Pkinase__O14936_1_340	O14936	Protein kinase domain	1	340	4	0.1	EMADYPDIWVRSRPAA	mut	Q9HCE6.D1216Y	1212	1227	Q9HCE6	ARHGEF10L	Rho guanine nucleotide exchange factor 10-like protein	9606	Homo sapiens	IW	1.33029	716	2	0.996021	1	6
CSKP_Pkinase__O14936_1_340	O14936	Protein kinase domain	1	340	2	0.14	YQSPWEQAISNDPELS	mut	Q9NPC6.L163S	148	163	Q9NPC6	MYOZ2	Myozenin-2	9606	Homo sapiens		0.576697	226	3	0.959364	0	6
CSKP_Pkinase__O14936_1_340	O14936	Protein kinase domain	1	340	2	0.014	VPLPLDRDGTLVWLRF	mut	Q9UHJ9.R16W	4	19	Q9UHJ9	PGAP2	Post-GPI attachment to proteins factor 2	9606	Homo sapiens		0.0519477	19	2	0.927273	0	4
CSKP_Pkinase__O14936_1_340	O14936	Protein kinase domain	1	340	4	0.0051	PMVIWHYPGEEVNAGR	mut	Q9UPI3.R333P	333	348	Q9UPI3	FLVCR2	Feline leukemia virus subgroup C receptor-related protein 2	9606	Homo sapiens	IW	8.79946	2814	10	0.763815	1	6
DMD_WW-EF__P11532_3055_3088	P11532	WW domain	3055	3088	3	0.16	LAYPPPPSYPSPKPAM	mut	P11161.T215M	200	215	P11161	EGR2	E3 SUMO-protein ligase EGR2	9606	Homo sapiens	PPSY	18.821	5759	6	0.99223	0	4
DMD_WW-EF__P11532_3055_3088	P11532	WW domain	3055	3088	3	0.16	LAYPPPPSYPSPKPAT	wt		200	215	P11161	EGR2	E3 SUMO-protein ligase EGR2	9606	Homo sapiens	PPSY	6.70745	3233	3	0.991506	0	4
DMD_WW-EF__P11532_3055_3088	P11532	WW domain	3055	3088	2	0.33	STAAAPPSYDRVTKPI	wt		1978	1993	P35498	SCN1A	Sodium channel protein type 1 subunit alpha	9606	Homo sapiens	PPSY	0.00228342	2	37	0.670361	1	1
DMD_WW-EF__P11532_3055_3088	P11532	WW domain	3055	3088	2	0.33	APPSYDRVTKPVVEKH	mut	P35498.I1993V	1982	1997	P35498	SCN1A	Sodium channel protein type 1 subunit alpha	9606	Homo sapiens	PPSY	0.00217922	5	3	0.628692	1	1
DMD_WW-EF__P11532_3055_3088	P11532	WW domain	3055	3088	4	0.33	ATTHYHNYLPPPYPGS	mut	Q13950.T420N	414	429	Q13950	RUNX2	Runt-related transcription factor 2	9606	Homo sapiens	PPPY	5.54575	11740	17	0.845492	1	4
DMD_WW-EF__P11532_3055_3088	P11532	WW domain	3055	3088	4	0.33	ATTHYHTYLPPPYPGS	wt		414	429	Q13950	RUNX2	Runt-related transcription factor 2	9606	Homo sapiens	PPPY	0.131065	144	2	0.828388	1	4
DMD_WW-EF__P11532_3055_3088	P11532	WW domain	3055	3088	4	0.15	YHNYLPPPYPGSSQSQ	mut	Q13950.T420N	418	433	Q13950	RUNX2	Runt-related transcription factor 2	9606	Homo sapiens	PPPY	0.0550645	50	2	0.584	1	3
DMD_WW-EF__P11532_3055_3088	P11532	WW domain	3055	3088	2	0.23	SSTSFPPSYDSLTRAT	mut	Q14524.V1980L	1969	1984	Q14524	SCN5A	Sodium channel protein type 5 subunit alpha	9606	Homo sapiens	PPSY	0.00413206	3	2	0.842205	0	2
DMD_WW-EF__P11532_3055_3088	P11532	WW domain	3055	3088	4	0.11	DATSSTTSPPSYASVT	mut	Q15858.D1959A	1947	1962	Q15858	SCN9A	Sodium channel protein type 9 subunit alpha	9606	Homo sapiens	PPSY	17.6576	44772	29	0.964003	1	6
DMD_WW-EF__P11532_3055_3088	P11532	WW domain	3055	3088	4	0.14	STTSPPSYASVTKPDK	mut	Q15858.D1959A	1951	1966	Q15858	SCN9A	Sodium channel protein type 9 subunit alpha	9606	Homo sapiens	PPSY	3.09841	5385	14	0.699724	1	5
DMD_WW-EF__P11532_3055_3088	P11532	WW domain	3055	3088	3	0.14	STTSPPSYDSVTKPDK	wt		1951	1966	Q15858	SCN9A	Sodium channel protein type 9 subunit alpha	9606	Homo sapiens	PPSY	0.19691	294	3	0.710942	1	1
DMD_WW-EF__P11532_3055_3088	P11532	WW domain	3055	3088	2	0.31	PPPYLRTEFHQHQQQH	mut	Q8WXX7.H529Q	516	531	Q8WXX7	AUTS2	Autism susceptibility gene 2 protein	9606	Homo sapiens	PPPY	0.0487572	40	2	0.995516	0	4
DMD_WW-EF__P11532_3055_3088	P11532	WW domain	3055	3088	2	0.33	TWQPPRHDGGSKILGY	wt		18059	18074	Q8WZ42	TTN	Titin	9606	Homo sapiens		0.0631545	165	2	0.976331	0	1
DMD_WW-EF__P11532_3055_3088	P11532	WW domain	3055	3088	2	0.26	QPPPYDHLFEVALPKT	wt		600	615	Q92574	TSC1	Hamartin	9606	Homo sapiens	PPPY	0.0352611	42	3	0.94474	0	3
DMD_WW-EF__P11532_3055_3088	P11532	WW domain	3055	3088	3	0.92	SHATPPPPYPTDASIV	wt		535	550	Q9H3D4	TP63	Tumor protein 63	9606	Homo sapiens	PPPY	10.8877	4495	17	0.639943	0	6
DMD_WW-EF__P11532_3055_3088	P11532	WW domain	3055	3088	3	0.92	SHATPPPPYPTDASTV	mut	Q9H3D4.I549T	535	550	Q9H3D4	TP63	Tumor protein 63	9606	Homo sapiens	PPPY	11.6686	5658	19	0.702249	0	4
DMD_WW-EF__P11532_3055_3088	P11532	WW domain	3055	3088	3	0.14	STTSPPSYASVTKPDK	mut	Q15858.D1959A	1951	1966	Q9NY46	SCN3A	Sodium channel protein type 3 subunit alpha	9606	Homo sapiens	PPSY	3.09841	5385	14	0.699724	0	5
DMD_WW-EF__P11532_3055_3088	P11532	WW domain	3055	3088	2	0.14	STTSPPSYDSVTKPDK	wt		1951	1966	Q9NY46	SCN3A	Sodium channel protein type 3 subunit alpha	9606	Homo sapiens	PPSY	0.19691	294	3	0.710942	0	1
DMD_WW-EF__P11532_3055_3088	P11532	WW domain	3055	3088	2	0.043	TWLSTEADFHPLPPSY	mut	Q9Y448.S24F	16	31	Q9Y448	KNSTRN	Small kinetochore-associated protein	9606	Homo sapiens	PPSY	0.0289311	13	1	1	0	4
DMD_WW-EF__P11532_3055_3088	P11532	WW domain	3055	3088	3	0.34	TWLSTEADSHPLPPSY	wt		16	31	Q9Y448	KNSTRN	Small kinetochore-associated protein	9606	Homo sapiens	PPSY	0.285539	232	4	0.986475	0	4
DOK1_PTB__Q99704_151_256	Q99704	PTB domain (IRS-1 type)	151	256	2	0.77	WTDIENSIVSVERMQD	mut	O95255.L1226I	1223	1238	O95255	ABCC6	Multidrug resistance-associated protein 6	9606	Homo sapiens		3.54847	3427	3	0.991256	0	3
DOK1_PTB__Q99704_151_256	Q99704	PTB domain (IRS-1 type)	151	256	2	0.92	WTDLENSIVSVERMQD	wt		1223	1238	O95255	ABCC6	Multidrug resistance-associated protein 6	9606	Homo sapiens		2.59057	2378	9	0.432279	0	5
DOK1_PTB__Q99704_151_256	Q99704	PTB domain (IRS-1 type)	151	256	2	0.92	WTDLENSIVSVERMQH	mut	O95255.D1238H	1223	1238	O95255	ABCC6	Multidrug resistance-associated protein 6	9606	Homo sapiens		2.34276	1222	6	0.440549	0	5
DOK1_PTB__Q99704_151_256	Q99704	PTB domain (IRS-1 type)	151	256	2	0.087	WKDVEEINGNNYVYID	mut	P10721.V559D	557	572	P10721	KIT	Mast/stem cell growth factor receptor Kit	9606	Homo sapiens		0.224488	126	4	0.350515	0	4	11825908
DOK1_PTB__Q99704_151_256	Q99704	PTB domain (IRS-1 type)	151	256	3	0.049	MDALLGGSEIWRDIDF	wt		185	200	P14679	TYR	Tyrosinase	9606	Homo sapiens		1.02273	763	2	0.993174	4	5
DOK1_PTB__Q99704_151_256	Q99704	PTB domain (IRS-1 type)	151	256	3	NA	MDALLGGSEIWRDINF	mut	P14679.D199N	185	200	P14679	TYR	Tyrosinase	9606	Homo sapiens		0.463874	275	1	1	4	5
DOK1_PTB__Q99704_151_256	Q99704	PTB domain (IRS-1 type)	151	256	2	NA	MDALLGGSEIWRDTDF	mut	P14679.I198T	185	200	P14679	TYR	Tyrosinase	9606	Homo sapiens		0.0156231	20	2	0.833333	4	2
DOK1_PTB__Q99704_151_256	Q99704	PTB domain (IRS-1 type)	151	256	3	NA	MDALLGGYEIWRDIDF	mut	P14679.S192Y	185	200	P14679	TYR	Tyrosinase	9606	Homo sapiens		11.1118	24974	9	0.922585	1	5
DOK1_PTB__Q99704_151_256	Q99704	PTB domain (IRS-1 type)	151	256	3	NA	ALLGGSEIWRDIDFSH	mut	P14679.A201S	187	202	P14679	TYR	Tyrosinase	9606	Homo sapiens		6.02971	3564	2	0.999852	4	5
DOK1_PTB__Q99704_151_256	Q99704	PTB domain (IRS-1 type)	151	256	3	NA	ALLGGSEIWRDINFAH	mut	P14679.D199N	187	202	P14679	TYR	Tyrosinase	9606	Homo sapiens		2.89956	1418	4	0.998993	4	5
DOK1_PTB__Q99704_151_256	Q99704	PTB domain (IRS-1 type)	151	256	2	NA	ALLGGSEIWRDTDFAH	mut	P14679.I198T	187	202	P14679	TYR	Tyrosinase	9606	Homo sapiens		0.00631884	7	1	1	4	4
DOK1_PTB__Q99704_151_256	Q99704	PTB domain (IRS-1 type)	151	256	3	NA	ALLGGYEIWRDIDFAH	mut	P14679.S192Y	187	202	P14679	TYR	Tyrosinase	9606	Homo sapiens		0.340069	180	3	0.993769	1	5
DOK1_PTB__Q99704_151_256	Q99704	PTB domain (IRS-1 type)	151	256	2	0.34	HAMAARKALDRTTVAA	mut	P50461.S46R	36	51	P50461	CSRP3	Cysteine and glycine-rich protein 3	9606	Homo sapiens		3.05975	8959	7	0.942516	0	2
DOK1_PTB__Q99704_151_256	Q99704	PTB domain (IRS-1 type)	151	256	2	NA	WSWVEHQDDDKVLIYS	mut	P52630.C612W	612	627	P52630	STAT2	Signal transducer and activator of transcription 2	9606	Homo sapiens		53.3029	34294	17	0.812674	0	5
DOK1_PTB__Q99704_151_256	Q99704	PTB domain (IRS-1 type)	151	256	2	0.02	WKVLSSSGSEAAVPSV	wt		976	991	Q15149	PLEC	Plectin	9606	Homo sapiens		0.162045	73	5	0.813433	0	5
DOK1_PTB__Q99704_151_256	Q99704	PTB domain (IRS-1 type)	151	256	2	0.074	WRELLADGEFTHEMQV	mut	Q8IXJ9.R323L	320	335	Q8IXJ9	ASXL1	Polycomb group protein ASXL1	9606	Homo sapiens		9.8617	6867	8	0.99194	0	5
DOK1_PTB__Q99704_151_256	Q99704	PTB domain (IRS-1 type)	151	256	2	0.0037	VEVFSGDGWNYLLAFQ	mut	Q8IZQ1.R2637W	2629	2644	Q8IZQ1	WDFY3	WD repeat and FYVE domain-containing protein 3	9606	Homo sapiens		0.108762	64	35	0.575352	0	5
DOK1_PTB__Q99704_151_256	Q99704	PTB domain (IRS-1 type)	151	256	2	0.24	WSYLEEEEGVSISVYR	mut	Q8WZ42.S10425L	10422	10437	Q8WZ42	TTN	Titin	9606	Homo sapiens		0.0938709	164	7	0.47205	0	4
DOK1_PTB__Q99704_151_256	Q99704	PTB domain (IRS-1 type)	151	256	2	0.04	NGWSQAYYFENPADSE	mut	Q9BZ23.R357W	355	370	Q9BZ23	PANK2	Pantothenate kinase 2, mitochondrial	9606	Homo sapiens		0.277725	229	7	0.395382	0	5
EIF_DEAD__P60842_29_237	P60842	DEAD/DEAH box helicase	29	237	2	0.33	WLFHTQQLLQMQPKVL	mut	O14686.L3525P	3513	3528	O14686	KMT2D	Histone-lysine N-methyltransferase 2D	9606	Homo sapiens		3.28194	506	25	0.225498	0	4
EIF_DEAD__P60842_29_237	P60842	DEAD/DEAH box helicase	29	237	2	0.33	ELDDQGSAVEPEQNRV	wt		32	47	O43520	ATP8B1	Phospholipid-transporting ATPase IC	9606	Homo sapiens		0.0790679	15	1	1	1	1
EIF_DEAD__P60842_29_237	P60842	DEAD/DEAH box helicase	29	237	2	0.33	AYALWWGLITLATIGY	mut	O43525.D305Y	304	319	O43525	KCNQ3	Potassium voltage-gated channel subfamily KQT member 3	9606	Homo sapiens		0.365996	902	5	0.860885	1	1
EIF_DEAD__P60842_29_237	P60842	DEAD/DEAH box helicase	29	237	2	0.33	AYALWWGLITLATIGY	mut	O43525.D305Y	304	319	O43526	KCNQ2	Potassium voltage-gated channel subfamily KQT member 2	9606	Homo sapiens		0.365996	902	5	0.860885	1	1
EIF_DEAD__P60842_29_237	P60842	DEAD/DEAH box helicase	29	237	2	0.51	APGEPGWMGRLWVTFS	wt		768	783	O95180	CACNA1H	Voltage-dependent T-type calcium channel subunit alpha-1H	9606	Homo sapiens		0.112613	30	4	0.29703	1	1
EIF_DEAD__P60842_29_237	P60842	DEAD/DEAH box helicase	29	237	2	0.33	YAKYAISQPLEGAGAT	mut	P07992.E62K	60	75	P07992	ERCC1	DNA excision repair protein ERCC-1	9606	Homo sapiens		0.0825491	43	1	1	1	1
EIF_DEAD__P60842_29_237	P60842	DEAD/DEAH box helicase	29	237	2	0.33	ARMDLERAKRKLEGDL	mut	P12883.V1044A	1044	1059	P12883	MYH7	Myosin-7	9606	Homo sapiens		0.0568828	21	3	0.807692	1	1
EIF_DEAD__P60842_29_237	P60842	DEAD/DEAH box helicase	29	237	2	0.33	ARMDLERAKRKLEGDL	mut	P12883.V1044A	1044	1059	P13533	MYH6	Myosin-6	9606	Homo sapiens		0.0568828	21	3	0.807692	1	1
EIF_DEAD__P60842_29_237	P60842	DEAD/DEAH box helicase	29	237	2	0.34	PSLPFTSLLFLQLPLL	wt		4	19	P31785	IL2RG	Cytokine receptor common subunit gamma	9606	Homo sapiens		0.127309	47	2	0.810345	1	1
EIF_DEAD__P60842_29_237	P60842	DEAD/DEAH box helicase	29	237	2	0.33	QLVDSIAKTRDAGARP	wt		253	268	P45985	MAP2K4	Dual specificity mitogen-activated protein kinase kinase 4	9606	Homo sapiens		0.43881	162	1	1	1	1
EIF_DEAD__P60842_29_237	P60842	DEAD/DEAH box helicase	29	237	2	0.33	RNPPSYIAPYGAILRY	mut	Q5HYA8.S728G	718	733	Q5HYA8	TMEM67	Meckelin	9606	Homo sapiens		0.0557468	12	2	0.608696	1	1
EIF_DEAD__P60842_29_237	P60842	DEAD/DEAH box helicase	29	237	2	0.14	ALLLPPSPRPSPRVHL	wt		330	345	Q6W2J9	BCOR	BCL-6 corepressor	9606	Homo sapiens		0.119263	36	4	0.348387	0	2
EIF_DEAD__P60842_29_237	P60842	DEAD/DEAH box helicase	29	237	2	0.33	AAGRARALGPSVRGPG	mut	Q8N726.A128V	117	132	Q8N726	CDKN2A	Tumor suppressor ARF	9606	Homo sapiens		0.344006	127	1	1	1	1
EIF_DEAD__P60842_29_237	P60842	DEAD/DEAH box helicase	29	237	3	0.034	VKIERSDQIYWYWPED	mut	Q8WZ42.R2123Q	2116	2131	Q8WZ42	TTN	Titin	9606	Homo sapiens		32.6459	23751	11	0.996494	3	6
EIF_DEAD__P60842_29_237	P60842	DEAD/DEAH box helicase	29	237	2	0.034	VKIERSDRIYWYWPED	wt		2116	2131	Q8WZ42	TTN	Titin	9606	Homo sapiens		0.00831576	8	1	1	1	3
EIF_DEAD__P60842_29_237	P60842	DEAD/DEAH box helicase	29	237	3	0.27	LSDRIYWYWPEDNVAE	mut	Q8WZ42.R2120L	2120	2135	Q8WZ42	TTN	Titin	9606	Homo sapiens		15.2075	16901	3	0.999778	3	3
EIF_DEAD__P60842_29_237	P60842	DEAD/DEAH box helicase	29	237	2	0.33	KVRGWLLASLDGQTTG	wt		309	324	Q92968	PEX13	Peroxisomal membrane protein PEX13	9606	Homo sapiens		0.268162	99	3	0.925234	1	1
EIF3B_RRM__P55884_172_274	P55884	RNA recognition motif. (a.k.a. RRM, RBD, or RNP domain)	172	274	2	0.35	VRNWTDLENSIVSVER	wt		1220	1235	O95255	ABCC6	Multidrug resistance-associated protein 6	9606	Homo sapiens		0.326208	88	7	0.243615	0	4
EIF3B_RRM__P55884_172_274	P55884	RNA recognition motif. (a.k.a. RRM, RBD, or RNP domain)	172	274	2	0.33	SSRLEGSSLSSESARH	mut	P25054.Q1338E	1334	1349	P25054	APC	Adenomatous polyposis coli protein	9606	Homo sapiens		0.987485	38	2	0.855072	1	1
EIF3B_RRM__P55884_172_274	P55884	RNA recognition motif. (a.k.a. RRM, RBD, or RNP domain)	172	274	2	NA	EELVSLKDRIERARAE	mut	P45379.R140C	128	143	P45379	TNNT2	Troponin T, cardiac muscle	9606	Homo sapiens		0.0117927	4	1	1	2	3
EIF3B_RRM__P55884_172_274	P55884	RNA recognition motif. (a.k.a. RRM, RBD, or RNP domain)	172	274	3	0.072	SLKDRIERRRAERAEQ	wt		132	147	P45379	TNNT2	Troponin T, cardiac muscle	9606	Homo sapiens		1.22882	29	1	1	1	4
EIF3B_RRM__P55884_172_274	P55884	RNA recognition motif. (a.k.a. RRM, RBD, or RNP domain)	172	274	3	2e-05	SMGFSDEGGWLTRLLQ	wt		403	418	Q13501	SQSTM1	Sequestosome-1	9606	Homo sapiens		48.3553	6656	17	0.962367	1	6
EIF3B_RRM__P55884_172_274	P55884	RNA recognition motif. (a.k.a. RRM, RBD, or RNP domain)	172	274	3	0.0046	SMGFSDEGSWLTRLLQ	mut	Q13501.G411S	403	418	Q13501	SQSTM1	Sequestosome-1	9606	Homo sapiens		22.0339	3294	9	0.917921	1	6
EIF3B_RRM__P55884_172_274	P55884	RNA recognition motif. (a.k.a. RRM, RBD, or RNP domain)	172	274	3	0.00046	STGFSDEGGWLTRLLQ	mut	Q13501.M404T	403	418	Q13501	SQSTM1	Sequestosome-1	9606	Homo sapiens		14.2338	2253	6	0.983206	1	6
EIF3B_RRM__P55884_172_274	P55884	RNA recognition motif. (a.k.a. RRM, RBD, or RNP domain)	172	274	2	0.063	WSLPPWLPLGLLLWSG	mut	Q86WC4.C12W	12	27	Q86WC4	OSTM1	Osteopetrosis-associated transmembrane protein 1	9606	Homo sapiens		1.90415	854	15	0.591435	0	3
EIF4E_eIF4E__P06730_1_217	P06730	Eukaryotic initiation factor 4E	1	217	2	0.076	LIRTTFTSAQLKELER	mut	Q99453.R100L	100	115	O14813	PHOX2A	Paired mesoderm homeobox protein 2A	9606	Homo sapiens		0.0687428	22	1	1	0	3
EIF4E_eIF4E__P06730_1_217	P06730	Eukaryotic initiation factor 4E	1	217	2	NA	LWWGLITLTTIAYGDK	mut	O43526.G279C	268	283	O43526	KCNQ2	Potassium voltage-gated channel subfamily KQT member 2	9606	Homo sapiens		0.0511025	36	2	0.221591	1	1
EIF4E_eIF4E__P06730_1_217	P06730	Eukaryotic initiation factor 4E	1	217	2	0.34	MGPWGWKLRWTVALLL	wt		1	16	P01130	LDLR	Low-density lipoprotein receptor	9606	Homo sapiens		0.142748	87	7	0.498099	1	1
EIF4E_eIF4E__P06730_1_217	P06730	Eukaryotic initiation factor 4E	1	217	2	0.18	TPALRTPSEYARPHVM	mut	Q9P2R6.L1256P	1250	1265	P54259	ATN1	Atrophin-1	9606	Homo sapiens		0.259326	33	6	0.460784	0	3
EIF4E_eIF4E__P06730_1_217	P06730	Eukaryotic initiation factor 4E	1	217	2	0.065	PSFYDPQGPWALAWEE	mut	P59046.H304Y	301	316	P59046	NLRP12	NACHT, LRR and PYD domains-containing protein 12	9606	Homo sapiens		0.375505	43	1	1	0	6
EIF4E_eIF4E__P06730_1_217	P06730	Eukaryotic initiation factor 4E	1	217	2	NA	LISLPAVPQGGSQPGP	mut	Q5T011.R1839C	1834	1849	Q5T011	SZT2	KICSTOR complex protein SZT2	9606	Homo sapiens		0.501439	41	2	0.72619	0	2
EIF4E_eIF4E__P06730_1_217	P06730	Eukaryotic initiation factor 4E	1	217	3	NA	LESSQVKYLARELIEL	mut	Q92734.R106C	97	112	Q92734	TFG	Protein TFG	9606	Homo sapiens		3.14174	309	1	1	1	5		yes
EIF4E_eIF4E__P06730_1_217	P06730	Eukaryotic initiation factor 4E	1	217	3	7e-05	LESSQVKYLRRELIEL	wt		97	112	Q92734	TFG	Protein TFG	9606	Homo sapiens		70.2755	15106	3	0.99989	1	6		yes
EIF4E_eIF4E__P06730_1_217	P06730	Eukaryotic initiation factor 4E	1	217	3	NA	QVKYLARELIELRNKV	mut	Q92734.R106C	101	116	Q92734	TFG	Protein TFG	9606	Homo sapiens		2.37169	450	1	1	1	6		yes
EIF4E_eIF4E__P06730_1_217	P06730	Eukaryotic initiation factor 4E	1	217	2	0.076	LIRTTFTSAQLKELER	mut	Q99453.R100L	100	115	Q99453	PHOX2B	Paired mesoderm homeobox protein 2B	9606	Homo sapiens		0.0687428	22	1	1	0	3
EIF4E_eIF4E__P06730_1_217	P06730	Eukaryotic initiation factor 4E	1	217	2	0.19	AAADIISSLSEDQVPG	mut	Q9H5I5.T2221I	2216	2231	Q9H5I5	PIEZO2	Piezo-type mechanosensitive ion channel component 2	9606	Homo sapiens		0.0560961	15	1	1	0	2
EIF4E_eIF4E__P06730_1_217	P06730	Eukaryotic initiation factor 4E	1	217	2	0.18	TPALRTPSEYARPHVM	mut	Q9P2R6.L1256P	1250	1265	Q9P2R6	RERE	Arginine-glutamic acid dipeptide repeats protein	9606	Homo sapiens		0.259326	33	6	0.460784	0	3
EIF4E_eIF4E__P06730_1_217	P06730	Eukaryotic initiation factor 4E	1	217	2	NA	QEKKKSTIWQFFSALF	mut	Q9UPT6.R578C	565	580	Q9UPT6	MAPK8IP3	C-Jun-amino-terminal kinase-interacting protein 3	9606	Homo sapiens		0.0511025	36	4	0.684211	1	1
EPHA3_Pkinase__P29320_606_947	P29320	Protein tyrosine and serine/threonine kinase	606	947	2	0.33	ADALWWRLITLTTIGY	mut	O43526.G271R	265	280	O43526	KCNQ2	Potassium voltage-gated channel subfamily KQT member 2	9606	Homo sapiens		10.869	8586	16	0.923788	0	2
EPHA3_Pkinase__P29320_606_947	P29320	Protein tyrosine and serine/threonine kinase	606	947	2	0.33	WLSHYWIPKWINATDP	mut	P08243.M538I	532	547	P08243	ASNS	Asparagine synthetase [glutamine-hydrolyzing]	9606	Homo sapiens		0.510235	9	34	0.442857	0	3
EPHA3_Pkinase__P29320_606_947	P29320	Protein tyrosine and serine/threonine kinase	606	947	2	0.17	EVARKLVIIDSDLERA	mut	P09493.E173D	164	179	P09493	TPM1	Tropomyosin alpha-1 chain	9606	Homo sapiens		0.143594	116	26	0.298571	0	2
EPHA3_Pkinase__P29320_606_947	P29320	Protein tyrosine and serine/threonine kinase	606	947	2	0.25	LLQTMLITDTTNLSAL	mut	P20823.P519L	518	533	P20823	HNF1A	Hepatocyte nuclear factor 1-alpha	9606	Homo sapiens		0.0527963	51	16	0.300532	0	2
EPHA3_Pkinase__P29320_606_947	P29320	Protein tyrosine and serine/threonine kinase	606	947	2	0.33	NLYWLVSKLDRLEASS	mut	P21817.D544Y	542	557	P21817	RYR1	Ryanodine receptor 1	9606	Homo sapiens		0.0382895	35	12	0.276151	1	2
EPHA3_Pkinase__P29320_606_947	P29320	Protein tyrosine and serine/threonine kinase	606	947	2	0.17	WNSLVLADSHGDIITV	mut	P43694.A442V	427	442	P43694	GATA4	Transcription factor GATA-4	9606	Homo sapiens		5.78219	1882	24	0.292715	0	4
EPHA3_Pkinase__P29320_606_947	P29320	Protein tyrosine and serine/threonine kinase	606	947	2	0.33	PVTVTTSVGTGTRSLL	mut	P49815.L1066P	1066	1081	P49815	TSC2	Tuberin	9606	Homo sapiens		1.51282	170	2	0.990148	1	1
EPHA3_Pkinase__P29320_606_947	P29320	Protein tyrosine and serine/threonine kinase	606	947	2	0.12	TVAKLVEAHTNFGFQP	mut	P51168.E580K	577	592	P51168	SCNN1B	Amiloride-sensitive sodium channel subunit beta	9606	Homo sapiens		0.872812	304	41	0.222564	0	3
EPHA3_Pkinase__P29320_606_947	P29320	Protein tyrosine and serine/threonine kinase	606	947	2	0.062	QVLSILHANPQLLAAF	wt		2069	2084	Q09472	EP300	Histone acetyltransferase p300	9606	Homo sapiens		2.11358	799	31	0.272759	0	3
EPHA3_Pkinase__P29320_606_947	P29320	Protein tyrosine and serine/threonine kinase	606	947	3	0.2	MAQMAITAAGVAVGSA	mut	Q9Y6H1.T61I	56	71	Q5T1J5	CHCHD2P9	Putative coiled-coil-helix-coiled-coil-helix domain-containing protein CHCHD2P9, mitochondrial	9606	Homo sapiens		0.132708	79	18	0.372159	1	2
EPHA3_Pkinase__P29320_606_947	P29320	Protein tyrosine and serine/threonine kinase	606	947	2	0.33	GHPEPNHVMEASELLR	mut	Q70J99.T76M	68	83	Q70J99	UNC13D	Protein unc-13 homolog D	9606	Homo sapiens		1.1121	25	4	0.576271	1	1
EPHA3_Pkinase__P29320_606_947	P29320	Protein tyrosine and serine/threonine kinase	606	947	2	0.82	WVAHRTAQHLSATVAE	mut	Q8TF50.K160T	155	170	Q8TF50	ZNF526	Zinc finger protein 526	9606	Homo sapiens		6.98056	7968	36	0.564581	0	3
EPHA3_Pkinase__P29320_606_947	P29320	Protein tyrosine and serine/threonine kinase	606	947	3	0.2	MAQMAITAAGVAVGSA	mut	Q9Y6H1.T61I	56	71	Q8WYQ3	CHCHD10	Coiled-coil-helix-coiled-coil-helix domain-containing protein 10, mitochondrial	9606	Homo sapiens		0.132708	79	18	0.372159	1	2
EPHA3_Pkinase__P29320_606_947	P29320	Protein tyrosine and serine/threonine kinase	606	947	2	0.33	WARDRIQQGWTYGIQQ	mut	Q92736.R1013Q	1007	1022	Q92736	RYR2	Ryanodine receptor 2	9606	Homo sapiens		1.21461	914	31	0.222698	0	2
EPHA3_Pkinase__P29320_606_947	P29320	Protein tyrosine and serine/threonine kinase	606	947	2	0.16	AAWRVLEMPAPADDSS	mut	Q96JG9.G2971V	2967	2982	Q96JG9	ZNF469	Zinc finger protein 469	9606	Homo sapiens		0.0629171	50	20	0.262834	0	3
EPHA3_Pkinase__P29320_606_947	P29320	Protein tyrosine and serine/threonine kinase	606	947	2	0.051	LLLLLPEKNESSSASH	mut	Q99728.S541L	541	556	Q99728	BARD1	BRCA1-associated RING domain protein 1	9606	Homo sapiens		20.7051	12517	29	0.568698	0	4
EPHA3_Pkinase__P29320_606_947	P29320	Protein tyrosine and serine/threonine kinase	606	947	2	0.33	VVDALLAQGLVVDVPA	wt		488	503	Q9NRR6	INPP5E	Phosphatidylinositol polyphosphate 5-phosphatase type IV	9606	Homo sapiens		0.638588	19	7	0.996785	0	2
EPHA3_Pkinase__P29320_606_947	P29320	Protein tyrosine and serine/threonine kinase	606	947	3	0.2	MAQMAITAAGVAVGSA	mut	Q9Y6H1.T61I	56	71	Q9Y6H1	CHCHD2	Coiled-coil-helix-coiled-coil-helix domain-containing protein 2	9606	Homo sapiens		0.132708	79	18	0.372159	1	2
EPHB2_Pkinase__P29323_604_898	P29323	Protein tyrosine and serine/threonine kinase	604	898	2	0.33	LWWGLITLTTIGYGDK	wt		268	283	O43526	KCNQ2	Potassium voltage-gated channel subfamily KQT member 2	9606	Homo sapiens		0.0730447	20	1	1	4	1
EPHB2_Pkinase__P29323_604_898	P29323	Protein tyrosine and serine/threonine kinase	604	898	2	0.28	MGPWGWKLRWTVALPL	mut	P01130.L15P	1	16	P01130	LDLR	Low-density lipoprotein receptor	9606	Homo sapiens		0.105626	26	13	0.219298	0	2
EPHB2_Pkinase__P29323_604_898	P29323	Protein tyrosine and serine/threonine kinase	604	898	2	0.89	WLSHYWIPKWINATDP	mut	P08243.M538I	532	547	P08243	ASNS	Asparagine synthetase [glutamine-hydrolyzing]	9606	Homo sapiens		9.77342	7383	34	0.442857	0	3
EPHB2_Pkinase__P29323_604_898	P29323	Protein tyrosine and serine/threonine kinase	604	898	3	0.05	EVARKLVIIDSDLERA	mut	P09493.E173D	164	179	P09493	TPM1	Tropomyosin alpha-1 chain	9606	Homo sapiens		0.491221	129	26	0.298571	1	3
EPHB2_Pkinase__P29323_604_898	P29323	Protein tyrosine and serine/threonine kinase	604	898	3	0.32	HLAALLESGLSKEALI	mut	P20823.L12H	12	27	P20823	HNF1A	Hepatocyte nuclear factor 1-alpha	9606	Homo sapiens		3.77506	2275	28	0.28647	1	2
EPHB2_Pkinase__P29323_604_898	P29323	Protein tyrosine and serine/threonine kinase	604	898	2	0.085	LLQTMLITDTTNLSAL	mut	P20823.P519L	518	533	P20823	HNF1A	Hepatocyte nuclear factor 1-alpha	9606	Homo sapiens		0.0582988	26	16	0.300532	0	3
EPHB2_Pkinase__P29323_604_898	P29323	Protein tyrosine and serine/threonine kinase	604	898	2	0.14	WNSLVLADSHGDIITV	mut	P43694.A442V	427	442	P43694	GATA4	Transcription factor GATA-4	9606	Homo sapiens		0.398706	103	24	0.292715	0	3
EPHB2_Pkinase__P29323_604_898	P29323	Protein tyrosine and serine/threonine kinase	604	898	2	0.15	LLNSALSENPVVLQAT	mut	P51587.S142N	134	149	P51587	BRCA2	Breast cancer type 2 susceptibility protein	9606	Homo sapiens		0.101743	33	26	0.277635	0	2
EPHB2_Pkinase__P29323_604_898	P29323	Protein tyrosine and serine/threonine kinase	604	898	2	0.33	KGFFSYWADIFVQNLV	mut	P55017.R321W	315	330	P55017	SLC12A3	Solute carrier family 12 member 3	9606	Homo sapiens		0.346787	278	3	0.969977	1	1
EPHB2_Pkinase__P29323_604_898	P29323	Protein tyrosine and serine/threonine kinase	604	898	2	0.054	WYLQTALEGLGGVIDA	mut	Q03395.R287W	287	302	Q03395	ROM1	Rod outer segment membrane protein 1	9606	Homo sapiens		0.204265	64	16	0.372176	0	3
EPHB2_Pkinase__P29323_604_898	P29323	Protein tyrosine and serine/threonine kinase	604	898	2	0.19	QVLSILHANPQLLAAF	wt		2069	2084	Q09472	EP300	Histone acetyltransferase p300	9606	Homo sapiens		0.631918	378	31	0.272759	0	3
EPHB2_Pkinase__P29323_604_898	P29323	Protein tyrosine and serine/threonine kinase	604	898	2	0.2	SLAAIEKRMAEKQARS	mut	Q14524.G35S	20	35	Q14524	SCN5A	Sodium channel protein type 5 subunit alpha	9606	Homo sapiens		0.102705	63	23	0.208238	0	2
EPHB2_Pkinase__P29323_604_898	P29323	Protein tyrosine and serine/threonine kinase	604	898	2	0.36	MAQMAITAAGVAVGSA	mut	Q9Y6H1.T61I	56	71	Q5T1J5	CHCHD2P9	Putative coiled-coil-helix-coiled-coil-helix domain-containing protein CHCHD2P9, mitochondrial	9606	Homo sapiens		0.0508301	37	18	0.372159	1	1
EPHB2_Pkinase__P29323_604_898	P29323	Protein tyrosine and serine/threonine kinase	604	898	2	0.36	WVAHRTAQHLSATVAE	mut	Q8TF50.K160T	155	170	Q8TF50	ZNF526	Zinc finger protein 526	9606	Homo sapiens		0.324505	53	36	0.564581	0	3
EPHB2_Pkinase__P29323_604_898	P29323	Protein tyrosine and serine/threonine kinase	604	898	2	0.36	MAQMAITAAGVAVGSA	mut	Q9Y6H1.T61I	56	71	Q8WYQ3	CHCHD10	Coiled-coil-helix-coiled-coil-helix domain-containing protein 10, mitochondrial	9606	Homo sapiens		0.0508301	37	18	0.372159	1	1
EPHB2_Pkinase__P29323_604_898	P29323	Protein tyrosine and serine/threonine kinase	604	898	2	0.19	WARDRIQQGWTYGIQQ	mut	Q92736.R1013Q	1007	1022	Q92736	RYR2	Ryanodine receptor 2	9606	Homo sapiens		0.183288	70	31	0.222698	0	2
EPHB2_Pkinase__P29323_604_898	P29323	Protein tyrosine and serine/threonine kinase	604	898	2	NA	LVAFASQPSVISSPQI	mut	Q99728.S241C	239	254	Q99728	BARD1	BRCA1-associated RING domain protein 1	9606	Homo sapiens		5.46961	2878	17	0.961853	0	3
EPHB2_Pkinase__P29323_604_898	P29323	Protein tyrosine and serine/threonine kinase	604	898	2	0.31	LLLLLPEKNESSSASH	mut	Q99728.S541L	541	556	Q99728	BARD1	BRCA1-associated RING domain protein 1	9606	Homo sapiens		0.340621	5	29	0.568698	0	2
EPHB2_Pkinase__P29323_604_898	P29323	Protein tyrosine and serine/threonine kinase	604	898	2	0.076	YTDAPFPKWMHWALIA	wt		238	253	Q9GZR5	ELOVL4	Elongation of very long chain fatty acids protein 4	9606	Homo sapiens		0.0726357	20	12	0.279188	0	3
EPHB2_Pkinase__P29323_604_898	P29323	Protein tyrosine and serine/threonine kinase	604	898	2	0.26	VVDALLAQGLVVDVPA	wt		488	503	Q9NRR6	INPP5E	Phosphatidylinositol polyphosphate 5-phosphatase type IV	9606	Homo sapiens		18.9711	22212	7	0.996785	0	2
EPHB2_Pkinase__P29323_604_898	P29323	Protein tyrosine and serine/threonine kinase	604	898	2	NA	WQFFSALFSSSSSPPP	mut	Q9UPT6.R578C	573	588	Q9UPT6	MAPK8IP3	C-Jun-amino-terminal kinase-interacting protein 3	9606	Homo sapiens		1.72127	1437	8	0.68623	0	2
EPHB2_Pkinase__P29323_604_898	P29323	Protein tyrosine and serine/threonine kinase	604	898	2	0.36	MAQMAITAAGVAVGSA	mut	Q9Y6H1.T61I	56	71	Q9Y6H1	CHCHD2	Coiled-coil-helix-coiled-coil-helix domain-containing protein 2	9606	Homo sapiens		0.0508301	37	18	0.372159	1	1
EPS15_EH__P42566_121_215	P42566	Cytoskeletal-regulatory complex EF hand	121	215	2	0.27	RAYLQSITPQGYSDSE	wt		1110	1125	O60315	ZEB2	Zinc finger E-box-binding homeobox 2	9606	Homo sapiens		0.0628886	92	1	1	0	3
EPS15_EH__P42566_121_215	P42566	Cytoskeletal-regulatory complex EF hand	121	215	3	0.13	INSINFDNPFYQKTTE	mut	P01130.V827F	818	833	P01130	LDLR	Low-density lipoprotein receptor	9606	Homo sapiens		0.0501244	56	2	0.977941	1	3
EPS15_EH__P42566_121_215	P42566	Cytoskeletal-regulatory complex EF hand	121	215	2	0.75	NFDNPIYQKTTEDEVH	mut	P01130.V827I	822	837	P01130	LDLR	Low-density lipoprotein receptor	9606	Homo sapiens		0.00755506	7	1	1	1	2
EPS15_EH__P42566_121_215	P42566	Cytoskeletal-regulatory complex EF hand	121	215	2	0.28	KLEHSNNPFNVYIESD	mut	P15382.D76N	70	85	P15382	KCNE1	Potassium voltage-gated channel subfamily E member 1	9606	Homo sapiens		0.357755	719	1	1	0	3
EPS15_EH__P42566_121_215	P42566	Cytoskeletal-regulatory complex EF hand	121	215	2	1	GLGSPLKNPFGNAGLL	mut	P49748.A490P	486	501	P49748	ACADVL	Very long-chain specific acyl-CoA dehydrogenase, mitochondrial	9606	Homo sapiens	NPF	0	0	1	1	1	0
EPS15_EH__P42566_121_215	P42566	Cytoskeletal-regulatory complex EF hand	121	215	2	1	PLKNPFGNAGLLLGEA	mut	P49748.A490P	490	505	P49748	ACADVL	Very long-chain specific acyl-CoA dehydrogenase, mitochondrial	9606	Homo sapiens	NPF	0	0	1	1	1	0
EPS15_EH__P42566_121_215	P42566	Cytoskeletal-regulatory complex EF hand	121	215	2	1	ALKNPFGNAGLLPGEA	mut	P49748.L502P	490	505	P49748	ACADVL	Very long-chain specific acyl-CoA dehydrogenase, mitochondrial	9606	Homo sapiens	NPF	0	0	1	1	1	0
EPS15_EH__P42566_121_215	P42566	Cytoskeletal-regulatory complex EF hand	121	215	4	0.15	TSWLMSLENPLSPFSL	mut	P49815.S1221L	1206	1221	P49815	TSC2	Tuberin	9606	Homo sapiens	NPL	0.620388	362	1	1	1	6
EPS15_EH__P42566_121_215	P42566	Cytoskeletal-regulatory complex EF hand	121	215	4	0.15	TSWLMSLENPLSPFSS	wt		1206	1221	P49815	TSC2	Tuberin	9606	Homo sapiens	NPL	0.112946	66	1	1	1	6
EPS15_EH__P42566_121_215	P42566	Cytoskeletal-regulatory complex EF hand	121	215	2	0.33	NPLSPFSLDINNMPLQ	mut	P49815.S1221L	1214	1229	P49815	TSC2	Tuberin	9606	Homo sapiens	NPL	0.00166268	3	1	1	1	1
EPS15_EH__P42566_121_215	P42566	Cytoskeletal-regulatory complex EF hand	121	215	3	0.15	QKSSSHERRAFLQAIL	wt		1206	1221	P51531	SMARCA2	Probable global transcription activator SNF2L2	9606	Homo sapiens		0.0548869	38	2	0.984848	1	4
EPS15_EH__P42566_121_215	P42566	Cytoskeletal-regulatory complex EF hand	121	215	3	0.016	QKSSSHEWRAFLQAIL	mut	P51531.R1213W	1206	1221	P51531	SMARCA2	Probable global transcription activator SNF2L2	9606	Homo sapiens		37.7881	20254	9	0.998669	1	5
EPS15_EH__P42566_121_215	P42566	Cytoskeletal-regulatory complex EF hand	121	215	3	0.25	SHEWRAFLQAILEHEE	mut	P51531.R1213W	1210	1225	P51531	SMARCA2	Probable global transcription activator SNF2L2	9606	Homo sapiens		1.55188	998	1	1	1	2
EPS15_EH__P42566_121_215	P42566	Cytoskeletal-regulatory complex EF hand	121	215	3	0.15	QKSSSHERRAFLQAIL	wt		1206	1221	P51532	SMARCA4	Transcription activator BRG1	9606	Homo sapiens		0.0548869	38	2	0.984848	1	4
EPS15_EH__P42566_121_215	P42566	Cytoskeletal-regulatory complex EF hand	121	215	3	0.016	QKSSSHEWRAFLQAIL	mut	P51531.R1213W	1206	1221	P51532	SMARCA4	Transcription activator BRG1	9606	Homo sapiens		37.7881	20254	9	0.998669	1	5
EPS15_EH__P42566_121_215	P42566	Cytoskeletal-regulatory complex EF hand	121	215	3	0.25	SHEWRAFLQAILEHEE	mut	P51531.R1213W	1210	1225	P51532	SMARCA4	Transcription activator BRG1	9606	Homo sapiens		1.55188	998	1	1	1	2
EPS15_EH__P42566_121_215	P42566	Cytoskeletal-regulatory complex EF hand	121	215	3	0.051	DIFVQNLVPDWWGPDG	mut	P55017.R334W	323	338	P55017	SLC12A3	Solute carrier family 12 member 3	9606	Homo sapiens		0.404102	564	3	0.612147	1	6
EPS15_EH__P42566_121_215	P42566	Cytoskeletal-regulatory complex EF hand	121	215	3	0.31	DVNARFGEEHSANPFH	mut	P78363.Y1858N	1856	1871	P78363	ABCA4	Retinal-specific phospholipid-transporting ATPase ABCA4	9606	Homo sapiens	NPF	0.00167953	2	1	1	1	2
EPS15_EH__P42566_121_215	P42566	Cytoskeletal-regulatory complex EF hand	121	215	2	0.31	DVYARFGEEHSAIPFH	mut	P78363.N1868I	1856	1871	P78363	ABCA4	Retinal-specific phospholipid-transporting ATPase ABCA4	9606	Homo sapiens	NPF	0.00179032	3	2	0.5	1	1
EPS15_EH__P42566_121_215	P42566	Cytoskeletal-regulatory complex EF hand	121	215	2	0.31	DVYARFGEEHSANLFH	mut	P78363.P1869L	1856	1871	P78363	ABCA4	Retinal-specific phospholipid-transporting ATPase ABCA4	9606	Homo sapiens	NPF	0.00358064	6	1	1	1	1
EPS15_EH__P42566_121_215	P42566	Cytoskeletal-regulatory complex EF hand	121	215	4	0.31	DVYARFGEEHSANPFH	wt		1856	1871	P78363	ABCA4	Retinal-specific phospholipid-transporting ATPase ABCA4	9606	Homo sapiens	NPF	1.19083	1579	1	1	1	4
EPS15_EH__P42566_121_215	P42566	Cytoskeletal-regulatory complex EF hand	121	215	3	0.12	NARFGEEHSANPFHWD	mut	P78363.Y1858N	1858	1873	P78363	ABCA4	Retinal-specific phospholipid-transporting ATPase ABCA4	9606	Homo sapiens	NPF	0.0162276	13	1	1	1	4
EPS15_EH__P42566_121_215	P42566	Cytoskeletal-regulatory complex EF hand	121	215	2	0.32	GTPTGEQNPFLFQEGK	mut	Q01484.S3096G	3092	3107	Q01484	ANK2	Ankyrin-2	9606	Homo sapiens	NPF	0.000689075	2	1	1	2	1
EPS15_EH__P42566_121_215	P42566	Cytoskeletal-regulatory complex EF hand	121	215	4	0.32	GTPTSEQNPFLFQEGK	wt		3092	3107	Q01484	ANK2	Ankyrin-2	9606	Homo sapiens	NPF	0.129936	121	1	1	1	3
EPS15_EH__P42566_121_215	P42566	Cytoskeletal-regulatory complex EF hand	121	215	3	0.33	GEQNPFLFQEGKLFEM	mut	Q01484.S3096G	3096	3111	Q01484	ANK2	Ankyrin-2	9606	Homo sapiens	NPF	0.0120575	6	1	1	2	3
EPS15_EH__P42566_121_215	P42566	Cytoskeletal-regulatory complex EF hand	121	215	4	0.33	SEQNPFLFQEGKLFEM	wt		3096	3111	Q01484	ANK2	Ankyrin-2	9606	Homo sapiens	NPF	2.798	2467	1	1	1	2
EPS15_EH__P42566_121_215	P42566	Cytoskeletal-regulatory complex EF hand	121	215	4	0.076	DPEPTNPFQPIASVII	wt		250	265	Q3SXY8	ARL13B	ADP-ribosylation factor-like protein 13B	9606	Homo sapiens	NPF	0.0800975	44	1	1	2	4
EPS15_EH__P42566_121_215	P42566	Cytoskeletal-regulatory complex EF hand	121	215	2	0.33	TNPFQPIASVIIENEG	wt		254	269	Q3SXY8	ARL13B	ADP-ribosylation factor-like protein 13B	9606	Homo sapiens	NPF	0.00747686	10	1	1	2	1
EPS15_EH__P42566_121_215	P42566	Cytoskeletal-regulatory complex EF hand	121	215	2	0.044	EAWLLAEIGAVTLVSA	mut	Q9BSV6.R58W	56	71	Q9BSV6	TSEN34	tRNA-splicing endonuclease subunit Sen34	9606	Homo sapiens		1.38324	657	4	0.996177	0	6
EPS15_EH__P42566_121_215	P42566	Cytoskeletal-regulatory complex EF hand	121	215	2	0.18	DFFLQSLYSLMGLDAG	mut	Q9H2B4.T562M	552	567	Q9H2B4	SLC26A1	Sulfate anion transporter 1	9606	Homo sapiens		2.41833	1624	7	0.684907	0	6
EPS15_EH__P42566_121_215	P42566	Cytoskeletal-regulatory complex EF hand	121	215	2	0.18	DFFLQSLYSLTGLDAG	wt		552	567	Q9H2B4	SLC26A1	Sulfate anion transporter 1	9606	Homo sapiens		0.94024	735	1	1	0	2
EPS15_EH__P42566_121_215	P42566	Cytoskeletal-regulatory complex EF hand	121	215	3	0.051	NKPDSSPLYIQNPFET	wt		467	482	Q9NVV4	MTPAP	Poly(A) RNA polymerase, mitochondrial	9606	Homo sapiens	NPF	0.016265	10	1	1	1	4
EPS15_EH__P42566_121_215	P42566	Cytoskeletal-regulatory complex EF hand	121	215	3	0.076	SSPLYIQNPFETSLNI	wt		471	486	Q9NVV4	MTPAP	Poly(A) RNA polymerase, mitochondrial	9606	Homo sapiens	NPF	0.031106	26	1	1	1	4
EPS15_EH__P42566_121_215	P42566	Cytoskeletal-regulatory complex EF hand	121	215	3	0.25	NPFIATSGPGHLSHMP	mut	Q9P2D1.V238M	224	239	Q9P2D1	CHD7	Chromodomain-helicase-DNA-binding protein 7	9606	Homo sapiens	NPF	0.315752	187	1	1	0	6		yes
EPS15_EH__P42566_121_215	P42566	Cytoskeletal-regulatory complex EF hand	121	215	3	0.25	NPFIATSGPGHLSHVP	wt		224	239	Q9P2D1	CHD7	Chromodomain-helicase-DNA-binding protein 7	9606	Homo sapiens	NPF	4.37228	3648	3	0.999461	0	6		yes
EPS15_EH__P42566_121_215	P42566	Cytoskeletal-regulatory complex EF hand	121	215	2	NA	SLPDFALKFLPGYVGG	mut	Q9UBM7.H119L	113	128	Q9UBM7	DHCR7	7-dehydrocholesterol reductase	9606	Homo sapiens		0.00375521	3	2	0.368421	1	2
EPS15_EH__P42566_121_215	P42566	Cytoskeletal-regulatory complex EF hand	121	215	3	0.039	LNVAQEQFGGNPFASV	mut	Q9UHD9.A282V	280	295	Q9UHD9	UBQLN2	Ubiquilin-2	9606	Homo sapiens	NPF	5.539	2839	3	0.992076	0	6	18199683;33277362	yes
EPS15_EH__P42566_121_215	P42566	Cytoskeletal-regulatory complex EF hand	121	215	2	0.5	DAYLDSLFDPVLSYGD	wt		2388	2403	Q9UKN7	MYO15A	Unconventional myosin-XV	9606	Homo sapiens		0.69423	399	1	1	0	6
EPS15_EH__P42566_121_215	P42566	Cytoskeletal-regulatory complex EF hand	121	215	2	0.5	DAYLDSLFDPVLSYGY	mut	Q9UKN7.D2403Y	2388	2403	Q9UKN7	MYO15A	Unconventional myosin-XV	9606	Homo sapiens		1.16199	669	3	0.994919	0	6
EPS15_EH__P42566_121_215	P42566	Cytoskeletal-regulatory complex EF hand	121	215	2	0.084	VAANKSQSWLAELLRW	mut	Q9UPW6.G515S	508	523	Q9UPW6	SATB2	DNA-binding protein SATB2	9606	Homo sapiens		28.1061	15672	8	0.979368	0	5
EPS8L1_SH3_1_Q12929_534_598	Q12929	SH3 domain	534	598	2	0.11	NALPIQVDYDAYDAEV	mut	O75140.Q465E	451	466	O75140	DEPDC5	GATOR complex protein DEPDC5	9606	Homo sapiens	AYDAQV	0.0151063	19	2	0.918919	0	3
EPS8L1_SH3_1_Q12929_534_598	Q12929	SH3 domain	534	598	3	0.26	NVLPIQVDYDAYDAQV	mut	O75140.A452V	451	466	O75140	DEPDC5	GATOR complex protein DEPDC5	9606	Homo sapiens	AYDAQV	0.824	296	6	0.968476	0	3
EPS8L1_SH3_1_Q12929_534_598	Q12929	SH3 domain	534	598	3	0.25	KPAMDPGLFPMIPDYP	mut	P11161.T215M	212	227	P11161	EGR2	E3 SUMO-protein ligase EGR2	9606	Homo sapiens	ATDPGL	1.14994	1471	1	1	0	5
EPS8L1_SH3_1_Q12929_534_598	Q12929	SH3 domain	534	598	3	0.25	KPATDPGLFPMIPDYP	wt		212	227	P11161	EGR2	E3 SUMO-protein ligase EGR2	9606	Homo sapiens	ATDPGL	0.102196	127	2	0.965174	0	3
EPS8L1_SH3_1_Q12929_534_598	Q12929	SH3 domain	534	598	2	1	DISPYEVPPLADNPAV	mut	P52945.D76N	64	79	P52945	PDX1	Pancreas/duodenum homeobox protein 1	9606	Homo sapiens	ADDPAV	0	0	1	1	1	0
EPS8L1_SH3_1_Q12929_534_598	Q12929	SH3 domain	534	598	2	1	YEVPPLADNPAVAHLH	mut	P52945.D76N	68	83	P52945	PDX1	Pancreas/duodenum homeobox protein 1	9606	Homo sapiens	ADDPAV	0	0	1	1	1	0
EPS8L1_SH3_1_Q12929_534_598	Q12929	SH3 domain	534	598	4	0.77	MGVLPPPPPAPDYVLP	mut	Q13285.P129L	126	141	Q13285	NR5A1	Steroidogenic factor 1	9606	Homo sapiens	APDYVL	14.7762	6126	6	0.997509	2	6
EPS8L1_SH3_1_Q12929_534_598	Q12929	SH3 domain	534	598	4	0.21	MGVPPLPPPAPDYVLP	mut	Q13285.P131L	126	141	Q13285	NR5A1	Steroidogenic factor 1	9606	Homo sapiens	APDYVL	1.07191	1741	2	0.992293	2	5
EPS8L1_SH3_1_Q12929_534_598	Q12929	SH3 domain	534	598	4	0.77	MGVPPPPPPAPDYVLP	wt		126	141	Q13285	NR5A1	Steroidogenic factor 1	9606	Homo sapiens	APDYVL	18.938	14452	12	0.999136	1	6
EPS8L1_SH3_1_Q12929_534_598	Q12929	SH3 domain	534	598	4	0.021	PLPPPAPDYVLPPSLH	mut	Q13285.P131L	130	145	Q13285	NR5A1	Steroidogenic factor 1	9606	Homo sapiens	APDYVL	52.702	22866	7	0.98695	3	6
EPS8L1_SH3_1_Q12929_534_598	Q12929	SH3 domain	534	598	4	0.021	PPPPPAPDYVLPPSLH	wt		130	145	Q13285	NR5A1	Steroidogenic factor 1	9606	Homo sapiens	APDYVL	10.3642	7988	9	0.831719	1	6
EZR_FERM_1_P15311_2_295	P15311	FERM central domain	2	295	2	0.34	TQHSYTYNVSNLDVGQ	mut	O14686.R4904G	4890	4905	O14686	KMT2D	Histone-lysine N-methyltransferase 2D	9606	Homo sapiens		16.119	6558	3	0.429498	1	1
EZR_FERM_1_P15311_2_295	P15311	FERM central domain	2	295	2	0.31	EEIFHMTYDLASAVVT	mut	O60741.R297T	282	297	O60741	HCN1	Potassium/sodium hyperpolarization-activated cyclic nucleotide-gated channel 1	9606	Homo sapiens		15.9804	23569	4	0.999804	0	4
EZR_FERM_1_P15311_2_295	P15311	FERM central domain	2	295	2	0.26	VFQLPTLNFSPEQVAS	mut	O95343.M79V	79	94	O95343	SIX3	Homeobox protein SIX3	9606	Homo sapiens		0.220514	228	18	0.94278	0	4
EZR_FERM_1_P15311_2_295	P15311	FERM central domain	2	295	2	0.29	KWEPLQQVDTSTRTHN	mut	P04264.L214P	211	226	P04264	KRT1	Keratin, type II cytoskeletal 1	9606	Homo sapiens		0.0761273	57	1	1	0	3
EZR_FERM_1_P15311_2_295	P15311	FERM central domain	2	295	3	0.33	APQTYAEYAISQPLEG	wt		56	71	P07992	ERCC1	DNA excision repair protein ERCC-1	9606	Homo sapiens		4.59398	6295	6	0.945093	1	3
EZR_FERM_1_P15311_2_295	P15311	FERM central domain	2	295	2	0.14	YAEYAISQPLEGAGAT	wt		60	75	P07992	ERCC1	DNA excision repair protein ERCC-1	9606	Homo sapiens		0.008171	7	1	1	1	2
EZR_FERM_1_P15311_2_295	P15311	FERM central domain	2	295	2	0.13	LFQITTSPGWDGLLAP	mut	P35498.A1724P	1717	1732	P35498	SCN1A	Sodium channel protein type 1 subunit alpha	9606	Homo sapiens		0.0867514	91	18	0.989196	0	3
EZR_FERM_1_P15311_2_295	P15311	FERM central domain	2	295	2	NA	EYVMSIDSLQLGAAED	mut	P50416.Y498C	486	501	P50416	CPT1A	Carnitine O-palmitoyltransferase 1, liver isoform	9606	Homo sapiens		0.0886853	110	1	1	0	2
EZR_FERM_1_P15311_2_295	P15311	FERM central domain	2	295	2	0.085	GYEVKEDIGVGSYSVA	wt		421	436	P51812	RPS6KA3	Ribosomal protein S6 kinase alpha-3	9606	Homo sapiens		0.142809	89	1	1	0	4
EZR_FERM_1_P15311_2_295	P15311	FERM central domain	2	295	2	0.3	FYGVVERPVDISLSPY	mut	P78314.A155V	152	167	P78314	SH3BP2	SH3 domain-binding protein 2	9606	Homo sapiens		0.0589286	85	1	1	0	2
EZR_FERM_1_P15311_2_295	P15311	FERM central domain	2	295	2	0.69	SYSISSILGITSPSAD	mut	Q02548.G183S	178	193	Q02548	PAX5	Paired box protein Pax-5	9606	Homo sapiens		3.6134	1426	2	0.99543	0	3
EZR_FERM_1_P15311_2_295	P15311	FERM central domain	2	295	2	0.24	RGFALHAFTFLWDPWN	mut	Q14524.R190W	179	194	Q14524	SCN5A	Sodium channel protein type 5 subunit alpha	9606	Homo sapiens		0.101029	60	11	0.743344	0	2
EZR_FERM_1_P15311_2_295	P15311	FERM central domain	2	295	2	0.13	LFQITTSPGWDGLLAP	mut	P35498.A1724P	1717	1732	Q14524	SCN5A	Sodium channel protein type 5 subunit alpha	9606	Homo sapiens		0.0867514	91	18	0.989196	0	3
EZR_FERM_1_P15311_2_295	P15311	FERM central domain	2	295	2	0.13	LFQITTSPGWDGLLAP	mut	P35498.A1724P	1717	1732	Q15858	SCN9A	Sodium channel protein type 9 subunit alpha	9606	Homo sapiens		0.0867514	91	18	0.989196	0	3
EZR_FERM_1_P15311_2_295	P15311	FERM central domain	2	295	2	0.18	KEQSEKAAMYDIISST	mut	Q6KC79.P351T	336	351	Q6KC79	NIPBL	Nipped-B-like protein	9606	Homo sapiens		0.0052723	7	3	0.5	1	2
EZR_FERM_1_P15311_2_295	P15311	FERM central domain	2	295	3	0.22	EYVLQNTSPEGIPTIQ	mut	Q8NF91.S3346Y	3345	3360	Q8NF91	SYNE1	Nesprin-1	9606	Homo sapiens		0.178186	170	7	0.997159	1	3
EZR_FERM_1_P15311_2_295	P15311	FERM central domain	2	295	3	0.31	LPEDTGYYRVTATNTA	wt		32786	32801	Q8WZ42	TTN	Titin	9606	Homo sapiens		0.484688	496	1	1	1	4
EZR_FERM_1_P15311_2_295	P15311	FERM central domain	2	295	2	0.13	LFQITTSPGWDGLLAP	mut	P35498.A1724P	1717	1732	Q99250	SCN2A	Sodium channel protein type 2 subunit alpha	9606	Homo sapiens		0.0867514	91	18	0.989196	0	3
EZR_FERM_1_P15311_2_295	P15311	FERM central domain	2	295	2	0.08	AQQDSYEFVSPSPPAD	wt		175	190	Q99728	BARD1	BRCA1-associated RING domain protein 1	9606	Homo sapiens		42.1348	20521	10	0.97763	0	3
EZR_FERM_1_P15311_2_295	P15311	FERM central domain	2	295	2	0.2	NGWSQAYYFENPADSE	mut	Q9BZ23.R357W	355	370	Q9BZ23	PANK2	Pantothenate kinase 2, mitochondrial	9606	Homo sapiens		0.219711	200	7	0.595238	0	5
EZR_FERM_1_P15311_2_295	P15311	FERM central domain	2	295	2	0.13	LFQITTSPGWDGLLAP	mut	P35498.A1724P	1717	1732	Q9NY46	SCN3A	Sodium channel protein type 3 subunit alpha	9606	Homo sapiens		0.0867514	91	18	0.989196	0	3
EZR_FERM_1_P15311_2_295	P15311	FERM central domain	2	295	2	0.31	EEIFHMTYDLASAVVT	mut	O60741.R297T	282	297	Q9P1Z3	HCN3	Potassium/sodium hyperpolarization-activated cyclic nucleotide-gated channel 3	9606	Homo sapiens		15.9804	23569	4	0.999804	0	4
EZR_FERM_1_P15311_2_295	P15311	FERM central domain	2	295	2	0.13	LFQITTSPGWDGLLAP	mut	P35498.A1724P	1717	1732	Q9UQD0	SCN8A	Sodium channel protein type 8 subunit alpha	9606	Homo sapiens		0.0867514	91	18	0.989196	0	3
EZR_FERM_1_P15311_2_295	P15311	FERM central domain	2	295	2	0.31	EEIFHMTYDLASAVVT	mut	O60741.R297T	282	297	Q9Y3Q4	HCN4	Potassium/sodium hyperpolarization-activated cyclic nucleotide-gated channel 4	9606	Homo sapiens		15.9804	23569	4	0.999804	0	4
EZR_FERM_1_P15311_2_295	P15311	FERM central domain	2	295	2	0.13	LFQITTSPGWDGLLAP	mut	P35498.A1724P	1717	1732	Q9Y5Y9	SCN10A	Sodium channel protein type 10 subunit alpha	9606	Homo sapiens		0.0867514	91	18	0.989196	0	3
FKBP1A_full-length__P62942_1_108	P62942	FKBP-type peptidyl-prolyl cis-trans isomerase	1	108	2	NA	GPKPMPPYSSMFILSM	mut	O00555.T1228M	1213	1228	O00555	CACNA1A	Voltage-dependent P/Q-type calcium channel subunit alpha-1A	9606	Homo sapiens		0.729283	91	1	1	0	2
FKBP1A_full-length__P62942_1_108	P62942	FKBP-type peptidyl-prolyl cis-trans isomerase	1	108	2	NA	LGPTFTNTGAATLVIG	mut	P20823.S432C	422	437	P20823	HNF1A	Hepatocyte nuclear factor 1-alpha	9606	Homo sapiens		1.54245	230	4	0.922353	0	5
FKBP1A_full-length__P62942_1_108	P62942	FKBP-type peptidyl-prolyl cis-trans isomerase	1	108	2	0.0081	LGPTFTNTGASTLVIG	wt		422	437	P20823	HNF1A	Hepatocyte nuclear factor 1-alpha	9606	Homo sapiens		25.8914	891	1	1	0	6
FKBP1A_full-length__P62942_1_108	P62942	FKBP-type peptidyl-prolyl cis-trans isomerase	1	108	2	0.27	YPPPPSMPPIRLDNVA	mut	P50995.G38R	28	43	P50995	ANXA11	Annexin A11	9606	Homo sapiens		0.108543	64	3	0.315126	0	2
FKBP1A_full-length__P62942_1_108	P62942	FKBP-type peptidyl-prolyl cis-trans isomerase	1	108	3	NA	WEMGPPGNWSPRPPAA	mut	Q13501.R212C	198	213	Q13501	SQSTM1	Sequestosome-1	9606	Homo sapiens		0.058091	38	1	1	2	2
FKBP1A_full-length__P62942_1_108	P62942	FKBP-type peptidyl-prolyl cis-trans isomerase	1	108	3	NA	PPGNWSPRPPAAGEAR	mut	Q13501.R212C	202	217	Q13501	SQSTM1	Sequestosome-1	9606	Homo sapiens		0.515705	90	1	1	2	4
FKBP1A_full-length__P62942_1_108	P62942	FKBP-type peptidyl-prolyl cis-trans isomerase	1	108	2	0.2	WLPPLRDGGAKIDGYI	wt		19746	19761	Q8WZ42	TTN	Titin	9606	Homo sapiens		3.51459	1383	30	0.652797	0	5
G3BP1_NTF2_1_Q13283_1_139	Q13283	Nuclear transport factor 2 (NTF2) domain	1	139	3	0.0043	YGFLTFGTEVSAAVLM	mut	A6NNN8.D283A	271	286	A6NNN8	SLC38A8	Putative sodium-coupled neutral amino acid transporter 8	9606	Homo sapiens		0.0991592	42	1	1	2	5
G3BP1_NTF2_1_Q13283_1_139	Q13283	Nuclear transport factor 2 (NTF2) domain	1	139	3	0.0043	YGFLTFGTEVSADVLM	wt		271	286	A6NNN8	SLC38A8	Putative sodium-coupled neutral amino acid transporter 8	9606	Homo sapiens		2.13218	717	4	0.996189	1	6
G3BP1_NTF2_1_Q13283_1_139	Q13283	Nuclear transport factor 2 (NTF2) domain	1	139	2	0.018	LTFGTEVSAAVLMSYP	mut	A6NNN8.D283A	274	289	A6NNN8	SLC38A8	Putative sodium-coupled neutral amino acid transporter 8	9606	Homo sapiens		0.00404875	3	1	1	2	2
G3BP1_NTF2_1_Q13283_1_139	Q13283	Nuclear transport factor 2 (NTF2) domain	1	139	3	0.018	LTFGTEVSADVLMSYP	wt		274	289	A6NNN8	SLC38A8	Putative sodium-coupled neutral amino acid transporter 8	9606	Homo sapiens		3.48405	1955	6	0.988796	1	6
G3BP1_NTF2_1_Q13283_1_139	Q13283	Nuclear transport factor 2 (NTF2) domain	1	139	2	0.016	GWASTADPLSNMVLTF	wt		113	128	O43181	NDUFS4	NADH dehydrogenase [ubiquinone] iron-sulfur protein 4, mitochondrial	9606	Homo sapiens		26.1291	7732	13	0.996187	0	6
G3BP1_NTF2_1_Q13283_1_139	Q13283	Nuclear transport factor 2 (NTF2) domain	1	139	2	0.016	GWASTAHPLSNMVLTF	mut	O43181.D119H	113	128	O43181	NDUFS4	NADH dehydrogenase [ubiquinone] iron-sulfur protein 4, mitochondrial	9606	Homo sapiens		2.23609	1695	6	0.996074	0	6
G3BP1_NTF2_1_Q13283_1_139	Q13283	Nuclear transport factor 2 (NTF2) domain	1	139	2	0.22	YSFLYPPHSAEEAGLA	mut	O75970.D801Y	801	816	O75970	MPDZ	Multiple PDZ domain protein	9606	Homo sapiens		0.148697	319	4	0.771218	0	3
G3BP1_NTF2_1_Q13283_1_139	Q13283	Nuclear transport factor 2 (NTF2) domain	1	139	2	NA	DPLAGTVFVDFGFHLL	mut	P21439.Q1100H	1087	1102	P21439	ABCB4	Phosphatidylcholine translocator ABCB4	9606	Homo sapiens		0.247087	105	5	0.667514	0	6
G3BP1_NTF2_1_Q13283_1_139	Q13283	Nuclear transport factor 2 (NTF2) domain	1	139	2	0.14	VSFTPGDDMPQVYAVE	mut	P25054.R1640Q	1630	1645	P25054	APC	Adenomatous polyposis coli protein	9606	Homo sapiens		0.00238938	2	1	1	1	2
G3BP1_NTF2_1_Q13283_1_139	Q13283	Nuclear transport factor 2 (NTF2) domain	1	139	4	0.045	AAVSHWQQQSYLDFGI	mut	P35222.S33F	20	35	P35222	CTNNB1	Catenin beta-1	9606	Homo sapiens	SYLDS	0.427165	239	2	0.994026	2	6	27684187
G3BP1_NTF2_1_Q13283_1_139	Q13283	Nuclear transport factor 2 (NTF2) domain	1	139	2	1	ATVSHWQQQSYLDSGI	mut	P35222.A21T	20	35	P35222	CTNNB1	Catenin beta-1	9606	Homo sapiens	SYLDS	0	0	1	1	2	0	27684187
G3BP1_NTF2_1_Q13283_1_139	Q13283	Nuclear transport factor 2 (NTF2) domain	1	139	3	0.063	QSYLDFGIHSGATTTA	mut	P35222.S33F	28	43	P35222	CTNNB1	Catenin beta-1	9606	Homo sapiens	SYLDS	0.00528024	4	1	1	2	3	27684187
G3BP1_NTF2_1_Q13283_1_139	Q13283	Nuclear transport factor 2 (NTF2) domain	1	139	2	0.05	LPAFQHLLFGEVNNIP	mut	P38398.K1233E	1223	1238	P38398	BRCA1	Breast cancer type 1 susceptibility protein	9606	Homo sapiens		0.0255355	52	2	0.988571	1	5
G3BP1_NTF2_1_Q13283_1_139	Q13283	Nuclear transport factor 2 (NTF2) domain	1	139	3	0.031	LLSDYSNFGQFELTTF	mut	P43246.D283Y	279	294	P43246	MSH2	DNA mismatch repair protein Msh2	9606	Homo sapiens		5.57137	3071	26	0.868053	1	6
G3BP1_NTF2_1_Q13283_1_139	Q13283	Nuclear transport factor 2 (NTF2) domain	1	139	2	0.3	FVNFGVGDLNAVQGPG	mut	P52952.S305G	292	307	P52952	NKX2-5	Homeobox protein Nkx-2.5	9606	Homo sapiens		0.00365103	4	2	0.925926	3	3
G3BP1_NTF2_1_Q13283_1_139	Q13283	Nuclear transport factor 2 (NTF2) domain	1	139	2	0.19	FVNFGVGDLNAVQSPG	wt		292	307	P52952	NKX2-5	Homeobox protein Nkx-2.5	9606	Homo sapiens		0.00152386	2	1	1	2	2
G3BP1_NTF2_1_Q13283_1_139	Q13283	Nuclear transport factor 2 (NTF2) domain	1	139	2	0.0079	ASFLFDVPSTAYVDLS	mut	P78363.A1794D	1781	1796	P78363	ABCA4	Retinal-specific phospholipid-transporting ATPase ABCA4	9606	Homo sapiens		0.0524713	42	1	1	0	5
G3BP1_NTF2_1_Q13283_1_139	Q13283	Nuclear transport factor 2 (NTF2) domain	1	139	2	0.058	GKQLPFIYGDIPPGMV	wt		56	71	Q15858	SCN9A	Sodium channel protein type 9 subunit alpha	9606	Homo sapiens		0.00516246	6	1	1	2	2
G3BP1_NTF2_1_Q13283_1_139	Q13283	Nuclear transport factor 2 (NTF2) domain	1	139	2	0.058	GKQLPFVYGDIPPGMV	mut	Q15858.I62V	56	71	Q15858	SCN9A	Sodium channel protein type 9 subunit alpha	9606	Homo sapiens		0.0349296	24	2	0.913242	1	5
G3BP1_NTF2_1_Q13283_1_139	Q13283	Nuclear transport factor 2 (NTF2) domain	1	139	3	0.31	PFIYGDIPPGMVSEPL	wt		60	75	Q15858	SCN9A	Sodium channel protein type 9 subunit alpha	9606	Homo sapiens		0.0906303	20	2	0.982249	2	6
G3BP1_NTF2_1_Q13283_1_139	Q13283	Nuclear transport factor 2 (NTF2) domain	1	139	3	0.31	PFVYGDIPPGMVSEPL	mut	Q15858.I62V	60	75	Q15858	SCN9A	Sodium channel protein type 9 subunit alpha	9606	Homo sapiens		0.552981	776	2	0.99067	1	6
G3BP1_NTF2_1_Q13283_1_139	Q13283	Nuclear transport factor 2 (NTF2) domain	1	139	2	0.25	SPNFNFMGQLLDFERT	wt		331	346	Q16828	DUSP6	Dual specificity protein phosphatase 6	9606	Homo sapiens		0.00275716	2	1	1	1	2	31980649
G3BP1_NTF2_1_Q13283_1_139	Q13283	Nuclear transport factor 2 (NTF2) domain	1	139	2	0.33	FNFMGQLLDFERTLGL	wt		334	349	Q16828	DUSP6	Dual specificity protein phosphatase 6	9606	Homo sapiens		0.0638205	97	1	1	1	1	31980649
G3BP1_NTF2_1_Q13283_1_139	Q13283	Nuclear transport factor 2 (NTF2) domain	1	139	2	0.25	SPNFNFMGQLLDFERT	wt		331	346	Q16829	DUSP7	Dual specificity protein phosphatase 7	9606	Homo sapiens		0.00275716	2	1	1	1	2
G3BP1_NTF2_1_Q13283_1_139	Q13283	Nuclear transport factor 2 (NTF2) domain	1	139	2	0.33	FNFMGQLLDFERTLGL	wt		334	349	Q16829	DUSP7	Dual specificity protein phosphatase 7	9606	Homo sapiens		0.0638205	97	1	1	1	1
G3BP1_NTF2_1_Q13283_1_139	Q13283	Nuclear transport factor 2 (NTF2) domain	1	139	2	0.088	GIATGSHSSYSSSLSF	mut	Q18PE1.S354F	339	354	Q18PE1	DOK7	Protein Dok-7	9606	Homo sapiens	SYSSS	0.0119463	12	2	0.666667	0	3
G3BP1_NTF2_1_Q13283_1_139	Q13283	Nuclear transport factor 2 (NTF2) domain	1	139	2	0.082	LYFSYPDSNGMPVWQL	mut	Q53FT3.V54L	54	69	Q53FT3	HIKESHI	Protein Hikeshi	9606	Homo sapiens	SYPDS	0.0299189	19	2	0.682353	0	5
G3BP1_NTF2_1_Q13283_1_139	Q13283	Nuclear transport factor 2 (NTF2) domain	1	139	2	0.21	ANQITFGQPGLDIQSR	wt		192	207	Q7Z699	SPRED1	Sprouty-related, EVH1 domain-containing protein 1	9606	Homo sapiens		0.030456	25	1	1	1	4
G3BP1_NTF2_1_Q13283_1_139	Q13283	Nuclear transport factor 2 (NTF2) domain	1	139	3	0.14	SPASPNEFAFGSYVPS	wt		544	559	Q86VQ0	LCA5	Lebercilin	9606	Homo sapiens	SYVPS	0.113368	70	2	0.999619	0	6
G3BP1_NTF2_1_Q13283_1_139	Q13283	Nuclear transport factor 2 (NTF2) domain	1	139	2	7.5e-05	PFGLDFYSSDTEEPAI	mut	Q8N4S9.P59L	56	71	Q8N4S9	MARVELD2	MARVEL domain-containing protein 2	9606	Homo sapiens		0.122222	64	1	1	0	6
G3BP1_NTF2_1_Q13283_1_139	Q13283	Nuclear transport factor 2 (NTF2) domain	1	139	2	0.22	FQDVLLQFLDTQSPML	mut	Q93074.A578S	566	581	Q93074	MED12	Mediator of RNA polymerase II transcription subunit 12	9606	Homo sapiens		0.0032105	4	2	0.851064	1	2
G3BP1_NTF2_1_Q13283_1_139	Q13283	Nuclear transport factor 2 (NTF2) domain	1	139	3	0.052	LLQFLDTQAPMLTDPQ	mut	Q93074.R585Q	570	585	Q93074	MED12	Mediator of RNA polymerase II transcription subunit 12	9606	Homo sapiens		0.0586376	32	6	0.890756	1	3
G3BP1_NTF2_1_Q13283_1_139	Q13283	Nuclear transport factor 2 (NTF2) domain	1	139	3	0.014	LLQFLDTQSPMLTDPR	mut	Q93074.A578S	570	585	Q93074	MED12	Mediator of RNA polymerase II transcription subunit 12	9606	Homo sapiens		0.0696619	34	8	0.722913	1	6
G3BP1_NTF2_1_Q13283_1_139	Q13283	Nuclear transport factor 2 (NTF2) domain	1	139	3	0.32	DKMRHDVVEFPVLFFG	mut	Q96L73.G1792V	1785	1800	Q96L73	NSD1	Histone-lysine N-methyltransferase, H3 lysine-36 specific	9606	Homo sapiens		4.12218	3027	2	0.975364	2	4
G3BP1_NTF2_1_Q13283_1_139	Q13283	Nuclear transport factor 2 (NTF2) domain	1	139	2	0.011	HDVEEFPVLFFGSNDY	mut	Q96L73.G1792E	1789	1804	Q96L73	NSD1	Histone-lysine N-methyltransferase, H3 lysine-36 specific	9606	Homo sapiens		0.0241976	17	1	1	4	5
G3BP1_NTF2_1_Q13283_1_139	Q13283	Nuclear transport factor 2 (NTF2) domain	1	139	3	0.011	HDVGEFPVLFFGSNDY	wt		1789	1804	Q96L73	NSD1	Histone-lysine N-methyltransferase, H3 lysine-36 specific	9606	Homo sapiens		2.20697	1321	4	0.998125	4	6
G3BP1_NTF2_1_Q13283_1_139	Q13283	Nuclear transport factor 2 (NTF2) domain	1	139	2	0.011	HDVGEFPVPFFGSNDY	mut	Q96L73.L1797P	1789	1804	Q96L73	NSD1	Histone-lysine N-methyltransferase, H3 lysine-36 specific	9606	Homo sapiens		0.0327157	27	3	0.910256	2	3
G3BP1_NTF2_1_Q13283_1_139	Q13283	Nuclear transport factor 2 (NTF2) domain	1	139	3	0.059	LFFGSNDYLWTHQAQV	mut	Q96L73.R1811Q	1797	1812	Q96L73	NSD1	Histone-lysine N-methyltransferase, H3 lysine-36 specific	9606	Homo sapiens		0.151053	80	2	0.993677	5	6
G3BP1_NTF2_1_Q13283_1_139	Q13283	Nuclear transport factor 2 (NTF2) domain	1	139	2	0.00092	DLLTFGQAQMNFPLGD	mut	Q9H165.C48F	44	59	Q9C0K0	BCL11B	B-cell lymphoma/leukemia 11B	9606	Homo sapiens		29.3052	21408	16	0.867352	0	6
G3BP1_NTF2_1_Q13283_1_139	Q13283	Nuclear transport factor 2 (NTF2) domain	1	139	3	0.00092	DLLTFGQAQMNFPLGD	mut	Q9H165.C48F	44	59	Q9H165	BCL11A	B-cell lymphoma/leukemia 11A	9606	Homo sapiens		29.3052	21408	16	0.867352	1	6
G3BP1_NTF2_1_Q13283_1_139	Q13283	Nuclear transport factor 2 (NTF2) domain	1	139	3	0.01	FGQAQMNFPLGDILIF	mut	Q9H165.C48F	48	63	Q9H165	BCL11A	B-cell lymphoma/leukemia 11A	9606	Homo sapiens		0.177927	158	1	1	1	5
G3BP2_NTF2_1_Q9UN86_1_139	Q9UN86	Nuclear transport factor 2 (NTF2) domain	1	139	4	0.11	YGFLTFGTEVSAAVLM	mut	A6NNN8.D283A	271	286	A6NNN8	SLC38A8	Putative sodium-coupled neutral amino acid transporter 8	9606	Homo sapiens		0.0770514	53	1	1	2	6
G3BP2_NTF2_1_Q9UN86_1_139	Q9UN86	Nuclear transport factor 2 (NTF2) domain	1	139	4	0.11	YGFLTFGTEVSADVLM	wt		271	286	A6NNN8	SLC38A8	Putative sodium-coupled neutral amino acid transporter 8	9606	Homo sapiens		2.93676	1320	4	0.996189	1	6
G3BP2_NTF2_1_Q9UN86_1_139	Q9UN86	Nuclear transport factor 2 (NTF2) domain	1	139	3	0.25	LTFGTEVSAAVLMSYP	mut	A6NNN8.D283A	274	289	A6NNN8	SLC38A8	Putative sodium-coupled neutral amino acid transporter 8	9606	Homo sapiens		0.0127287	5	1	1	2	3
G3BP2_NTF2_1_Q9UN86_1_139	Q9UN86	Nuclear transport factor 2 (NTF2) domain	1	139	4	0.25	LTFGTEVSADVLMSYP	wt		274	289	A6NNN8	SLC38A8	Putative sodium-coupled neutral amino acid transporter 8	9606	Homo sapiens		10.4739	7310	6	0.988796	1	6
G3BP2_NTF2_1_Q9UN86_1_139	Q9UN86	Nuclear transport factor 2 (NTF2) domain	1	139	2	0.017	GWASTADPLSNMVLTF	wt		113	128	O43181	NDUFS4	NADH dehydrogenase [ubiquinone] iron-sulfur protein 4, mitochondrial	9606	Homo sapiens		10.343	4517	13	0.996187	0	6
G3BP2_NTF2_1_Q9UN86_1_139	Q9UN86	Nuclear transport factor 2 (NTF2) domain	1	139	2	0.017	GWASTAHPLSNMVLTF	mut	O43181.D119H	113	128	O43181	NDUFS4	NADH dehydrogenase [ubiquinone] iron-sulfur protein 4, mitochondrial	9606	Homo sapiens		0.386828	78	6	0.996074	0	5
G3BP2_NTF2_1_Q9UN86_1_139	Q9UN86	Nuclear transport factor 2 (NTF2) domain	1	139	2	0.2	ITIPVTFESRAQLGGP	wt		179	194	P04792	HSPB1	Heat shock protein beta-1	9606	Homo sapiens		0.010371	4	1	1	2	2
G3BP2_NTF2_1_Q9UN86_1_139	Q9UN86	Nuclear transport factor 2 (NTF2) domain	1	139	3	0.085	VTFESRAQLGGPEAAK	wt		183	198	P04792	HSPB1	Heat shock protein beta-1	9606	Homo sapiens		0.056943	21	2	0.972603	2	5
G3BP2_NTF2_1_Q9UN86_1_139	Q9UN86	Nuclear transport factor 2 (NTF2) domain	1	139	2	0.2	VTRNDVAPTLMSVPRY	wt		782	797	P12830	CDH1	Cadherin-1	9606	Homo sapiens		0.0701619	92	9	0.36194	0	3
G3BP2_NTF2_1_Q9UN86_1_139	Q9UN86	Nuclear transport factor 2 (NTF2) domain	1	139	3	NA	DPLAGTVFVDFGFHLL	mut	P21439.Q1100H	1087	1102	P21439	ABCB4	Phosphatidylcholine translocator ABCB4	9606	Homo sapiens	FGFQLL	0.482504	206	5	0.667514	0	6
G3BP2_NTF2_1_Q9UN86_1_139	Q9UN86	Nuclear transport factor 2 (NTF2) domain	1	139	2	0.33	NLYWLVSKLDRLEASS	mut	P21817.D544Y	542	557	P21817	RYR1	Ryanodine receptor 1	9606	Homo sapiens		0.0636684	59	12	0.301255	1	1
G3BP2_NTF2_1_Q9UN86_1_139	Q9UN86	Nuclear transport factor 2 (NTF2) domain	1	139	3	0.096	AAVSHWQQQSYLDFGI	mut	P35222.S33F	20	35	P35222	CTNNB1	Catenin beta-1	9606	Homo sapiens		0.12454	29	2	0.994026	2	4
G3BP2_NTF2_1_Q9UN86_1_139	Q9UN86	Nuclear transport factor 2 (NTF2) domain	1	139	2	0.12	ISMGYDLGEAEFARIM	wt		783	798	P35609	ACTN2	Alpha-actinin-2	9606	Homo sapiens		0.583552	243	4	0.541021	0	6
G3BP2_NTF2_1_Q9UN86_1_139	Q9UN86	Nuclear transport factor 2 (NTF2) domain	1	139	3	0.065	LPAFQHLLFGEVNNIP	mut	P38398.K1233E	1223	1238	P38398	BRCA1	Breast cancer type 1 susceptibility protein	9606	Homo sapiens		0.0558805	27	2	0.988571	1	5
G3BP2_NTF2_1_Q9UN86_1_139	Q9UN86	Nuclear transport factor 2 (NTF2) domain	1	139	2	0.15	QHLLFGEVNNIPSQST	mut	P38398.K1233E	1227	1242	P38398	BRCA1	Breast cancer type 1 susceptibility protein	9606	Homo sapiens		0.00826968	3	1	1	1	2
G3BP2_NTF2_1_Q9UN86_1_139	Q9UN86	Nuclear transport factor 2 (NTF2) domain	1	139	2	NA	PQLKVAESAQAPAAAH	mut	P38398.S1613C	1603	1618	P38398	BRCA1	Breast cancer type 1 susceptibility protein	9606	Homo sapiens		0.0536023	33	2	0.926829	1	1
G3BP2_NTF2_1_Q9UN86_1_139	Q9UN86	Nuclear transport factor 2 (NTF2) domain	1	139	3	0.1	LLSDYSNFGQFELTTF	mut	P43246.D283Y	279	294	P43246	MSH2	DNA mismatch repair protein Msh2	9606	Homo sapiens	FGQFEL	0.739918	129	26	0.868053	0	6
G3BP2_NTF2_1_Q9UN86_1_139	Q9UN86	Nuclear transport factor 2 (NTF2) domain	1	139	2	0.33	NPHQDLQAQDRAHRVG	mut	P51532.I1193V	1179	1194	P51531	SMARCA2	Probable global transcription activator SNF2L2	9606	Homo sapiens		0.131571	175	4	0.770213	0	2
G3BP2_NTF2_1_Q9UN86_1_139	Q9UN86	Nuclear transport factor 2 (NTF2) domain	1	139	2	0.33	NPHQDLQAQDRAHRVG	mut	P51532.I1193V	1179	1194	P51532	SMARCA4	Transcription activator BRG1	9606	Homo sapiens		0.131571	175	4	0.770213	0	2
G3BP2_NTF2_1_Q9UN86_1_139	Q9UN86	Nuclear transport factor 2 (NTF2) domain	1	139	2	0.33	TPTPFSVKDILNLEQQ	wt		8	23	P52952	NKX2-5	Homeobox protein Nkx-2.5	9606	Homo sapiens		0.0159759	7	1	1	1	2
G3BP2_NTF2_1_Q9UN86_1_139	Q9UN86	Nuclear transport factor 2 (NTF2) domain	1	139	3	0.72	FVNFGVGDLNAVQGPG	mut	P52952.S305G	292	307	P52952	NKX2-5	Homeobox protein Nkx-2.5	9606	Homo sapiens	FGVGDL	0.00807059	5	2	0.925926	2	2
G3BP2_NTF2_1_Q9UN86_1_139	Q9UN86	Nuclear transport factor 2 (NTF2) domain	1	139	3	0.14	FVNFGVGDLNAVQSPG	wt		292	307	P52952	NKX2-5	Homeobox protein Nkx-2.5	9606	Homo sapiens	FGVGDL	0.00536025	3	1	1	2	2
G3BP2_NTF2_1_Q9UN86_1_139	Q9UN86	Nuclear transport factor 2 (NTF2) domain	1	139	3	0.18	GKQLPFIYGDIPPGMV	wt		56	71	Q15858	SCN9A	Sodium channel protein type 9 subunit alpha	9606	Homo sapiens		0.0239211	4	1	1	2	2
G3BP2_NTF2_1_Q9UN86_1_139	Q9UN86	Nuclear transport factor 2 (NTF2) domain	1	139	4	0.18	GKQLPFVYGDIPPGMV	mut	Q15858.I62V	56	71	Q15858	SCN9A	Sodium channel protein type 9 subunit alpha	9606	Homo sapiens		0.115503	22	2	0.913242	1	5
G3BP2_NTF2_1_Q9UN86_1_139	Q9UN86	Nuclear transport factor 2 (NTF2) domain	1	139	4	0.18	PFIYGDIPPGMVSEPL	wt		60	75	Q15858	SCN9A	Sodium channel protein type 9 subunit alpha	9606	Homo sapiens		0.126774	24	2	0.982249	2	6
G3BP2_NTF2_1_Q9UN86_1_139	Q9UN86	Nuclear transport factor 2 (NTF2) domain	1	139	4	0.18	PFVYGDIPPGMVSEPL	mut	Q15858.I62V	60	75	Q15858	SCN9A	Sodium channel protein type 9 subunit alpha	9606	Homo sapiens		0.400202	253	2	0.99067	1	6
G3BP2_NTF2_1_Q9UN86_1_139	Q9UN86	Nuclear transport factor 2 (NTF2) domain	1	139	2	0.77	VYFSYPDSNGMPVWQL	wt		54	69	Q53FT3	HIKESHI	Protein Hikeshi	9606	Homo sapiens		0.0024653	2	1	1	0	3
G3BP2_NTF2_1_Q9UN86_1_139	Q9UN86	Nuclear transport factor 2 (NTF2) domain	1	139	2	0.33	MQSQANQITFGQPGLD	wt		188	203	Q7Z699	SPRED1	Sprouty-related, EVH1 domain-containing protein 1	9606	Homo sapiens	FGQPGL	0.00213429	0	1	1	1	1
G3BP2_NTF2_1_Q9UN86_1_139	Q9UN86	Nuclear transport factor 2 (NTF2) domain	1	139	3	0.11	ANQITFGQPGLDIQSR	wt		192	207	Q7Z699	SPRED1	Sprouty-related, EVH1 domain-containing protein 1	9606	Homo sapiens	FGQPGL	0.00930561	3	1	1	1	3
G3BP2_NTF2_1_Q9UN86_1_139	Q9UN86	Nuclear transport factor 2 (NTF2) domain	1	139	3	0.33	PMDPVTFIQTLPSDLR	wt		3055	3070	Q7Z6Z7	HUWE1	E3 ubiquitin-protein ligase HUWE1	9606	Homo sapiens		0.241806	143	1	1	1	2
G3BP2_NTF2_1_Q9UN86_1_139	Q9UN86	Nuclear transport factor 2 (NTF2) domain	1	139	3	NA	VTFIQTLPSDLARSVL	mut	Q7Z6Z7.R3070C	3059	3074	Q7Z6Z7	HUWE1	E3 ubiquitin-protein ligase HUWE1	9606	Homo sapiens		0.187015	127	2	0.980501	1	5
G3BP2_NTF2_1_Q9UN86_1_139	Q9UN86	Nuclear transport factor 2 (NTF2) domain	1	139	2	0.32	SPASPNEFAFGSYVPS	wt		544	559	Q86VQ0	LCA5	Lebercilin	9606	Homo sapiens		2.36605	4549	2	0.999619	0	5
G3BP2_NTF2_1_Q9UN86_1_139	Q9UN86	Nuclear transport factor 2 (NTF2) domain	1	139	2	0.1	PFGLDFYSSDTEEPAI	mut	Q8N4S9.P59L	56	71	Q8N4S9	MARVELD2	MARVEL domain-containing protein 2	9606	Homo sapiens	FGPDFY	0.0153729	5	1	1	0	3
G3BP2_NTF2_1_Q9UN86_1_139	Q9UN86	Nuclear transport factor 2 (NTF2) domain	1	139	2	0.036	FQDVLLQFLDTQSPML	mut	Q93074.A578S	566	581	Q93074	MED12	Mediator of RNA polymerase II transcription subunit 12	9606	Homo sapiens		0.0227531	11	2	0.851064	1	4	27684187
G3BP2_NTF2_1_Q9UN86_1_139	Q9UN86	Nuclear transport factor 2 (NTF2) domain	1	139	3	0.073	LLQFLDTQAPMLTDPQ	mut	Q93074.R585Q	570	585	Q93074	MED12	Mediator of RNA polymerase II transcription subunit 12	9606	Homo sapiens		0.0877442	25	6	0.890756	1	3	27684187
G3BP2_NTF2_1_Q9UN86_1_139	Q9UN86	Nuclear transport factor 2 (NTF2) domain	1	139	3	0.092	LLQFLDTQSPMLTDPR	mut	Q93074.A578S	570	585	Q93074	MED12	Mediator of RNA polymerase II transcription subunit 12	9606	Homo sapiens		0.196922	54	8	0.722913	1	4	27684187
G3BP2_NTF2_1_Q9UN86_1_139	Q9UN86	Nuclear transport factor 2 (NTF2) domain	1	139	2	0.33	QLSSETGLDMRVVQVW	wt		189	204	Q969G2	LHX4	LIM/homeobox protein Lhx4	9606	Homo sapiens		0.0540687	73	4	0.598425	1	1
G3BP2_NTF2_1_Q9UN86_1_139	Q9UN86	Nuclear transport factor 2 (NTF2) domain	1	139	3	0.22	DKMRHDVGEFPVLFFG	wt		1785	1800	Q96L73	NSD1	Histone-lysine N-methyltransferase, H3 lysine-36 specific	9606	Homo sapiens		0.0146931	6	1	1	6	2
G3BP2_NTF2_1_Q9UN86_1_139	Q9UN86	Nuclear transport factor 2 (NTF2) domain	1	139	3	0.34	DKMRHDVVEFPVLFFG	mut	Q96L73.G1792V	1785	1800	Q96L73	NSD1	Histone-lysine N-methyltransferase, H3 lysine-36 specific	9606	Homo sapiens		0.681257	589	2	0.975364	2	1
G3BP2_NTF2_1_Q9UN86_1_139	Q9UN86	Nuclear transport factor 2 (NTF2) domain	1	139	3	0.051	HDVEEFPVLFFGSNDY	mut	Q96L73.G1792E	1789	1804	Q96L73	NSD1	Histone-lysine N-methyltransferase, H3 lysine-36 specific	9606	Homo sapiens	FGSNDY	0.0484638	16	1	1	5	5
G3BP2_NTF2_1_Q9UN86_1_139	Q9UN86	Nuclear transport factor 2 (NTF2) domain	1	139	4	0.05	HDVGEFPVLFFGSNDY	wt		1789	1804	Q96L73	NSD1	Histone-lysine N-methyltransferase, H3 lysine-36 specific	9606	Homo sapiens	FGSNDY	6.87173	2422	4	0.998125	5	6
G3BP2_NTF2_1_Q9UN86_1_139	Q9UN86	Nuclear transport factor 2 (NTF2) domain	1	139	3	0.05	HDVGEFPVPFFGSNDY	mut	Q96L73.L1797P	1789	1804	Q96L73	NSD1	Histone-lysine N-methyltransferase, H3 lysine-36 specific	9606	Homo sapiens	FGSNDY	0.0153654	2	3	0.910256	2	3
G3BP2_NTF2_1_Q9UN86_1_139	Q9UN86	Nuclear transport factor 2 (NTF2) domain	1	139	4	0.25	LFFGSNDYLWTHQAQV	mut	Q96L73.R1811Q	1797	1812	Q96L73	NSD1	Histone-lysine N-methyltransferase, H3 lysine-36 specific	9606	Homo sapiens	FGSNDY	1.43826	1300	2	0.993677	5	6
G3BP2_NTF2_1_Q9UN86_1_139	Q9UN86	Nuclear transport factor 2 (NTF2) domain	1	139	2	0.25	LFFGSNDYLWTHQARV	wt		1797	1812	Q96L73	NSD1	Histone-lysine N-methyltransferase, H3 lysine-36 specific	9606	Homo sapiens	FGSNDY	0.00234957	4	1	1	5	1
G3BP2_NTF2_1_Q9UN86_1_139	Q9UN86	Nuclear transport factor 2 (NTF2) domain	1	139	2	0.49	PFFGSNDYLWTHQARV	mut	Q96L73.L1797P	1797	1812	Q96L73	NSD1	Histone-lysine N-methyltransferase, H3 lysine-36 specific	9606	Homo sapiens	FGSNDY	0.00825949	7	2	0.888889	2	1
G3BP2_NTF2_1_Q9UN86_1_139	Q9UN86	Nuclear transport factor 2 (NTF2) domain	1	139	2	0.00025	DLLTFGQAQMNFPLGD	mut	Q9H165.C48F	44	59	Q9C0K0	BCL11B	B-cell lymphoma/leukemia 11B	9606	Homo sapiens		49.2176	27206	16	0.867352	0	6
G3BP2_NTF2_1_Q9UN86_1_139	Q9UN86	Nuclear transport factor 2 (NTF2) domain	1	139	3	0.00025	DLLTFGQAQMNFPLGD	mut	Q9H165.C48F	44	59	Q9H165	BCL11A	B-cell lymphoma/leukemia 11A	9606	Homo sapiens		49.2176	27206	16	0.867352	1	6
G3BP2_NTF2_1_Q9UN86_1_139	Q9UN86	Nuclear transport factor 2 (NTF2) domain	1	139	2	0.047	FGQAQMNFPLGDILIF	mut	Q9H165.C48F	48	63	Q9H165	BCL11A	B-cell lymphoma/leukemia 11A	9606	Homo sapiens		0.0240688	23	1	1	1	4
G3BP2_NTF2_1_Q9UN86_1_139	Q9UN86	Nuclear transport factor 2 (NTF2) domain	1	139	2	0.33	QLSSETGLDMRVVQVW	wt		189	204	Q9UBR4	LHX3	LIM/homeobox protein Lhx3	9606	Homo sapiens		0.0540687	73	4	0.598425	1	1
GABARAP_ATG8__O95166_2_115	O95166	Autophagy protein Atg8 ubiquitin like	2	115	2	NA	EDGWWTVERNGQAGFV	mut	O43586.R405C	393	408	O43586	PSTPIP1	Proline-serine-threonine phosphatase-interacting protein 1	9606	Homo sapiens	WWTV	0.0117449	25	6	0.616708	0	3
GABARAP_ATG8__O95166_2_115	O95166	Autophagy protein Atg8 ubiquitin like	2	115	2	0.33	PTLPDISDDKDEWQFL	mut	O43683.S492F	478	493	O43683	BUB1	Mitotic checkpoint serine/threonine-protein kinase BUB1	9606	Homo sapiens	WQSL	0.000571141	3	2	0.997159	2	1
GABARAP_ATG8__O95166_2_115	O95166	Autophagy protein Atg8 ubiquitin like	2	115	3	0.19	DKDEWQFLDQNEDAFE	mut	O43683.S492F	486	501	O43683	BUB1	Mitotic checkpoint serine/threonine-protein kinase BUB1	9606	Homo sapiens	WQSL	0.00134424	4	2	0.982143	2	2
GABARAP_ATG8__O95166_2_115	O95166	Autophagy protein Atg8 ubiquitin like	2	115	2	0.34	WQFLDQNEDAFEAQFQ	mut	O43683.S492F	490	505	O43683	BUB1	Mitotic checkpoint serine/threonine-protein kinase BUB1	9606	Homo sapiens	WQSL	0.000481737	2	4	0.606335	2	1
GABARAP_ATG8__O95166_2_115	O95166	Autophagy protein Atg8 ubiquitin like	2	115	3	0.046	YDEVTAFLGEWGPFQH	mut	O76082.R19H	4	19	O76082	SLC22A5	Solute carrier family 22 member 5	9606	Homo sapiens	YDEV	49.6219	19743	23	0.253072	2	3
GABARAP_ATG8__O95166_2_115	O95166	Autophagy protein Atg8 ubiquitin like	2	115	2	0.34	QAEEVNTEWEKLNLHS	wt		2907	2922	P11532	DMD	Dystrophin	9606	Homo sapiens	WEKL	0.000481737	2	2	0.5625	1	1
GABARAP_ATG8__O95166_2_115	O95166	Autophagy protein Atg8 ubiquitin like	2	115	3	0.14	VNTEWEKLNLHSADWQ	wt		2911	2926	P11532	DMD	Dystrophin	9606	Homo sapiens	WEKL	0.000862498	2	3	0.648148	1	2
GABARAP_ATG8__O95166_2_115	O95166	Autophagy protein Atg8 ubiquitin like	2	115	2	0.081	TVFETLDIGWQLLPIF	mut	P21281.R485P	472	487	P21281	ATP6V1B2	V-type proton ATPase subunit B, brain isoform	9606	Homo sapiens	WQLL	0.0439677	67	9	0.718431	0	3
GABARAP_ATG8__O95166_2_115	O95166	Autophagy protein Atg8 ubiquitin like	2	115	2	NA	DPLAGTVFVDFGFHLL	mut	P21439.Q1100H	1087	1102	P21439	ABCB4	Phosphatidylcholine translocator ABCB4	9606	Homo sapiens	FQLL	0.0692003	83	5	0.319135	0	3
GABARAP_ATG8__O95166_2_115	O95166	Autophagy protein Atg8 ubiquitin like	2	115	3	0.09	EVSQVLKGYDWTLVPM	mut	P48436.A76E	76	91	P48436	SOX9	Transcription factor SOX-9	9606	Homo sapiens	WTLV	0.239697	431	3	0.915648	0	3
GABARAP_ATG8__O95166_2_115	O95166	Autophagy protein Atg8 ubiquitin like	2	115	2	0.33	ADIHDFEIILHRVERA	mut	Q04671.W679R	665	680	Q04671	OCA2	P protein	9606	Homo sapiens		0.051136	98	2	0.832884	0	2
GABARAP_ATG8__O95166_2_115	O95166	Autophagy protein Atg8 ubiquitin like	2	115	3	0.12	GDDDWTHLSSKEVDLS	mut	Q13501.P348L	334	349	Q13501	SQSTM1	Sequestosome-1	9606	Homo sapiens	WTHL	0.00944744	22	7	0.972773	2	3	19250911;20562859;20452972;24582747;26413874;25126726;24089205;32296183;33436498;29426817;31006538;33545068;31625269;23878278;34037656;37219487
GABARAP_ATG8__O95166_2_115	O95166	Autophagy protein Atg8 ubiquitin like	2	115	3	0.12	GDDDWTHLSSKEVDPS	wt		334	349	Q13501	SQSTM1	Sequestosome-1	9606	Homo sapiens	WTHL	0.000862498	2	5	0.986594	1	2	19250911;20562859;20452972;24582747;26413874;25126726;24089205;32296183;33436498;29426817;31006538;33545068;31625269;23878278;34037656;37219487
GABARAP_ATG8__O95166_2_115	O95166	Autophagy protein Atg8 ubiquitin like	2	115	3	0.091	WTHLSSKEVDLSTGEL	mut	Q13501.P348L	338	353	Q13501	SQSTM1	Sequestosome-1	9606	Homo sapiens	WTHL	0.00963916	21	19	0.976004	2	3	19250911;20562859;20452972;24582747;26413874;25126726;24089205;32296183;33436498;29426817;31006538;33545068;31625269;23878278;34037656;37219487
GABARAP_ATG8__O95166_2_115	O95166	Autophagy protein Atg8 ubiquitin like	2	115	2	0.091	WTHLSSKEVDPSTGEL	wt		338	353	Q13501	SQSTM1	Sequestosome-1	9606	Homo sapiens	WTHL	0.000481737	2	2	0.58046	1	1	19250911;20562859;20452972;24582747;26413874;25126726;24089205;32296183;33436498;29426817;31006538;33545068;31625269;23878278;34037656;37219487
GABARAP_ATG8__O95166_2_115	O95166	Autophagy protein Atg8 ubiquitin like	2	115	3	0.22	IVEKHESGTTAWQLVN	mut	Q8WZ42.R29708H	29704	29719	Q8WZ42	TTN	Titin	9606	Homo sapiens	WQLV	0.00683836	10	3	0.685106	2	3	23414517
GABARAP_ATG8__O95166_2_115	O95166	Autophagy protein Atg8 ubiquitin like	2	115	3	0.22	IVEKRESGTTAWQLVN	wt		29704	29719	Q8WZ42	TTN	Titin	9606	Homo sapiens	WQLV	0.0205263	34	9	0.363987	1	3	23414517
GABARAP_ATG8__O95166_2_115	O95166	Autophagy protein Atg8 ubiquitin like	2	115	2	0.78	KHESGTTAWQLVNSSV	mut	Q8WZ42.R29708H	29707	29722	Q8WZ42	TTN	Titin	9606	Homo sapiens	WQLV	0.000571141	3	2	0.476923	2	1	23414517
GABARAP_ATG8__O95166_2_115	O95166	Autophagy protein Atg8 ubiquitin like	2	115	2	0.48	PPAPLAHSDDYVHISL	wt		396	411	Q92574	TSC1	Hamartin	9606	Homo sapiens		0.00105288	3	2	0.736041	2	2
GABARAP_ATG8__O95166_2_115	O95166	Autophagy protein Atg8 ubiquitin like	2	115	2	0.87	LAHSDDYVHISLPQAT	wt		400	415	Q92574	TSC1	Hamartin	9606	Homo sapiens		0.00447983	18	4	0.682678	2	2
GABARAP_ATG8__O95166_2_115	O95166	Autophagy protein Atg8 ubiquitin like	2	115	3	0.051	DDYVHISLPQATVIPP	mut	Q92574.T417I	404	419	Q92574	TSC1	Hamartin	9606	Homo sapiens		47.2304	44895	36	0.778094	4	3
GABARAP_ATG8__O95166_2_115	O95166	Autophagy protein Atg8 ubiquitin like	2	115	3	0.051	DDYVHISLPQATVTPP	wt		404	419	Q92574	TSC1	Hamartin	9606	Homo sapiens		1.42187	1344	10	0.851572	2	3
GABARAP_ATG8__O95166_2_115	O95166	Autophagy protein Atg8 ubiquitin like	2	115	3	0.086	GQARADESTYVLVAHS	mut	Q9BYX4.R822Q	821	836	Q9BYX4	IFIH1	Interferon-induced helicase C domain-containing protein 1	9606	Homo sapiens	YVLV	0.100601	126	3	0.865033	0	3
GABARAP_ATG8__O95166_2_115	O95166	Autophagy protein Atg8 ubiquitin like	2	115	2	0.086	GRARADESTYVLVAHS	wt		821	836	Q9BYX4	IFIH1	Interferon-induced helicase C domain-containing protein 1	9606	Homo sapiens	YVLV	0.0015851	5	3	0.81746	0	2
GABARAP_ATG8__O95166_2_115	O95166	Autophagy protein Atg8 ubiquitin like	2	115	2	0.055	DSLDLNADSWDFVAAI	mut	Q9NSA2.R592W	583	598	Q9NSA2	KCND1	Potassium voltage-gated channel subfamily D member 1	9606	Homo sapiens		0.022432	33	5	0.584061	1	4
GABARAP_ATG8__O95166_2_115	O95166	Autophagy protein Atg8 ubiquitin like	2	115	2	0.03	LNADSWDFVAAIISIP	mut	Q9NSA2.R592W	587	602	Q9NSA2	KCND1	Potassium voltage-gated channel subfamily D member 1	9606	Homo sapiens		0.0418385	35	4	0.8125	1	6
GABARAP_ATG8__O95166_2_115	O95166	Autophagy protein Atg8 ubiquitin like	2	115	3	0.15	GTNQHFVMVEVHHPDS	mut	Q9P202.R728H	716	731	Q9P202	WHRN	Whirlin	9606	Homo sapiens	FVMV	0.0229524	46	3	0.760274	2	3
GABARAP_ATG8__O95166_2_115	O95166	Autophagy protein Atg8 ubiquitin like	2	115	2	0.15	GTNQHFVMVEVHRPDS	wt		716	731	Q9P202	WHRN	Whirlin	9606	Homo sapiens	FVMV	0.00152304	8	1	1	1	1
GABARAP_ATG8__O95166_2_115	O95166	Autophagy protein Atg8 ubiquitin like	2	115	3	0.38	HFVMVEVHHPDSEPDV	mut	Q9P202.R728H	720	735	Q9P202	WHRN	Whirlin	9606	Homo sapiens	FVMV	0.00343864	7	2	0.825	2	2
GABARAP_ATG8__O95166_2_115	O95166	Autophagy protein Atg8 ubiquitin like	2	115	2	0.38	HFVMVEVHRPDSEPDV	wt		720	735	Q9P202	WHRN	Whirlin	9606	Homo sapiens	FVMV	0.00114228	6	1	1	1	1
GABARAP_ATG8__O95166_2_115	O95166	Autophagy protein Atg8 ubiquitin like	2	115	2	0.046	WTPESFIVVEEAGEFS	mut	Q9Y2R2.R620W	620	635	Q9Y2R2	PTPN22	Tyrosine-protein phosphatase non-receptor type 22	9606	Homo sapiens	FIVV	0.0113255	12	2	0.980256	0	3
GABARAPL1_ATG8__Q9H0R8_2_115	Q9H0R8	Autophagy protein Atg8 ubiquitin like	2	115	3	NA	EDGWWTVERNGQAGFV	mut	O43586.R405C	393	408	O43586	PSTPIP1	Proline-serine-threonine phosphatase-interacting protein 1	9606	Homo sapiens	WWTV	0.196822	169	6	0.616708	0	6
GABARAPL1_ATG8__Q9H0R8_2_115	Q9H0R8	Autophagy protein Atg8 ubiquitin like	2	115	3	0.068	PTLPDISDDKDEWQFL	mut	O43683.S492F	478	493	O43683	BUB1	Mitotic checkpoint serine/threonine-protein kinase BUB1	9606	Homo sapiens	WQSL	0.0224481	11	2	0.997159	2	5
GABARAPL1_ATG8__Q9H0R8_2_115	Q9H0R8	Autophagy protein Atg8 ubiquitin like	2	115	3	0.063	DKDEWQFLDQNEDAFE	mut	O43683.S492F	486	501	O43683	BUB1	Mitotic checkpoint serine/threonine-protein kinase BUB1	9606	Homo sapiens	WQSL	0.0181175	9	2	0.982143	2	6
GABARAPL1_ATG8__Q9H0R8_2_115	Q9H0R8	Autophagy protein Atg8 ubiquitin like	2	115	4	0.08	WQFLDQNEDAFEAQFQ	mut	O43683.S492F	490	505	O43683	BUB1	Mitotic checkpoint serine/threonine-protein kinase BUB1	9606	Homo sapiens	WQSL	0.0544772	61	4	0.606335	2	5
GABARAPL1_ATG8__Q9H0R8_2_115	Q9H0R8	Autophagy protein Atg8 ubiquitin like	2	115	3	0.16	QSDKTPEELFHLLGAD	mut	P11166.P485L	474	489	P11166	SLC2A1	Solute carrier family 2, facilitated glucose transporter member 1	9606	Homo sapiens	FHPL	0.130311	73	1	1	0	5
GABARAPL1_ATG8__Q9H0R8_2_115	Q9H0R8	Autophagy protein Atg8 ubiquitin like	2	115	2	0.33	QAEEVNTEWEKLNLHS	wt		2907	2922	P11532	DMD	Dystrophin	9606	Homo sapiens	WEKL	0.00194678	7	2	0.5625	1	1
GABARAPL1_ATG8__Q9H0R8_2_115	Q9H0R8	Autophagy protein Atg8 ubiquitin like	2	115	3	0.054	VNTEWEKLNLHSADWQ	wt		2911	2926	P11532	DMD	Dystrophin	9606	Homo sapiens	WEKL	0.0140531	12	3	0.648148	1	5
GABARAPL1_ATG8__Q9H0R8_2_115	Q9H0R8	Autophagy protein Atg8 ubiquitin like	2	115	3	0.078	LPPEDDTWDNVYYYDE	mut	P12830.R749W	742	757	P12830	CDH1	Cadherin-1	9606	Homo sapiens		0.198758	102	4	0.907358	1	6
GABARAPL1_ATG8__Q9H0R8_2_115	Q9H0R8	Autophagy protein Atg8 ubiquitin like	2	115	3	0.072	TVFETLDIGWQLLPIF	mut	P21281.R485P	472	487	P21281	ATP6V1B2	V-type proton ATPase subunit B, brain isoform	9606	Homo sapiens	WQLL	2.24852	1534	9	0.718431	0	6
GABARAPL1_ATG8__Q9H0R8_2_115	Q9H0R8	Autophagy protein Atg8 ubiquitin like	2	115	2	0.053	AVSKTEDVWVRIEDAP	wt		2650	2665	P25054	APC	Adenomatous polyposis coli protein	9606	Homo sapiens	WVRI	0.00486031	8	3	0.459459	2	3
GABARAPL1_ATG8__Q9H0R8_2_115	Q9H0R8	Autophagy protein Atg8 ubiquitin like	2	115	2	0.031	REFALEDFTFLRDPWN	mut	P35498.G177E	176	191	P35498	SCN1A	Sodium channel protein type 1 subunit alpha	9606	Homo sapiens	FTFL	0.0140581	7	1	1	0	6
GABARAPL1_ATG8__Q9H0R8_2_115	Q9H0R8	Autophagy protein Atg8 ubiquitin like	2	115	2	0.33	TGGIVEEYQLPYYNMV	wt		446	461	P36894	BMPR1A	Bone morphogenetic protein receptor type-1A	9606	Homo sapiens	YNMV	0.222562	400	5	0.202899	1	1
GABARAPL1_ATG8__Q9H0R8_2_115	Q9H0R8	Autophagy protein Atg8 ubiquitin like	2	115	3	0.078	EEFQYIGELQGYDIME	mut	P43246.S860L	852	867	P43246	MSH2	DNA mismatch repair protein Msh2	9606	Homo sapiens	FQYI	0.0586323	56	4	0.958549	0	5
GABARAPL1_ATG8__Q9H0R8_2_115	Q9H0R8	Autophagy protein Atg8 ubiquitin like	2	115	2	0.15	EEFQYIGESQGYDIME	wt		852	867	P43246	MSH2	DNA mismatch repair protein Msh2	9606	Homo sapiens	FQYI	0.0123443	30	1	1	0	3
GABARAPL1_ATG8__Q9H0R8_2_115	Q9H0R8	Autophagy protein Atg8 ubiquitin like	2	115	3	0.018	EVSQVLKGYDWTLVPM	mut	P48436.A76E	76	91	P48436	SOX9	Transcription factor SOX-9	9606	Homo sapiens	WTLV	0.7566	474	3	0.915648	0	6
GABARAPL1_ATG8__Q9H0R8_2_115	Q9H0R8	Autophagy protein Atg8 ubiquitin like	2	115	2	NA	ADGWNQLNYITEELRN	mut	P82251.Y232C	232	247	P82251	SLC7A9	b(0,+)-type amino acid transporter 1	9606	Homo sapiens	WNQL	0.00778978	6	1	1	0	3
GABARAPL1_ATG8__Q9H0R8_2_115	Q9H0R8	Autophagy protein Atg8 ubiquitin like	2	115	2	0.15	YDGWNQLNYITEELRN	wt		232	247	P82251	SLC7A9	b(0,+)-type amino acid transporter 1	9606	Homo sapiens	WNQL	0.0132617	17	4	0.516129	0	4
GABARAPL1_ATG8__Q9H0R8_2_115	Q9H0R8	Autophagy protein Atg8 ubiquitin like	2	115	2	0.15	YDGWNQLNYTTEELRN	mut	P82251.I241T	232	247	P82251	SLC7A9	b(0,+)-type amino acid transporter 1	9606	Homo sapiens	WNQL	0.0435274	58	6	0.299191	0	5
GABARAPL1_ATG8__Q9H0R8_2_115	Q9H0R8	Autophagy protein Atg8 ubiquitin like	2	115	3	0.99	SSQSERGLVEEEWVIV	mut	Q01484.R1582Q	1580	1595	Q01484	ANK2	Ankyrin-2	9606	Homo sapiens	WVIV	0.181547	174	4	0.986814	0	5	20562859;29867141
GABARAPL1_ATG8__Q9H0R8_2_115	Q9H0R8	Autophagy protein Atg8 ubiquitin like	2	115	3	0.29	SSRSERGLVEEEWVIV	wt		1580	1595	Q01484	ANK2	Ankyrin-2	9606	Homo sapiens	WVIV	0.179966	143	8	0.952494	0	6	20562859;29867141
GABARAPL1_ATG8__Q9H0R8_2_115	Q9H0R8	Autophagy protein Atg8 ubiquitin like	2	115	2	0.25	ADIHDFEIIIHRVEWA	mut	Q04671.L674I	665	680	Q04671	OCA2	P protein	9606	Homo sapiens	FEII	0.0120046	25	2	0.992045	0	2
GABARAPL1_ATG8__Q9H0R8_2_115	Q9H0R8	Autophagy protein Atg8 ubiquitin like	2	115	2	0.047	ADIHDFEIILHRVEWA	wt		665	680	Q04671	OCA2	P protein	9606	Homo sapiens	FEII	0.00230747	3	2	0.915888	0	3
GABARAPL1_ATG8__Q9H0R8_2_115	Q9H0R8	Autophagy protein Atg8 ubiquitin like	2	115	2	0.061	FEVVMEKDMVGSLAHD	mut	Q12809.P141L	129	144	Q12809	KCNH2	Potassium voltage-gated channel subfamily H member 2	9606	Homo sapiens	FEVV	0.00429098	3	3	0.810127	0	4
GABARAPL1_ATG8__Q9H0R8_2_115	Q9H0R8	Autophagy protein Atg8 ubiquitin like	2	115	2	0.54	NLLLNEAFVKVPRDDK	mut	Q99958.S125L	123	138	Q12948	FOXC1	Forkhead box protein C1	9606	Homo sapiens	FVKV	0.0201448	18	2	0.447917	0	4
GABARAPL1_ATG8__Q9H0R8_2_115	Q9H0R8	Autophagy protein Atg8 ubiquitin like	2	115	2	0.54	NLSLNEAFVKVPRDDK	wt		123	138	Q12948	FOXC1	Forkhead box protein C1	9606	Homo sapiens	FVKV	0.012334	7	1	1	0	5
GABARAPL1_ATG8__Q9H0R8_2_115	Q9H0R8	Autophagy protein Atg8 ubiquitin like	2	115	3	0.16	MESGNASGGDDDWTHL	mut	Q13501.D329G	326	341	Q13501	SQSTM1	Sequestosome-1	9606	Homo sapiens	WTHL	0.00476426	9	4	0.972689	2	2	19250911;16189514;20562859;21617041;21691068;25416956;32296183;31006538;37219487
GABARAPL1_ATG8__Q9H0R8_2_115	Q9H0R8	Autophagy protein Atg8 ubiquitin like	2	115	4	0.064	GDDDWTHLSSKEVDLS	mut	Q13501.P348L	334	349	Q13501	SQSTM1	Sequestosome-1	9606	Homo sapiens	WTHL	0.760198	726	7	0.972773	2	6	19250911;16189514;20562859;21617041;21691068;25416956;32296183;31006538;37219487
GABARAPL1_ATG8__Q9H0R8_2_115	Q9H0R8	Autophagy protein Atg8 ubiquitin like	2	115	4	0.064	GDDDWTHLSSKEVDPS	wt		334	349	Q13501	SQSTM1	Sequestosome-1	9606	Homo sapiens	WTHL	0.112034	64	5	0.986594	2	5	19250911;16189514;20562859;21617041;21691068;25416956;32296183;31006538;37219487
GABARAPL1_ATG8__Q9H0R8_2_115	Q9H0R8	Autophagy protein Atg8 ubiquitin like	2	115	2	0.047	WTHLSSKEVDLSTGEL	mut	Q13501.P348L	338	353	Q13501	SQSTM1	Sequestosome-1	9606	Homo sapiens	WTHL	0.0280212	25	19	0.976004	2	6	19250911;16189514;20562859;21617041;21691068;25416956;32296183;31006538;37219487
GABARAPL1_ATG8__Q9H0R8_2_115	Q9H0R8	Autophagy protein Atg8 ubiquitin like	2	115	2	NA	FPKGEDFYAVTYHETK	mut	Q13642.C153Y	142	157	Q13642	FHL1	Four and a half LIM domains protein 1	9606	Homo sapiens	FYCV	0	0	1	1	1	0
GABARAPL1_ATG8__Q9H0R8_2_115	Q9H0R8	Autophagy protein Atg8 ubiquitin like	2	115	2	NA	KGEDFYSVTAHETKFA	mut	Q13642.C150S	144	159	Q13642	FHL1	Four and a half LIM domains protein 1	9606	Homo sapiens	FYCV	0	0	1	1	1	0
GABARAPL1_ATG8__Q9H0R8_2_115	Q9H0R8	Autophagy protein Atg8 ubiquitin like	2	115	2	0.093	TEHSTVGLAQQWVQLD	mut	Q13813.D2295V	2283	2298	Q13813	SPTAN1	Spectrin alpha chain, non-erythrocytic 1	9606	Homo sapiens	WDQL	0.00423885	4	6	0.752066	1	3	20562859
GABARAPL1_ATG8__Q9H0R8_2_115	Q9H0R8	Autophagy protein Atg8 ubiquitin like	2	115	2	0.081	WTMVDPVREAREGGLI	mut	Q15526.R137W	137	152	Q15526	SURF1	Surfeit locus protein 1	9606	Homo sapiens		0.450862	381	14	0.784579	0	6
GABARAPL1_ATG8__Q9H0R8_2_115	Q9H0R8	Autophagy protein Atg8 ubiquitin like	2	115	2	0.26	EFTFVDETDQQAVPDV	wt		1863	1878	Q2LD37	KIAA1109	Transmembrane protein KIAA1109	9606	Homo sapiens	FTFV	0.00660135	5	3	0.618182	0	2
GABARAPL1_ATG8__Q9H0R8_2_115	Q9H0R8	Autophagy protein Atg8 ubiquitin like	2	115	4	0.99	SITGTTIREERFEVLH	mut	Q8WZ42.V911I	905	920	Q8WZ42	TTN	Titin	9606	Homo sapiens	FEVL	0.627416	457	1	1	5	5
GABARAPL1_ATG8__Q9H0R8_2_115	Q9H0R8	Autophagy protein Atg8 ubiquitin like	2	115	4	0.88	SITGTTVREEHFEVLH	mut	Q8WZ42.R915H	905	920	Q8WZ42	TTN	Titin	9606	Homo sapiens	FEVL	0.531585	417	4	0.998523	5	6
GABARAPL1_ATG8__Q9H0R8_2_115	Q9H0R8	Autophagy protein Atg8 ubiquitin like	2	115	4	0.99	SITGTTVREERFEVLH	wt		905	920	Q8WZ42	TTN	Titin	9606	Homo sapiens	FEVL	0.613951	452	1	1	2	6
GABARAPL1_ATG8__Q9H0R8_2_115	Q9H0R8	Autophagy protein Atg8 ubiquitin like	2	115	3	0.074	TTIREERFEVLHGREA	mut	Q8WZ42.V911I	909	924	Q8WZ42	TTN	Titin	9606	Homo sapiens	FEVL	0.0116381	7	1	1	5	3
GABARAPL1_ATG8__Q9H0R8_2_115	Q9H0R8	Autophagy protein Atg8 ubiquitin like	2	115	3	0.083	TTVREEHFEVLHGREA	mut	Q8WZ42.R915H	909	924	Q8WZ42	TTN	Titin	9606	Homo sapiens	FEVL	0.019745	13	1	1	5	5
GABARAPL1_ATG8__Q9H0R8_2_115	Q9H0R8	Autophagy protein Atg8 ubiquitin like	2	115	4	0.083	TTVREERFEVLHGREA	wt		909	924	Q8WZ42	TTN	Titin	9606	Homo sapiens	FEVL	0.26432	117	2	0.997589	2	5
GABARAPL1_ATG8__Q9H0R8_2_115	Q9H0R8	Autophagy protein Atg8 ubiquitin like	2	115	3	0.21	EEHFEVLHGREAKVTE	mut	Q8WZ42.R915H	913	928	Q8WZ42	TTN	Titin	9606	Homo sapiens	FEVL	0.0166948	10	1	1	6	5
GABARAPL1_ATG8__Q9H0R8_2_115	Q9H0R8	Autophagy protein Atg8 ubiquitin like	2	115	4	0.21	EERFEVLHGREAKVTE	wt		913	928	Q8WZ42	TTN	Titin	9606	Homo sapiens	FEVL	0.0562564	34	1	1	2	6
GABARAPL1_ATG8__Q9H0R8_2_115	Q9H0R8	Autophagy protein Atg8 ubiquitin like	2	115	2	NA	KNDAGMQEAFTTLSVL	mut	Q8WZ42.A8505T	8495	8510	Q8WZ42	TTN	Titin	9606	Homo sapiens	FATL	0.0350249	36	6	0.998067	0	4
GABARAPL1_ATG8__Q9H0R8_2_115	Q9H0R8	Autophagy protein Atg8 ubiquitin like	2	115	3	0.082	EVTRHEVSAEEEWSYL	mut	Q8WZ42.S10425L	10410	10425	Q8WZ42	TTN	Titin	9606	Homo sapiens		0.0308874	55	1	1	3	4
GABARAPL1_ATG8__Q9H0R8_2_115	Q9H0R8	Autophagy protein Atg8 ubiquitin like	2	115	3	0.1	HEVSAEEEWSYLEEEE	mut	Q8WZ42.S10425L	10414	10429	Q8WZ42	TTN	Titin	9606	Homo sapiens		0.00521855	10	2	0.869565	3	3
GABARAPL1_ATG8__Q9H0R8_2_115	Q9H0R8	Autophagy protein Atg8 ubiquitin like	2	115	4	0.17	AEEEWSYLEEEEGVSI	mut	Q8WZ42.S10425L	10418	10433	Q8WZ42	TTN	Titin	9606	Homo sapiens		0.116574	248	2	0.995349	3	6
GABARAPL1_ATG8__Q9H0R8_2_115	Q9H0R8	Autophagy protein Atg8 ubiquitin like	2	115	3	0.18	IVEKHESGTTAWQLVN	mut	Q8WZ42.R29708H	29704	29719	Q8WZ42	TTN	Titin	9606	Homo sapiens	WQLV	0.0486685	47	3	0.685106	3	4
GABARAPL1_ATG8__Q9H0R8_2_115	Q9H0R8	Autophagy protein Atg8 ubiquitin like	2	115	4	0.18	IVEKRESGTTAWQLVN	wt		29704	29719	Q8WZ42	TTN	Titin	9606	Homo sapiens	WQLV	0.160153	120	9	0.363987	1	6
GABARAPL1_ATG8__Q9H0R8_2_115	Q9H0R8	Autophagy protein Atg8 ubiquitin like	2	115	2	0.58	KHESGTTAWQLVNSSV	mut	Q8WZ42.R29708H	29707	29722	Q8WZ42	TTN	Titin	9606	Homo sapiens	WQLV	0.00171977	5	2	0.476923	2	1
GABARAPL1_ATG8__Q9H0R8_2_115	Q9H0R8	Autophagy protein Atg8 ubiquitin like	2	115	3	0.12	MQESFVEMSSSSFMGI	wt		34218	34233	Q8WZ42	TTN	Titin	9606	Homo sapiens	FMGI	0.060628	51	2	0.964912	2	5
GABARAPL1_ATG8__Q9H0R8_2_115	Q9H0R8	Autophagy protein Atg8 ubiquitin like	2	115	3	0.11	PPAPLAHLDDYVHISL	mut	Q92574.S403L	396	411	Q92574	TSC1	Hamartin	9606	Homo sapiens	YVHI	0.26585	415	4	0.767862	4	5
GABARAPL1_ATG8__Q9H0R8_2_115	Q9H0R8	Autophagy protein Atg8 ubiquitin like	2	115	2	0.11	PPAPLAHSDDYVHISL	wt		396	411	Q92574	TSC1	Hamartin	9606	Homo sapiens	YVHI	0.00580487	8	2	0.736041	2	4
GABARAPL1_ATG8__Q9H0R8_2_115	Q9H0R8	Autophagy protein Atg8 ubiquitin like	2	115	2	0.019	LAHLDDYVHISLPQAT	mut	Q92574.S403L	400	415	Q92574	TSC1	Hamartin	9606	Homo sapiens	YVHI	0.00830678	7	2	0.523885	4	5
GABARAPL1_ATG8__Q9H0R8_2_115	Q9H0R8	Autophagy protein Atg8 ubiquitin like	2	115	3	0.019	LAHSDDYVHISLPQAT	wt		400	415	Q92574	TSC1	Hamartin	9606	Homo sapiens	YVHI	0.108312	126	4	0.682678	2	6
GABARAPL1_ATG8__Q9H0R8_2_115	Q9H0R8	Autophagy protein Atg8 ubiquitin like	2	115	3	5.5e-07	DDYVHISLPQATVIPP	mut	Q92574.T417I	404	419	Q92574	TSC1	Hamartin	9606	Homo sapiens	YVHI	80.4485	33034	36	0.778094	4	6
GABARAPL1_ATG8__Q9H0R8_2_115	Q9H0R8	Autophagy protein Atg8 ubiquitin like	2	115	3	5.5e-07	DDYVHISLPQATVTPP	wt		404	419	Q92574	TSC1	Hamartin	9606	Homo sapiens	YVHI	2.03314	923	10	0.851572	2	6
GABARAPL1_ATG8__Q9H0R8_2_115	Q9H0R8	Autophagy protein Atg8 ubiquitin like	2	115	3	0.13	EDDQRQADQDWYMMDE	mut	Q92620.R324Q	316	331	Q92620	DHX38	Pre-mRNA-splicing factor ATP-dependent RNA helicase PRP16	9606	Homo sapiens		0.0773103	107	1	1	3	3
GABARAPL1_ATG8__Q9H0R8_2_115	Q9H0R8	Autophagy protein Atg8 ubiquitin like	2	115	2	0.13	EDDQRQADRDWYMMDE	wt		316	331	Q92620	DHX38	Pre-mRNA-splicing factor ATP-dependent RNA helicase PRP16	9606	Homo sapiens		0.0159924	12	3	0.842105	2	5
GABARAPL1_ATG8__Q9H0R8_2_115	Q9H0R8	Autophagy protein Atg8 ubiquitin like	2	115	2	0.34	LEDYDADSDFEVLMKT	wt		1334	1349	Q92736	RYR2	Ryanodine receptor 2	9606	Homo sapiens	FEVL	0.000556223	2	1	1	2	1
GABARAPL1_ATG8__Q9H0R8_2_115	Q9H0R8	Autophagy protein Atg8 ubiquitin like	2	115	3	0.2	DADSDFEVLMKTAHGH	wt		1338	1353	Q92736	RYR2	Ryanodine receptor 2	9606	Homo sapiens	FEVL	0.00876003	19	3	0.994398	2	2
GABARAPL1_ATG8__Q9H0R8_2_115	Q9H0R8	Autophagy protein Atg8 ubiquitin like	2	115	2	0.2	DADSDFEVLRKTAHGH	mut	Q92736.M1347R	1338	1353	Q92736	RYR2	Ryanodine receptor 2	9606	Homo sapiens	FEVL	0	0	1	1	2	0
GABARAPL1_ATG8__Q9H0R8_2_115	Q9H0R8	Autophagy protein Atg8 ubiquitin like	2	115	2	1	DFEVLRKTAHGHLVPD	mut	Q92736.M1347R	1342	1357	Q92736	RYR2	Ryanodine receptor 2	9606	Homo sapiens	FEVL	0	0	1	1	2	0
GABARAPL1_ATG8__Q9H0R8_2_115	Q9H0R8	Autophagy protein Atg8 ubiquitin like	2	115	2	0.33	AAAASSPVYVPTTRVG	wt		180	195	Q92908	GATA6	Transcription factor GATA-6	9606	Homo sapiens		2.80777	1806	1	1	1	1
GABARAPL1_ATG8__Q9H0R8_2_115	Q9H0R8	Autophagy protein Atg8 ubiquitin like	2	115	3	0.028	AMDFEVLSTKFEMQDL	mut	Q96JG9.T3016M	3015	3030	Q96JG9	ZNF469	Zinc finger protein 469	9606	Homo sapiens	FEVL	0.00737506	9	4	0.993875	1	5
GABARAPL1_ATG8__Q9H0R8_2_115	Q9H0R8	Autophagy protein Atg8 ubiquitin like	2	115	2	0.031	REFALEDFTFLRDPWN	mut	P35498.G177E	176	191	Q99250	SCN2A	Sodium channel protein type 2 subunit alpha	9606	Homo sapiens	FTFL	0.0140581	7	1	1	0	6
GABARAPL1_ATG8__Q9H0R8_2_115	Q9H0R8	Autophagy protein Atg8 ubiquitin like	2	115	2	0.34	AQQDSYEFVSPSPPAN	mut	Q99728.D190N	175	190	Q99728	BARD1	BRCA1-associated RING domain protein 1	9606	Homo sapiens	YEFV	0.00292165	2	2	0.333333	0	2
GABARAPL1_ATG8__Q9H0R8_2_115	Q9H0R8	Autophagy protein Atg8 ubiquitin like	2	115	2	0.54	NLLLNEAFVKVPRDDK	mut	Q99958.S125L	123	138	Q99958	FOXC2	Forkhead box protein C2	9606	Homo sapiens	FVKV	0.0201448	18	2	0.447917	0	4
GABARAPL1_ATG8__Q9H0R8_2_115	Q9H0R8	Autophagy protein Atg8 ubiquitin like	2	115	2	0.54	NLSLNEAFVKVPRDDK	wt		123	138	Q99958	FOXC2	Forkhead box protein C2	9606	Homo sapiens	FVKV	0.012334	7	1	1	0	5
GABARAPL1_ATG8__Q9H0R8_2_115	Q9H0R8	Autophagy protein Atg8 ubiquitin like	2	115	2	0.33	DDEDFIWVQENIDEII	wt		3543	3558	Q99996	AKAP9	A-kinase anchor protein 9	9606	Homo sapiens	FIWV	0.000922271	3	1	1	1	1
GABARAPL1_ATG8__Q9H0R8_2_115	Q9H0R8	Autophagy protein Atg8 ubiquitin like	2	115	2	0.029	DWIQLQYSQSLIEKDQ	mut	Q9BWT7.R404W	403	418	Q9BWT7	CARD10	Caspase recruitment domain-containing protein 10	9606	Homo sapiens		0.106528	138	3	0.981949	0	5
GABARAPL1_ATG8__Q9H0R8_2_115	Q9H0R8	Autophagy protein Atg8 ubiquitin like	2	115	3	0.026	GQARADESTYVLVAHS	mut	Q9BYX4.R822Q	821	836	Q9BYX4	IFIH1	Interferon-induced helicase C domain-containing protein 1	9606	Homo sapiens	YVLV	0.614442	377	3	0.865033	0	6
GABARAPL1_ATG8__Q9H0R8_2_115	Q9H0R8	Autophagy protein Atg8 ubiquitin like	2	115	2	0.026	GRARADESTYVLVAHS	wt		821	836	Q9BYX4	IFIH1	Interferon-induced helicase C domain-containing protein 1	9606	Homo sapiens	YVLV	0.0408869	28	3	0.81746	0	3
GABARAPL1_ATG8__Q9H0R8_2_115	Q9H0R8	Autophagy protein Atg8 ubiquitin like	2	115	2	0.084	VSKAEEEFFNIIFAEL	mut	Q9GZS0.D554N	545	560	Q9GZS0	DNAI2	Dynein intermediate chain 2, axonemal	9606	Homo sapiens	FAEL	0.144458	135	4	0.886486	0	5
GABARAPL1_ATG8__Q9H0R8_2_115	Q9H0R8	Autophagy protein Atg8 ubiquitin like	2	115	3	0.0071	DSLDLNADSWDFVAAI	mut	Q9NSA2.R592W	583	598	Q9NSA2	KCND1	Potassium voltage-gated channel subfamily D member 1	9606	Homo sapiens		0.140846	106	5	0.584061	1	6
GABARAPL1_ATG8__Q9H0R8_2_115	Q9H0R8	Autophagy protein Atg8 ubiquitin like	2	115	3	0.04	LNADSWDFVAAIISIP	mut	Q9NSA2.R592W	587	602	Q9NSA2	KCND1	Potassium voltage-gated channel subfamily D member 1	9606	Homo sapiens		0.0666228	80	4	0.8125	1	5
GABARAPL1_ATG8__Q9H0R8_2_115	Q9H0R8	Autophagy protein Atg8 ubiquitin like	2	115	2	0.031	REFALEDFTFLRDPWN	mut	P35498.G177E	176	191	Q9NY46	SCN3A	Sodium channel protein type 3 subunit alpha	9606	Homo sapiens	FTFL	0.0140581	7	1	1	0	6
GABARAPL1_ATG8__Q9H0R8_2_115	Q9H0R8	Autophagy protein Atg8 ubiquitin like	2	115	2	0.071	GTNQHFVMVEVHHPDS	mut	Q9P202.R728H	716	731	Q9P202	WHRN	Whirlin	9606	Homo sapiens	FVMV	0.0112529	21	3	0.760274	1	4
GABARAPL1_ATG8__Q9H0R8_2_115	Q9H0R8	Autophagy protein Atg8 ubiquitin like	2	115	2	0.0073	RTPESFIVVEEAGEFS	wt		620	635	Q9Y2R2	PTPN22	Tyrosine-protein phosphatase non-receptor type 22	9606	Homo sapiens	FIVV	0.00481537	14	1	1	1	1
GABARAPL1_ATG8__Q9H0R8_2_115	Q9H0R8	Autophagy protein Atg8 ubiquitin like	2	115	4	0.0073	WTPESFIVVEEAGEFS	mut	Q9Y2R2.R620W	620	635	Q9Y2R2	PTPN22	Tyrosine-protein phosphatase non-receptor type 22	9606	Homo sapiens	FIVV	0.234744	197	2	0.980256	1	6
GABARAPL1_ATG8__Q9H0R8_2_115	Q9H0R8	Autophagy protein Atg8 ubiquitin like	2	115	2	0.37	QTTIQDDPEQFEVIKQ	mut	Q9Y6D5.V630I	627	642	Q9Y6D5	ARFGEF2	Brefeldin A-inhibited guanine nucleotide-exchange protein 2	9606	Homo sapiens	FEVI	0.00256898	5	2	0.8	0	2
GABARAPL1_ATG8__Q9H0R8_2_115	Q9H0R8	Autophagy protein Atg8 ubiquitin like	2	115	2	0.37	QTTVQDDPEQFEVIKQ	wt		627	642	Q9Y6D5	ARFGEF2	Brefeldin A-inhibited guanine nucleotide-exchange protein 2	9606	Homo sapiens	FEVI	0.0171795	14	2	0.826087	0	2
GABARAPL2_ATG8__P60520_2_115	P60520	Autophagy protein Atg8 ubiquitin like	2	115	2	NA	EDGWWTVERNGQAGFV	mut	O43586.R405C	393	408	O43586	PSTPIP1	Proline-serine-threonine phosphatase-interacting protein 1	9606	Homo sapiens	WWTV	0.0147743	23	6	0.616708	0	6
GABARAPL2_ATG8__P60520_2_115	P60520	Autophagy protein Atg8 ubiquitin like	2	115	3	0.062	PTLPDISDDKDEWQFL	mut	O43683.S492F	478	493	O43683	BUB1	Mitotic checkpoint serine/threonine-protein kinase BUB1	9606	Homo sapiens	WQSL	0.00175541	3	2	0.997159	2	3
GABARAPL2_ATG8__P60520_2_115	P60520	Autophagy protein Atg8 ubiquitin like	2	115	2	0.34	DISDDKDEWQYLDQNE	mut	O43683.S492Y	482	497	O43683	BUB1	Mitotic checkpoint serine/threonine-protein kinase BUB1	9606	Homo sapiens	WQSL	0.000366994	2	1	1	2	1
GABARAPL2_ATG8__P60520_2_115	P60520	Autophagy protein Atg8 ubiquitin like	2	115	3	0.2	DKDEWQFLDQNEDAFE	mut	O43683.S492F	486	501	O43683	BUB1	Mitotic checkpoint serine/threonine-protein kinase BUB1	9606	Homo sapiens	WQSL	0.00560131	22	2	0.982143	2	3
GABARAPL2_ATG8__P60520_2_115	P60520	Autophagy protein Atg8 ubiquitin like	2	115	2	0.27	STISPYYRQSLFRTVL	wt		42	57	P02489	CRYAA	Alpha-crystallin A chain	9606	Homo sapiens	FRTV	0.0854189	195	3	0.891358	0	3
GABARAPL2_ATG8__P60520_2_115	P60520	Autophagy protein Atg8 ubiquitin like	2	115	2	0.24	ATYPRLLEGEDAHLSS	mut	P02533.R416P	413	428	P02533	KRT14	Keratin, type I cytoskeletal 14	9606	Homo sapiens		0.71446	341	4	0.971744	0	3	20562859
GABARAPL2_ATG8__P60520_2_115	P60520	Autophagy protein Atg8 ubiquitin like	2	115	2	0.24	ATYPRLLEGEDAHLSS	mut	P02533.R416P	413	428	P08779	KRT16	Keratin, type I cytoskeletal 16	9606	Homo sapiens		0.71446	341	4	0.971744	0	3	20562859
GABARAPL2_ATG8__P60520_2_115	P60520	Autophagy protein Atg8 ubiquitin like	2	115	2	0.00087	DDWIVDDDGIGYVEDG	wt		76	91	P09884	POLA1	DNA polymerase alpha catalytic subunit	9606	Homo sapiens		0.0690777	60	2	0.771978	0	6
GABARAPL2_ATG8__P60520_2_115	P60520	Autophagy protein Atg8 ubiquitin like	2	115	2	0.33	WEVVEEINGNNYVYID	mut	P10721.K558E	557	572	P10721	KIT	Mast/stem cell growth factor receptor Kit	9606	Homo sapiens	WKVV	0.000550491	3	3	0.515152	2	1
GABARAPL2_ATG8__P60520_2_115	P60520	Autophagy protein Atg8 ubiquitin like	2	115	2	1	WKVGEEINGNNYVYID	mut	P10721.V560G	557	572	P10721	KIT	Mast/stem cell growth factor receptor Kit	9606	Homo sapiens	WKVV	0	0	1	1	1	0
GABARAPL2_ATG8__P60520_2_115	P60520	Autophagy protein Atg8 ubiquitin like	2	115	2	1	VDEEINGNNYVYIDPT	mut	P10721.V560D	559	574	P10721	KIT	Mast/stem cell growth factor receptor Kit	9606	Homo sapiens		0	0	1	1	3	0
GABARAPL2_ATG8__P60520_2_115	P60520	Autophagy protein Atg8 ubiquitin like	2	115	2	1	VVEEINGNNYVYIDLT	mut	P10721.P573L	559	574	P10721	KIT	Mast/stem cell growth factor receptor Kit	9606	Homo sapiens		0	0	1	1	1	0
GABARAPL2_ATG8__P60520_2_115	P60520	Autophagy protein Atg8 ubiquitin like	2	115	3	0.0037	TVFETLDIGWQLLPIF	mut	P21281.R485P	472	487	P21281	ATP6V1B2	V-type proton ATPase subunit B, brain isoform	9606	Homo sapiens	WQLL	0.082021	87	9	0.718431	0	6
GABARAPL2_ATG8__P60520_2_115	P60520	Autophagy protein Atg8 ubiquitin like	2	115	2	0.16	APFLPNHPVISLKRNE	wt		777	792	P23378	GLDC	Glycine dehydrogenase (decarboxylating), mitochondrial	9606	Homo sapiens		0.0627399	154	2	0.984674	0	2
GABARAPL2_ATG8__P60520_2_115	P60520	Autophagy protein Atg8 ubiquitin like	2	115	2	0.15	PIVFRVLAGEWIETMW	mut	P35498.L942P	942	957	P35498	SCN1A	Sodium channel protein type 1 subunit alpha	9606	Homo sapiens	FRVL	0.00095716	3	1	1	0	2
GABARAPL2_ATG8__P60520_2_115	P60520	Autophagy protein Atg8 ubiquitin like	2	115	2	0.29	RELFEFFANNTTIHGA	wt		56	71	P37088	SCNN1A	Amiloride-sensitive sodium channel subunit alpha	9606	Homo sapiens		0.0554139	131	2	0.805714	0	2
GABARAPL2_ATG8__P60520_2_115	P60520	Autophagy protein Atg8 ubiquitin like	2	115	2	0.072	YSAAWVLLAPTWHTSA	mut	P41180.L13P	4	19	P41180	CASR	Extracellular calcium-sensing receptor	9606	Homo sapiens	WVLL	0.0142094	26	1	1	0	3
GABARAPL2_ATG8__P60520_2_115	P60520	Autophagy protein Atg8 ubiquitin like	2	115	2	0.16	EEFQYIGELQGYDIME	mut	P43246.S860L	852	867	P43246	MSH2	DNA mismatch repair protein Msh2	9606	Homo sapiens	FQYI	0.00334625	12	4	0.958549	0	2
GABARAPL2_ATG8__P60520_2_115	P60520	Autophagy protein Atg8 ubiquitin like	2	115	3	0.00012	EVSQVLKGYDWTLVPM	mut	P48436.A76E	76	91	P48436	SOX9	Transcription factor SOX-9	9606	Homo sapiens	WTLV	0.357913	349	3	0.915648	0	6
GABARAPL2_ATG8__P60520_2_115	P60520	Autophagy protein Atg8 ubiquitin like	2	115	2	0.44	QWKKWEVVAEQAWKGG	mut	P54098.R1047Q	1037	1052	P54098	POLG	DNA polymerase subunit gamma-1	9606	Homo sapiens	WEVV	0.00246023	4	2	0.458333	0	4
GABARAPL2_ATG8__P60520_2_115	P60520	Autophagy protein Atg8 ubiquitin like	2	115	2	0.06	QWYLADIFTTAVDIRW	mut	P63252.R67W	66	81	P63252	KCNJ2	Inward rectifier potassium channel 2	9606	Homo sapiens		0.0338567	58	2	0.389313	2	5
GABARAPL2_ATG8__P60520_2_115	P60520	Autophagy protein Atg8 ubiquitin like	2	115	2	0.68	YDGWNQLNYITEELRN	wt		232	247	P82251	SLC7A9	b(0,+)-type amino acid transporter 1	9606	Homo sapiens	WNQL	0.00127343	2	4	0.516129	0	2
GABARAPL2_ATG8__P60520_2_115	P60520	Autophagy protein Atg8 ubiquitin like	2	115	2	0.62	ADIHDFEIIIHRVEWA	mut	Q04671.L674I	665	680	Q04671	OCA2	P protein	9606	Homo sapiens	FEII	0.00840579	10	2	0.992045	0	4
GABARAPL2_ATG8__P60520_2_115	P60520	Autophagy protein Atg8 ubiquitin like	2	115	2	0.021	ADIHDFEIILHRVEWA	wt		665	680	Q04671	OCA2	P protein	9606	Homo sapiens	FEII	0.0111876	21	2	0.915888	0	4
GABARAPL2_ATG8__P60520_2_115	P60520	Autophagy protein Atg8 ubiquitin like	2	115	2	0.28	ADIHDFVIILHRVEWA	mut	Q04671.E671V	665	680	Q04671	OCA2	P protein	9606	Homo sapiens	FEII	0.00462485	5	2	0.777778	0	2
GABARAPL2_ATG8__P60520_2_115	P60520	Autophagy protein Atg8 ubiquitin like	2	115	2	0.016	FEVVMEKDMVGSLAHD	mut	Q12809.P141L	129	144	Q12809	KCNH2	Potassium voltage-gated channel subfamily H member 2	9606	Homo sapiens	FEVV	0.00701679	6	3	0.810127	0	5
GABARAPL2_ATG8__P60520_2_115	P60520	Autophagy protein Atg8 ubiquitin like	2	115	2	0.016	FEVVMEKDMVGSPAHD	wt		129	144	Q12809	KCNH2	Potassium voltage-gated channel subfamily H member 2	9606	Homo sapiens	FEVV	0.00116524	2	2	0.705882	0	2
GABARAPL2_ATG8__P60520_2_115	P60520	Autophagy protein Atg8 ubiquitin like	2	115	3	0.34	GDDDWTHLSSKEVDLS	mut	Q13501.P348L	334	349	Q13501	SQSTM1	Sequestosome-1	9606	Homo sapiens	WTHL	0.012972	22	7	0.972773	1	2	17353931;19250911;16189514;20562859;21900206;21460636;24582747;25416956;21516116;24089205;32296183;33436498;29426817;31006538;32296703;33545068;37219487
GABARAPL2_ATG8__P60520_2_115	P60520	Autophagy protein Atg8 ubiquitin like	2	115	2	0.34	GDDDWTHLSSKEVDPS	wt		334	349	Q13501	SQSTM1	Sequestosome-1	9606	Homo sapiens	WTHL	0.00211555	4	5	0.986594	1	1	17353931;19250911;16189514;20562859;21900206;21460636;24582747;25416956;21516116;24089205;32296183;33436498;29426817;31006538;32296703;33545068;37219487
GABARAPL2_ATG8__P60520_2_115	P60520	Autophagy protein Atg8 ubiquitin like	2	115	3	2.2e-05	WTHLSSKEVDLSTGEL	mut	Q13501.P348L	338	353	Q13501	SQSTM1	Sequestosome-1	9606	Homo sapiens	WTHL	0.035389	38	19	0.976004	1	6	17353931;19250911;16189514;20562859;21900206;21460636;24582747;25416956;21516116;24089205;32296183;33436498;29426817;31006538;32296703;33545068;37219487
GABARAPL2_ATG8__P60520_2_115	P60520	Autophagy protein Atg8 ubiquitin like	2	115	2	0.33	TEHSTVGLAQQWVQLD	mut	Q13813.D2295V	2283	2298	Q13813	SPTAN1	Spectrin alpha chain, non-erythrocytic 1	9606	Homo sapiens	WDQL	0.000906438	2	6	0.752066	2	1	20562859
GABARAPL2_ATG8__P60520_2_115	P60520	Autophagy protein Atg8 ubiquitin like	2	115	3	0.023	TVGLAQQWVQLDQLGM	mut	Q13813.D2295V	2287	2302	Q13813	SPTAN1	Spectrin alpha chain, non-erythrocytic 1	9606	Homo sapiens	WDQL	0.00623329	6	3	0.913043	2	5	20562859
GABARAPL2_ATG8__P60520_2_115	P60520	Autophagy protein Atg8 ubiquitin like	2	115	2	0.14	VQLDQLGMRMQHNLEQ	mut	Q13813.D2295V	2295	2310	Q13813	SPTAN1	Spectrin alpha chain, non-erythrocytic 1	9606	Homo sapiens		0.0166296	8	2	0.933333	2	2	20562859
GABARAPL2_ATG8__P60520_2_115	P60520	Autophagy protein Atg8 ubiquitin like	2	115	2	0.15	PIVFRVLAGEWIETMW	mut	P35498.L942P	942	957	Q15858	SCN9A	Sodium channel protein type 9 subunit alpha	9606	Homo sapiens	FRVL	0.00095716	3	1	1	0	2
GABARAPL2_ATG8__P60520_2_115	P60520	Autophagy protein Atg8 ubiquitin like	2	115	2	0.015	EFTFVDETDQQAVPDV	wt		1863	1878	Q2LD37	KIAA1109	Transmembrane protein KIAA1109	9606	Homo sapiens	FTFV	0.00868925	11	3	0.618182	0	5
GABARAPL2_ATG8__P60520_2_115	P60520	Autophagy protein Atg8 ubiquitin like	2	115	2	0.32	SVAGHLSTSTTVSSSG	wt		60	75	Q7Z3K3	POGZ	Pogo transposable element with ZNF domain	9606	Homo sapiens		1.77141	1056	9	0.763671	0	4
GABARAPL2_ATG8__P60520_2_115	P60520	Autophagy protein Atg8 ubiquitin like	2	115	3	0.042	TTVREERFEVLHGREA	wt		909	924	Q8WZ42	TTN	Titin	9606	Homo sapiens	FEVL	0.00648168	6	2	0.997589	1	4
GABARAPL2_ATG8__P60520_2_115	P60520	Autophagy protein Atg8 ubiquitin like	2	115	2	0.33	EERFEVLHGREAKVTE	wt		913	928	Q8WZ42	TTN	Titin	9606	Homo sapiens	FEVL	0.00079825	2	1	1	1	1
GABARAPL2_ATG8__P60520_2_115	P60520	Autophagy protein Atg8 ubiquitin like	2	115	3	0.028	IVEKHESGTTAWQLVN	mut	Q8WZ42.R29708H	29704	29719	Q8WZ42	TTN	Titin	9606	Homo sapiens	WQLV	0.0126746	16	3	0.685106	3	6
GABARAPL2_ATG8__P60520_2_115	P60520	Autophagy protein Atg8 ubiquitin like	2	115	2	0.0092	IVEKRELGTTAWQLVN	mut	Q8WZ42.S29710L	29704	29719	Q8WZ42	TTN	Titin	9606	Homo sapiens	WQLV	0.000346033	2	1	1	3	1
GABARAPL2_ATG8__P60520_2_115	P60520	Autophagy protein Atg8 ubiquitin like	2	115	4	0.028	IVEKRESGTTAWQLVN	wt		29704	29719	Q8WZ42	TTN	Titin	9606	Homo sapiens	WQLV	0.0662298	58	9	0.363987	1	6
GABARAPL2_ATG8__P60520_2_115	P60520	Autophagy protein Atg8 ubiquitin like	2	115	3	0.19	KHESGTTAWQLVNSSV	mut	Q8WZ42.R29708H	29707	29722	Q8WZ42	TTN	Titin	9606	Homo sapiens	WQLV	0.00855666	7	2	0.476923	3	6
GABARAPL2_ATG8__P60520_2_115	P60520	Autophagy protein Atg8 ubiquitin like	2	115	2	0.001	PPAPLAHLDDYVHISL	mut	Q92574.S403L	396	411	Q92574	TSC1	Hamartin	9606	Homo sapiens		0.0422665	61	4	0.767862	4	6
GABARAPL2_ATG8__P60520_2_115	P60520	Autophagy protein Atg8 ubiquitin like	2	115	2	0.001	PPAPLAHSDDYVHISL	wt		396	411	Q92574	TSC1	Hamartin	9606	Homo sapiens		0.00411391	3	2	0.736041	2	3
GABARAPL2_ATG8__P60520_2_115	P60520	Autophagy protein Atg8 ubiquitin like	2	115	2	0.2	LAHLDDYVHISLPQAT	mut	Q92574.S403L	400	415	Q92574	TSC1	Hamartin	9606	Homo sapiens		0.00257331	4	2	0.523885	4	3
GABARAPL2_ATG8__P60520_2_115	P60520	Autophagy protein Atg8 ubiquitin like	2	115	2	0.2	LAHSDDYVHISLPQAT	wt		400	415	Q92574	TSC1	Hamartin	9606	Homo sapiens		0.0166049	52	4	0.682678	2	4
GABARAPL2_ATG8__P60520_2_115	P60520	Autophagy protein Atg8 ubiquitin like	2	115	3	1.1e-10	DDYVHISLPQATVIPP	mut	Q92574.T417I	404	419	Q92574	TSC1	Hamartin	9606	Homo sapiens		91.3356	48528	36	0.778094	4	6
GABARAPL2_ATG8__P60520_2_115	P60520	Autophagy protein Atg8 ubiquitin like	2	115	3	1.1e-10	DDYVHISLPQATVTPP	wt		404	419	Q92574	TSC1	Hamartin	9606	Homo sapiens		1.47442	1471	10	0.851572	2	6
GABARAPL2_ATG8__P60520_2_115	P60520	Autophagy protein Atg8 ubiquitin like	2	115	2	0.15	PIVFRVLAGEWIETMW	mut	P35498.L942P	942	957	Q99250	SCN2A	Sodium channel protein type 2 subunit alpha	9606	Homo sapiens	FRVL	0.00095716	3	1	1	0	2
GABARAPL2_ATG8__P60520_2_115	P60520	Autophagy protein Atg8 ubiquitin like	2	115	2	0.091	GQARADESTYVLVAHS	mut	Q9BYX4.R822Q	821	836	Q9BYX4	IFIH1	Interferon-induced helicase C domain-containing protein 1	9606	Homo sapiens		0.101547	49	3	0.865033	0	5
GABARAPL2_ATG8__P60520_2_115	P60520	Autophagy protein Atg8 ubiquitin like	2	115	2	0.16	DSLDLNADSWDFVAAI	mut	Q9NSA2.R592W	583	598	Q9NSA2	KCND1	Potassium voltage-gated channel subfamily D member 1	9606	Homo sapiens		0.0015341	5	5	0.584061	1	2
GABARAPL2_ATG8__P60520_2_115	P60520	Autophagy protein Atg8 ubiquitin like	2	115	2	0.0012	LNADSWDFVAAIISIP	mut	Q9NSA2.R592W	587	602	Q9NSA2	KCND1	Potassium voltage-gated channel subfamily D member 1	9606	Homo sapiens		0.0245749	28	4	0.8125	1	6
GABARAPL2_ATG8__P60520_2_115	P60520	Autophagy protein Atg8 ubiquitin like	2	115	2	0.0033	WSLEDLDLSGEEVQRL	mut	Q9NVR5.S8W	8	23	Q9NVR5	DNAAF2	Protein kintoun	9606	Homo sapiens		0.163503	111	2	0.995614	0	6
GABARAPL2_ATG8__P60520_2_115	P60520	Autophagy protein Atg8 ubiquitin like	2	115	2	0.15	PIVFRVLAGEWIETMW	mut	P35498.L942P	942	957	Q9NY46	SCN3A	Sodium channel protein type 3 subunit alpha	9606	Homo sapiens	FRVL	0.00095716	3	1	1	0	2
GABARAPL2_ATG8__P60520_2_115	P60520	Autophagy protein Atg8 ubiquitin like	2	115	3	0.031	GTNQHFVMVEVHHPDS	mut	Q9P202.R728H	716	731	Q9P202	WHRN	Whirlin	9606	Homo sapiens	FVMV	0.120872	106	3	0.760274	1	6
GABARAPL2_ATG8__P60520_2_115	P60520	Autophagy protein Atg8 ubiquitin like	2	115	2	0.075	HFVMVEVHHPDSEPDV	mut	Q9P202.R728H	720	735	Q9P202	WHRN	Whirlin	9606	Homo sapiens	FVMV	0.00871574	8	2	0.825	1	3
GABARAPL2_ATG8__P60520_2_115	P60520	Autophagy protein Atg8 ubiquitin like	2	115	2	0.15	PIVFRVLAGEWIETMW	mut	P35498.L942P	942	957	Q9UQD0	SCN8A	Sodium channel protein type 8 subunit alpha	9606	Homo sapiens	FRVL	0.00095716	3	1	1	0	2
GABARAPL2_ATG8__P60520_2_115	P60520	Autophagy protein Atg8 ubiquitin like	2	115	2	0.12	WTPESFIVVEEAGEFS	mut	Q9Y2R2.R620W	620	635	Q9Y2R2	PTPN22	Tyrosine-protein phosphatase non-receptor type 22	9606	Homo sapiens	FIVV	0.00864802	10	2	0.980256	0	3
GEF_Sec7__Q9Y6D5_639_829	Q9Y6D5	Sec7 domain	639	829	2	0.0011	EGVWLTETGMALLRNL	wt		1588	1603	O14686	KMT2D	Histone-lysine N-methyltransferase 2D	9606	Homo sapiens		54.8381	29477	10	0.994087	0	6
GEF_Sec7__Q9Y6D5_639_829	Q9Y6D5	Sec7 domain	639	829	2	0.0011	KGVWLTETGMALLRNL	mut	O14686.E1588K	1588	1603	O14686	KMT2D	Histone-lysine N-methyltransferase 2D	9606	Homo sapiens		0.411656	21	2	0.753247	0	6
GEF_Sec7__Q9Y6D5_639_829	Q9Y6D5	Sec7 domain	639	829	2	0.13	LKEIRTQYEVMASSNM	mut	P14136.A244V	235	250	P14136	GFAP	Glial fibrillary acidic protein	9606	Homo sapiens		0.210873	42	1	1	0	6
GEF_Sec7__Q9Y6D5_639_829	Q9Y6D5	Sec7 domain	639	829	2	0.28	LTEIRTQYEAMASSNM	mut	P14136.K236T	235	250	P14136	GFAP	Glial fibrillary acidic protein	9606	Homo sapiens		0.963123	88	3	0.945455	0	6
GEF_Sec7__Q9Y6D5_639_829	Q9Y6D5	Sec7 domain	639	829	2	0.034	QQISAMKLHISQLQHE	mut	Q14203.R1101K	1095	1110	Q14203	DCTN1	Dynactin subunit 1	9606	Homo sapiens		20.5408	13731	4	0.999173	0	6
GEF_Sec7__Q9Y6D5_639_829	Q9Y6D5	Sec7 domain	639	829	2	0.27	LRAKVAQLQTDYDALK	wt		1082	1097	Q66GS9	CEP135	Centrosomal protein of 135 kDa	9606	Homo sapiens		17.377	67274	5	0.999575	0	2
GGA1_VHS__Q9UJY5_1_157	Q9UJY5	VHS domain	1	157	3	NA	AGLPYAWNADTDLVSW	mut	O60828.Y65C	60	75	O60828	PQBP1	Polyglutamine-binding protein 1	9606	Homo sapiens	DTDLV	0.0450655	29	3	0.711864	1	3
GGA1_VHS__Q9UJY5_1_157	Q9UJY5	VHS domain	1	157	2	NA	YAWNADTDLVSWLSPH	mut	O60828.Y65C	64	79	O60828	PQBP1	Polyglutamine-binding protein 1	9606	Homo sapiens	DTDLV	0.00427579	4	6	0.297561	1	1
GGA1_VHS__Q9UJY5_1_157	Q9UJY5	VHS domain	1	157	3	0.14	YYWNADTDLVSWLSPH	wt		64	79	O60828	PQBP1	Polyglutamine-binding protein 1	9606	Homo sapiens	DTDLV	0.00451517	2	29	0.2069	1	2
GGA1_VHS__Q9UJY5_1_157	Q9UJY5	VHS domain	1	157	2	0.047	DMDDVVDADEYLILQQ	mut	P00533.P1019L	1006	1021	P00533	EGFR	Epidermal growth factor receptor	9606	Homo sapiens	DEYLI	0.0146368	7	3	0.62963	0	3	29358589
GGA1_VHS__Q9UJY5_1_157	Q9UJY5	VHS domain	1	157	4	0.028	SHGPDAKLLAGGEDVA	wt		603	618	P04629	NTRK1	High affinity nerve growth factor receptor	9606	Homo sapiens	DAKLL	0.0658543	44	1	1	1	3	26446845
GGA1_VHS__Q9UJY5_1_157	Q9UJY5	VHS domain	1	157	4	0.028	SHGPDAKLLAVGEDVA	mut	P04629.G613V	603	618	P04629	NTRK1	High affinity nerve growth factor receptor	9606	Homo sapiens	DAKLL	0.558961	200	1	1	1	5	26446845
GGA1_VHS__Q9UJY5_1_157	Q9UJY5	VHS domain	1	157	4	0.46	SYGPDAKLLAGGEDVA	mut	P04629.H604Y	603	618	P04629	NTRK1	High affinity nerve growth factor receptor	9606	Homo sapiens	DAKLL	0.144954	89	3	0.915033	1	3	26446845
GGA1_VHS__Q9UJY5_1_157	Q9UJY5	VHS domain	1	157	4	0.11	DAKLLAVGEDVAPGPL	mut	P04629.G613V	607	622	P04629	NTRK1	High affinity nerve growth factor receptor	9606	Homo sapiens	DAKLL	0.429101	245	1	1	1	5	26446845
GGA1_VHS__Q9UJY5_1_157	Q9UJY5	VHS domain	1	157	3	0.5	LSPFPSQAMDDLMLSP	mut	P04637.L35F	32	47	P04637	TP53	Cellular tumor antigen p53	9606	Homo sapiens	DDLML	1.16932	220	1	1	0	5	37219487
GGA1_VHS__Q9UJY5_1_157	Q9UJY5	VHS domain	1	157	3	0.23	LSPLPSQAMDDLMLSP	wt		32	47	P04637	TP53	Cellular tumor antigen p53	9606	Homo sapiens	DDLML	1.6967	425	1	1	0	5	37219487
GGA1_VHS__Q9UJY5_1_157	Q9UJY5	VHS domain	1	157	3	0.23	LSTLPSQAMDDLMLSP	mut	P04637.P34T	32	47	P04637	TP53	Cellular tumor antigen p53	9606	Homo sapiens	DDLML	3.77253	1188	2	0.999412	0	5	37219487
GGA1_VHS__Q9UJY5_1_157	Q9UJY5	VHS domain	1	157	2	0.31	SQEAASSFGDDRLLIE	wt		246	261	P05165	PCCA	Propionyl-CoA carboxylase alpha chain, mitochondrial	9606	Homo sapiens	DDRLL	0.0266458	24	1	1	1	2
GGA1_VHS__Q9UJY5_1_157	Q9UJY5	VHS domain	1	157	2	0.13	DVKLLYPVSKYQQDQV	wt		421	436	P27986	PIK3R1	Phosphatidylinositol 3-kinase regulatory subunit alpha	9606	Homo sapiens	DVKLL	0.124493	73	1	1	0	3
GGA1_VHS__Q9UJY5_1_157	Q9UJY5	VHS domain	1	157	4	0.042	QQELDDLLVDLDHQRQ	wt		1419	1434	P35579	MYH9	Myosin-9	9606	Homo sapiens	DDLLV	2.65081	900	3	0.997563	1	5
GGA1_VHS__Q9UJY5_1_157	Q9UJY5	VHS domain	1	157	2	0.042	QQELDGLLVDLDHQRQ	mut	P35579.D1424G	1419	1434	P35579	MYH9	Myosin-9	9606	Homo sapiens	DDLLV	0	0	1	1	1	0
GGA1_VHS__Q9UJY5_1_157	Q9UJY5	VHS domain	1	157	4	0.1	DDLLVDLDHQRQSAAN	wt		1423	1438	P35579	MYH9	Myosin-9	9606	Homo sapiens	DDLLV	3.2698	1805	1	1	1	5
GGA1_VHS__Q9UJY5_1_157	Q9UJY5	VHS domain	1	157	4	0.31	VNKATYASVGDQELLQ	wt		191	206	P38398	BRCA1	Breast cancer type 1 susceptibility protein	9606	Homo sapiens	DQELL	0.150841	131	1	1	2	2
GGA1_VHS__Q9UJY5_1_157	Q9UJY5	VHS domain	1	157	4	0.01	TYASVGDQELLQITPQ	wt		195	210	P38398	BRCA1	Breast cancer type 1 susceptibility protein	9606	Homo sapiens	DQELL	2.80674	845	2	0.996381	2	5
GGA1_VHS__Q9UJY5_1_157	Q9UJY5	VHS domain	1	157	4	0.28	VGDQELLQITPQGTRD	wt		199	214	P38398	BRCA1	Breast cancer type 1 susceptibility protein	9606	Homo sapiens	DQELL	0.25114	180	2	0.986784	2	3
GGA1_VHS__Q9UJY5_1_157	Q9UJY5	VHS domain	1	157	3	0.28	VGDQELLQITPQGTRG	mut	P38398.D214G	199	214	P38398	BRCA1	Breast cancer type 1 susceptibility protein	9606	Homo sapiens	DQELL	0.0106366	5	1	1	2	3
GGA1_VHS__Q9UJY5_1_157	Q9UJY5	VHS domain	1	157	2	1	DISSGRARQQDEEMLK	mut	P40692.E433K	418	433	P40692	MLH1	DNA mismatch repair protein Mlh1	9606	Homo sapiens	DEEML	0	0	1	1	2	0
GGA1_VHS__Q9UJY5_1_157	Q9UJY5	VHS domain	1	157	3	0.17	GRARQQDEEMLQLPAP	mut	P40692.E433Q	422	437	P40692	MLH1	DNA mismatch repair protein Mlh1	9606	Homo sapiens	DEEML	0.00469339	3	1	1	2	2
GGA1_VHS__Q9UJY5_1_157	Q9UJY5	VHS domain	1	157	4	0.28	QQDEEMLELPAPAEVT	mut	P40692.A441T	426	441	P40692	MLH1	DNA mismatch repair protein Mlh1	9606	Homo sapiens	DEEML	0.649944	156	1	1	2	5
GGA1_VHS__Q9UJY5_1_157	Q9UJY5	VHS domain	1	157	4	0.22	QQDEEMLELPAPAKVA	mut	P40692.E439K	426	441	P40692	MLH1	DNA mismatch repair protein Mlh1	9606	Homo sapiens	DEEML	0.795296	296	1	1	2	4
GGA1_VHS__Q9UJY5_1_157	Q9UJY5	VHS domain	1	157	4	0.052	QQDEEMLQLPAPAEVA	mut	P40692.E433Q	426	441	P40692	MLH1	DNA mismatch repair protein Mlh1	9606	Homo sapiens	DEEML	0.213137	30	2	0.998624	2	5
GGA1_VHS__Q9UJY5_1_157	Q9UJY5	VHS domain	1	157	2	0.25	DAFHHHVHDDDLLSSS	mut	P50402.Q133H	128	143	P50402	EMD	Emerin	9606	Homo sapiens	DDDLL	0.00451517	2	1	1	0	2
GGA1_VHS__Q9UJY5_1_157	Q9UJY5	VHS domain	1	157	3	0.25	DAFHHQVHDDDLLSSS	wt		128	143	P50402	EMD	Emerin	9606	Homo sapiens	DDDLL	0.0598917	45	2	0.967213	0	3
GGA1_VHS__Q9UJY5_1_157	Q9UJY5	VHS domain	1	157	3	0.32	HPDEDDTLVDSPAVTP	mut	P98161.E3632D	3623	3638	P98161	PKD1	Polycystin-1	9606	Homo sapiens	DDTLV	0.768938	435	1	1	1	3
GGA1_VHS__Q9UJY5_1_157	Q9UJY5	VHS domain	1	157	3	0.18	DDTLVDSPAVTPVSAR	mut	P98161.E3632D	3627	3642	P98161	PKD1	Polycystin-1	9606	Homo sapiens	DDTLV	0.122976	84	1	1	1	3
GGA1_VHS__Q9UJY5_1_157	Q9UJY5	VHS domain	1	157	4	0.23	QDVEDINILSLTDEEP	wt		178	193	Q07889	SOS1	Son of sevenless homolog 1	9606	Homo sapiens	DINIL	0.487728	160	1	1	1	3
GGA1_VHS__Q9UJY5_1_157	Q9UJY5	VHS domain	1	157	2	0.23	QDVEDINVLSLTDEEP	mut	Q07889.I185V	178	193	Q07889	SOS1	Son of sevenless homolog 1	9606	Homo sapiens	DINIL	0.00356591	3	1	1	1	1
GGA1_VHS__Q9UJY5_1_157	Q9UJY5	VHS domain	1	157	4	0.099	DINILSLTDEEPSTSG	wt		182	197	Q07889	SOS1	Son of sevenless homolog 1	9606	Homo sapiens	DINIL	0.321278	138	1	1	1	5
GGA1_VHS__Q9UJY5_1_157	Q9UJY5	VHS domain	1	157	2	0.33	EELLSDMKADVTLLPA	mut	Q12873.R1881L	1869	1884	Q12873	CHD3	Chromodomain-helicase-DNA-binding protein 3	9606	Homo sapiens		0.713416	473	1	1	0	2
GGA1_VHS__Q9UJY5_1_157	Q9UJY5	VHS domain	1	157	2	0.33	EELLSDMKADVTLLPA	mut	Q12873.R1881L	1869	1884	Q14839	CHD4	Chromodomain-helicase-DNA-binding protein 4	9606	Homo sapiens		0.713416	473	1	1	0	2
GGA1_VHS__Q9UJY5_1_157	Q9UJY5	VHS domain	1	157	3	0.22	GGRWISDSHEDTGILD	mut	Q14896.R282W	279	294	Q14896	MYBPC3	Myosin-binding protein C, cardiac-type	9606	Homo sapiens	DTGIL	1.85377	820	2	0.994955	0	5
GGA1_VHS__Q9UJY5_1_157	Q9UJY5	VHS domain	1	157	2	0.14	DDSDDDPVLIPGARYQ	mut	Q58WW2.R670Q	655	670	Q58WW2	DCAF6	DDB1- and CUL4-associated factor 6	9606	Homo sapiens	DPVLI	0.010219	5	1	1	0	2
GGA1_VHS__Q9UJY5_1_157	Q9UJY5	VHS domain	1	157	3	0.64	DSLEPVTEINEDSVLI	mut	Q86YC2.P210L	208	223	Q86YC2	PALB2	Partner and localizer of BRCA2	9606	Homo sapiens	DSVLI	0.120234	73	1	1	0	3
GGA1_VHS__Q9UJY5_1_157	Q9UJY5	VHS domain	1	157	3	0.64	DSPEPVTEINEDSVLI	wt		208	223	Q86YC2	PALB2	Partner and localizer of BRCA2	9606	Homo sapiens	DSVLI	0.0814576	33	1	1	0	3
GGA1_VHS__Q9UJY5_1_157	Q9UJY5	VHS domain	1	157	2	NA	VAQNSKQSGEDSKMLV	mut	Q8NEZ4.C394S	390	405	Q8NEZ4	KMT2C	Histone-lysine N-methyltransferase 2C	9606	Homo sapiens	DSKML	0.0180607	8	1	1	0	2
GGA1_VHS__Q9UJY5_1_157	Q9UJY5	VHS domain	1	157	2	0.26	PDLPLLTALTQDQEFA	wt		224	239	Q8TCU4	ALMS1	Alstrom syndrome protein 1	9606	Homo sapiens	DLPLL	0.0227764	10	2	0.928571	0	3
GGA1_VHS__Q9UJY5_1_157	Q9UJY5	VHS domain	1	157	2	0.26	PDLPLLTALTQDQKFA	mut	Q8TCU4.E237K	224	239	Q8TCU4	ALMS1	Alstrom syndrome protein 1	9606	Homo sapiens	DLPLL	0.00903033	4	1	1	0	2
GGA1_VHS__Q9UJY5_1_157	Q9UJY5	VHS domain	1	157	2	0.33	EELLSDMKADVTLLPA	mut	Q12873.R1881L	1869	1884	Q8TDI0	CHD5	Chromodomain-helicase-DNA-binding protein 5	9606	Homo sapiens		0.713416	473	1	1	0	2
GGA1_VHS__Q9UJY5_1_157	Q9UJY5	VHS domain	1	157	4	0.31	VTKTSVTLTWDPPLLD	wt		22890	22905	Q8WZ42	TTN	Titin	9606	Homo sapiens	DPPLL	0.236253	133	1	1	1	3
GGA1_VHS__Q9UJY5_1_157	Q9UJY5	VHS domain	1	157	3	0.31	VTKTYVTLTWDPPLLD	mut	Q8WZ42.S22894Y	22890	22905	Q8WZ42	TTN	Titin	9606	Homo sapiens	DPPLL	0.0073268	5	1	1	1	2
GGA1_VHS__Q9UJY5_1_157	Q9UJY5	VHS domain	1	157	3	0.16	YVTLTWDPPLLDGGSK	mut	Q8WZ42.S22894Y	22894	22909	Q8WZ42	TTN	Titin	9606	Homo sapiens	DPPLL	0.0165639	11	2	0.88	1	3
GGA1_VHS__Q9UJY5_1_157	Q9UJY5	VHS domain	1	157	3	NA	AWNIAGTSENDDQLLF	mut	Q92785.C330W	329	344	Q92785	DPF2	Zinc finger protein ubi-d4	9606	Homo sapiens	DDQLL	1.52512	783	2	0.998673	0	5
GGA1_VHS__Q9UJY5_1_157	Q9UJY5	VHS domain	1	157	2	0.76	SWEDAALLTEANLPAP	wt		351	366	Q96G97	BSCL2	Seipin	9606	Homo sapiens	DAALL	0.0105336	8	1	1	0	2
GGA1_VHS__Q9UJY5_1_157	Q9UJY5	VHS domain	1	157	2	0.76	SWEDAALLTEANPPAP	mut	Q96G97.L363P	351	366	Q96G97	BSCL2	Seipin	9606	Homo sapiens	DAALL	0.0140995	8	1	1	0	3
GGA1_VHS__Q9UJY5_1_157	Q9UJY5	VHS domain	1	157	2	0.26	HQDKRDDVLIGLKSAA	mut	Q96H96.T267A	253	268	Q96H96	COQ2	4-hydroxybenzoate polyprenyltransferase, mitochondrial	9606	Homo sapiens	DDVLI	0.0161595	9	2	0.295082	0	3
GGA1_VHS__Q9UJY5_1_157	Q9UJY5	VHS domain	1	157	3	0.26	HQDKRDDVLIGLKSTA	wt		253	268	Q96H96	COQ2	4-hydroxybenzoate polyprenyltransferase, mitochondrial	9606	Homo sapiens	DDVLI	0.55089	591	2	0.997268	0	4
GGA1_VHS__Q9UJY5_1_157	Q9UJY5	VHS domain	1	157	3	0.29	IFGSAKASQEADSVLI	mut	Q96RR1.N585S	573	588	Q96RR1	TWNK	Twinkle protein, mitochondrial	9606	Homo sapiens	DNVLI	0.0197909	17	1	1	2	2
GGA1_VHS__Q9UJY5_1_157	Q9UJY5	VHS domain	1	157	2	0.027	AKASQEADNVLILQDR	wt		577	592	Q96RR1	TWNK	Twinkle protein, mitochondrial	9606	Homo sapiens	DNVLI	0.00962052	9	1	1	2	1
GGA1_VHS__Q9UJY5_1_157	Q9UJY5	VHS domain	1	157	4	0.027	AKASQEADSVLILQDR	mut	Q96RR1.N585S	577	592	Q96RR1	TWNK	Twinkle protein, mitochondrial	9606	Homo sapiens	DNVLI	0.423445	351	5	0.970537	2	5
GGA1_VHS__Q9UJY5_1_157	Q9UJY5	VHS domain	1	157	2	0.34	QEADSVLILQDRKLVT	mut	Q96RR1.N585S	581	596	Q96RR1	TWNK	Twinkle protein, mitochondrial	9606	Homo sapiens	DRKLV	0.00534474	5	1	1	2	1
GGA1_VHS__Q9UJY5_1_157	Q9UJY5	VHS domain	1	157	3	NA	IFALAVEDIETDTELL	mut	Q9NQX1.Y107C	105	120	Q9NQX1	PRDM5	PR domain zinc finger protein 5	9606	Homo sapiens	DTELL	53.7958	21333	8	0.998136	0	5
GGA1_VHS__Q9UJY5_1_157	Q9UJY5	VHS domain	1	157	3	0.15	KLASNLGVEDENLLAG	mut	Q9NW08.V523E	513	528	Q9NW08	POLR3B	DNA-directed RNA polymerase III subunit RPC2	9606	Homo sapiens	DVNLL	0.0141775	9	1	1	1	3
GGA1_VHS__Q9UJY5_1_157	Q9UJY5	VHS domain	1	157	4	0.11	KLASNLGVEDVNLLRG	mut	Q9NW08.C527R	513	528	Q9NW08	POLR3B	DNA-directed RNA polymerase III subunit RPC2	9606	Homo sapiens	DVNLL	1.97213	1121	1	1	1	5
GGA1_VHS__Q9UJY5_1_157	Q9UJY5	VHS domain	1	157	4	0.19	NLGVEDVNLLRGEELS	mut	Q9NW08.C527R	517	532	Q9NW08	POLR3B	DNA-directed RNA polymerase III subunit RPC2	9606	Homo sapiens	DVNLL	5.39542	3423	2	0.999346	1	5
GGA3_VHS__Q9NZ52_1_166	Q9NZ52	VHS domain	1	166	2	NA	YAWNADTDLVSWLSPH	mut	O60828.Y65C	64	79	O60828	PQBP1	Polyglutamine-binding protein 1	9606	Homo sapiens	DTDLV	0.0265648	38	6	0.297561	0	3
GGA3_VHS__Q9NZ52_1_166	Q9NZ52	VHS domain	1	166	3	0.12	YYWNADTDLVSWLSPH	wt		64	79	O60828	PQBP1	Polyglutamine-binding protein 1	9606	Homo sapiens	DTDLV	18.6166	17159	29	0.2069	0	5
GGA3_VHS__Q9NZ52_1_166	Q9NZ52	VHS domain	1	166	3	0.18	LSPFPSQAMDDLMLSP	mut	P04637.L35F	32	47	P04637	TP53	Cellular tumor antigen p53	9606	Homo sapiens	DDLML	0.255051	71	1	1	0	4	37219487
GGA3_VHS__Q9NZ52_1_166	Q9NZ52	VHS domain	1	166	3	0.19	LSPLPSQAMDDLMLSP	wt		32	47	P04637	TP53	Cellular tumor antigen p53	9606	Homo sapiens	DDLML	0.0514616	54	1	1	0	3	37219487
GGA3_VHS__Q9NZ52_1_166	Q9NZ52	VHS domain	1	166	3	0.19	LSTLPSQAMDDLMLSP	mut	P04637.P34T	32	47	P04637	TP53	Cellular tumor antigen p53	9606	Homo sapiens	DDLML	0.493725	73	2	0.999412	0	5	37219487
GGA3_VHS__Q9NZ52_1_166	Q9NZ52	VHS domain	1	166	2	0.33	SVAPRTAAEPRSPGPV	wt		8	23	P20807	CAPN3	Calpain-3	9606	Homo sapiens		0.249973	16	1	1	2	1
GGA3_VHS__Q9NZ52_1_166	Q9NZ52	VHS domain	1	166	2	0.24	LLQVDTFKGWMDIMYA	mut	P35498.A1429D	1425	1440	P35498	SCN1A	Sodium channel protein type 1 subunit alpha	9606	Homo sapiens		8.05057	2637	28	0.85658	0	5
GGA3_VHS__Q9NZ52_1_166	Q9NZ52	VHS domain	1	166	2	0.24	LLQVDTFKGWMDIMYA	mut	P35498.A1429D	1425	1440	P35499	SCN4A	Sodium channel protein type 4 subunit alpha	9606	Homo sapiens		8.05057	2637	28	0.85658	0	5
GGA3_VHS__Q9NZ52_1_166	Q9NZ52	VHS domain	1	166	4	0.038	QQELDDLLVDLDHQRQ	wt		1419	1434	P35579	MYH9	Myosin-9	9606	Homo sapiens	DDLLV	0.391319	131	3	0.997563	1	5
GGA3_VHS__Q9NZ52_1_166	Q9NZ52	VHS domain	1	166	3	0.056	DDLLVDLDHQRQSAAN	wt		1423	1438	P35579	MYH9	Myosin-9	9606	Homo sapiens	DDLLV	0.0256891	25	1	1	1	3
GGA3_VHS__Q9NZ52_1_166	Q9NZ52	VHS domain	1	166	2	0.26	TYASVGDQELLQITPQ	wt		195	210	P38398	BRCA1	Breast cancer type 1 susceptibility protein	9606	Homo sapiens	DQELL	0.041322	27	2	0.996381	0	2
GGA3_VHS__Q9NZ52_1_166	Q9NZ52	VHS domain	1	166	3	0.023	QQDEEMLELPAPAEVT	mut	P40692.A441T	426	441	P40692	MLH1	DNA mismatch repair protein Mlh1	9606	Homo sapiens	DEEML	1.26646	498	1	1	0	6
GGA3_VHS__Q9NZ52_1_166	Q9NZ52	VHS domain	1	166	3	0.091	QQDEEMLELPAPAKVA	mut	P40692.E439K	426	441	P40692	MLH1	DNA mismatch repair protein Mlh1	9606	Homo sapiens	DEEML	5.70579	449	1	1	0	6
GGA3_VHS__Q9NZ52_1_166	Q9NZ52	VHS domain	1	166	3	0.19	QQDEEMLQLPAPAEVA	mut	P40692.E433Q	426	441	P40692	MLH1	DNA mismatch repair protein Mlh1	9606	Homo sapiens	DEEML	13.8541	1213	2	0.998624	0	6
GGA3_VHS__Q9NZ52_1_166	Q9NZ52	VHS domain	1	166	2	0.24	LLQVDTFKGWMDIMYA	mut	P35498.A1429D	1425	1440	Q14524	SCN5A	Sodium channel protein type 5 subunit alpha	9606	Homo sapiens		8.05057	2637	28	0.85658	0	5
GGA3_VHS__Q9NZ52_1_166	Q9NZ52	VHS domain	1	166	2	0.0066	GGRWISDSHEDTGILD	mut	Q14896.R282W	279	294	Q14896	MYBPC3	Myosin-binding protein C, cardiac-type	9606	Homo sapiens		0.31775	178	2	0.994955	0	5
GGA3_VHS__Q9NZ52_1_166	Q9NZ52	VHS domain	1	166	2	0.13	RSDQIYWYWPEDNVAE	mut	Q8WZ42.R2123Q	2120	2135	Q8WZ42	TTN	Titin	9606	Homo sapiens		0.275169	128	9	0.575385	0	4
GGA3_VHS__Q9NZ52_1_166	Q9NZ52	VHS domain	1	166	2	0.17	YVTLTWDPPLLDGGSK	mut	Q8WZ42.S22894Y	22894	22909	Q8WZ42	TTN	Titin	9606	Homo sapiens	DPPLL	0.00384064	4	2	0.88	0	2
GGA3_VHS__Q9NZ52_1_166	Q9NZ52	VHS domain	1	166	2	0.33	KRESGTTAWQLVNSSV	wt		29707	29722	Q8WZ42	TTN	Titin	9606	Homo sapiens		0.0954064	13	7	0.289855	1	1
GGA3_VHS__Q9NZ52_1_166	Q9NZ52	VHS domain	1	166	3	NA	AWNIAGTSENDDQLLF	mut	Q92785.C330W	329	344	Q92785	DPF2	Zinc finger protein ubi-d4	9606	Homo sapiens	DDQLL	0.168737	55	2	0.998673	0	5
GGA3_VHS__Q9NZ52_1_166	Q9NZ52	VHS domain	1	166	2	0.24	LLQVDTFKGWMDIMYA	mut	P35498.A1429D	1425	1440	Q99250	SCN2A	Sodium channel protein type 2 subunit alpha	9606	Homo sapiens		8.05057	2637	28	0.85658	0	5
GGA3_VHS__Q9NZ52_1_166	Q9NZ52	VHS domain	1	166	2	NA	IFALAVEDIETDTELL	mut	Q9NQX1.Y107C	105	120	Q9NQX1	PRDM5	PR domain zinc finger protein 5	9606	Homo sapiens	DTELL	0.00815402	4	8	0.998136	0	2
GGA3_VHS__Q9NZ52_1_166	Q9NZ52	VHS domain	1	166	2	0.24	LLQVDTFKGWMDIMYA	mut	P35498.A1429D	1425	1440	Q9NY46	SCN3A	Sodium channel protein type 3 subunit alpha	9606	Homo sapiens		8.05057	2637	28	0.85658	0	5
GGA3_VHS__Q9NZ52_1_166	Q9NZ52	VHS domain	1	166	2	0.24	LLQVDTFKGWMDIMYA	mut	P35498.A1429D	1425	1440	Q9UQD0	SCN8A	Sodium channel protein type 8 subunit alpha	9606	Homo sapiens		8.05057	2637	28	0.85658	0	5
GGA3_VHS__Q9NZ52_1_166	Q9NZ52	VHS domain	1	166	2	0.22	EVQPRNWLLFAAHATN	mut	Q9Y5U8.K72E	72	87	Q9Y5U8	MPC1	Mitochondrial pyruvate carrier 1	9606	Homo sapiens		0.0259532	6	1	1	1	2
GGA3_VHS__Q9NZ52_1_166	Q9NZ52	VHS domain	1	166	2	0.24	LLQVDTFKGWMDIMYA	mut	P35498.A1429D	1425	1440	Q9Y5Y9	SCN10A	Sodium channel protein type 10 subunit alpha	9606	Homo sapiens		8.05057	2637	28	0.85658	0	5
GRAP2_SH3_2_O75791_274_329	O75791	SH3 domain	274	329	3	0.25	TTVRPAKPPVVDRYLK	mut	O95630.S236Y	223	238	O95630	STAMBP	STAM-binding protein	9606	Homo sapiens		5.32509	1543	1	1	4	6	16730941;10224278;12176364;12773374;16189514;20159979;26186194;28514442;33961781;31515488
GRAP2_SH3_2_O75791_274_329	O75791	SH3 domain	274	329	3	0.25	TTVRPAKPPVVDRSLK	wt		223	238	O95630	STAMBP	STAM-binding protein	9606	Homo sapiens		0.0554249	50	1	1	2	5	16730941;10224278;12176364;12773374;16189514;20159979;26186194;28514442;33961781;31515488
GRAP2_SH3_2_O75791_274_329	O75791	SH3 domain	274	329	3	0.015	PAKPPVVDRFLKPGAL	mut	O95630.S236F	227	242	O95630	STAMBP	STAM-binding protein	9606	Homo sapiens		3.14539	1884	2	0.996917	4	6	16730941;10224278;12176364;12773374;16189514;20159979;26186194;28514442;33961781;31515488
GRAP2_SH3_2_O75791_274_329	O75791	SH3 domain	274	329	3	0.17	PAKPPVVDRSLKPGAL	wt		227	242	O95630	STAMBP	STAM-binding protein	9606	Homo sapiens		0.122486	211	1	1	2	5	16730941;10224278;12176364;12773374;16189514;20159979;26186194;28514442;33961781;31515488
GRAP2_SH3_2_O75791_274_329	O75791	SH3 domain	274	329	2	0.94	PVVDRFLKPGALSNSE	mut	O95630.S236F	231	246	O95630	STAMBP	STAM-binding protein	9606	Homo sapiens		0.0205519	23	1	1	4	4	16730941;10224278;12176364;12773374;16189514;20159979;26186194;28514442;33961781;31515488
GRAP2_SH3_2_O75791_274_329	O75791	SH3 domain	274	329	2	0.0011	PVVDRSLKPGALSNSE	wt		231	246	O95630	STAMBP	STAM-binding protein	9606	Homo sapiens		0.021377	26	1	1	2	6	16730941;10224278;12176364;12773374;16189514;20159979;26186194;28514442;33961781;31515488
GRAP2_SH3_2_O75791_274_329	O75791	SH3 domain	274	329	2	0.06	LDTALSKIGEKSLFPK	mut	P08397.T78P	64	79	P08397	HMBS	Porphobilinogen deaminase	9606	Homo sapiens		17.4435	14895	3	0.999374	0	4
GRAP2_SH3_2_O75791_274_329	O75791	SH3 domain	274	329	2	0.033	QPIDYSLKYPTDIPSS	mut	P25054.A1184P	1175	1190	P25054	APC	Adenomatous polyposis coli protein	9606	Homo sapiens		0.0642233	68	1	1	0	4
GRAP2_SH3_2_O75791_274_329	O75791	SH3 domain	274	329	3	3e-05	STAAAPPSYDRVTKPI	wt		1978	1993	P35498	SCN1A	Sodium channel protein type 1 subunit alpha	9606	Homo sapiens		68.1182	27186	37	0.310552	4	6
GRAP2_SH3_2_O75791_274_329	O75791	SH3 domain	274	329	3	3e-05	STAAAPPSYDRVTKPV	mut	P35498.I1993V	1978	1993	P35498	SCN1A	Sodium channel protein type 1 subunit alpha	9606	Homo sapiens		1.16516	883	7	0.428433	2	6
GRAP2_SH3_2_O75791_274_329	O75791	SH3 domain	274	329	2	0.049	APPSYDRVTKPVVEKH	mut	P35498.I1993V	1982	1997	P35498	SCN1A	Sodium channel protein type 1 subunit alpha	9606	Homo sapiens		0.0199427	38	3	0.270042	2	4
GRAP2_SH3_2_O75791_274_329	O75791	SH3 domain	274	329	2	0.18	QLGMRMQHNLEQQIQA	wt		2299	2314	Q13813	SPTAN1	Spectrin alpha chain, non-erythrocytic 1	9606	Homo sapiens		2.56789	998	2	0.997246	0	2
GRAP2_SH3_2_O75791_274_329	O75791	SH3 domain	274	329	2	0.013	PEPVRASKPAPPPEAL	mut	Q15772.Q2233E	2220	2235	Q15772	SPEG	Striated muscle preferentially expressed protein kinase	9606	Homo sapiens		1.38282	1175	2	0.95043	0	6
GRAP2_SH3_2_O75791_274_329	O75791	SH3 domain	274	329	2	0.013	PEPVRASKPAPPPQAL	wt		2220	2235	Q15772	SPEG	Striated muscle preferentially expressed protein kinase	9606	Homo sapiens		0.125715	144	2	0.355612	0	5
GRAP2_SH3_2_O75791_274_329	O75791	SH3 domain	274	329	2	0.0021	PPPPLPPREPFAPSLG	mut	Q9UQB3.P224L	220	235	Q9UQB3	CTNND2	Catenin delta-2	9606	Homo sapiens		0.102598	72	27	0.824724	0	5
GST___P08515_1_218	P08515	Glutathione S-transferase, N-terminal domain	1	218	2	0.25	VYIDRVRSVETENAGL	mut	P02545.L52V	44	59	P02545	LMNA	Prelamin-A/C	9606	Homo sapiens		0.170462	206	19	0.256127	0	2
GST___P08515_1_218	P08515	Glutathione S-transferase, N-terminal domain	1	218	2	0.35	TVAKLVEAHTNFGFQP	mut	P51168.E580K	577	592	P51168	SCNN1B	Amiloride-sensitive sodium channel subunit beta	9606	Homo sapiens		3.43742	4694	41	0.301639	0	2
GST___P08515_1_218	P08515	Glutathione S-transferase, N-terminal domain	1	218	2	0.33	YTPPVPPPVYQEYPSG	wt		657	672	Q5TD94	RSPH4A	Radial spoke head protein 4 homolog A	9606	Homo sapiens		0.225656	322	4	0.328571	1	1
GST___P08515_1_218	P08515	Glutathione S-transferase, N-terminal domain	1	218	2	0.33	AYEPQLNRLKEKAQQL	wt		3225	3240	Q8NF91	SYNE1	Nesprin-1	9606	Homo sapiens		7.08216	812	28	0.296637	0	2
GST___P08515_1_218	P08515	Glutathione S-transferase, N-terminal domain	1	218	2	0.34	LYAKILHLVMAAGAYQ	mut	Q96PY6.D1249A	1238	1253	Q96PY6	NEK1	Serine/threonine-protein kinase Nek1	9606	Homo sapiens		0.586566	837	5	0.921806	1	1
GST___P08515_1_218	P08515	Glutathione S-transferase, N-terminal domain	1	218	2	0.33	SWADRPFSAPWWFWLS	mut	Q9UKY4.C216W	215	230	Q9UKY4	POMT2	Protein O-mannosyl-transferase 2	9606	Homo sapiens		18.6541	1795	8	0.929643	0	2
Intersectin-1_SH3_1_Q15811_740_806	Q15811	Variant SH3 domain	740	806	2	0.044	DGMGYGDYPKLPDRSQ	wt		68	83	O95169	NDUFB8	NADH dehydrogenase [ubiquinone] 1 beta subcomplex subunit 8, mitochondrial	9606	Homo sapiens		0.00431506	7	2	0.84375	1	4
Intersectin-1_SH3_1_Q15811_740_806	Q15811	Variant SH3 domain	740	806	3	0.0016	YGDYPKLPDRSQHERD	wt		72	87	O95169	NDUFB8	NADH dehydrogenase [ubiquinone] 1 beta subcomplex subunit 8, mitochondrial	9606	Homo sapiens		0.304799	749	4	0.814109	1	6
Intersectin-1_SH3_1_Q15811_740_806	Q15811	Variant SH3 domain	740	806	3	0.00037	YPPLPPRWLEVINITK	mut	Q8WZ42.S15012L	15009	15024	Q8WZ42	TTN	Titin	9606	Homo sapiens		0.504681	962	5	0.97836	1	6
Intersectin-1_SH3_1_Q15811_740_806	Q15811	Variant SH3 domain	740	806	2	0.037	LEGAAPPIPPRLHSED	wt		725	740	Q9NRI5	DISC1	Disrupted in schizophrenia 1 protein	9606	Homo sapiens		10.5588	7956	17	0.99918	0	6	12812986;22558309;31413325
Intersectin-1_SH3_1_Q15811_740_806	Q15811	Variant SH3 domain	740	806	2	0.037	LEGAAPPIPPRLHSKD	mut	Q9NRI5.E739K	725	740	Q9NRI5	DISC1	Disrupted in schizophrenia 1 protein	9606	Homo sapiens		0.401739	899	2	0.99989	0	6	12812986;22558309;31413325
Intersectin-1_SH3_1_Q15811_740_806	Q15811	Variant SH3 domain	740	806	2	2.9e-07	PPPPLPPREPFAPSLG	mut	Q9UQB3.P224L	220	235	Q9UQB3	CTNND2	Catenin delta-2	9606	Homo sapiens		80.9432	55078	27	0.824724	0	6
Intersectin-1_SH3_1_Q15811_740_806	Q15811	Variant SH3 domain	740	806	2	0.25	EIPPPLPVRTPESFIV	wt		612	627	Q9Y2R2	PTPN22	Tyrosine-protein phosphatase non-receptor type 22	9606	Homo sapiens		3.87874	6108	5	0.93152	0	6
Intersectin-1_SH3_2_Q15811_913_971	Q15811	SH3 domain	913	971	2	NA	ADALWWGLITLITIGY	mut	O43526.T276I	265	280	O43525	KCNQ3	Potassium voltage-gated channel subfamily KQT member 3	9606	Homo sapiens	WGLITLAT	0	0	1	1	1	0
Intersectin-1_SH3_2_Q15811_913_971	Q15811	SH3 domain	913	971	2	1	AYALWWGLITLATIGY	mut	O43525.D305Y	304	319	O43525	KCNQ3	Potassium voltage-gated channel subfamily KQT member 3	9606	Homo sapiens	WGLITLAT	0	0	1	1	1	0
Intersectin-1_SH3_2_Q15811_913_971	Q15811	SH3 domain	913	971	3	0.33	LWWVLITLATIGYGDK	mut	O43525.G310V	307	322	O43525	KCNQ3	Potassium voltage-gated channel subfamily KQT member 3	9606	Homo sapiens	WGLITLAT	0.7896	945	10	0.26831	1	1
Intersectin-1_SH3_2_Q15811_913_971	Q15811	SH3 domain	913	971	2	NA	ADALWWGLITLITIGY	mut	O43526.T276I	265	280	O43526	KCNQ2	Potassium voltage-gated channel subfamily KQT member 2	9606	Homo sapiens	WGLITLTT	0	0	1	1	1	0
Intersectin-1_SH3_2_Q15811_913_971	Q15811	SH3 domain	913	971	2	1	ADALWWGLMTLTTIGY	mut	O43526.I273M	265	280	O43526	KCNQ2	Potassium voltage-gated channel subfamily KQT member 2	9606	Homo sapiens	WGLITLTT	0	0	1	1	1	0
Intersectin-1_SH3_2_Q15811_913_971	Q15811	SH3 domain	913	971	2	1	AYALWWGLITLATIGY	mut	O43525.D305Y	304	319	O43526	KCNQ2	Potassium voltage-gated channel subfamily KQT member 2	9606	Homo sapiens	WGLITLTT	0	0	1	1	1	0
Intersectin-1_SH3_2_Q15811_913_971	Q15811	SH3 domain	913	971	3	0.33	LWWVLITLATIGYGDK	mut	O43525.G310V	307	322	O43526	KCNQ2	Potassium voltage-gated channel subfamily KQT member 2	9606	Homo sapiens	WGLITLTT	0.7896	945	10	0.26831	1	1
Intersectin-1_SH3_2_Q15811_913_971	Q15811	SH3 domain	913	971	4	0.089	AVPLFLPPTPLEPSPT	mut	O75923.P134L	129	144	O75923	DYSF	Dysferlin	9606	Homo sapiens	FPPPTPLE	12.2718	5251	16	0.991066	2	6
Intersectin-1_SH3_2_Q15811_913_971	Q15811	SH3 domain	913	971	4	0.089	AVPLFPPPTPLEPSPT	wt		129	144	O75923	DYSF	Dysferlin	9606	Homo sapiens	FPPPTPLE	5.77403	1130	24	0.852839	1	6
Intersectin-1_SH3_2_Q15811_913_971	Q15811	SH3 domain	913	971	4	0.012	FLPPTPLEPSPTLPDL	mut	O75923.P134L	133	148	O75923	DYSF	Dysferlin	9606	Homo sapiens	FPPPTPLE	33.5986	2518	34	0.849203	2	6
Intersectin-1_SH3_2_Q15811_913_971	Q15811	SH3 domain	913	971	3	0.012	FPPPTPLEPSPTLPDL	wt		133	148	O75923	DYSF	Dysferlin	9606	Homo sapiens	FPPPTPLE	0.0170682	8	2	0.317073	1	3
Intersectin-1_SH3_2_Q15811_913_971	Q15811	SH3 domain	913	971	3	0.15	SVPAPLPSPPAGTLTA	wt		680	695	O95180	CACNA1H	Voltage-dependent T-type calcium channel subunit alpha-1H	9606	Homo sapiens		0.0025855	3	14	0.523973	1	2
Intersectin-1_SH3_2_Q15811_913_971	Q15811	SH3 domain	913	971	2	0.49	PAKPPVVDRFLKPGAL	mut	O95630.S236F	227	242	O95630	STAMBP	STAM-binding protein	9606	Homo sapiens		10.9837	2130	2	0.996917	1	1
Intersectin-1_SH3_2_Q15811_913_971	Q15811	SH3 domain	913	971	2	0.33	PAKPPVVDRSLKPGAL	wt		227	242	O95630	STAMBP	STAM-binding protein	9606	Homo sapiens		2.92465	1624	1	1	1	1
Intersectin-1_SH3_2_Q15811_913_971	Q15811	SH3 domain	913	971	3	0.29	STAAAPPSYDRVTKPI	wt		1978	1993	P35498	SCN1A	Sodium channel protein type 1 subunit alpha	9606	Homo sapiens		1.04862	6	37	0.310552	1	3
Intersectin-1_SH3_2_Q15811_913_971	Q15811	SH3 domain	913	971	4	0.33	FKLETEPPMGVPPPPP	mut	Q13285.G123E	118	133	Q13285	NR5A1	Steroidogenic factor 1	9606	Homo sapiens		8.74848	6975	3	0.999344	1	5
Intersectin-1_SH3_2_Q15811_913_971	Q15811	SH3 domain	913	971	4	0.24	FKLETGPPMGVPPLPP	mut	Q13285.P131L	118	133	Q13285	NR5A1	Steroidogenic factor 1	9606	Homo sapiens		0.0779641	47	1	1	1	2
Intersectin-1_SH3_2_Q15811_913_971	Q15811	SH3 domain	913	971	4	0.19	FKLETGPPMGVPPPPP	wt		118	133	Q13285	NR5A1	Steroidogenic factor 1	9606	Homo sapiens		0.806837	160	1	1	1	4
Intersectin-1_SH3_2_Q15811_913_971	Q15811	SH3 domain	913	971	2	0.33	MGVPPPPPPAPDYVLP	wt		126	141	Q13285	NR5A1	Steroidogenic factor 1	9606	Homo sapiens		0.0113766	2	12	0.999136	1	1
Intersectin-1_SH3_2_Q15811_913_971	Q15811	SH3 domain	913	971	2	0.31	YAPLSKVPPPPAYPPP	mut	Q8WY41.R276Y	264	279	Q8WY41	NANOS1	Nanos homolog 1	9606	Homo sapiens		0.0238324	3	2	0.877193	0	2
Intersectin-1_SH3_2_Q15811_913_971	Q15811	SH3 domain	913	971	2	0.25	HFTEQWYPVTLPTGSG	wt		357	372	Q96PV0	SYNGAP1	Ras/Rap GTPase-activating protein SynGAP	9606	Homo sapiens	WYPVTLPT	0.013449	4	1	1	0	2
Intersectin-1_SH3_2_Q15811_913_971	Q15811	SH3 domain	913	971	2	0.26	KAAALLTPPPPPLFPP	wt		49	64	Q9Y215	COLQ	Acetylcholinesterase collagenic tail peptide	9606	Homo sapiens		0.00827462	10	5	0.762712	0	2
Intersectin-1_SH3_3_Q15811_1002_1060	Q15811	Variant SH3 domain	1002	1060	2	0.0013	QVIEGRQLPEVNIKPV	mut	O75923.G234E	225	240	O75923	DYSF	Dysferlin	9606	Homo sapiens		0.724226	393	2	0.99935	0	6
Intersectin-1_SH3_3_Q15811_1002_1060	Q15811	Variant SH3 domain	1002	1060	2	0.063	YGDYPKLPDRSQHERD	wt		72	87	O95169	NDUFB8	NADH dehydrogenase [ubiquinone] 1 beta subcomplex subunit 8, mitochondrial	9606	Homo sapiens	PKLPDR	0.00784496	7	4	0.814109	0	3
Intersectin-1_SH3_3_Q15811_1002_1060	Q15811	Variant SH3 domain	1002	1060	2	0.14	PLVPGRDRGQELRVVL	wt		626	641	P29597	TYK2	Non-receptor tyrosine-protein kinase TYK2	9606	Homo sapiens	PLVPGR	0.00853592	4	1	1	0	2
Intersectin-1_SH3_3_Q15811_1002_1060	Q15811	Variant SH3 domain	1002	1060	2	0.062	KPPPLPRSNTVASFSS	wt		1262	1277	P49815	TSC2	Tuberin	9606	Homo sapiens		0.00544078	8	4	0.9988	0	3
Intersectin-1_SH3_3_Q15811_1002_1060	Q15811	Variant SH3 domain	1002	1060	2	0.033	MAPPSEERPLIPQRSA	mut	P52333.T8R	1	16	P52333	JAK3	Tyrosine-protein kinase JAK3	9606	Homo sapiens	PLIPQR	0.0203504	21	1	1	0	4
Intersectin-1_SH3_3_Q15811_1002_1060	Q15811	Variant SH3 domain	1002	1060	2	0.21	SNQEDTGYKFRVLPQP	mut	P54278.C560Y	553	568	P54278	PMS2	Mismatch repair endonuclease PMS2	9606	Homo sapiens		0.00595355	9	1	1	1	2
Intersectin-1_SH3_3_Q15811_1002_1060	Q15811	Variant SH3 domain	1002	1060	4	0.0006	YPPLPPRWLEVINITK	mut	Q8WZ42.S15012L	15009	15024	Q8WZ42	TTN	Titin	9606	Homo sapiens	PPSPPR	0.11906	88	5	0.97836	1	6
Intersectin-1_SH3_3_Q15811_1002_1060	Q15811	Variant SH3 domain	1002	1060	3	0.16	VKVSEPPLPPGRVTLV	wt		26217	26232	Q8WZ42	TTN	Titin	9606	Homo sapiens	PLPPGR	0.00557574	7	2	0.526316	1	2
Intersectin-1_SH3_3_Q15811_1002_1060	Q15811	Variant SH3 domain	1002	1060	3	0.16	EPPLPPGRVTLADVTR	mut	Q8WZ42.V26232A	26221	26236	Q8WZ42	TTN	Titin	9606	Homo sapiens	PLPPGR	0.0110316	22	1	1	1	2
Intersectin-1_SH3_3_Q15811_1002_1060	Q15811	Variant SH3 domain	1002	1060	3	0.17	PPPPPRGKVTLYEHNN	mut	Q9NRG9.Q15K	8	23	Q9NRG9	AAAS	Aladin	9606	Homo sapiens	PPPPPR	0.184624	179	2	0.972902	0	5
Intersectin-1_SH3_3_Q15811_1002_1060	Q15811	Variant SH3 domain	1002	1060	3	0.17	PPPPPRGQVTLYEHNN	wt		8	23	Q9NRG9	AAAS	Aladin	9606	Homo sapiens	PPPPPR	0.456338	258	13	0.997934	0	6
Intersectin-1_SH3_3_Q15811_1002_1060	Q15811	Variant SH3 domain	1002	1060	3	0.0032	LEGAAPPIPPRLHSED	wt		725	740	Q9NRI5	DISC1	Disrupted in schizophrenia 1 protein	9606	Homo sapiens	PPIPPR	0.617662	485	17	0.99918	0	6	12812986;22558309;31413325
Intersectin-1_SH3_3_Q15811_1002_1060	Q15811	Variant SH3 domain	1002	1060	3	0.0032	LEGAAPPIPPRLHSKD	mut	Q9NRI5.E739K	725	740	Q9NRI5	DISC1	Disrupted in schizophrenia 1 protein	9606	Homo sapiens	PPIPPR	0.0547149	36	2	0.99989	0	6	12812986;22558309;31413325
Intersectin-1_SH3_3_Q15811_1002_1060	Q15811	Variant SH3 domain	1002	1060	3	2.2e-16	PPPPLPPREPFAPSLG	mut	Q9UQB3.P224L	220	235	Q9UQB3	CTNND2	Catenin delta-2	9606	Homo sapiens	PPPPPR	95.6565	24206	27	0.824724	0	6
Intersectin-1_SH3_3_Q15811_1002_1060	Q15811	Variant SH3 domain	1002	1060	3	2.2e-16	PPPPPPPREPFAPSLG	wt		220	235	Q9UQB3	CTNND2	Catenin delta-2	9606	Homo sapiens	PPPPPR	0.367361	267	6	0.98277	0	6
Intersectin-1_SH3_3_Q15811_1002_1060	Q15811	Variant SH3 domain	1002	1060	2	0.14	RQLPYAPSVESPYSKS	mut	Q9UQB3.Q507P	504	519	Q9UQB3	CTNND2	Catenin delta-2	9606	Homo sapiens		0.0020011	3	2	0.940299	1	2
Intersectin-1_SH3_3_Q15811_1002_1060	Q15811	Variant SH3 domain	1002	1060	3	0.18	RIDDEIPPPLPVRTPE	wt		608	623	Q9Y2R2	PTPN22	Tyrosine-protein phosphatase non-receptor type 22	9606	Homo sapiens	PPLPVR	0.00219422	3	1	1	1	2
Intersectin-1_SH3_3_Q15811_1002_1060	Q15811	Variant SH3 domain	1002	1060	4	0.06	EIPPPLPVRTPESFIV	wt		612	627	Q9Y2R2	PTPN22	Tyrosine-protein phosphatase non-receptor type 22	9606	Homo sapiens	PPLPVR	0.918321	735	5	0.93152	1	6
Intersectin-1_SH3_5_Q15811_1155_1214	Q15811	SH3 domain	1155	1214	2	0.3	PLVPGRDRGQELRVVL	wt		626	641	P29597	TYK2	Non-receptor tyrosine-protein kinase TYK2	9606	Homo sapiens		1.12886	262	1	1	0	5
Intersectin-1_SH3_5_Q15811_1155_1214	Q15811	SH3 domain	1155	1214	2	0.33	LLQLRLAESQARLDHD	wt		108	123	Q6QNY0	BLOC1S3	Biogenesis of lysosome-related organelles complex 1 subunit 3	9606	Homo sapiens		0.381403	1448	15	0.563425	0	2
Intersectin-1_SH3_5_Q15811_1155_1214	Q15811	SH3 domain	1155	1214	2	0.32	GPKIVPRELAEARGVV	mut	Q9BZD2.T449R	437	452	Q9BZD2	SLC29A3	Equilibrative nucleoside transporter 3	9606	Homo sapiens		0.214971	124	2	0.988439	0	3
Intersectin-1_SH3_5_Q15811_1155_1214	Q15811	SH3 domain	1155	1214	2	0.0039	PPPPPRGKVTLYEHNN	mut	Q9NRG9.Q15K	8	23	Q9NRG9	AAAS	Aladin	9606	Homo sapiens		0.463054	390	2	0.972902	0	6
Intersectin-1_SH3_5_Q15811_1155_1214	Q15811	SH3 domain	1155	1214	2	0.0039	PPPPPRGQVTLYEHNN	wt		8	23	Q9NRG9	AAAS	Aladin	9606	Homo sapiens		47.6985	21774	13	0.997934	0	6
Intersectin-1_SH3_5_Q15811_1155_1214	Q15811	SH3 domain	1155	1214	2	0.031	LEGAAPPIPPRLHSED	wt		725	740	Q9NRI5	DISC1	Disrupted in schizophrenia 1 protein	9606	Homo sapiens		33.797	18822	17	0.99918	0	6	12812986;22558309;31413325
Intersectin-1_SH3_5_Q15811_1155_1214	Q15811	SH3 domain	1155	1214	2	0.031	LEGAAPPIPPRLHSKD	mut	Q9NRI5.E739K	725	740	Q9NRI5	DISC1	Disrupted in schizophrenia 1 protein	9606	Homo sapiens		4.27072	3596	2	0.99989	0	6	12812986;22558309;31413325
Intersectin-1_SH3_5_Q15811_1155_1214	Q15811	SH3 domain	1155	1214	2	0.3	PPPPPPPREPFAPSLG	wt		220	235	Q9UQB3	CTNND2	Catenin delta-2	9606	Homo sapiens		1.37244	1691	6	0.98277	0	6
Intersectin-1_SH3_5_Q15811_1155_1214	Q15811	SH3 domain	1155	1214	2	0.026	EIPPPLPVRTPESFIV	wt		612	627	Q9Y2R2	PTPN22	Tyrosine-protein phosphatase non-receptor type 22	9606	Homo sapiens		1.83281	1236	5	0.93152	0	6
IRS2_PTB__Q9Y4H2_188_304	Q9Y4H2	PTB domain (IRS-1 type)	188	304	2	0.33	WLYWKNRTQEQAVHNE	wt		775	790	O60313	OPA1	Dynamin-like 120 kDa protein, mitochondrial	9606	Homo sapiens		15.3919	1304	3	0.941516	1	1
IRS2_PTB__Q9Y4H2_188_304	Q9Y4H2	PTB domain (IRS-1 type)	188	304	2	0.02	LFQITTFAGWDGLLAP	mut	P35498.S1723F	1717	1732	P35498	SCN1A	Sodium channel protein type 1 subunit alpha	9606	Homo sapiens		47.4903	57948	19	0.98297	0	5
IRS2_PTB__Q9Y4H2_188_304	Q9Y4H2	PTB domain (IRS-1 type)	188	304	2	0.33	GRGRGRGRRGGRGQNS	wt		569	584	P49959	MRE11	Double-strand break repair protein MRE11	9606	Homo sapiens		0.0836275	85	5	0.268293	1	1
IRS2_PTB__Q9Y4H2_188_304	Q9Y4H2	PTB domain (IRS-1 type)	188	304	2	0.02	LFQITTFAGWDGLLAP	mut	P35498.S1723F	1717	1732	Q14524	SCN5A	Sodium channel protein type 5 subunit alpha	9606	Homo sapiens		47.4903	57948	19	0.98297	0	5
IRS2_PTB__Q9Y4H2_188_304	Q9Y4H2	PTB domain (IRS-1 type)	188	304	2	0.02	LFQITTFAGWDGLLAP	mut	P35498.S1723F	1717	1732	Q15858	SCN9A	Sodium channel protein type 9 subunit alpha	9606	Homo sapiens		47.4903	57948	19	0.98297	0	5
IRS2_PTB__Q9Y4H2_188_304	Q9Y4H2	PTB domain (IRS-1 type)	188	304	2	0.14	VEVFSGDGWNYLLAFQ	mut	Q8IZQ1.R2637W	2629	2644	Q8IZQ1	WDFY3	WD repeat and FYVE domain-containing protein 3	9606	Homo sapiens		21.7282	40134	35	0.575352	0	4
IRS2_PTB__Q9Y4H2_188_304	Q9Y4H2	PTB domain (IRS-1 type)	188	304	2	0.02	LFQITTFAGWDGLLAP	mut	P35498.S1723F	1717	1732	Q99250	SCN2A	Sodium channel protein type 2 subunit alpha	9606	Homo sapiens		47.4903	57948	19	0.98297	0	5
IRS2_PTB__Q9Y4H2_188_304	Q9Y4H2	PTB domain (IRS-1 type)	188	304	2	0.02	LFQITTFAGWDGLLAP	mut	P35498.S1723F	1717	1732	Q9NY46	SCN3A	Sodium channel protein type 3 subunit alpha	9606	Homo sapiens		47.4903	57948	19	0.98297	0	5
IRS2_PTB__Q9Y4H2_188_304	Q9Y4H2	PTB domain (IRS-1 type)	188	304	2	0.02	LFQITTFAGWDGLLAP	mut	P35498.S1723F	1717	1732	Q9UQD0	SCN8A	Sodium channel protein type 8 subunit alpha	9606	Homo sapiens		47.4903	57948	19	0.98297	0	5
IRS2_PTB__Q9Y4H2_188_304	Q9Y4H2	PTB domain (IRS-1 type)	188	304	2	0.02	LFQITTFAGWDGLLAP	mut	P35498.S1723F	1717	1732	Q9Y5Y9	SCN10A	Sodium channel protein type 10 subunit alpha	9606	Homo sapiens		47.4903	57948	19	0.98297	0	5
Keap1_KELCH__Q14145_321_609	Q14145	Kelch motif	321	609	2	0.33	MHLEGRDGRRYPGAPA	wt		1	16	Q04671	OCA2	P protein	9606	Homo sapiens		0.265394	18	1	1	1	1
Keap1_KELCH__Q14145_321_609	Q14145	Kelch motif	321	609	3	0.086	WTHLSSKEVDPSTGEL	wt		338	353	Q13501	SQSTM1	Sequestosome-1	9606	Homo sapiens		0.29635	53	2	0.41954	2	5	19615732;20562859;20173742;20452972;20421418;20495340;20378532;21482715;23242280;23117207;24322982;23795962;24011591;25505069;25416956;25939382;29033244;27554286;28820283;28617433;25910212;27631370;28380357;28416489;28846113;26043024;31169361;32296183;30907226;33545068;34079125;30126895;32075457;33603948;30581152;33397898;34591642	yes
Keap1_KELCH__Q14145_321_609	Q14145	Kelch motif	321	609	3	0.12	SSKEVDPSTGELQSLQ	wt		342	357	Q13501	SQSTM1	Sequestosome-1	9606	Homo sapiens		4.14238	286	1	1	2	6	19615732;20562859;20173742;20452972;20421418;20495340;20378532;21482715;23242280;23117207;24322982;23795962;24011591;25505069;25416956;25939382;29033244;27554286;28820283;28617433;25910212;27631370;28380357;28416489;28846113;26043024;31169361;32296183;30907226;33545068;34079125;30126895;32075457;33603948;30581152;33397898;34591642	yes
Keap1_KELCH__Q14145_321_609	Q14145	Kelch motif	321	609	3	0.038	VDLSTGELQSLQMPES	mut	Q13501.P348L	346	361	Q13501	SQSTM1	Sequestosome-1	9606	Homo sapiens		0.218747	40	1	1	3	5	19615732;20562859;20173742;20452972;20421418;20495340;20378532;21482715;23242280;23117207;24322982;23795962;24011591;25505069;25416956;25939382;29033244;27554286;28820283;28617433;25910212;27631370;28380357;28416489;28846113;26043024;31169361;32296183;30907226;33545068;34079125;30126895;32075457;33603948;30581152;33397898;34591642	yes
Keap1_KELCH__Q14145_321_609	Q14145	Kelch motif	321	609	3	0.038	VDPSTGELQSLQMPES	wt		346	361	Q13501	SQSTM1	Sequestosome-1	9606	Homo sapiens		49.9991	16201	6	0.999379	2	6	19615732;20562859;20173742;20452972;20421418;20495340;20378532;21482715;23242280;23117207;24322982;23795962;24011591;25505069;25416956;25939382;29033244;27554286;28820283;28617433;25910212;27631370;28380357;28416489;28846113;26043024;31169361;32296183;30907226;33545068;34079125;30126895;32075457;33603948;30581152;33397898;34591642	yes
Keap1_KELCH__Q14145_321_609	Q14145	Kelch motif	321	609	2	0.33	KAFFAQLQLDEETGEF	wt		68	83	Q16236	NFE2L2	Nuclear factor erythroid 2-related factor 2	9606	Homo sapiens		0.326223	69	1	1	2	1	11439354;9887101;16888629;14517290;18757741;18417180;17822677;17462537;16785233;19920073;16790436;15985429;14585973;20486933;15601839;20027226;20599909;20864537;21262351;21383067;20421418;20463144;21988832;15475350;11909699;18981988;12145307;20484052;16006525;18387606;22558124;22245129;23382044;23722832;23645672;24011591;23066931;23857982;22448038;24512214;23986495;24704364;24322982;24130096;1557…
Keap1_KELCH__Q14145_321_609	Q14145	Kelch motif	321	609	3	0.25	AQLQLDEDTGEFLPIQ	mut	Q16236.E79D	72	87	Q16236	NFE2L2	Nuclear factor erythroid 2-related factor 2	9606	Homo sapiens		1.62943	171	1	1	7	5	11439354;9887101;16888629;14517290;18757741;18417180;17822677;17462537;16785233;19920073;16790436;15985429;14585973;20486933;15601839;20027226;20599909;20864537;21262351;21383067;20421418;20463144;21988832;15475350;11909699;18981988;12145307;20484052;16006525;18387606;22558124;22245129;23382044;23722832;23645672;24011591;23066931;23857982;22448038;24512214;23986495;24704364;24322982;24130096;1557…
Keap1_KELCH__Q14145_321_609	Q14145	Kelch motif	321	609	3	0.33	AQLQLDEETGEFLPIQ	wt		72	87	Q16236	NFE2L2	Nuclear factor erythroid 2-related factor 2	9606	Homo sapiens		0.303327	40	1	1	7	4	11439354;9887101;16888629;14517290;18757741;18417180;17822677;17462537;16785233;19920073;16790436;15985429;14585973;20486933;15601839;20027226;20599909;20864537;21262351;21383067;20421418;20463144;21988832;15475350;11909699;18981988;12145307;20484052;16006525;18387606;22558124;22245129;23382044;23722832;23645672;24011591;23066931;23857982;22448038;24512214;23986495;24704364;24322982;24130096;1557…
Keap1_KELCH__Q14145_321_609	Q14145	Kelch motif	321	609	3	0.36	AQLQLGEETGEFLPIQ	mut	Q16236.D77G	72	87	Q16236	NFE2L2	Nuclear factor erythroid 2-related factor 2	9606	Homo sapiens		5.55958	790	2	0.998155	2	4	11439354;9887101;16888629;14517290;18757741;18417180;17822677;17462537;16785233;19920073;16790436;15985429;14585973;20486933;15601839;20027226;20599909;20864537;21262351;21383067;20421418;20463144;21988832;15475350;11909699;18981988;12145307;20484052;16006525;18387606;22558124;22245129;23382044;23722832;23645672;24011591;23066931;23857982;22448038;24512214;23986495;24704364;24322982;24130096;1557…
Keap1_KELCH__Q14145_321_609	Q14145	Kelch motif	321	609	2	0.0093	LDEEIGEFLPIQPAQH	mut	Q16236.T80I	76	91	Q16236	NFE2L2	Nuclear factor erythroid 2-related factor 2	9606	Homo sapiens		0.0132306	4	1	1	7	2	11439354;9887101;16888629;14517290;18757741;18417180;17822677;17462537;16785233;19920073;16790436;15985429;14585973;20486933;15601839;20027226;20599909;20864537;21262351;21383067;20421418;20463144;21988832;15475350;11909699;18981988;12145307;20484052;16006525;18387606;22558124;22245129;23382044;23722832;23645672;24011591;23066931;23857982;22448038;24512214;23986495;24704364;24322982;24130096;1557…
Keap1_KELCH__Q14145_321_609	Q14145	Kelch motif	321	609	3	0.83	LDEETGQFLPIQPAQH	mut	Q16236.E82Q	76	91	Q16236	NFE2L2	Nuclear factor erythroid 2-related factor 2	9606	Homo sapiens		0.386117	38	1	1	7	3	11439354;9887101;16888629;14517290;18757741;18417180;17822677;17462537;16785233;19920073;16790436;15985429;14585973;20486933;15601839;20027226;20599909;20864537;21262351;21383067;20421418;20463144;21988832;15475350;11909699;18981988;12145307;20484052;16006525;18387606;22558124;22245129;23382044;23722832;23645672;24011591;23066931;23857982;22448038;24512214;23986495;24704364;24322982;24130096;1557…
Keap1_KELCH__Q14145_321_609	Q14145	Kelch motif	321	609	3	0.0071	LDEETGEFLPIQPAQH	wt		76	91	Q16236	NFE2L2	Nuclear factor erythroid 2-related factor 2	9606	Homo sapiens		0.31639	36	2	0.984375	7	6	11439354;9887101;16888629;14517290;18757741;18417180;17822677;17462537;16785233;19920073;16790436;15985429;14585973;20486933;15601839;20027226;20599909;20864537;21262351;21383067;20421418;20463144;21988832;15475350;11909699;18981988;12145307;20484052;16006525;18387606;22558124;22245129;23382044;23722832;23645672;24011591;23066931;23857982;22448038;24512214;23986495;24704364;24322982;24130096;1557…
Keap1_KELCH__Q14145_321_609	Q14145	Kelch motif	321	609	3	0.42	LYEETGEFLPIQPAQH	mut	Q16236.D77Y	76	91	Q16236	NFE2L2	Nuclear factor erythroid 2-related factor 2	9606	Homo sapiens		0.83493	77	1	1	2	3	11439354;9887101;16888629;14517290;18757741;18417180;17822677;17462537;16785233;19920073;16790436;15985429;14585973;20486933;15601839;20027226;20599909;20864537;21262351;21383067;20421418;20463144;21988832;15475350;11909699;18981988;12145307;20484052;16006525;18387606;22558124;22245129;23382044;23722832;23645672;24011591;23066931;23857982;22448038;24512214;23986495;24704364;24322982;24130096;1557…
Keap1_KELCH__Q14145_321_609	Q14145	Kelch motif	321	609	3	0.7	IKTHLDEETGEKTSIT	wt		84	99	Q86YC2	PALB2	Partner and localizer of BRCA2	9606	Homo sapiens		0.102742	21	1	1	3	4	28398198;28416489;25016020;26649820;22331464;32296183;31257023;33961781;30126895;34591612
Keap1_KELCH__Q14145_321_609	Q14145	Kelch motif	321	609	3	0.7	IKTHLDEETGEKTSVT	mut	Q86YC2.I98V	84	99	Q86YC2	PALB2	Partner and localizer of BRCA2	9606	Homo sapiens		0.0678826	73	1	1	1	3	28398198;28416489;25016020;26649820;22331464;32296183;31257023;33961781;30126895;34591612
Keap1_KELCH__Q14145_321_609	Q14145	Kelch motif	321	609	3	0.98	LDEETGEKTSITLDVG	wt		88	103	Q86YC2	PALB2	Partner and localizer of BRCA2	9606	Homo sapiens		0.127077	130	2	0.990099	2	3	28398198;28416489;25016020;26649820;22331464;32296183;31257023;33961781;30126895;34591612
Keap1_KELCH__Q14145_321_609	Q14145	Kelch motif	321	609	3	0.98	LDEETGEKTSVTLDVG	mut	Q86YC2.I98V	88	103	Q86YC2	PALB2	Partner and localizer of BRCA2	9606	Homo sapiens		0.122763	195	1	1	1	2	28398198;28416489;25016020;26649820;22331464;32296183;31257023;33961781;30126895;34591612
Keap1_KELCH__Q14145_321_609	Q14145	Kelch motif	321	609	2	0.27	TVWSTDTGEAVYRSRD	wt		4	19	Q9NXB0	MKS1	Meckel syndrome type 1 protein	9606	Homo sapiens		0.17265	79	5	0.591837	0	3
Keap1_KELCH__Q14145_321_609	Q14145	Kelch motif	321	609	2	0.058	EQETDENGEVFFVDHI	mut	Q9NZC7.Q72E	64	79	Q9NZC7	WWOX	WW domain-containing oxidoreductase	9606	Homo sapiens		20.3843	4392	3	0.986709	0	6
Keap1_KELCH__Q14145_321_609	Q14145	Kelch motif	321	609	2	0.078	YGDIEIGSHRSSSSNL	wt		632	647	Q9Y4H2	IRS2	Insulin receptor substrate 2	9606	Homo sapiens		0.178901	35	1	1	0	6
Keap1_KELCH__Q14145_321_609	Q14145	Kelch motif	321	609	2	0.078	YGDIEIGSHRSSSSNV	mut	Q9Y4H2.L647V	632	647	Q9Y4H2	IRS2	Insulin receptor substrate 2	9606	Homo sapiens		0.86824	105	6	0.293212	0	6
KPNA4_Arm__O00629_68_487	O00629	Armadillo/beta-catenin-like repeat	68	487	2	0.29	SVARLTKEKKALQEAH	wt		1037	1052	A7E2Y1	MYH7B	Myosin-7B	9606	Homo sapiens		0.713792	497	10	0.782934	0	4	26496610
KPNA4_Arm__O00629_68_487	O00629	Armadillo/beta-catenin-like repeat	68	487	2	0.22	KVPRLKEEHGIELSSP	wt		1351	1366	O14647	CHD2	Chromodomain-helicase-DNA-binding protein 2	9606	Homo sapiens		0.154129	82	11	0.577855	0	4
KPNA4_Arm__O00629_68_487	O00629	Armadillo/beta-catenin-like repeat	68	487	2	0.33	TDALWWGLITLTTIGY	mut	O43526.A265T	265	280	O43526	KCNQ2	Potassium voltage-gated channel subfamily KQT member 2	9606	Homo sapiens		1.04028	627	6	0.570038	4	1
KPNA4_Arm__O00629_68_487	O00629	Armadillo/beta-catenin-like repeat	68	487	2	0.33	LLWGLITLTTIGYGDK	mut	O43526.W269L	268	283	O43526	KCNQ2	Potassium voltage-gated channel subfamily KQT member 2	9606	Homo sapiens		0.0678999	66	2	0.868421	6	1
KPNA4_Arm__O00629_68_487	O00629	Armadillo/beta-catenin-like repeat	68	487	3	0.21	PESKVAKLDMSQWPLL	mut	O60832.T49M	40	55	O60832	DKC1	H/ACA ribonucleoprotein complex subunit DKC1	9606	Homo sapiens		0.374709	535	1	1	1	5
KPNA4_Arm__O00629_68_487	O00629	Armadillo/beta-catenin-like repeat	68	487	3	0.19	PESKVAKLDTSQWPLL	wt		40	55	O60832	DKC1	H/ACA ribonucleoprotein complex subunit DKC1	9606	Homo sapiens		6.69637	6627	3	0.998802	1	4
KPNA4_Arm__O00629_68_487	O00629	Armadillo/beta-catenin-like repeat	68	487	3	0.81	PESKVAKLDTSQWPVL	mut	O60832.L54V	40	55	O60832	DKC1	H/ACA ribonucleoprotein complex subunit DKC1	9606	Homo sapiens		8.62028	10595	2	0.999608	1	6
KPNA4_Arm__O00629_68_487	O00629	Armadillo/beta-catenin-like repeat	68	487	3	0.19	PESKVAKLDTYQWPLL	mut	O60832.S50Y	40	55	O60832	DKC1	H/ACA ribonucleoprotein complex subunit DKC1	9606	Homo sapiens		0.060658	70	1	1	1	2
KPNA4_Arm__O00629_68_487	O00629	Armadillo/beta-catenin-like repeat	68	487	2	0.15	MSSAKSARIETSASVL	mut	O60934.L489V	475	490	O60934	NBN	Nibrin	9606	Homo sapiens		0.116295	38	1	1	0	5
KPNA4_Arm__O00629_68_487	O00629	Armadillo/beta-catenin-like repeat	68	487	2	0.26	EPSEKRTRLEEEIVEQ	wt		152	167	O75419	CDC45	Cell division control protein 45 homolog	9606	Homo sapiens		8.11545	7303	2	0.997208	0	7
KPNA4_Arm__O00629_68_487	O00629	Armadillo/beta-catenin-like repeat	68	487	2	0.21	EKRRWNEEPWESPAQV	wt		260	275	O94761	RECQL4	ATP-dependent DNA helicase Q4	9606	Homo sapiens		2.52819	1129	1	1	0	6	29229926
KPNA4_Arm__O00629_68_487	O00629	Armadillo/beta-catenin-like repeat	68	487	2	0.33	APGHLSGLSVPARLPS	mut	O95180.P684R	672	687	O95180	CACNA1H	Voltage-dependent T-type calcium channel subunit alpha-1H	9606	Homo sapiens		0.214278	58	1	1	2	1
KPNA4_Arm__O00629_68_487	O00629	Armadillo/beta-catenin-like repeat	68	487	2	0.17	VYIDRVRSLGTENAGL	mut	P02545.E53G	44	59	P02545	LMNA	Prelamin-A/C	9606	Homo sapiens		0.210633	100	20	0.320455	0	5	24623722;29568061
KPNA4_Arm__O00629_68_487	O00629	Armadillo/beta-catenin-like repeat	68	487	2	NA	MKRPWQAQVEPQLLKT	mut	P07902.G55C	49	64	P07902	GALT	Galactose-1-phosphate uridylyltransferase	9606	Homo sapiens		4.47397	2569	2	0.998181	0	6
KPNA4_Arm__O00629_68_487	O00629	Armadillo/beta-catenin-like repeat	68	487	2	0.34	MKRPWQGQVEPQLLKT	wt		49	64	P07902	GALT	Galactose-1-phosphate uridylyltransferase	9606	Homo sapiens		8.90625	4955	4	0.99965	0	6
KPNA4_Arm__O00629_68_487	O00629	Armadillo/beta-catenin-like repeat	68	487	2	0.3	KFLEEVTRVSQEHPVV	mut	P31327.A1155V	1150	1165	P31327	CPS1	Carbamoyl-phosphate synthase [ammonia], mitochondrial	9606	Homo sapiens		0.214557	188	3	0.898551	0	2
KPNA4_Arm__O00629_68_487	O00629	Armadillo/beta-catenin-like repeat	68	487	2	0.32	MLGDLLASDATTGSGS	mut	P37023.D179A	173	188	P37023	ACVRL1	Serine/threonine-protein kinase receptor R3	9606	Homo sapiens		0.883865	426	6	0.45301	0	2
KPNA4_Arm__O00629_68_487	O00629	Armadillo/beta-catenin-like repeat	68	487	2	0.23	KRSYSSRDITQAIQEE	mut	P40818.P720R	714	729	P40818	USP8	Ubiquitin carboxyl-terminal hydrolase 8	9606	Homo sapiens		0.00376888	3	1	1	1	2
KPNA4_Arm__O00629_68_487	O00629	Armadillo/beta-catenin-like repeat	68	487	3	0.15	MVAGMLELREEKSEDQ	mut	P51608.G7E	1	16	P51608	MECP2	Methyl-CpG-binding protein 2	9606	Homo sapiens		0.0862734	31	5	0.2	1	2	28514442;33961781;24981860
KPNA4_Arm__O00629_68_487	O00629	Armadillo/beta-catenin-like repeat	68	487	2	0.29	GATEGTRSGLEELYWL	mut	P54845.P67S	60	75	P54845	NRL	Neural retina-specific leucine zipper protein	9606	Homo sapiens		0.270951	44	3	0.608333	0	2
KPNA4_Arm__O00629_68_487	O00629	Armadillo/beta-catenin-like repeat	68	487	2	0.15	RLALAQGLGLWLGALA	mut	P98161.L13Q	8	23	P98161	PKD1	Polycystin-1	9606	Homo sapiens		0.815309	479	7	0.463929	0	2
KPNA4_Arm__O00629_68_487	O00629	Armadillo/beta-catenin-like repeat	68	487	2	0.21	EVDIDVEHGGKRSRLT	wt		254	269	Q13501	SQSTM1	Sequestosome-1	9606	Homo sapiens		0.00341179	3	1	1	1	3	33545068;34079125;37219487
KPNA4_Arm__O00629_68_487	O00629	Armadillo/beta-catenin-like repeat	68	487	3	0.21	EVDINVEHGGKRSRLT	mut	Q13501.D258N	254	269	Q13501	SQSTM1	Sequestosome-1	9606	Homo sapiens		0.263105	695	1	1	1	5	33545068;34079125;37219487
KPNA4_Arm__O00629_68_487	O00629	Armadillo/beta-catenin-like repeat	68	487	3	0.035	DVEHGGKRSRLTPVSP	wt		258	273	Q13501	SQSTM1	Sequestosome-1	9606	Homo sapiens		2.02249	2249	1	1	1	6	33545068;34079125;37219487
KPNA4_Arm__O00629_68_487	O00629	Armadillo/beta-catenin-like repeat	68	487	2	0.33	QQNKRPRTRITDDQLR	wt		2143	2158	Q15911	ZFHX3	Zinc finger homeobox protein 3	9606	Homo sapiens		5.21408	34305	8	0.743629	1	1
KPNA4_Arm__O00629_68_487	O00629	Armadillo/beta-catenin-like repeat	68	487	2	0.33	FQGTESPKPAKMPKIV	wt		172	187	Q6PJF5	RHBDF2	Inactive rhomboid protein 2	9606	Homo sapiens		0.0192055	12	1	1	1	4
KPNA4_Arm__O00629_68_487	O00629	Armadillo/beta-catenin-like repeat	68	487	3	0.29	ESPKPAKMPKIVDLLA	mut	Q6PJF5.P189L	176	191	Q6PJF5	RHBDF2	Inactive rhomboid protein 2	9606	Homo sapiens		1.04686	1110	1	1	1	4
KPNA4_Arm__O00629_68_487	O00629	Armadillo/beta-catenin-like repeat	68	487	2	0.32	LDLDDRWQFKRSRLLD	wt		349	364	Q6UWZ7	ABRAXAS1	BRCA1-A complex subunit Abraxas 1	9606	Homo sapiens		2.06762	320	1	1	0	6
KPNA4_Arm__O00629_68_487	O00629	Armadillo/beta-catenin-like repeat	68	487	2	0.33	AVMSRLPHHSESGQEH	mut	Q8N4S9.R500G	488	503	Q8N4S9	MARVELD2	MARVEL domain-containing protein 2	9606	Homo sapiens		4.07213	2680	16	0.817434	0	2
KPNA4_Arm__O00629_68_487	O00629	Armadillo/beta-catenin-like repeat	68	487	2	0.05	NLLDGPPNPKRAKLSS	wt		4	19	Q92793	CREBBP	CREB-binding protein	9606	Homo sapiens		0.732433	802	1	1	0	6
KPNA4_Arm__O00629_68_487	O00629	Armadillo/beta-catenin-like repeat	68	487	2	0.2	TVMLFPFGNLGSPTQV	mut	Q9BSI4.R291G	284	299	Q9BSI4	TINF2	TERF1-interacting nuclear factor 2	9606	Homo sapiens		0.00993547	2	5	0.307692	1	2
KPNA4_Arm__O00629_68_487	O00629	Armadillo/beta-catenin-like repeat	68	487	2	0.33	PQHINDSPFGTLPGSA	mut	Q9BZR6.R377Q	376	391	Q9BZR6	RTN4R	Reticulon-4 receptor	9606	Homo sapiens		0.0695029	52	7	0.233184	1	1
KPNA4_Arm__O00629_68_487	O00629	Armadillo/beta-catenin-like repeat	68	487	2	0.33	KPESRASTSTSVSGGR	wt		1032	1047	Q9C0F0	ASXL3	Putative Polycomb group protein ASXL3	9606	Homo sapiens		0.120294	90	2	0.978261	1	1
KPNA4_Arm__O00629_68_487	O00629	Armadillo/beta-catenin-like repeat	68	487	2	0.31	EAERLVKYREANGLPI	wt		121	136	Q9NX14	NDUFB11	NADH dehydrogenase [ubiquinone] 1 beta subcomplex subunit 11, mitochondrial	9606	Homo sapiens		4.04923	2610	29	0.702753	0	5
KPNA4_Arm__O00629_68_487	O00629	Armadillo/beta-catenin-like repeat	68	487	2	0.15	LKRTWPLEVPETEPML	mut	Q9Y3I1.T22M	8	23	Q9Y3I1	FBXO7	F-box only protein 7	9606	Homo sapiens		0.215506	91	1	1	0	5
KPNA4_Arm__O00629_68_487	O00629	Armadillo/beta-catenin-like repeat	68	487	2	0.33	LKRTWPLEVPETEPTL	wt		8	23	Q9Y3I1	FBXO7	F-box only protein 7	9606	Homo sapiens		0.0689085	27	3	0.919355	0	3
KPNB1_Heat_1_Q14974_127_876	Q14974	HEAT-like repeat	127	876	2	1.2e-06	EIRQDLLDFLQDLLAH	mut	P21817.H2035L	2026	2041	P21817	RYR1	Ryanodine receptor 1	9606	Homo sapiens		53.4281	2706	2	0.995698	0	2
KPNB1_Heat_1_Q14974_127_876	Q14974	HEAT-like repeat	127	876	2	0.37	QSVYKLTDFAAARELE	mut	Q9UHD2.G159A	150	165	Q9UHD2	TBK1	Serine/threonine-protein kinase TBK1	9606	Homo sapiens		13.9581	280	1	1	1	1
MAP1LC3A_ATG8__Q9H492_2_121	Q9H492	Autophagy protein Atg8 ubiquitin like	2	121	2	0.069	ADALSWGLITLATIGY	mut	O43525.W308S	304	319	O43525	KCNQ3	Potassium voltage-gated channel subfamily KQT member 3	9606	Homo sapiens	WWGL	0.0213927	9	3	0.513514	0	5
MAP1LC3A_ATG8__Q9H492_2_121	Q9H492	Autophagy protein Atg8 ubiquitin like	2	121	2	0.069	ADALSWGLITLATIGY	mut	O43525.W308S	304	319	O43526	KCNQ2	Potassium voltage-gated channel subfamily KQT member 2	9606	Homo sapiens	WWGL	0.0213927	9	3	0.513514	0	5
MAP1LC3A_ATG8__Q9H492_2_121	Q9H492	Autophagy protein Atg8 ubiquitin like	2	121	2	0.21	AQTVRRSPSADQSLED	wt		460	475	O43526	KCNQ2	Potassium voltage-gated channel subfamily KQT member 2	9606	Homo sapiens		0.0678365	140	1	1	0	2
MAP1LC3A_ATG8__Q9H492_2_121	Q9H492	Autophagy protein Atg8 ubiquitin like	2	121	3	0.27	PTLPDISDDKDEWQFL	mut	O43683.S492F	478	493	O43683	BUB1	Mitotic checkpoint serine/threonine-protein kinase BUB1	9606	Homo sapiens	WQSL	0.00249969	6	2	0.997159	2	2
MAP1LC3A_ATG8__Q9H492_2_121	Q9H492	Autophagy protein Atg8 ubiquitin like	2	121	3	0.17	DKDEWQFLDQNEDAFE	mut	O43683.S492F	486	501	O43683	BUB1	Mitotic checkpoint serine/threonine-protein kinase BUB1	9606	Homo sapiens	WQSL	0.00114187	3	2	0.982143	2	2
MAP1LC3A_ATG8__Q9H492_2_121	Q9H492	Autophagy protein Atg8 ubiquitin like	2	121	2	0.34	WQFLDQNEDAFEAQFQ	mut	O43683.S492F	490	505	O43683	BUB1	Mitotic checkpoint serine/threonine-protein kinase BUB1	9606	Homo sapiens	WQSL	0.00111757	3	4	0.606335	2	1
MAP1LC3A_ATG8__Q9H492_2_121	Q9H492	Autophagy protein Atg8 ubiquitin like	2	121	4	NA	VANWTDLENSIVSVER	mut	O95255.R1221C	1220	1235	O95255	ABCC6	Multidrug resistance-associated protein 6	9606	Homo sapiens	WTDL	0.075266	24	6	0.971983	4	6		yes
MAP1LC3A_ATG8__Q9H492_2_121	Q9H492	Autophagy protein Atg8 ubiquitin like	2	121	3	0.063	VRNWTDLENSIVSVEG	mut	O95255.R1235G	1220	1235	O95255	ABCC6	Multidrug resistance-associated protein 6	9606	Homo sapiens	WTDL	0.00666793	4	2	0.733333	4	4		yes
MAP1LC3A_ATG8__Q9H492_2_121	Q9H492	Autophagy protein Atg8 ubiquitin like	2	121	4	0.027	WTDLENSIVSVEWMQD	mut	O95255.R1235W	1223	1238	O95255	ABCC6	Multidrug resistance-associated protein 6	9606	Homo sapiens	WTDL	0.137568	74	4	0.99629	3	6		yes
MAP1LC3A_ATG8__Q9H492_2_121	Q9H492	Autophagy protein Atg8 ubiquitin like	2	121	4	0.18	WTDLENSIVSVERMQD	wt		1223	1238	O95255	ABCC6	Multidrug resistance-associated protein 6	9606	Homo sapiens	WTDL	0.0592555	43	9	0.563577	3	6		yes
MAP1LC3A_ATG8__Q9H492_2_121	Q9H492	Autophagy protein Atg8 ubiquitin like	2	121	4	0.18	WTDLENSIVSVERMQH	mut	O95255.D1238H	1223	1238	O95255	ABCC6	Multidrug resistance-associated protein 6	9606	Homo sapiens	WTDL	0.301154	148	6	0.558229	1	6		yes
MAP1LC3A_ATG8__Q9H492_2_121	Q9H492	Autophagy protein Atg8 ubiquitin like	2	121	2	0.26	DAQGHLLFPGLPEQHG	wt		152	167	O95409	ZIC2	Zinc finger protein ZIC 2	9606	Homo sapiens		0.052553	38	1	1	0	2
MAP1LC3A_ATG8__Q9H492_2_121	Q9H492	Autophagy protein Atg8 ubiquitin like	2	121	2	0.19	AGTPTYLAPEVLVSVG	wt		385	400	O96017	CHEK2	Serine/threonine-protein kinase Chk2	9606	Homo sapiens		0.00349451	2	1	1	1	2
MAP1LC3A_ATG8__Q9H492_2_121	Q9H492	Autophagy protein Atg8 ubiquitin like	2	121	3	0.15	ATYPRLLEGEDAHLSS	mut	P02533.R416P	413	428	P02533	KRT14	Keratin, type I cytoskeletal 14	9606	Homo sapiens		0.236107	93	4	0.971744	1	4	20562859
MAP1LC3A_ATG8__Q9H492_2_121	Q9H492	Autophagy protein Atg8 ubiquitin like	2	121	2	0.14	SEELRETRRRHETRLV	mut	P02545.K219R	212	227	P02545	LMNA	Prelamin-A/C	9606	Homo sapiens		0.365203	134	4	0.763407	0	2
MAP1LC3A_ATG8__Q9H492_2_121	Q9H492	Autophagy protein Atg8 ubiquitin like	2	121	3	0.068	QQNQVLQTKWELLQQV	wt		203	218	P04264	KRT1	Keratin, type II cytoskeletal 1	9606	Homo sapiens	WELL	0.0142041	6	2	0.405405	1	4	20562859
MAP1LC3A_ATG8__Q9H492_2_121	Q9H492	Autophagy protein Atg8 ubiquitin like	2	121	3	0.14	KWELLQQVDTSTRTHN	wt		211	226	P04264	KRT1	Keratin, type II cytoskeletal 1	9606	Homo sapiens	WELL	0.0105188	11	4	0.203593	1	2	20562859
MAP1LC3A_ATG8__Q9H492_2_121	Q9H492	Autophagy protein Atg8 ubiquitin like	2	121	3	0.15	ATYPRLLEGEDAHLSS	mut	P02533.R416P	413	428	P08779	KRT16	Keratin, type I cytoskeletal 16	9606	Homo sapiens		0.236107	93	4	0.971744	1	4
MAP1LC3A_ATG8__Q9H492_2_121	Q9H492	Autophagy protein Atg8 ubiquitin like	2	121	2	0.03	MAEPHQEFEVMEDHAG	mut	P10636.R5H	1	16	P10636	MAPT	Microtubule-associated protein tau	9606	Homo sapiens		0.0287702	16	1	1	1	6
MAP1LC3A_ATG8__Q9H492_2_121	Q9H492	Autophagy protein Atg8 ubiquitin like	2	121	2	0.0049	LPPEDDTWDNVYYYDE	mut	P12830.R749W	742	757	P12830	CDH1	Cadherin-1	9606	Homo sapiens		0.0154077	9	4	0.907358	1	5
MAP1LC3A_ATG8__Q9H492_2_121	Q9H492	Autophagy protein Atg8 ubiquitin like	2	121	3	2.3e-05	TVFETLDIGWQLLPIF	mut	P21281.R485P	472	487	P21281	ATP6V1B2	V-type proton ATPase subunit B, brain isoform	9606	Homo sapiens	WQLL	0.103121	139	9	0.718431	0	6
MAP1LC3A_ATG8__Q9H492_2_121	Q9H492	Autophagy protein Atg8 ubiquitin like	2	121	2	0.15	DRHRAIARPMLAYRHG	wt		136	151	P30518	AVPR2	Vasopressin V2 receptor	9606	Homo sapiens		0.207182	96	3	0.670769	0	2
MAP1LC3A_ATG8__Q9H492_2_121	Q9H492	Autophagy protein Atg8 ubiquitin like	2	121	2	0.26	EEMEMSLAKPKHRVTM	mut	P31749.V136M	132	147	P31749	AKT1	RAC-alpha serine/threonine-protein kinase	9606	Homo sapiens		0.0643223	47	1	1	0	2
MAP1LC3A_ATG8__Q9H492_2_121	Q9H492	Autophagy protein Atg8 ubiquitin like	2	121	2	0.055	REFALEDFTFLRDPWN	mut	P35498.G177E	176	191	P35498	SCN1A	Sodium channel protein type 1 subunit alpha	9606	Homo sapiens		0.00274782	5	1	1	0	3
MAP1LC3A_ATG8__Q9H492_2_121	Q9H492	Autophagy protein Atg8 ubiquitin like	2	121	2	0.27	NPRDTEDVPWITLNSS	wt		363	378	P38398	BRCA1	Breast cancer type 1 susceptibility protein	9606	Homo sapiens	WITL	0.00337701	8	3	0.911392	0	2
MAP1LC3A_ATG8__Q9H492_2_121	Q9H492	Autophagy protein Atg8 ubiquitin like	2	121	3	0.03	VRDAWGHLPVDLAEEL	mut	P42771.R112H	106	121	P42771	CDKN2A	Cyclin-dependent kinase inhibitor 2A	9606	Homo sapiens	WGRL	0.0329428	16	1	1	1	6
MAP1LC3A_ATG8__Q9H492_2_121	Q9H492	Autophagy protein Atg8 ubiquitin like	2	121	3	0.26	DAWGSLPVDLAEELGH	mut	P42771.R112S	108	123	P42771	CDKN2A	Cyclin-dependent kinase inhibitor 2A	9606	Homo sapiens	WGRL	0.00212716	5	1	1	1	2
MAP1LC3A_ATG8__Q9H492_2_121	Q9H492	Autophagy protein Atg8 ubiquitin like	2	121	2	0.44	DAWGRLLVDLAEELGH	mut	P42771.P114L	108	123	P42771	CDKN2A	Cyclin-dependent kinase inhibitor 2A	9606	Homo sapiens	WGRL	0.00026455	2	1	1	1	1
MAP1LC3A_ATG8__Q9H492_2_121	Q9H492	Autophagy protein Atg8 ubiquitin like	2	121	4	0.18	DAWGRLPVDLTEELGH	mut	P42771.A118T	108	123	P42771	CDKN2A	Cyclin-dependent kinase inhibitor 2A	9606	Homo sapiens	WGRL	0.200053	241	1	1	1	4
MAP1LC3A_ATG8__Q9H492_2_121	Q9H492	Autophagy protein Atg8 ubiquitin like	2	121	2	0.34	DAWGRLPVDLAEELSH	mut	P42771.G122S	108	123	P42771	CDKN2A	Cyclin-dependent kinase inhibitor 2A	9606	Homo sapiens	WGRL	0.00096888	2	2	0.2	1	1
MAP1LC3A_ATG8__Q9H492_2_121	Q9H492	Autophagy protein Atg8 ubiquitin like	2	121	2	0.33	DAWGRLPVDMAEELGH	mut	P42771.L117M	108	123	P42771	CDKN2A	Cyclin-dependent kinase inhibitor 2A	9606	Homo sapiens	WGRL	0.00345997	2	2	0.285714	1	1
MAP1LC3A_ATG8__Q9H492_2_121	Q9H492	Autophagy protein Atg8 ubiquitin like	2	121	2	1	NAWGRLPVDLAEELGH	mut	P42771.D108N	108	123	P42771	CDKN2A	Cyclin-dependent kinase inhibitor 2A	9606	Homo sapiens	WGRL	0	0	1	1	1	0
MAP1LC3A_ATG8__Q9H492_2_121	Q9H492	Autophagy protein Atg8 ubiquitin like	2	121	2	0.0058	APLDESNSYEHLTLSD	wt		1382	1397	P49454	CENPF	Centromere protein F	9606	Homo sapiens		0.0577125	25	2	0.905284	0	6
MAP1LC3A_ATG8__Q9H492_2_121	Q9H492	Autophagy protein Atg8 ubiquitin like	2	121	3	0.042	YVPLLTQGWAEILVPR	mut	P49815.R1200P	1186	1201	P49815	TSC2	Tuberin	9606	Homo sapiens		0.15694	216	2	0.993631	2	6
MAP1LC3A_ATG8__Q9H492_2_121	Q9H492	Autophagy protein Atg8 ubiquitin like	2	121	2	0.00035	WAEILVPRPTGNTSWL	mut	P49815.R1200P	1194	1209	P49815	TSC2	Tuberin	9606	Homo sapiens		0.0388403	20	2	0.584158	2	6
MAP1LC3A_ATG8__Q9H492_2_121	Q9H492	Autophagy protein Atg8 ubiquitin like	2	121	2	NA	SMPNVLEDEVYEILRD	mut	P51587.T298_V300delinsILR	286	301	P51587	BRCA2	Breast cancer type 2 susceptibility protein	9606	Homo sapiens		0.00861923	3	3	0.999019	1	3
MAP1LC3A_ATG8__Q9H492_2_121	Q9H492	Autophagy protein Atg8 ubiquitin like	2	121	2	NA	EVYEILRDTSEEDSFS	mut	P51587.T298_V300delinsILR	294	309	P51587	BRCA2	Breast cancer type 2 susceptibility protein	9606	Homo sapiens		0.00297142	3	3	0.88	1	2
MAP1LC3A_ATG8__Q9H492_2_121	Q9H492	Autophagy protein Atg8 ubiquitin like	2	121	2	0.052	YSERHGWGYLVPGWRD	mut	P54098.R627W	614	629	P54098	POLG	DNA polymerase subunit gamma-1	9606	Homo sapiens	WGYL	0.0100178	6	2	0.988095	0	4
MAP1LC3A_ATG8__Q9H492_2_121	Q9H492	Autophagy protein Atg8 ubiquitin like	2	121	2	0.28	DSGHDSTSVDSEGFSI	mut	P54278.G497D	493	508	P54278	PMS2	Mismatch repair endonuclease PMS2	9606	Homo sapiens		0.256371	181	4	0.94186	0	2
MAP1LC3A_ATG8__Q9H492_2_121	Q9H492	Autophagy protein Atg8 ubiquitin like	2	121	2	0.3	PSEDKASKVFFSYRAD	mut	P55017.G316V	308	323	P55017	SLC12A3	Solute carrier family 12 member 3	9606	Homo sapiens		0.658886	1123	7	0.367481	0	3
MAP1LC3A_ATG8__Q9H492_2_121	Q9H492	Autophagy protein Atg8 ubiquitin like	2	121	2	0.17	SSQSERGLVEEEWVIV	mut	Q01484.R1582Q	1580	1595	Q01484	ANK2	Ankyrin-2	9606	Homo sapiens		0.124564	45	4	0.986814	0	5	29867141
MAP1LC3A_ATG8__Q9H492_2_121	Q9H492	Autophagy protein Atg8 ubiquitin like	2	121	2	0.62	ADIHDFEIIIHRVEWA	mut	Q04671.L674I	665	680	Q04671	OCA2	P protein	9606	Homo sapiens		0.052155	60	2	0.992045	0	5
MAP1LC3A_ATG8__Q9H492_2_121	Q9H492	Autophagy protein Atg8 ubiquitin like	2	121	2	0.031	ADIHDFEIILHRVERA	mut	Q04671.W679R	665	680	Q04671	OCA2	P protein	9606	Homo sapiens		0.753946	260	2	0.832884	0	6
MAP1LC3A_ATG8__Q9H492_2_121	Q9H492	Autophagy protein Atg8 ubiquitin like	2	121	3	0.14	MESGNASGGDDDWTHL	mut	Q13501.D329G	326	341	Q13501	SQSTM1	Sequestosome-1	9606	Homo sapiens	WTHL	0.0111602	20	4	0.972689	2	3	18653543;19250911;19427866;20562859;20061800;21628531;20204693;21460636;21045561;16286508;17580304;23459205;23239879;22714671;22963397;24619419;24998849;24100292;23989536;25450619;19021777;26268733;25921531;23640897;22658522;26754771;28951592;26075355;25686248;25984893;28380357;28322253;28740232;32296183;33436498;29426817;32123815;31857589;31006538;30647813;31625269;31155706;24067654;31366950;312…	yes
MAP1LC3A_ATG8__Q9H492_2_121	Q9H492	Autophagy protein Atg8 ubiquitin like	2	121	3	0.26	GDDDWTHLSSKEVDLS	mut	Q13501.P348L	334	349	Q13501	SQSTM1	Sequestosome-1	9606	Homo sapiens	WTHL	0.0406725	42	7	0.972773	3	4	18653543;19250911;19427866;20562859;20061800;21628531;20204693;21460636;21045561;16286508;17580304;23459205;23239879;22714671;22963397;24619419;24998849;24100292;23989536;25450619;19021777;26268733;25921531;23640897;22658522;26754771;28951592;26075355;25686248;25984893;28380357;28322253;28740232;32296183;33436498;29426817;32123815;31857589;31006538;30647813;31625269;31155706;24067654;31366950;312…	yes
MAP1LC3A_ATG8__Q9H492_2_121	Q9H492	Autophagy protein Atg8 ubiquitin like	2	121	3	0.26	GDDDWTHLSSKEVDPS	wt		334	349	Q13501	SQSTM1	Sequestosome-1	9606	Homo sapiens	WTHL	0.0167448	11	5	0.986594	2	3	18653543;19250911;19427866;20562859;20061800;21628531;20204693;21460636;21045561;16286508;17580304;23459205;23239879;22714671;22963397;24619419;24998849;24100292;23989536;25450619;19021777;26268733;25921531;23640897;22658522;26754771;28951592;26075355;25686248;25984893;28380357;28322253;28740232;32296183;33436498;29426817;32123815;31857589;31006538;30647813;31625269;31155706;24067654;31366950;312…	yes
MAP1LC3A_ATG8__Q9H492_2_121	Q9H492	Autophagy protein Atg8 ubiquitin like	2	121	4	0.00014	WTHLSSKEVDLSTGEL	mut	Q13501.P348L	338	353	Q13501	SQSTM1	Sequestosome-1	9606	Homo sapiens	WTHL	0.651693	490	19	0.976004	3	6	18653543;19250911;19427866;20562859;20061800;21628531;20204693;21460636;21045561;16286508;17580304;23459205;23239879;22714671;22963397;24619419;24998849;24100292;23989536;25450619;19021777;26268733;25921531;23640897;22658522;26754771;28951592;26075355;25686248;25984893;28380357;28322253;28740232;32296183;33436498;29426817;32123815;31857589;31006538;30647813;31625269;31155706;24067654;31366950;312…	yes
MAP1LC3A_ATG8__Q9H492_2_121	Q9H492	Autophagy protein Atg8 ubiquitin like	2	121	3	0.00014	WTHLSSKEVDPSTGEL	wt		338	353	Q13501	SQSTM1	Sequestosome-1	9606	Homo sapiens	WTHL	0.00709765	10	2	0.58046	2	3	18653543;19250911;19427866;20562859;20061800;21628531;20204693;21460636;21045561;16286508;17580304;23459205;23239879;22714671;22963397;24619419;24998849;24100292;23989536;25450619;19021777;26268733;25921531;23640897;22658522;26754771;28951592;26075355;25686248;25984893;28380357;28322253;28740232;32296183;33436498;29426817;32123815;31857589;31006538;30647813;31625269;31155706;24067654;31366950;312…	yes
MAP1LC3A_ATG8__Q9H492_2_121	Q9H492	Autophagy protein Atg8 ubiquitin like	2	121	2	0.007	TAIGDKNRWAVLALEH	mut	Q13635.R1114W	1106	1121	Q13635	PTCH1	Protein patched homolog 1	9606	Homo sapiens		0.0494681	20	3	0.91018	1	6
MAP1LC3A_ATG8__Q9H492_2_121	Q9H492	Autophagy protein Atg8 ubiquitin like	2	121	3	0.032	TEHSTVGLAQQWVQLD	mut	Q13813.D2295V	2283	2298	Q13813	SPTAN1	Spectrin alpha chain, non-erythrocytic 1	9606	Homo sapiens	WDQL	0.0421509	31	6	0.752066	1	6	20562859
MAP1LC3A_ATG8__Q9H492_2_121	Q9H492	Autophagy protein Atg8 ubiquitin like	2	121	4	0.035	TVGLAQQWVQLDQLGM	mut	Q13813.D2295V	2287	2302	Q13813	SPTAN1	Spectrin alpha chain, non-erythrocytic 1	9606	Homo sapiens	WDQL	0.0738715	28	3	0.913043	1	6	20562859
MAP1LC3A_ATG8__Q9H492_2_121	Q9H492	Autophagy protein Atg8 ubiquitin like	2	121	3	0.14	KWVDLSSKVGQHLQLH	wt		195	210	Q14896	MYBPC3	Myosin-binding protein C, cardiac-type	9606	Homo sapiens	WVDL	0.0990116	53	2	0.97541	0	6
MAP1LC3A_ATG8__Q9H492_2_121	Q9H492	Autophagy protein Atg8 ubiquitin like	2	121	2	0.42	KWVDLSSQVGQHLQLH	mut	Q14896.K202Q	195	210	Q14896	MYBPC3	Myosin-binding protein C, cardiac-type	9606	Homo sapiens	WVDL	0.0439604	20	1	1	0	4
MAP1LC3A_ATG8__Q9H492_2_121	Q9H492	Autophagy protein Atg8 ubiquitin like	2	121	2	0.00047	WTMVDPVREAREGGLI	mut	Q15526.R137W	137	152	Q15526	SURF1	Surfeit locus protein 1	9606	Homo sapiens		0.0647955	55	14	0.784579	0	6
MAP1LC3A_ATG8__Q9H492_2_121	Q9H492	Autophagy protein Atg8 ubiquitin like	2	121	2	0.25	EDSVLFRRGTGQSDNS	mut	Q16637.D30N	16	31	Q16637	SMN1	Survival motor neuron protein	9606	Homo sapiens		0.0706805	42	1	1	0	2
MAP1LC3A_ATG8__Q9H492_2_121	Q9H492	Autophagy protein Atg8 ubiquitin like	2	121	2	0.28	DSGHDSTSVDSEGFSI	mut	P54278.G497D	493	508	Q68D20	PMS2CL	Protein PMS2CL	9606	Homo sapiens		0.256371	181	4	0.94186	0	2
MAP1LC3A_ATG8__Q9H492_2_121	Q9H492	Autophagy protein Atg8 ubiquitin like	2	121	2	0.068	QQNQVLQTKWELLQQV	wt		203	218	Q7Z794	KRT77	Keratin, type II cytoskeletal 1b	9606	Homo sapiens	WELL	0.0142041	6	2	0.405405	0	4
MAP1LC3A_ATG8__Q9H492_2_121	Q9H492	Autophagy protein Atg8 ubiquitin like	2	121	2	0.24	KPSETRVRAEPTPLPQ	wt		865	880	Q8WZ42	TTN	Titin	9606	Homo sapiens		0.0627199	141	2	0.983607	0	2	35044719	yes
MAP1LC3A_ATG8__Q9H492_2_121	Q9H492	Autophagy protein Atg8 ubiquitin like	2	121	2	0.14	SITGTTIREERFEVLH	mut	Q8WZ42.V911I	905	920	Q8WZ42	TTN	Titin	9606	Homo sapiens		0.0178206	18	1	1	5	5	35044719	yes
MAP1LC3A_ATG8__Q9H492_2_121	Q9H492	Autophagy protein Atg8 ubiquitin like	2	121	3	0.71	SITGTTVREEHFEVLH	mut	Q8WZ42.R915H	905	920	Q8WZ42	TTN	Titin	9606	Homo sapiens		0.0797433	99	4	0.998523	5	6	35044719	yes
MAP1LC3A_ATG8__Q9H492_2_121	Q9H492	Autophagy protein Atg8 ubiquitin like	2	121	3	0.14	SITGTTVREERFEVLH	wt		905	920	Q8WZ42	TTN	Titin	9606	Homo sapiens		0.102327	47	1	1	2	6	35044719	yes
MAP1LC3A_ATG8__Q9H492_2_121	Q9H492	Autophagy protein Atg8 ubiquitin like	2	121	2	0.11	TTVREERFEVLHGREA	wt		909	924	Q8WZ42	TTN	Titin	9606	Homo sapiens		0.0273706	37	2	0.997589	2	5	35044719	yes
MAP1LC3A_ATG8__Q9H492_2_121	Q9H492	Autophagy protein Atg8 ubiquitin like	2	121	2	0.2	EEHFEVLHGREAKVTE	mut	Q8WZ42.R915H	913	928	Q8WZ42	TTN	Titin	9606	Homo sapiens		0.0056951	6	1	1	6	2	35044719	yes
MAP1LC3A_ATG8__Q9H492_2_121	Q9H492	Autophagy protein Atg8 ubiquitin like	2	121	2	0.2	EERFEVLHGREAKVTE	wt		913	928	Q8WZ42	TTN	Titin	9606	Homo sapiens		0.0266226	20	1	1	2	4	35044719	yes
MAP1LC3A_ATG8__Q9H492_2_121	Q9H492	Autophagy protein Atg8 ubiquitin like	2	121	2	NA	KNDAGMQEAFTTLSVL	mut	Q8WZ42.A8505T	8495	8510	Q8WZ42	TTN	Titin	9606	Homo sapiens		0.101375	42	6	0.998067	0	6	35044719	yes
MAP1LC3A_ATG8__Q9H492_2_121	Q9H492	Autophagy protein Atg8 ubiquitin like	2	121	2	0.11	AEEEWSYLEEEEGVSI	mut	Q8WZ42.S10425L	10418	10433	Q8WZ42	TTN	Titin	9606	Homo sapiens		0.00677364	10	2	0.995349	3	3	35044719	yes
MAP1LC3A_ATG8__Q9H492_2_121	Q9H492	Autophagy protein Atg8 ubiquitin like	2	121	2	0.21	PGELEILSISKDSVTL	wt		31361	31376	Q8WZ42	TTN	Titin	9606	Homo sapiens		0.0539229	325	1	1	0	4	35044719	yes
MAP1LC3A_ATG8__Q9H492_2_121	Q9H492	Autophagy protein Atg8 ubiquitin like	2	121	3	0.026	PPAPLAHLDDYVHISL	mut	Q92574.S403L	396	411	Q92574	TSC1	Hamartin	9606	Homo sapiens		0.113228	117	4	0.767862	4	6		yes
MAP1LC3A_ATG8__Q9H492_2_121	Q9H492	Autophagy protein Atg8 ubiquitin like	2	121	2	0.33	PPAPLAHSDDYVHISL	wt		396	411	Q92574	TSC1	Hamartin	9606	Homo sapiens		0.0164878	20	2	0.736041	2	4		yes
MAP1LC3A_ATG8__Q9H492_2_121	Q9H492	Autophagy protein Atg8 ubiquitin like	2	121	2	0.61	LAHLDDYVHISLPQAT	mut	Q92574.S403L	400	415	Q92574	TSC1	Hamartin	9606	Homo sapiens		0.00744167	7	2	0.523885	4	3		yes
MAP1LC3A_ATG8__Q9H492_2_121	Q9H492	Autophagy protein Atg8 ubiquitin like	2	121	2	0.61	LAHSDDYVHISLPQAT	wt		400	415	Q92574	TSC1	Hamartin	9606	Homo sapiens		0.0101518	15	4	0.682678	2	5		yes
MAP1LC3A_ATG8__Q9H492_2_121	Q9H492	Autophagy protein Atg8 ubiquitin like	2	121	3	9.8e-14	DDYVHISLPQATVIPP	mut	Q92574.T417I	404	419	Q92574	TSC1	Hamartin	9606	Homo sapiens		86.0679	57208	36	0.778094	4	6		yes
MAP1LC3A_ATG8__Q9H492_2_121	Q9H492	Autophagy protein Atg8 ubiquitin like	2	121	3	9.8e-14	DDYVHISLPQATVTPP	wt		404	419	Q92574	TSC1	Hamartin	9606	Homo sapiens		1.44759	1818	10	0.851572	2	6		yes
MAP1LC3A_ATG8__Q9H492_2_121	Q9H492	Autophagy protein Atg8 ubiquitin like	2	121	2	0.0062	DADSDFEVLMKTAHGH	wt		1338	1353	Q92736	RYR2	Ryanodine receptor 2	9606	Homo sapiens		0.0196415	17	3	0.994398	3	5
MAP1LC3A_ATG8__Q9H492_2_121	Q9H492	Autophagy protein Atg8 ubiquitin like	2	121	3	0.27	PAEVTSSVLPDSWAAL	mut	Q92908.R585L	577	592	Q92908	GATA6	Transcription factor GATA-6	9606	Homo sapiens	WCAL	0.00220231	4	1	1	1	2
MAP1LC3A_ATG8__Q9H492_2_121	Q9H492	Autophagy protein Atg8 ubiquitin like	2	121	2	0.68	NTHLLPLHATDFEVLS	mut	Q96JG9.R3014H	3007	3022	Q96JG9	ZNF469	Zinc finger protein 469	9606	Homo sapiens		0.00403838	8	2	0.998223	2	2
MAP1LC3A_ATG8__Q9H492_2_121	Q9H492	Autophagy protein Atg8 ubiquitin like	2	121	2	0.57	NTHLLPLRAMDFEVLS	mut	Q96JG9.T3016M	3007	3022	Q96JG9	ZNF469	Zinc finger protein 469	9606	Homo sapiens		0.00114187	3	1	1	2	2
MAP1LC3A_ATG8__Q9H492_2_121	Q9H492	Autophagy protein Atg8 ubiquitin like	2	121	2	0.57	NTHLLPLRATDFEVLS	wt		3007	3022	Q96JG9	ZNF469	Zinc finger protein 469	9606	Homo sapiens		0.00249969	6	2	0.936508	2	2
MAP1LC3A_ATG8__Q9H492_2_121	Q9H492	Autophagy protein Atg8 ubiquitin like	2	121	2	0.12	LPLRAMDFEVLSTKFE	mut	Q96JG9.T3016M	3011	3026	Q96JG9	ZNF469	Zinc finger protein 469	9606	Homo sapiens		0.0110282	11	1	1	2	3
MAP1LC3A_ATG8__Q9H492_2_121	Q9H492	Autophagy protein Atg8 ubiquitin like	2	121	2	0.055	REFALEDFTFLRDPWN	mut	P35498.G177E	176	191	Q99250	SCN2A	Sodium channel protein type 2 subunit alpha	9606	Homo sapiens		0.00274782	5	1	1	0	3
MAP1LC3A_ATG8__Q9H492_2_121	Q9H492	Autophagy protein Atg8 ubiquitin like	2	121	2	0.26	HHTVNLRSRNGWPGAV	mut	Q99959.D460H	460	475	Q99959	PKP2	Plakophilin-2	9606	Homo sapiens		0.0532067	42	3	0.886792	0	2
MAP1LC3A_ATG8__Q9H492_2_121	Q9H492	Autophagy protein Atg8 ubiquitin like	2	121	2	0.026	GQARADESTYVLVAHS	mut	Q9BYX4.R822Q	821	836	Q9BYX4	IFIH1	Interferon-induced helicase C domain-containing protein 1	9606	Homo sapiens		0.105947	56	3	0.865033	0	6
MAP1LC3A_ATG8__Q9H492_2_121	Q9H492	Autophagy protein Atg8 ubiquitin like	2	121	2	0.043	DSLDLNADSWDFVAAI	mut	Q9NSA2.R592W	583	598	Q9NSA2	KCND1	Potassium voltage-gated channel subfamily D member 1	9606	Homo sapiens		0.0138526	20	5	0.584061	1	4
MAP1LC3A_ATG8__Q9H492_2_121	Q9H492	Autophagy protein Atg8 ubiquitin like	2	121	2	0.025	LNADSWDFVAAIISIP	mut	Q9NSA2.R592W	587	602	Q9NSA2	KCND1	Potassium voltage-gated channel subfamily D member 1	9606	Homo sapiens		0.0333758	44	4	0.8125	1	5
MAP1LC3A_ATG8__Q9H492_2_121	Q9H492	Autophagy protein Atg8 ubiquitin like	2	121	2	0.055	REFALEDFTFLRDPWN	mut	P35498.G177E	176	191	Q9NY46	SCN3A	Sodium channel protein type 3 subunit alpha	9606	Homo sapiens		0.00274782	5	1	1	0	3
MAP1LC3B_ATG8__Q9GZQ8_2_119	Q9GZQ8	Autophagy protein Atg8 ubiquitin like	2	119	4	0.094	PTLPDISDDKDEWQFL	mut	O43683.S492F	478	493	O43683	BUB1	Mitotic checkpoint serine/threonine-protein kinase BUB1	9606	Homo sapiens		0.45182	499	2	0.997159	3	6
MAP1LC3B_ATG8__Q9GZQ8_2_119	Q9GZQ8	Autophagy protein Atg8 ubiquitin like	2	119	3	0.011	DISDDKDEWQYLDQNE	mut	O43683.S492Y	482	497	O43683	BUB1	Mitotic checkpoint serine/threonine-protein kinase BUB1	9606	Homo sapiens		0.00391929	3	1	1	3	4
MAP1LC3B_ATG8__Q9GZQ8_2_119	Q9GZQ8	Autophagy protein Atg8 ubiquitin like	2	119	4	0.3	DKDEWQFLDQNEDAFE	mut	O43683.S492F	486	501	O43683	BUB1	Mitotic checkpoint serine/threonine-protein kinase BUB1	9606	Homo sapiens		0.0694915	96	2	0.982143	3	3
MAP1LC3B_ATG8__Q9GZQ8_2_119	Q9GZQ8	Autophagy protein Atg8 ubiquitin like	2	119	3	0.052	WQFLDQNEDAFEAQFQ	mut	O43683.S492F	490	505	O43683	BUB1	Mitotic checkpoint serine/threonine-protein kinase BUB1	9606	Homo sapiens		0.00612001	6	4	0.606335	3	3
MAP1LC3B_ATG8__Q9GZQ8_2_119	Q9GZQ8	Autophagy protein Atg8 ubiquitin like	2	119	2	0.046	HYPDVYAWEQLALRTD	mut	O95076.R183W	176	191	O95076	ALX3	Homeobox protein aristaless-like 3	9606	Homo sapiens		0.00374508	4	3	0.5	1	3
MAP1LC3B_ATG8__Q9GZQ8_2_119	Q9GZQ8	Autophagy protein Atg8 ubiquitin like	2	119	3	NA	VANWTDLENSIVSVER	mut	O95255.R1221C	1220	1235	O95255	ABCC6	Multidrug resistance-associated protein 6	9606	Homo sapiens		0.413197	243	6	0.971983	4	6		yes
MAP1LC3B_ATG8__Q9GZQ8_2_119	Q9GZQ8	Autophagy protein Atg8 ubiquitin like	2	119	4	0.64	WTDLENSIVSVEWMQD	mut	O95255.R1235W	1223	1238	O95255	ABCC6	Multidrug resistance-associated protein 6	9606	Homo sapiens		2.02022	1062	4	0.99629	2	6		yes
MAP1LC3B_ATG8__Q9GZQ8_2_119	Q9GZQ8	Autophagy protein Atg8 ubiquitin like	2	119	4	1	WTDLENSIVSVERMQD	wt		1223	1238	O95255	ABCC6	Multidrug resistance-associated protein 6	9606	Homo sapiens		3.07114	2297	9	0.563577	2	6		yes
MAP1LC3B_ATG8__Q9GZQ8_2_119	Q9GZQ8	Autophagy protein Atg8 ubiquitin like	2	119	4	1	WTDLENSIVSVERMQH	mut	O95255.D1238H	1223	1238	O95255	ABCC6	Multidrug resistance-associated protein 6	9606	Homo sapiens		3.07932	1209	6	0.558229	1	6		yes
MAP1LC3B_ATG8__Q9GZQ8_2_119	Q9GZQ8	Autophagy protein Atg8 ubiquitin like	2	119	3	0.21	LPPEDDTWDNVYYYDE	mut	P12830.R749W	742	757	P12830	CDH1	Cadherin-1	9606	Homo sapiens		0.940699	1419	4	0.907358	1	5
MAP1LC3B_ATG8__Q9GZQ8_2_119	Q9GZQ8	Autophagy protein Atg8 ubiquitin like	2	119	2	0.058	DDTWDNVYYYDEEGGG	mut	P12830.R749W	746	761	P12830	CDH1	Cadherin-1	9606	Homo sapiens		0.0141965	25	3	0.368	1	4
MAP1LC3B_ATG8__Q9GZQ8_2_119	Q9GZQ8	Autophagy protein Atg8 ubiquitin like	2	119	3	0.023	TVFETLDIGWQLLPIF	mut	P21281.R485P	472	487	P21281	ATP6V1B2	V-type proton ATPase subunit B, brain isoform	9606	Homo sapiens	DIGWQLL	0.650645	447	9	0.718431	0	5
MAP1LC3B_ATG8__Q9GZQ8_2_119	Q9GZQ8	Autophagy protein Atg8 ubiquitin like	2	119	2	NA	DPLAGTVFVDFGFHLL	mut	P21439.Q1100H	1087	1102	P21439	ABCB4	Phosphatidylcholine translocator ABCB4	9606	Homo sapiens	DFGFQLL	0.0190515	20	5	0.319135	0	3
MAP1LC3B_ATG8__Q9GZQ8_2_119	Q9GZQ8	Autophagy protein Atg8 ubiquitin like	2	119	2	0.72	DPLAGTVFVDFGFQLL	wt		1087	1102	P21439	ABCB4	Phosphatidylcholine translocator ABCB4	9606	Homo sapiens	DFGFQLL	0.0146224	15	4	0.795699	0	3
MAP1LC3B_ATG8__Q9GZQ8_2_119	Q9GZQ8	Autophagy protein Atg8 ubiquitin like	2	119	3	0.071	NPRDTEDVPWITLNSS	wt		363	378	P38398	BRCA1	Breast cancer type 1 susceptibility protein	9606	Homo sapiens	DVPWITL	0.0246756	23	3	0.911392	1	5
MAP1LC3B_ATG8__Q9GZQ8_2_119	Q9GZQ8	Autophagy protein Atg8 ubiquitin like	2	119	2	0.33	TEDVPWITLNSSIQKV	wt		367	382	P38398	BRCA1	Breast cancer type 1 susceptibility protein	9606	Homo sapiens	DVPWITL	0.00367269	4	2	0.666667	1	1
MAP1LC3B_ATG8__Q9GZQ8_2_119	Q9GZQ8	Autophagy protein Atg8 ubiquitin like	2	119	3	0.0046	APLDESNSYEHLTLSD	wt		1382	1397	P49454	CENPF	Centromere protein F	9606	Homo sapiens		0.742923	476	2	0.905284	2	6
MAP1LC3B_ATG8__Q9GZQ8_2_119	Q9GZQ8	Autophagy protein Atg8 ubiquitin like	2	119	2	0.14	YEHLTLSDKEVQMHFA	wt		1390	1405	P49454	CENPF	Centromere protein F	9606	Homo sapiens		0.00501809	8	2	0.846154	2	2
MAP1LC3B_ATG8__Q9GZQ8_2_119	Q9GZQ8	Autophagy protein Atg8 ubiquitin like	2	119	3	NA	SMPNVLEDEVYEILRD	mut	P51587.T298_V300delinsILR	286	301	P51587	BRCA2	Breast cancer type 2 susceptibility protein	9606	Homo sapiens		2.10363	4022	3	0.999019	2	6
MAP1LC3B_ATG8__Q9GZQ8_2_119	Q9GZQ8	Autophagy protein Atg8 ubiquitin like	2	119	2	NA	VLEDEVYEILRDTSEE	mut	P51587.T298_V300delinsILR	290	305	P51587	BRCA2	Breast cancer type 2 susceptibility protein	9606	Homo sapiens		0.0111479	17	3	0.658537	2	3
MAP1LC3B_ATG8__Q9GZQ8_2_119	Q9GZQ8	Autophagy protein Atg8 ubiquitin like	2	119	3	NA	EVYEILRDTSEEDSFS	mut	P51587.T298_V300delinsILR	294	309	P51587	BRCA2	Breast cancer type 2 susceptibility protein	9606	Homo sapiens		0.0835828	70	3	0.88	2	6
MAP1LC3B_ATG8__Q9GZQ8_2_119	Q9GZQ8	Autophagy protein Atg8 ubiquitin like	2	119	2	0.15	LTPSQKAEITELFTIL	mut	P51587.S1115F	1103	1118	P51587	BRCA2	Breast cancer type 2 susceptibility protein	9606	Homo sapiens		0.613821	661	7	0.970934	0	5
MAP1LC3B_ATG8__Q9GZQ8_2_119	Q9GZQ8	Autophagy protein Atg8 ubiquitin like	2	119	2	0.038	YSERHGWGYLVPGWRD	mut	P54098.R627W	614	629	P54098	POLG	DNA polymerase subunit gamma-1	9606	Homo sapiens		0.057976	75	2	0.988095	0	4
MAP1LC3B_ATG8__Q9GZQ8_2_119	Q9GZQ8	Autophagy protein Atg8 ubiquitin like	2	119	3	0.53	SSQSERGLVEEEWVIV	mut	Q01484.R1582Q	1580	1595	Q01484	ANK2	Ankyrin-2	9606	Homo sapiens		1.09483	799	4	0.986814	0	6	29867141
MAP1LC3B_ATG8__Q9GZQ8_2_119	Q9GZQ8	Autophagy protein Atg8 ubiquitin like	2	119	3	0.19	SSRSERGLVEEEWVIV	wt		1580	1595	Q01484	ANK2	Ankyrin-2	9606	Homo sapiens		2.17383	1965	8	0.952494	0	6	29867141
MAP1LC3B_ATG8__Q9GZQ8_2_119	Q9GZQ8	Autophagy protein Atg8 ubiquitin like	2	119	2	0.081	ADIHDFEIIIHRVEWA	mut	Q04671.L674I	665	680	Q04671	OCA2	P protein	9606	Homo sapiens		0.911605	691	2	0.992045	0	3
MAP1LC3B_ATG8__Q9GZQ8_2_119	Q9GZQ8	Autophagy protein Atg8 ubiquitin like	2	119	3	0.1	MESDNASGGDDDWTHL	wt		326	341	Q13501	SQSTM1	Sequestosome-1	9606	Homo sapiens	DDDWTHL	0.0111244	9	1	1	4	3	18083104;19250911;16169070;20562859;20010802;21900206;23333919;24582747;24023838;25007327;22434781;24668264;25416956;26413874;26524528;28855742;27791183;27554286;28085563;24089205;32296183;33436498;29426817;29416008;30853400;30633346;31006538;32296703;33545068;27158844;23878278;34084775;33302793;31857374;31286822;37219487	yes
MAP1LC3B_ATG8__Q9GZQ8_2_119	Q9GZQ8	Autophagy protein Atg8 ubiquitin like	2	119	4	0.1	MESGNASGGDDDWTHL	mut	Q13501.D329G	326	341	Q13501	SQSTM1	Sequestosome-1	9606	Homo sapiens	DDDWTHL	0.196596	206	4	0.972689	2	6	18083104;19250911;16169070;20562859;20010802;21900206;23333919;24582747;24023838;25007327;22434781;24668264;25416956;26413874;26524528;28855742;27791183;27554286;28085563;24089205;32296183;33436498;29426817;29416008;30853400;30633346;31006538;32296703;33545068;27158844;23878278;34084775;33302793;31857374;31286822;37219487	yes
MAP1LC3B_ATG8__Q9GZQ8_2_119	Q9GZQ8	Autophagy protein Atg8 ubiquitin like	2	119	4	0.13	GDDDWTHLSSKEVDLS	mut	Q13501.P348L	334	349	Q13501	SQSTM1	Sequestosome-1	9606	Homo sapiens	DDDWTHL	16.0107	8829	7	0.972773	4	6	18083104;19250911;16169070;20562859;20010802;21900206;23333919;24582747;24023838;25007327;22434781;24668264;25416956;26413874;26524528;28855742;27791183;27554286;28085563;24089205;32296183;33436498;29426817;29416008;30853400;30633346;31006538;32296703;33545068;27158844;23878278;34084775;33302793;31857374;31286822;37219487	yes
MAP1LC3B_ATG8__Q9GZQ8_2_119	Q9GZQ8	Autophagy protein Atg8 ubiquitin like	2	119	4	0.13	GDDDWTHLSSKEVDPS	wt		334	349	Q13501	SQSTM1	Sequestosome-1	9606	Homo sapiens	DDDWTHL	3.96651	5460	5	0.986594	2	6	18083104;19250911;16169070;20562859;20010802;21900206;23333919;24582747;24023838;25007327;22434781;24668264;25416956;26413874;26524528;28855742;27791183;27554286;28085563;24089205;32296183;33436498;29426817;29416008;30853400;30633346;31006538;32296703;33545068;27158844;23878278;34084775;33302793;31857374;31286822;37219487	yes
MAP1LC3B_ATG8__Q9GZQ8_2_119	Q9GZQ8	Autophagy protein Atg8 ubiquitin like	2	119	4	0.051	WTHLSSKEVDLSTGEL	mut	Q13501.P348L	338	353	Q13501	SQSTM1	Sequestosome-1	9606	Homo sapiens		5.14622	5258	19	0.976004	4	6	18083104;19250911;16169070;20562859;20010802;21900206;23333919;24582747;24023838;25007327;22434781;24668264;25416956;26413874;26524528;28855742;27791183;27554286;28085563;24089205;32296183;33436498;29426817;29416008;30853400;30633346;31006538;32296703;33545068;27158844;23878278;34084775;33302793;31857374;31286822;37219487	yes
MAP1LC3B_ATG8__Q9GZQ8_2_119	Q9GZQ8	Autophagy protein Atg8 ubiquitin like	2	119	4	0.051	WTHLSSKEVDPSTGEL	wt		338	353	Q13501	SQSTM1	Sequestosome-1	9606	Homo sapiens		0.072431	68	2	0.58046	2	3	18083104;19250911;16169070;20562859;20010802;21900206;23333919;24582747;24023838;25007327;22434781;24668264;25416956;26413874;26524528;28855742;27791183;27554286;28085563;24089205;32296183;33436498;29426817;29416008;30853400;30633346;31006538;32296703;33545068;27158844;23878278;34084775;33302793;31857374;31286822;37219487	yes
MAP1LC3B_ATG8__Q9GZQ8_2_119	Q9GZQ8	Autophagy protein Atg8 ubiquitin like	2	119	2	0.038	TAIGDKNRWAVLALEH	mut	Q13635.R1114W	1106	1121	Q13635	PTCH1	Protein patched homolog 1	9606	Homo sapiens		0.0294978	49	3	0.91018	1	5
MAP1LC3B_ATG8__Q9GZQ8_2_119	Q9GZQ8	Autophagy protein Atg8 ubiquitin like	2	119	2	0.25	TEHSTVGLAQQWVQLD	mut	Q13813.D2295V	2283	2298	Q13813	SPTAN1	Spectrin alpha chain, non-erythrocytic 1	9606	Homo sapiens		0.00560441	10	6	0.752066	1	2	20562859
MAP1LC3B_ATG8__Q9GZQ8_2_119	Q9GZQ8	Autophagy protein Atg8 ubiquitin like	2	119	3	0.022	ELADDNGYHWDTSDWM	mut	Q14517.S4375L	4374	4389	Q14517	FAT1	Protocadherin Fat 1	9606	Homo sapiens		0.0754373	75	4	0.955056	1	5
MAP1LC3B_ATG8__Q9GZQ8_2_119	Q9GZQ8	Autophagy protein Atg8 ubiquitin like	2	119	2	0.043	KWVDLSSQVGQHLQLH	mut	Q14896.K202Q	195	210	Q14896	MYBPC3	Myosin-binding protein C, cardiac-type	9606	Homo sapiens		0.0469791	69	1	1	0	4
MAP1LC3B_ATG8__Q9GZQ8_2_119	Q9GZQ8	Autophagy protein Atg8 ubiquitin like	2	119	2	0.005	WTMVDPVREAREGGLI	mut	Q15526.R137W	137	152	Q15526	SURF1	Surfeit locus protein 1	9606	Homo sapiens		0.833463	546	14	0.784579	0	6
MAP1LC3B_ATG8__Q9GZQ8_2_119	Q9GZQ8	Autophagy protein Atg8 ubiquitin like	2	119	3	0.31	NEDGFSPNNDDMFVDL	wt		2014	2029	Q71F56	MED13L	Mediator of RNA polymerase II transcription subunit 13-like	9606	Homo sapiens	DDMFVDL	0.0308643	45	1	1	1	2
MAP1LC3B_ATG8__Q9GZQ8_2_119	Q9GZQ8	Autophagy protein Atg8 ubiquitin like	2	119	2	0.33	FSPNNDDMFVDLPFPD	wt		2018	2033	Q71F56	MED13L	Mediator of RNA polymerase II transcription subunit 13-like	9606	Homo sapiens	DDMFVDL	0.00240973	7	2	0.818182	1	1
MAP1LC3B_ATG8__Q9GZQ8_2_119	Q9GZQ8	Autophagy protein Atg8 ubiquitin like	2	119	3	0.028	LHSDDAGDYEQLFSST	mut	Q8IY92.P975L	975	990	Q8IY92	SLX4	Structure-specific endonuclease subunit SLX4	9606	Homo sapiens		0.256949	149	2	0.978102	4	6
MAP1LC3B_ATG8__Q9GZQ8_2_119	Q9GZQ8	Autophagy protein Atg8 ubiquitin like	2	119	3	0.028	PHSDDAGDYEQLFSST	wt		975	990	Q8IY92	SLX4	Structure-specific endonuclease subunit SLX4	9606	Homo sapiens		0.0782398	53	1	1	2	6
MAP1LC3B_ATG8__Q9GZQ8_2_119	Q9GZQ8	Autophagy protein Atg8 ubiquitin like	2	119	3	0.25	DAGDYEQLFSSTQEEI	mut	Q8IY92.G992E	979	994	Q8IY92	SLX4	Structure-specific endonuclease subunit SLX4	9606	Homo sapiens		1.49845	2310	1	1	4	5
MAP1LC3B_ATG8__Q9GZQ8_2_119	Q9GZQ8	Autophagy protein Atg8 ubiquitin like	2	119	3	0.25	DAGDYEQLFSSTQGEI	wt		979	994	Q8IY92	SLX4	Structure-specific endonuclease subunit SLX4	9606	Homo sapiens		0.15133	93	1	1	2	6
MAP1LC3B_ATG8__Q9GZQ8_2_119	Q9GZQ8	Autophagy protein Atg8 ubiquitin like	2	119	2	0.16	EYTILEGKLQKTLIDL	wt		704	719	Q8N960	CEP120	Centrosomal protein of 120 kDa	9606	Homo sapiens		0.0538874	66	2	0.918182	0	2
MAP1LC3B_ATG8__Q9GZQ8_2_119	Q9GZQ8	Autophagy protein Atg8 ubiquitin like	2	119	2	0.092	SITGTTIREERFEVLH	mut	Q8WZ42.V911I	905	920	Q8WZ42	TTN	Titin	9606	Homo sapiens		0.0258463	49	1	1	5	5	20562859;35044719	yes
MAP1LC3B_ATG8__Q9GZQ8_2_119	Q9GZQ8	Autophagy protein Atg8 ubiquitin like	2	119	3	0.15	SITGTTVREEHFEVLH	mut	Q8WZ42.R915H	905	920	Q8WZ42	TTN	Titin	9606	Homo sapiens		3.12396	2777	4	0.998523	5	6	20562859;35044719	yes
MAP1LC3B_ATG8__Q9GZQ8_2_119	Q9GZQ8	Autophagy protein Atg8 ubiquitin like	2	119	3	0.092	SITGTTVREERFEVLH	wt		905	920	Q8WZ42	TTN	Titin	9606	Homo sapiens		0.574625	534	1	1	2	6	20562859;35044719	yes
MAP1LC3B_ATG8__Q9GZQ8_2_119	Q9GZQ8	Autophagy protein Atg8 ubiquitin like	2	119	2	0.14	TTIREERFEVLHGREA	mut	Q8WZ42.V911I	909	924	Q8WZ42	TTN	Titin	9606	Homo sapiens		0.00928746	8	1	1	5	4	20562859;35044719	yes
MAP1LC3B_ATG8__Q9GZQ8_2_119	Q9GZQ8	Autophagy protein Atg8 ubiquitin like	2	119	2	0.14	TTVREEHFEVLHGREA	mut	Q8WZ42.R915H	909	924	Q8WZ42	TTN	Titin	9606	Homo sapiens		0.00474106	4	1	1	5	2	20562859;35044719	yes
MAP1LC3B_ATG8__Q9GZQ8_2_119	Q9GZQ8	Autophagy protein Atg8 ubiquitin like	2	119	3	0.14	TTVREERFEVLHGREA	wt		909	924	Q8WZ42	TTN	Titin	9606	Homo sapiens		0.840966	603	2	0.997589	2	6	20562859;35044719	yes
MAP1LC3B_ATG8__Q9GZQ8_2_119	Q9GZQ8	Autophagy protein Atg8 ubiquitin like	2	119	3	0.13	EEHFEVLHGREAKVTE	mut	Q8WZ42.R915H	913	928	Q8WZ42	TTN	Titin	9606	Homo sapiens		0.0584868	39	1	1	6	6	20562859;35044719	yes
MAP1LC3B_ATG8__Q9GZQ8_2_119	Q9GZQ8	Autophagy protein Atg8 ubiquitin like	2	119	3	0.13	EERFEVLHGREAKVTE	wt		913	928	Q8WZ42	TTN	Titin	9606	Homo sapiens		0.144139	109	1	1	2	6	20562859;35044719	yes
MAP1LC3B_ATG8__Q9GZQ8_2_119	Q9GZQ8	Autophagy protein Atg8 ubiquitin like	2	119	2	NA	KNDAGMQEAFTTLSVL	mut	Q8WZ42.A8505T	8495	8510	Q8WZ42	TTN	Titin	9606	Homo sapiens		1.8269	1818	6	0.998067	0	6	20562859;35044719	yes
MAP1LC3B_ATG8__Q9GZQ8_2_119	Q9GZQ8	Autophagy protein Atg8 ubiquitin like	2	119	3	0.031	EVTRHEVSAEEEWSYL	mut	Q8WZ42.S10425L	10410	10425	Q8WZ42	TTN	Titin	9606	Homo sapiens		0.0758584	59	1	1	2	4	20562859;35044719	yes
MAP1LC3B_ATG8__Q9GZQ8_2_119	Q9GZQ8	Autophagy protein Atg8 ubiquitin like	2	119	2	0.0032	AEEEWSYLEEEEGVSI	mut	Q8WZ42.S10425L	10418	10433	Q8WZ42	TTN	Titin	9606	Homo sapiens		0.0336479	24	2	0.995349	2	5	20562859;35044719	yes
MAP1LC3B_ATG8__Q9GZQ8_2_119	Q9GZQ8	Autophagy protein Atg8 ubiquitin like	2	119	2	0.33	NLSIDDTSQIRVEAMG	mut	Q8WZ42.D12916N	12916	12931	Q8WZ42	TTN	Titin	9606	Homo sapiens		0.0751591	155	2	0.989744	1	1	20562859;35044719	yes
MAP1LC3B_ATG8__Q9GZQ8_2_119	Q9GZQ8	Autophagy protein Atg8 ubiquitin like	2	119	2	0.047	EIRQGEEEEWTTVSTK	wt		28131	28146	Q8WZ42	TTN	Titin	9606	Homo sapiens		0.00332203	4	2	0.818182	0	3	20562859;35044719	yes
MAP1LC3B_ATG8__Q9GZQ8_2_119	Q9GZQ8	Autophagy protein Atg8 ubiquitin like	2	119	3	0.12	PPAPLAHLDDYVHISL	mut	Q92574.S403L	396	411	Q92574	TSC1	Hamartin	9606	Homo sapiens		0.885449	741	4	0.767862	4	4		yes
MAP1LC3B_ATG8__Q9GZQ8_2_119	Q9GZQ8	Autophagy protein Atg8 ubiquitin like	2	119	2	0.12	PPAPLAHSDDYVHISL	wt		396	411	Q92574	TSC1	Hamartin	9606	Homo sapiens		0.0276828	42	2	0.736041	2	2		yes
MAP1LC3B_ATG8__Q9GZQ8_2_119	Q9GZQ8	Autophagy protein Atg8 ubiquitin like	2	119	3	0.18	LAHLDDYVHISLPQAT	mut	Q92574.S403L	400	415	Q92574	TSC1	Hamartin	9606	Homo sapiens		0.101312	88	2	0.523885	4	6		yes
MAP1LC3B_ATG8__Q9GZQ8_2_119	Q9GZQ8	Autophagy protein Atg8 ubiquitin like	2	119	3	0.18	LAHSDDYVHISLPQAT	wt		400	415	Q92574	TSC1	Hamartin	9606	Homo sapiens		0.340887	449	4	0.682678	2	6		yes
MAP1LC3B_ATG8__Q9GZQ8_2_119	Q9GZQ8	Autophagy protein Atg8 ubiquitin like	2	119	3	0.057	DDYVHISLPQATVIPP	mut	Q92574.T417I	404	419	Q92574	TSC1	Hamartin	9606	Homo sapiens		26.3344	34122	36	0.778094	4	6		yes
MAP1LC3B_ATG8__Q9GZQ8_2_119	Q9GZQ8	Autophagy protein Atg8 ubiquitin like	2	119	3	0.057	DDYVHISLPQATVTPP	wt		404	419	Q92574	TSC1	Hamartin	9606	Homo sapiens		0.90054	972	10	0.851572	2	6		yes
MAP1LC3B_ATG8__Q9GZQ8_2_119	Q9GZQ8	Autophagy protein Atg8 ubiquitin like	2	119	3	0.051	LEDYDADSDFEVLMKT	wt		1334	1349	Q92736	RYR2	Ryanodine receptor 2	9606	Homo sapiens	DSDFEVL	0.00491282	4	1	1	4	3
MAP1LC3B_ATG8__Q9GZQ8_2_119	Q9GZQ8	Autophagy protein Atg8 ubiquitin like	2	119	2	0.051	LEDYDADSDFEVLRKT	mut	Q92736.M1347R	1334	1349	Q92736	RYR2	Ryanodine receptor 2	9606	Homo sapiens	DSDFEVL	0	0	1	1	2	0
MAP1LC3B_ATG8__Q9GZQ8_2_119	Q9GZQ8	Autophagy protein Atg8 ubiquitin like	2	119	4	0.051	DADSDFEVLMKTAHGH	wt		1338	1353	Q92736	RYR2	Ryanodine receptor 2	9606	Homo sapiens	DSDFEVL	0.432303	420	3	0.994398	4	6
MAP1LC3B_ATG8__Q9GZQ8_2_119	Q9GZQ8	Autophagy protein Atg8 ubiquitin like	2	119	2	0.051	DADSDFEVLRKTAHGH	mut	Q92736.M1347R	1338	1353	Q92736	RYR2	Ryanodine receptor 2	9606	Homo sapiens	DSDFEVL	0.00163744	4	1	1	2	1
MAP1LC3B_ATG8__Q9GZQ8_2_119	Q9GZQ8	Autophagy protein Atg8 ubiquitin like	2	119	2	0.33	DFEVLMKTAHGHLVPN	mut	Q92736.D1357N	1342	1357	Q92736	RYR2	Ryanodine receptor 2	9606	Homo sapiens		0.00169768	6	1	1	4	1
MAP1LC3B_ATG8__Q9GZQ8_2_119	Q9GZQ8	Autophagy protein Atg8 ubiquitin like	2	119	2	1	DFEVLRKTAHGHLVPD	mut	Q92736.M1347R	1342	1357	Q92736	RYR2	Ryanodine receptor 2	9606	Homo sapiens		0	0	1	1	2	0
MAP1LC3B_ATG8__Q9GZQ8_2_119	Q9GZQ8	Autophagy protein Atg8 ubiquitin like	2	119	3	0.024	NTHLLPLHATDFEVLS	mut	Q96JG9.R3014H	3007	3022	Q96JG9	ZNF469	Zinc finger protein 469	9606	Homo sapiens		0.751474	570	2	0.998223	4	6		yes
MAP1LC3B_ATG8__Q9GZQ8_2_119	Q9GZQ8	Autophagy protein Atg8 ubiquitin like	2	119	3	0.21	NTHLLPLRAMDFEVLS	mut	Q96JG9.T3016M	3007	3022	Q96JG9	ZNF469	Zinc finger protein 469	9606	Homo sapiens		0.0594012	64	1	1	4	6		yes
MAP1LC3B_ATG8__Q9GZQ8_2_119	Q9GZQ8	Autophagy protein Atg8 ubiquitin like	2	119	2	0.21	NTHLLPLRATDFEVLS	wt		3007	3022	Q96JG9	ZNF469	Zinc finger protein 469	9606	Homo sapiens		0.0227515	29	2	0.936508	2	5		yes
MAP1LC3B_ATG8__Q9GZQ8_2_119	Q9GZQ8	Autophagy protein Atg8 ubiquitin like	2	119	3	0.0047	LPLHATDFEVLSTKFE	mut	Q96JG9.R3014H	3011	3026	Q96JG9	ZNF469	Zinc finger protein 469	9606	Homo sapiens		0.070207	50	1	1	5	5		yes
MAP1LC3B_ATG8__Q9GZQ8_2_119	Q9GZQ8	Autophagy protein Atg8 ubiquitin like	2	119	2	0.053	LPLRAMDFEVLSTKFE	mut	Q96JG9.T3016M	3011	3026	Q96JG9	ZNF469	Zinc finger protein 469	9606	Homo sapiens		0.00412027	4	1	1	2	3		yes
MAP1LC3B_ATG8__Q9GZQ8_2_119	Q9GZQ8	Autophagy protein Atg8 ubiquitin like	2	119	4	0.44	AMDFEVLSTKFEMQDL	mut	Q96JG9.T3016M	3015	3030	Q96JG9	ZNF469	Zinc finger protein 469	9606	Homo sapiens		2.07161	1635	4	0.993875	5	5		yes
MAP1LC3B_ATG8__Q9GZQ8_2_119	Q9GZQ8	Autophagy protein Atg8 ubiquitin like	2	119	4	0.44	ATDFEVLSTKFEMQDL	wt		3015	3030	Q96JG9	ZNF469	Zinc finger protein 469	9606	Homo sapiens		0.969596	2090	1	1	2	6		yes
MAP1LC3B_ATG8__Q9GZQ8_2_119	Q9GZQ8	Autophagy protein Atg8 ubiquitin like	2	119	2	0.33	LRSLATHTLHALTPLL	wt		403	418	Q9BT04	FUZ	Protein fuzzy homolog	9606	Homo sapiens		1.17708	3037	7	0.269119	0	2
MAP1LC3B_ATG8__Q9GZQ8_2_119	Q9GZQ8	Autophagy protein Atg8 ubiquitin like	2	119	2	0.08	DWIQLQYSQSLIEKDQ	mut	Q9BWT7.R404W	403	418	Q9BWT7	CARD10	Caspase recruitment domain-containing protein 10	9606	Homo sapiens		0.456743	382	3	0.981949	0	3
MAP1LC3B_ATG8__Q9GZQ8_2_119	Q9GZQ8	Autophagy protein Atg8 ubiquitin like	2	119	2	0.31	VSKAEEEFFNIIFAEL	mut	Q9GZS0.D554N	545	560	Q9GZS0	DNAI2	Dynein intermediate chain 2, axonemal	9606	Homo sapiens	DIIFAEL	0.0227267	22	4	0.886486	0	2
MAP1LC3B_ATG8__Q9GZQ8_2_119	Q9GZQ8	Autophagy protein Atg8 ubiquitin like	2	119	3	0.016	DSLDLNADSWDFVAAI	mut	Q9NSA2.R592W	583	598	Q9NSA2	KCND1	Potassium voltage-gated channel subfamily D member 1	9606	Homo sapiens		0.461986	365	5	0.584061	1	6
MAP1LC3B_ATG8__Q9GZQ8_2_119	Q9GZQ8	Autophagy protein Atg8 ubiquitin like	2	119	2	0.18	LNADSWDFVAAIISIP	mut	Q9NSA2.R592W	587	602	Q9NSA2	KCND1	Potassium voltage-gated channel subfamily D member 1	9606	Homo sapiens		0.00371777	6	4	0.8125	1	2
MBP___P02686_1_304	P02686	Myelin basic protein	1	304	2	0.37	WSLPPWLPLGLLLWSG	mut	Q86WC4.C12W	12	27	Q86WC4	OSTM1	Osteopetrosis-associated transmembrane protein 1	9606	Homo sapiens		2.54099	586	15	0.226852	0	2
MBP___P02686_1_304	P02686	Myelin basic protein	1	304	2	0.38	LVLHSSLLALLWRLFS	mut	Q96NR8.R239L	237	252	Q96NR8	RDH12	Retinol dehydrogenase 12	9606	Homo sapiens		22.7566	12137	13	0.440417	1	1
MBP___P02686_1_304	P02686	Myelin basic protein	1	304	3	0.34	LVRHSSLLALLWRLFS	wt		237	252	Q96NR8	RDH12	Retinol dehydrogenase 12	9606	Homo sapiens		0.0946748	21	7	0.315068	1	2
MDM2_p53-binding-domain__Q00987_17_125	Q00987	SWIB/MDM2 domain	17	125	2	0.16	LETENAGRRLRITESE	mut	P02545.L59R	52	67	P02545	LMNA	Prelamin-A/C	9606	Homo sapiens		0.00212422	3	1	1	2	2	24583282
MDM2_p53-binding-domain__Q00987_17_125	Q00987	SWIB/MDM2 domain	17	125	2	5.2e-05	QETFSDLWKLLPENNI	mut	P04637.V31I	16	31	P04637	TP53	Cellular tumor antigen p53	9606	Homo sapiens		8.16529	15298	10	0.987168	0	8	16432196;12867035;7686617;12842086;9278461;15604276;17159902;18815136;14671306;11709713;14612427;12915590;12620407;12426395;9809062;10722742;10766163;9529249;10892746;9271120;12208736;19188367;19166840;19098711;19071110;18665269;18332869;18309296;18223694;18172499;18485870;17936559;17908790;17591690;17369817;17363365;17525743;17470788;17380154;17139261;17875722;8875929;15144954;16845383;11178989;…	yes
MDM2_p53-binding-domain__Q00987_17_125	Q00987	SWIB/MDM2 domain	17	125	2	5.2e-05	QETFSDLWKLLPENNV	wt		16	31	P04637	TP53	Cellular tumor antigen p53	9606	Homo sapiens		57.2998	59893	13	0.974535	0	8	16432196;12867035;7686617;12842086;9278461;15604276;17159902;18815136;14671306;11709713;14612427;12915590;12620407;12426395;9809062;10722742;10766163;9529249;10892746;9271120;12208736;19188367;19166840;19098711;19071110;18665269;18332869;18309296;18223694;18172499;18485870;17936559;17908790;17591690;17369817;17363365;17525743;17470788;17380154;17139261;17875722;8875929;15144954;16845383;11178989;…	yes
MDM2_p53-binding-domain__Q00987_17_125	Q00987	SWIB/MDM2 domain	17	125	3	0.088	DMTKQKEFFDVWLVLM	mut	P16499.P293L	281	296	P16499	PDE6A	Rod cGMP-specific 3',5'-cyclic phosphodiesterase subunit alpha	9606	Homo sapiens		17.3803	12063	11	0.976433	2	6
MDM2_p53-binding-domain__Q00987_17_125	Q00987	SWIB/MDM2 domain	17	125	2	0.088	DMTKQKEFFDVWPVLM	wt		281	296	P16499	PDE6A	Rod cGMP-specific 3',5'-cyclic phosphodiesterase subunit alpha	9606	Homo sapiens		0.0284279	18	1	1	1	5
MDM2_p53-binding-domain__Q00987_17_125	Q00987	SWIB/MDM2 domain	17	125	2	0.33	QKEFFDVWLVLMGEVP	mut	P16499.P293L	285	300	P16499	PDE6A	Rod cGMP-specific 3',5'-cyclic phosphodiesterase subunit alpha	9606	Homo sapiens		0.0973188	262	1	1	2	1
MDM2_p53-binding-domain__Q00987_17_125	Q00987	SWIB/MDM2 domain	17	125	2	0.33	AQAAAVAGNIPGPGSV	wt		460	475	Q13485	SMAD4	Mothers against decapentaplegic homolog 4	9606	Homo sapiens		1.74266	6834	3	0.993388	0	2
MDM2_p53-binding-domain__Q00987_17_125	Q00987	SWIB/MDM2 domain	17	125	2	0.33	VGPLLVRRGVTLPVPG	mut	Q13608.E129V	120	135	Q13608	PEX6	Peroxisome assembly factor 2	9606	Homo sapiens		0.059451	69	3	0.769231	1	1
MDM2_p53-binding-domain__Q00987_17_125	Q00987	SWIB/MDM2 domain	17	125	2	0.36	TEASELLRYLQEAFHV	wt		76	91	Q70J99	UNC13D	Protein unc-13 homolog D	9606	Homo sapiens		4.41254	13227	12	0.714486	0	2
MK08_Pkinase__P45983_1_363	P45983	Protein kinase domain	1	363	2	0.057	LLTQLDGVEGLQGVYV	wt		964	979	O43933	PEX1	Peroxisome biogenesis factor 1	9606	Homo sapiens		0.151793	44	30	0.224806	0	4
MK08_Pkinase__P45983_1_363	P45983	Protein kinase domain	1	363	2	0.035	YYWNADTDLVSWLSSH	mut	O60828.P78S	64	79	O60828	PQBP1	Polyglutamine-binding protein 1	9606	Homo sapiens		38.2082	15219	41	0.246719	0	6
MK08_Pkinase__P45983_1_363	P45983	Protein kinase domain	1	363	2	0.15	DLWSSFLTLRDHVPEL	mut	P04198.R398W	396	411	P04198	MYCN	N-myc proto-oncogene protein	9606	Homo sapiens		0.0667295	22	24	0.493459	0	3
MK08_Pkinase__P45983_1_363	P45983	Protein kinase domain	1	363	2	0.32	VILSMVNNRSLDLDSI	mut	P04264.D340V	335	350	P04264	KRT1	Keratin, type II cytoskeletal 1	9606	Homo sapiens		0.0912924	42	16	0.629248	0	2
MK08_Pkinase__P45983_1_363	P45983	Protein kinase domain	1	363	2	0.25	EEWSQWLGGSSWPDYV	mut	P04792.G53D	40	55	P04792	HSPB1	Heat shock protein beta-1	9606	Homo sapiens		0.341311	113	22	0.498785	0	2
MK08_Pkinase__P45983_1_363	P45983	Protein kinase domain	1	363	2	0.25	EEWSQWLGGSSWPGYV	wt		40	55	P04792	HSPB1	Heat shock protein beta-1	9606	Homo sapiens		0.0527847	22	16	0.414211	0	2
MK08_Pkinase__P45983_1_363	P45983	Protein kinase domain	1	363	2	0.16	LVSKLDWLEASSGILE	mut	P21817.R552W	546	561	P21817	RYR1	Ryanodine receptor 1	9606	Homo sapiens		0.00818358	5	8	0.31746	1	2
MK08_Pkinase__P45983_1_363	P45983	Protein kinase domain	1	363	2	0.18	SILAELEELNQTEQTT	mut	P35520.P290L	285	300	P35520	CBS	Cystathionine beta-synthase	9606	Homo sapiens		0.268673	215	2	0.990476	0	3
MK08_Pkinase__P45983_1_363	P45983	Protein kinase domain	1	363	2	0.14	QVLSILHANPQLLAAF	wt		2069	2084	Q09472	EP300	Histone acetyltransferase p300	9606	Homo sapiens		0.0706041	43	31	0.59488	0	3	11278389
MK08_Pkinase__P45983_1_363	P45983	Protein kinase domain	1	363	2	0.018	GGEEVGPLELEIKRLS	wt		745	760	Q4G0X9	CCDC40	Coiled-coil domain-containing protein 40	9606	Homo sapiens		49.6223	33773	3	0.999669	0	6
MK08_Pkinase__P45983_1_363	P45983	Protein kinase domain	1	363	2	0.33	LLQLRLAESQARLDHD	wt		108	123	Q6QNY0	BLOC1S3	Biogenesis of lysosome-related organelles complex 1 subunit 3	9606	Homo sapiens		0.760338	514	15	0.362227	0	2
MK08_Pkinase__P45983_1_363	P45983	Protein kinase domain	1	363	2	0.32	VILSMVNNRSLDLDSI	mut	P04264.D340V	335	350	Q7Z794	KRT77	Keratin, type II cytoskeletal 1b	9606	Homo sapiens		0.0912924	42	16	0.629248	0	2
MK08_Pkinase__P45983_1_363	P45983	Protein kinase domain	1	363	2	0.33	AYEPQLNRLKEKAQQL	wt		3225	3240	Q8NF91	SYNE1	Nesprin-1	9606	Homo sapiens		0.924203	1015	28	0.372743	0	2
MK08_Pkinase__P45983_1_363	P45983	Protein kinase domain	1	363	3	0.28	ELSQKKQNLWLELRNY	mut	Q9BXC9.L349W	340	355	Q9BXC9	BBS2	Bardet-Biedl syndrome 2 protein	9606	Homo sapiens		0.140927	69	1	1	1	3
MK08_Pkinase__P45983_1_363	P45983	Protein kinase domain	1	363	2	0.14	LWLELRNYEENAKAEL	mut	Q9BXC9.L349W	348	363	Q9BXC9	BBS2	Bardet-Biedl syndrome 2 protein	9606	Homo sapiens		0.0013358	3	1	1	1	2
MSN_FERM_1_P26038_1_322	P26038	FERM central domain	1	322	2	0.35	YTYNVSNLDVGQLSAP	mut	O14686.R4904G	4894	4909	O14686	KMT2D	Histone-lysine N-methyltransferase 2D	9606	Homo sapiens	YNV	0.0273026	6	2	0.886364	0	4
MSN_FERM_1_P26038_1_322	P26038	FERM central domain	1	322	3	0.35	YTYNVSNLDVRQLSAP	wt		4894	4909	O14686	KMT2D	Histone-lysine N-methyltransferase 2D	9606	Homo sapiens	YNV	0.425245	904	1	1	0	3
MSN_FERM_1_P26038_1_322	P26038	FERM central domain	1	322	2	0.15	YQVADIPQPQGSIINP	wt		111	126	O14896	IRF6	Interferon regulatory factor 6	9606	Homo sapiens	YQV	0.0445927	28	2	0.992308	0	2
MSN_FERM_1_P26038_1_322	P26038	FERM central domain	1	322	3	0.33	EENGKNYYFVSHDQMM	wt		782	797	O14936	CASK	Peripheral plasma membrane protein CASK	9606	Homo sapiens	YYF	0.426604	965	3	0.999508	1	1
MSN_FERM_1_P26038_1_322	P26038	FERM central domain	1	322	3	0.31	YFVSHDQMMQDISNNE	wt		789	804	O14936	CASK	Peripheral plasma membrane protein CASK	9606	Homo sapiens	YFV	0.0423981	11	3	0.714286	1	3
MSN_FERM_1_P26038_1_322	P26038	FERM central domain	1	322	2	0.13	EEIFHMTYDLASAVVT	mut	O60741.R297T	282	297	O60741	HCN1	Potassium/sodium hyperpolarization-activated cyclic nucleotide-gated channel 1	9606	Homo sapiens	YDL	0.133718	64	4	0.999804	0	6
MSN_FERM_1_P26038_1_322	P26038	FERM central domain	1	322	3	0.27	YEVSSSLGYTSTGDVL	mut	O75140.R555G	543	558	O75140	DEPDC5	GATOR complex protein DEPDC5	9606	Homo sapiens	YEV	0.0870384	83	3	0.919231	0	5
MSN_FERM_1_P26038_1_322	P26038	FERM central domain	1	322	2	0.27	YEVSSSLGYTSTRDVL	wt		543	558	O75140	DEPDC5	GATOR complex protein DEPDC5	9606	Homo sapiens	YEV	0.00474928	15	2	0.777778	0	2
MSN_FERM_1_P26038_1_322	P26038	FERM central domain	1	322	2	0.33	YYLVHTGEKPHEAQVA	mut	O75626.H621Y	621	636	O75626	PRDM1	PR domain zinc finger protein 1	9606	Homo sapiens	YLV	0.367791	534	2	0.99542	0	2
MSN_FERM_1_P26038_1_322	P26038	FERM central domain	1	322	2	0.065	YSVSTIEPREDLLSPV	wt		833	848	O94991	SLITRK5	SLIT and NTRK-like protein 5	9606	Homo sapiens	YSV	0.046806	23	2	0.954545	0	5
MSN_FERM_1_P26038_1_322	P26038	FERM central domain	1	322	2	0.065	MFQLPTLNFSPEQGAS	mut	O95343.V92G	79	94	O95343	SIX3	Homeobox protein SIX3	9606	Homo sapiens		0.458463	142	3	0.992636	0	6
MSN_FERM_1_P26038_1_322	P26038	FERM central domain	1	322	2	0.071	MFQLPTLNFSPEQVDS	mut	O95343.A93D	79	94	O95343	SIX3	Homeobox protein SIX3	9606	Homo sapiens		0.328782	163	5	0.988389	0	5
MSN_FERM_1_P26038_1_322	P26038	FERM central domain	1	322	2	0.0045	VFQLPTLNFSPEQVAS	mut	O95343.M79V	79	94	O95343	SIX3	Homeobox protein SIX3	9606	Homo sapiens		3.64133	2147	18	0.94278	0	6
MSN_FERM_1_P26038_1_322	P26038	FERM central domain	1	322	2	NA	YDLLPFLSSTISPYYA	mut	P02489.R49C	34	49	P02489	CRYAA	Alpha-crystallin A chain	9606	Homo sapiens	YDL	0.476497	95	3	0.984429	0	6
MSN_FERM_1_P26038_1_322	P26038	FERM central domain	1	322	2	0.12	TYTPNVHMVSTTLPVD	mut	P04049.S259Y	258	273	P04049	RAF1	RAF proto-oncogene serine/threonine-protein kinase	9606	Homo sapiens		1.29107	2393	2	0.999379	0	5
MSN_FERM_1_P26038_1_322	P26038	FERM central domain	1	322	2	0.14	KWEPLQQVDTSTRTHN	mut	P04264.L214P	211	226	P04264	KRT1	Keratin, type II cytoskeletal 1	9606	Homo sapiens		1.84165	1412	1	1	0	2
MSN_FERM_1_P26038_1_322	P26038	FERM central domain	1	322	3	0.16	APQTYAEYAISQPLEG	wt		56	71	P07992	ERCC1	DNA excision repair protein ERCC-1	9606	Homo sapiens	YAI	0.0308192	84	6	0.945093	1	2
MSN_FERM_1_P26038_1_322	P26038	FERM central domain	1	322	2	0.34	YAEYAISQPLEGAGAT	wt		60	75	P07992	ERCC1	DNA excision repair protein ERCC-1	9606	Homo sapiens	YAI	0.00103838	3	1	1	1	1
MSN_FERM_1_P26038_1_322	P26038	FERM central domain	1	322	3	NA	YAFPPPSQYNVSEIPS	mut	P15848.W450C	449	464	P15848	ARSB	Arylsulfatase B	9606	Homo sapiens	YNV	2.96505	2128	3	0.998843	0	5
MSN_FERM_1_P26038_1_322	P26038	FERM central domain	1	322	2	NA	YWFPPPSQYNVSEIPL	mut	P15848.S464L	449	464	P15848	ARSB	Arylsulfatase B	9606	Homo sapiens	YNV	0.00581109	8	10	0.977382	0	2
MSN_FERM_1_P26038_1_322	P26038	FERM central domain	1	322	2	0.24	YWFPPPSQYNVSEIPS	wt		449	464	P15848	ARSB	Arylsulfatase B	9606	Homo sapiens	YNV	0.0303695	45	8	0.855294	0	2
MSN_FERM_1_P26038_1_322	P26038	FERM central domain	1	322	2	0.03	YQVSTHKQSESAHGRT	mut	P20930.E2422K	2416	2431	P20930	FLG	Filaggrin	9606	Homo sapiens	YQV	0.0468826	51	1	1	0	5
MSN_FERM_1_P26038_1_322	P26038	FERM central domain	1	322	2	0.03	YQVSTHKQSESAHGRT	mut	P20930.E2422K	2416	2431	P20930	FLG	Filaggrin	9606	Homo sapiens	YQV	0.0468826	51	1	1	0	5
MSN_FERM_1_P26038_1_322	P26038	FERM central domain	1	322	2	0.03	YQVSTHKQSESAHGRT	mut	P20930.E2422K	2416	2431	P20930	FLG	Filaggrin	9606	Homo sapiens	YQV	0.0468826	51	1	1	0	5
MSN_FERM_1_P26038_1_322	P26038	FERM central domain	1	322	2	0.03	YQVSTHKQSESAHGRT	mut	P20930.E2422K	2416	2431	P20930	FLG	Filaggrin	9606	Homo sapiens	YQV	0.0468826	51	1	1	0	5
MSN_FERM_1_P26038_1_322	P26038	FERM central domain	1	322	2	0.066	SFQVNTSKAGVAPLQV	mut	P21333.D1474N	1470	1485	P21333	FLNA	Filamin-A	9606	Homo sapiens		28.1814	18759	6	0.999112	0	4
MSN_FERM_1_P26038_1_322	P26038	FERM central domain	1	322	3	0.32	MYNIQSQAPSITESST	wt		734	749	P22681	CBL	E3 ubiquitin-protein ligase CBL	9606	Homo sapiens	YNI	0.326798	81	1	1	0	4
MSN_FERM_1_P26038_1_322	P26038	FERM central domain	1	322	2	0.22	LFQITTSADWDGLLAP	mut	P35498.G1725D	1717	1732	P35498	SCN1A	Sodium channel protein type 1 subunit alpha	9606	Homo sapiens		0.497463	1005	2	0.998382	0	6
MSN_FERM_1_P26038_1_322	P26038	FERM central domain	1	322	2	0.29	LFQITTSPGWDGLLAP	mut	P35498.A1724P	1717	1732	P35498	SCN1A	Sodium channel protein type 1 subunit alpha	9606	Homo sapiens		3.33656	7338	18	0.989196	0	6
MSN_FERM_1_P26038_1_322	P26038	FERM central domain	1	322	2	0.17	ISMGYDLGEAEFARIM	wt		783	798	P35609	ACTN2	Alpha-actinin-2	9606	Homo sapiens	YDL	0.194287	357	4	0.428571	0	3
MSN_FERM_1_P26038_1_322	P26038	FERM central domain	1	322	3	0.18	QTSKRHDSYTFPELKL	mut	P38398.D695Y	687	702	P38398	BRCA1	Breast cancer type 1 susceptibility protein	9606	Homo sapiens		0.116515	181	2	0.99696	2	4	21282464
MSN_FERM_1_P26038_1_322	P26038	FERM central domain	1	322	2	0.0048	YTFPELKLTNAPGSFT	mut	P38398.D695Y	695	710	P38398	BRCA1	Breast cancer type 1 susceptibility protein	9606	Homo sapiens		0.0414797	27	1	1	2	6	21282464
MSN_FERM_1_P26038_1_322	P26038	FERM central domain	1	322	2	0.19	DFSPYLISDNSEQPMG	mut	P38398.L1133S	1123	1138	P38398	BRCA1	Breast cancer type 1 susceptibility protein	9606	Homo sapiens	YLI	0.00467825	10	1	1	1	2	21282464
MSN_FERM_1_P26038_1_322	P26038	FERM central domain	1	322	2	0.47	EYNVESIDGQPGAFTA	wt		129	144	P46777	RPL5	60S ribosomal protein L5	9606	Homo sapiens	YNV	0.0247667	14	1	1	0	4
MSN_FERM_1_P26038_1_322	P26038	FERM central domain	1	322	3	0.47	EYNVESIDGQPSAFTA	mut	P46777.G140S	129	144	P46777	RPL5	60S ribosomal protein L5	9606	Homo sapiens	YNV	0.0811154	193	1	1	0	4
MSN_FERM_1_P26038_1_322	P26038	FERM central domain	1	322	2	NA	EYVMSIDSLQLGAAED	mut	P50416.Y498C	486	501	P50416	CPT1A	Carnitine O-palmitoyltransferase 1, liver isoform	9606	Homo sapiens		0.258981	316	1	1	0	2
MSN_FERM_1_P26038_1_322	P26038	FERM central domain	1	322	2	0.26	KYHLSEKQDTYLSNSS	mut	P51587.N1730Y	1729	1744	P51587	BRCA2	Breast cancer type 2 susceptibility protein	9606	Homo sapiens		0.734411	1854	3	0.977143	0	2
MSN_FERM_1_P26038_1_322	P26038	FERM central domain	1	322	3	0.15	FYQVSATRNEKMRHSI	mut	P51587.L2396S	2382	2397	P51587	BRCA2	Breast cancer type 2 susceptibility protein	9606	Homo sapiens	YQV	0.474981	236	1	1	0	4
MSN_FERM_1_P26038_1_322	P26038	FERM central domain	1	322	2	0.078	GYEVKEDIGVGSYSVA	wt		421	436	P51812	RPS6KA3	Ribosomal protein S6 kinase alpha-3	9606	Homo sapiens	YSV	1.81823	1403	1	1	0	6
MSN_FERM_1_P26038_1_322	P26038	FERM central domain	1	322	2	0.21	FYGVVERPVDISLSPY	mut	P78314.A155V	152	167	P78314	SH3BP2	SH3 domain-binding protein 2	9606	Homo sapiens		0.185842	39	1	1	0	6
MSN_FERM_1_P26038_1_322	P26038	FERM central domain	1	322	2	0.4	SYSISGILGITSPSAD	wt		178	193	Q02548	PAX5	Paired box protein Pax-5	9606	Homo sapiens	YSI	0.552223	696	1	1	0	5
MSN_FERM_1_P26038_1_322	P26038	FERM central domain	1	322	2	0.4	SYSISSILGITSPSAD	mut	Q02548.G183S	178	193	Q02548	PAX5	Paired box protein Pax-5	9606	Homo sapiens	YSI	3.07161	4122	2	0.99543	0	6
MSN_FERM_1_P26038_1_322	P26038	FERM central domain	1	322	3	0.32	QLDISEPYKVYRIVPE	wt		100	115	Q02556	IRF8	Interferon regulatory factor 8	9606	Homo sapiens	YRI	0.0680172	61	1	1	0	2
MSN_FERM_1_P26038_1_322	P26038	FERM central domain	1	322	2	0.62	TYALYLPETFPEDGGE	wt		636	651	Q0ZGT2	NEXN	Nexilin	9606	Homo sapiens	YCL	0.00359217	2	1	1	0	2
MSN_FERM_1_P26038_1_322	P26038	FERM central domain	1	322	2	0.62	TYALYLPETLPEDGGE	mut	Q0ZGT2.F645L	636	651	Q0ZGT2	NEXN	Nexilin	9606	Homo sapiens	YCL	0.00553489	9	2	0.904762	0	3
MSN_FERM_1_P26038_1_322	P26038	FERM central domain	1	322	2	0.069	RGFALHAFTFLWDPWN	mut	Q14524.R190W	179	194	Q14524	SCN5A	Sodium channel protein type 5 subunit alpha	9606	Homo sapiens		1.50694	842	11	0.743344	0	5
MSN_FERM_1_P26038_1_322	P26038	FERM central domain	1	322	2	0.22	LFQITTSADWDGLLAP	mut	P35498.G1725D	1717	1732	Q14524	SCN5A	Sodium channel protein type 5 subunit alpha	9606	Homo sapiens		0.497463	1005	2	0.998382	0	6
MSN_FERM_1_P26038_1_322	P26038	FERM central domain	1	322	2	0.29	LFQITTSPGWDGLLAP	mut	P35498.A1724P	1717	1732	Q14524	SCN5A	Sodium channel protein type 5 subunit alpha	9606	Homo sapiens		3.33656	7338	18	0.989196	0	6
MSN_FERM_1_P26038_1_322	P26038	FERM central domain	1	322	2	0.36	AARRVHSGTYQVTVRI	wt		1034	1049	Q14896	MYBPC3	Myosin-binding protein C, cardiac-type	9606	Homo sapiens	YQV	0.000692252	2	1	1	1	1
MSN_FERM_1_P26038_1_322	P26038	FERM central domain	1	322	3	0.33	TYQVTVRIENMEDKAT	wt		1042	1057	Q14896	MYBPC3	Myosin-binding protein C, cardiac-type	9606	Homo sapiens	YQV	0.227052	442	1	1	1	1
MSN_FERM_1_P26038_1_322	P26038	FERM central domain	1	322	2	0.22	LFQITTSADWDGLLAP	mut	P35498.G1725D	1717	1732	Q15858	SCN9A	Sodium channel protein type 9 subunit alpha	9606	Homo sapiens		0.497463	1005	2	0.998382	0	6
MSN_FERM_1_P26038_1_322	P26038	FERM central domain	1	322	2	0.29	LFQITTSPGWDGLLAP	mut	P35498.A1724P	1717	1732	Q15858	SCN9A	Sodium channel protein type 9 subunit alpha	9606	Homo sapiens		3.33656	7338	18	0.989196	0	6
MSN_FERM_1_P26038_1_322	P26038	FERM central domain	1	322	2	0.3	WYPTNMEELVTVDEVG	wt		900	915	Q5T481	RBM20	RNA-binding protein 20	9606	Homo sapiens		0.234949	523	4	0.974659	0	2
MSN_FERM_1_P26038_1_322	P26038	FERM central domain	1	322	3	0.29	MYDIISSPSKDSTKLT	wt		344	359	Q6KC79	NIPBL	Nipped-B-like protein	9606	Homo sapiens	YDI	0.103512	151	2	0.990196	0	4
MSN_FERM_1_P26038_1_322	P26038	FERM central domain	1	322	2	0.29	MYDIISSPSKDSTNLT	mut	Q6KC79.K357N	344	359	Q6KC79	NIPBL	Nipped-B-like protein	9606	Homo sapiens	YDI	0.0124913	3	3	0.478261	0	4
MSN_FERM_1_P26038_1_322	P26038	FERM central domain	1	322	2	0.34	MYDIISSTSKDSTKLT	mut	Q6KC79.P351T	344	359	Q6KC79	NIPBL	Nipped-B-like protein	9606	Homo sapiens	YDI	0.0199041	5	2	0.901408	0	2
MSN_FERM_1_P26038_1_322	P26038	FERM central domain	1	322	3	0.29	YDVYGGENEVIPEVLR	mut	Q6ZVD7.E608D	607	622	Q6ZVD7	STOX1	Storkhead-box protein 1	9606	Homo sapiens	YEV	0.0680789	60	1	1	0	5
MSN_FERM_1_P26038_1_322	P26038	FERM central domain	1	322	2	0.29	YEVYGGENEVIPEVLR	wt		607	622	Q6ZVD7	STOX1	Storkhead-box protein 1	9606	Homo sapiens	YEV	0.0305263	20	2	0.955556	0	5
MSN_FERM_1_P26038_1_322	P26038	FERM central domain	1	322	2	0.33	VTRGEYVLQNTSPEGI	mut	Q8NF91.S3346Y	3341	3356	Q8NF91	SYNE1	Nesprin-1	9606	Homo sapiens		0.0562816	14	1	1	1	1
MSN_FERM_1_P26038_1_322	P26038	FERM central domain	1	322	2	0.13	ESVLQNTSPEGIPTIQ	wt		3345	3360	Q8NF91	SYNE1	Nesprin-1	9606	Homo sapiens		0.0118406	7	1	1	1	3
MSN_FERM_1_P26038_1_322	P26038	FERM central domain	1	322	3	0.13	EYVLQNTSPEGIPTIQ	mut	Q8NF91.S3346Y	3345	3360	Q8NF91	SYNE1	Nesprin-1	9606	Homo sapiens		14.3647	5779	7	0.997159	1	6
MSN_FERM_1_P26038_1_322	P26038	FERM central domain	1	322	2	0.033	RYDVDDPFSVEEGVSY	mut	Q8TBB6.F708V	695	710	Q8TBB6	SLC7A14	Probable cationic amino acid transporter	9606	Homo sapiens	YDV	0.0193597	14	2	0.969697	0	4
MSN_FERM_1_P26038_1_322	P26038	FERM central domain	1	322	2	0.25	SYDTGEVKVTVENPEG	mut	Q8WZ42.A1914V	1904	1919	Q8WZ42	TTN	Titin	9606	Homo sapiens		0.136137	220	1	1	0	4
MSN_FERM_1_P26038_1_322	P26038	FERM central domain	1	322	2	0.51	KYSLTLVNPAGEKAVF	wt		19602	19617	Q8WZ42	TTN	Titin	9606	Homo sapiens	YSL	0.532096	784	3	0.997238	0	6
MSN_FERM_1_P26038_1_322	P26038	FERM central domain	1	322	2	0.51	KYSLTPVNPAGEKAVF	mut	Q8WZ42.L19607P	19602	19617	Q8WZ42	TTN	Titin	9606	Homo sapiens	YSL	0.83657	214	3	0.997516	0	6
MSN_FERM_1_P26038_1_322	P26038	FERM central domain	1	322	2	0.92	GYVVEHQKVGDEAWIK	wt		21633	21648	Q8WZ42	TTN	Titin	9606	Homo sapiens	YVV	0.0681471	17	1	1	0	4
MSN_FERM_1_P26038_1_322	P26038	FERM central domain	1	322	2	0.92	GYVVEHQKVGDKAWIK	mut	Q8WZ42.E21644K	21633	21648	Q8WZ42	TTN	Titin	9606	Homo sapiens	YVV	0.0608317	13	3	0.903846	0	5
MSN_FERM_1_P26038_1_322	P26038	FERM central domain	1	322	2	0.18	EYQFHVKAYNEKGKSD	mut	Q8WZ42.R25211H	25207	25222	Q8WZ42	TTN	Titin	9606	Homo sapiens	YQF	0.0636973	16	1	1	0	4
MSN_FERM_1_P26038_1_322	P26038	FERM central domain	1	322	2	0.38	SAVLSWDVPENDGGAP	wt		27220	27235	Q8WZ42	TTN	Titin	9606	Homo sapiens		0.00202317	5	2	0.242424	2	2
MSN_FERM_1_P26038_1_322	P26038	FERM central domain	1	322	3	0.59	SWDVPENDGGAPVKNY	wt		27224	27239	Q8WZ42	TTN	Titin	9606	Homo sapiens		0.134423	27	2	0.993311	2	6
MSN_FERM_1_P26038_1_322	P26038	FERM central domain	1	322	3	0.59	SWDVPENDGRAPVKNY	mut	Q8WZ42.G27233R	27224	27239	Q8WZ42	TTN	Titin	9606	Homo sapiens		0.0788701	85	1	1	1	4
MSN_FERM_1_P26038_1_322	P26038	FERM central domain	1	322	4	0.0033	PTKIREYTLTHLPQGA	wt		31013	31028	Q8WZ42	TTN	Titin	9606	Homo sapiens	YTL	0.0510103	25	1	1	1	6
MSN_FERM_1_P26038_1_322	P26038	FERM central domain	1	322	2	0.34	QEYTLTHLPQGAEYRF	mut	Q8WZ42.R31017Q	31017	31032	Q8WZ42	TTN	Titin	9606	Homo sapiens	YRF	0.00121699	2	2	0.969231	1	1
MSN_FERM_1_P26038_1_322	P26038	FERM central domain	1	322	2	0.068	AYLVQRGAEDRDWQQQ	mut	Q96CV9.R545Q	532	547	Q96CV9	OPTN	Optineurin	9606	Homo sapiens	YLV	0.214058	175	2	0.990719	0	6
MSN_FERM_1_P26038_1_322	P26038	FERM central domain	1	322	2	0.068	AYLVQRGAEDRDWRQQ	wt		532	547	Q96CV9	OPTN	Optineurin	9606	Homo sapiens	YLV	0.0688	42	2	0.978417	0	6
MSN_FERM_1_P26038_1_322	P26038	FERM central domain	1	322	3	0.017	QWYPVTLPTGSGGSGG	wt		361	376	Q96PV0	SYNGAP1	Ras/Rap GTPase-activating protein SynGAP	9606	Homo sapiens	YPV	0.0726078	30	4	0.670588	0	6
MSN_FERM_1_P26038_1_322	P26038	FERM central domain	1	322	2	0.22	LFQITTSADWDGLLAP	mut	P35498.G1725D	1717	1732	Q99250	SCN2A	Sodium channel protein type 2 subunit alpha	9606	Homo sapiens		0.497463	1005	2	0.998382	0	6
MSN_FERM_1_P26038_1_322	P26038	FERM central domain	1	322	2	0.29	LFQITTSPGWDGLLAP	mut	P35498.A1724P	1717	1732	Q99250	SCN2A	Sodium channel protein type 2 subunit alpha	9606	Homo sapiens		3.33656	7338	18	0.989196	0	6
MSN_FERM_1_P26038_1_322	P26038	FERM central domain	1	322	4	0.29	AQQDSYEFVSPSPPAD	wt		175	190	Q99728	BARD1	BRCA1-associated RING domain protein 1	9606	Homo sapiens	YEF	0.102764	232	10	0.97763	2	3
MSN_FERM_1_P26038_1_322	P26038	FERM central domain	1	322	2	0.29	AQQDSYEFVSPSPPAN	mut	Q99728.D190N	175	190	Q99728	BARD1	BRCA1-associated RING domain protein 1	9606	Homo sapiens	YEF	0.00120276	2	2	0.666667	1	1
MSN_FERM_1_P26038_1_322	P26038	FERM central domain	1	322	4	0.17	SYEFVSPSPPADVSER	wt		179	194	Q99728	BARD1	BRCA1-associated RING domain protein 1	9606	Homo sapiens	YEF	18.8623	32691	11	0.996351	2	3
MSN_FERM_1_P26038_1_322	P26038	FERM central domain	1	322	3	0.17	SYEFVSPSPPANVSER	mut	Q99728.D190N	179	194	Q99728	BARD1	BRCA1-associated RING domain protein 1	9606	Homo sapiens	YEF	0.00270241	3	1	1	1	2
MSN_FERM_1_P26038_1_322	P26038	FERM central domain	1	322	2	0.15	NGRSQAYYFENPADSE	wt		355	370	Q9BZ23	PANK2	Pantothenate kinase 2, mitochondrial	9606	Homo sapiens	YYF	0.00169229	2	1	1	0	2
MSN_FERM_1_P26038_1_322	P26038	FERM central domain	1	322	3	0.26	NGWSQAYYFENPADSE	mut	Q9BZ23.R357W	355	370	Q9BZ23	PANK2	Pantothenate kinase 2, mitochondrial	9606	Homo sapiens	YYF	0.345161	81	7	0.595238	0	6
MSN_FERM_1_P26038_1_322	P26038	FERM central domain	1	322	2	0.12	WMVPTSVERLGEGGSI	mut	Q9C0A6.R1176G	1166	1181	Q9C0A6	SETD5	Histone-lysine N-methyltransferase SETD5	9606	Homo sapiens		0.45652	913	35	0.370198	0	5
MSN_FERM_1_P26038_1_322	P26038	FERM central domain	1	322	2	0.22	LFQITTSADWDGLLAP	mut	P35498.G1725D	1717	1732	Q9NY46	SCN3A	Sodium channel protein type 3 subunit alpha	9606	Homo sapiens		0.497463	1005	2	0.998382	0	6
MSN_FERM_1_P26038_1_322	P26038	FERM central domain	1	322	2	0.29	LFQITTSPGWDGLLAP	mut	P35498.A1724P	1717	1732	Q9NY46	SCN3A	Sodium channel protein type 3 subunit alpha	9606	Homo sapiens		3.33656	7338	18	0.989196	0	6
MSN_FERM_1_P26038_1_322	P26038	FERM central domain	1	322	2	0.13	EEIFHMTYDLASAVVT	mut	O60741.R297T	282	297	Q9P1Z3	HCN3	Potassium/sodium hyperpolarization-activated cyclic nucleotide-gated channel 3	9606	Homo sapiens	YDL	0.133718	64	4	0.999804	0	6
MSN_FERM_1_P26038_1_322	P26038	FERM central domain	1	322	2	0.22	LFQITTSADWDGLLAP	mut	P35498.G1725D	1717	1732	Q9UQD0	SCN8A	Sodium channel protein type 8 subunit alpha	9606	Homo sapiens		0.497463	1005	2	0.998382	0	6
MSN_FERM_1_P26038_1_322	P26038	FERM central domain	1	322	2	0.29	LFQITTSPGWDGLLAP	mut	P35498.A1724P	1717	1732	Q9UQD0	SCN8A	Sodium channel protein type 8 subunit alpha	9606	Homo sapiens		3.33656	7338	18	0.989196	0	6
MSN_FERM_1_P26038_1_322	P26038	FERM central domain	1	322	2	0.13	EEIFHMTYDLASAVVT	mut	O60741.R297T	282	297	Q9Y3Q4	HCN4	Potassium/sodium hyperpolarization-activated cyclic nucleotide-gated channel 4	9606	Homo sapiens	YDL	0.133718	64	4	0.999804	0	6
MSN_FERM_1_P26038_1_322	P26038	FERM central domain	1	322	2	0.22	LFQITTSADWDGLLAP	mut	P35498.G1725D	1717	1732	Q9Y5Y9	SCN10A	Sodium channel protein type 10 subunit alpha	9606	Homo sapiens		0.497463	1005	2	0.998382	0	6
MSN_FERM_1_P26038_1_322	P26038	FERM central domain	1	322	2	0.29	LFQITTSPGWDGLLAP	mut	P35498.A1724P	1717	1732	Q9Y5Y9	SCN10A	Sodium channel protein type 10 subunit alpha	9606	Homo sapiens		3.33656	7338	18	0.989196	0	6
MSN_FERM_1_P26038_1_322	P26038	FERM central domain	1	322	2	0.46	YYDFSKGIDHKKSDDG	mut	Q9Y5Z9.R119G	104	119	Q9Y5Z9	UBIAD1	UbiA prenyltransferase domain-containing protein 1	9606	Homo sapiens	YDF	0.0108871	8	1	1	0	3
MSN_FERM_1_P26038_1_322	P26038	FERM central domain	1	322	2	0.46	YYDFSKGIDHKKSDDR	wt		104	119	Q9Y5Z9	UBIAD1	UbiA prenyltransferase domain-containing protein 1	9606	Homo sapiens	YDF	0.0184007	13	1	1	0	5
MSN_FERM_1_P26038_1_322	P26038	FERM central domain	1	322	2	0.83	YYDFSKGIDHKKSDGR	mut	Q9Y5Z9.D118G	104	119	Q9Y5Z9	UBIAD1	UbiA prenyltransferase domain-containing protein 1	9606	Homo sapiens	YDF	0.0218995	17	1	1	0	3
NCK1_SH3_1_P16333_5_60	P16333	SH3 domain	5	60	3	0.25	AVPLFLPPTPLEPSPT	mut	O75923.P134L	129	144	O75923	DYSF	Dysferlin	9606	Homo sapiens		0.0115026	19	16	0.991066	1	3
NCK1_SH3_1_P16333_5_60	P16333	SH3 domain	5	60	2	0.25	AVPLFPPPTPLEPSPT	wt		129	144	O75923	DYSF	Dysferlin	9606	Homo sapiens		0.00238209	6	24	0.852839	1	1
NCK1_SH3_1_P16333_5_60	P16333	SH3 domain	5	60	4	0.12	FLPPTPLEPSPTLPDL	mut	O75923.P134L	133	148	O75923	DYSF	Dysferlin	9606	Homo sapiens		0.0702791	56	34	0.849203	1	5
NCK1_SH3_1_P16333_5_60	P16333	SH3 domain	5	60	4	0.12	SPKAPVPLFPPLPPPP	mut	P51608.L383F	375	390	P51608	MECP2	Methyl-CpG-binding protein 2	9606	Homo sapiens		0.392496	294	1	1	1	6
NCK1_SH3_1_P16333_5_60	P16333	SH3 domain	5	60	3	0.12	SPKAPVPLLPPLPPPP	wt		375	390	P51608	MECP2	Methyl-CpG-binding protein 2	9606	Homo sapiens		0.00924834	9	1	1	1	2
NCK1_SH3_1_P16333_5_60	P16333	SH3 domain	5	60	3	0.2	FPPLPPPPPEPESSED	mut	P51608.L383F	383	398	P51608	MECP2	Methyl-CpG-binding protein 2	9606	Homo sapiens		0.00626139	6	5	0.372093	1	2
NCK1_SH3_1_P16333_5_60	P16333	SH3 domain	5	60	2	NA	LNNSWPLPQPPSPMPA	mut	P58012.Y215C	200	215	P58012	FOXL2	Forkhead box protein L2	9606	Homo sapiens		0.00397515	3	1	1	2	1
NCK1_SH3_1_P16333_5_60	P16333	SH3 domain	5	60	2	0.58	LNNSWPLPQPPSPMPY	wt		200	215	P58012	FOXL2	Forkhead box protein L2	9606	Homo sapiens		0.00155778	2	1	1	1	1
NCK1_SH3_1_P16333_5_60	P16333	SH3 domain	5	60	4	NA	WPLPQPPSPMPAASAQ	mut	P58012.Y215C	204	219	P58012	FOXL2	Forkhead box protein L2	9606	Homo sapiens		0.509681	351	2	0.945626	2	6
NCK1_SH3_1_P16333_5_60	P16333	SH3 domain	5	60	2	NA	WPLPQPPSPMPYAAAQ	mut	P58012.S217C	204	219	P58012	FOXL2	Forkhead box protein L2	9606	Homo sapiens		0	0	1	1	1	0
NCK1_SH3_1_P16333_5_60	P16333	SH3 domain	5	60	2	1	FKLETEPPMGVPPPPP	mut	Q13285.G123E	118	133	Q13285	NR5A1	Steroidogenic factor 1	9606	Homo sapiens		0	0	3	0.999344	5	0	17474147
NCK1_SH3_1_P16333_5_60	P16333	SH3 domain	5	60	2	0.33	FKLETGPPMGVLPPPP	mut	Q13285.P129L	118	133	Q13285	NR5A1	Steroidogenic factor 1	9606	Homo sapiens		0.00155778	2	1	1	2	1	17474147
NCK1_SH3_1_P16333_5_60	P16333	SH3 domain	5	60	4	0.45	MGVLPPPPPAPDYVLP	mut	Q13285.P129L	126	141	Q13285	NR5A1	Steroidogenic factor 1	9606	Homo sapiens	APDYV	38.1467	10656	6	0.997509	4	6	17474147
NCK1_SH3_1_P16333_5_60	P16333	SH3 domain	5	60	4	0.029	MGVPPLPPPAPDYVLP	mut	Q13285.P131L	126	141	Q13285	NR5A1	Steroidogenic factor 1	9606	Homo sapiens	APDYV	0.1504	105	2	0.992293	4	5	17474147
NCK1_SH3_1_P16333_5_60	P16333	SH3 domain	5	60	4	0.45	MGVPPPPPPAPDYVLP	wt		126	141	Q13285	NR5A1	Steroidogenic factor 1	9606	Homo sapiens	APDYV	27.015	15996	12	0.999136	2	6	17474147
NCK1_SH3_1_P16333_5_60	P16333	SH3 domain	5	60	4	0.0061	PLPPPAPDYVLPPSLH	mut	Q13285.P131L	130	145	Q13285	NR5A1	Steroidogenic factor 1	9606	Homo sapiens	APDYV	1.65929	529	7	0.98695	5	6	17474147
NCK1_SH3_1_P16333_5_60	P16333	SH3 domain	5	60	4	0.0061	PPPPPAPDYVLPPSLH	wt		130	145	Q13285	NR5A1	Steroidogenic factor 1	9606	Homo sapiens	APDYV	31.2895	11404	9	0.831719	2	6	17474147
NCK1_SH3_1_P16333_5_60	P16333	SH3 domain	5	60	2	0.14	VLPSLPAIPPTNAMGL	wt		833	848	Q86TC9	MYPN	Myopalladin	9606	Homo sapiens		0.00457501	3	2	0.99791	1	2
NCK1_SH3_1_P16333_5_60	P16333	SH3 domain	5	60	3	0.22	DPLPPPPLPLQPPFGL	mut	Q8N4S9.P59L	44	59	Q8N4S9	MARVELD2	MARVEL domain-containing protein 2	9606	Homo sapiens		0.231754	220	5	0.999767	0	4
NCK1_SH3_1_P16333_5_60	P16333	SH3 domain	5	60	2	0.13	EIPPPLPVWTPESFIV	mut	Q9Y2R2.R620W	612	627	Q9Y2R2	PTPN22	Tyrosine-protein phosphatase non-receptor type 22	9606	Homo sapiens		0.0841094	63	1	1	0	4
NEDD4_WW_2_P46934_765_803	P46934	WW domain	765	803	2	0.22	ENEVTEHTPLLRPLAS	wt		302	317	O43567	RNF13	E3 ubiquitin-protein ligase RNF13	9606	Homo sapiens		0.107523	188	2	0.379968	0	2
NEDD4_WW_2_P46934_765_803	P46934	WW domain	765	803	2	0.064	GLVPEHVESPPLYSPL	mut	O75923.R1768P	1759	1774	O75923	DYSF	Dysferlin	9606	Homo sapiens		0.0340335	23	2	0.991429	1	6
NEDD4_WW_2_P46934_765_803	P46934	WW domain	765	803	3	0.018	LAYPPPPSYPSPKPAM	mut	P11161.T215M	200	215	P11161	EGR2	E3 SUMO-protein ligase EGR2	9606	Homo sapiens		0.0992824	98	6	0.99223	1	6		yes
NEDD4_WW_2_P46934_765_803	P46934	WW domain	765	803	2	0.018	LAYPPPPSYPSPKPAT	wt		200	215	P11161	EGR2	E3 SUMO-protein ligase EGR2	9606	Homo sapiens		0.0209414	33	3	0.991506	1	6		yes
NEDD4_WW_2_P46934_765_803	P46934	WW domain	765	803	2	0.0042	ADTDPTVPPYDSLLVF	mut	P12830.A824V	818	833	P12830	CDH1	Cadherin-1	9606	Homo sapiens		0.0315516	27	1	1	1	6
NEDD4_WW_2_P46934_765_803	P46934	WW domain	765	803	2	0.12	PDHWALVSGLPAYVAQ	wt		337	352	P16499	PDE6A	Rod cGMP-specific 3',5'-cyclic phosphodiesterase subunit alpha	9606	Homo sapiens		0.00300063	7	3	0.98399	1	3		yes
NEDD4_WW_2_P46934_765_803	P46934	WW domain	765	803	3	2.8e-05	STAAAPPSYDRVTKPI	wt		1978	1993	P35498	SCN1A	Sodium channel protein type 1 subunit alpha	9606	Homo sapiens		55.9393	38984	37	0.670361	2	6	35044719	yes
NEDD4_WW_2_P46934_765_803	P46934	WW domain	765	803	3	2.8e-05	STAAAPPSYDRVTKPV	mut	P35498.I1993V	1978	1993	P35498	SCN1A	Sodium channel protein type 1 subunit alpha	9606	Homo sapiens		0.587578	289	7	0.544572	1	6	35044719	yes
NEDD4_WW_2_P46934_765_803	P46934	WW domain	765	803	2	0.11	APPSYDRVTKPIVEKH	wt		1982	1997	P35498	SCN1A	Sodium channel protein type 1 subunit alpha	9606	Homo sapiens		0.00350454	6	2	0.96	2	2	35044719	yes
NEDD4_WW_2_P46934_765_803	P46934	WW domain	765	803	2	0.11	APPSYDRVTKPVVEKH	mut	P35498.I1993V	1982	1997	P35498	SCN1A	Sodium channel protein type 1 subunit alpha	9606	Homo sapiens		0.0387659	27	3	0.628692	1	5	35044719	yes
NEDD4_WW_2_P46934_765_803	P46934	WW domain	765	803	2	0.13	VSRNLSPPNYTELQID	mut	P38398.C636Y	627	642	P38398	BRCA1	Breast cancer type 1 susceptibility protein	9606	Homo sapiens		0.00606297	4	2	0.73065	1	3
NEDD4_WW_2_P46934_765_803	P46934	WW domain	765	803	2	0.16	LSPPNYTELQIDSASS	mut	P38398.C636Y	631	646	P38398	BRCA1	Breast cancer type 1 susceptibility protein	9606	Homo sapiens		0.00810452	11	1	1	1	3
NEDD4_WW_2_P46934_765_803	P46934	WW domain	765	803	3	0.029	ALPIPGTSPPNYDSLR	mut	P51168.P616S	609	624	P51168	SCNN1B	Amiloride-sensitive sodium channel subunit beta	9606	Homo sapiens		0.0557838	33	2	0.971264	4	6	10642508;10212229;11359767;12167593;11244092;21765395;20237237;19953087;11323714
NEDD4_WW_2_P46934_765_803	P46934	WW domain	765	803	3	0.027	ALPIPGTPPPNYDSLR	wt		609	624	P51168	SCNN1B	Amiloride-sensitive sodium channel subunit beta	9606	Homo sapiens		2.73721	1093	8	0.989118	3	6	10642508;10212229;11359767;12167593;11244092;21765395;20237237;19953087;11323714
NEDD4_WW_2_P46934_765_803	P46934	WW domain	765	803	2	0.91	PGTLPPNYDSLRLQPL	mut	P51168.P616L	613	628	P51168	SCNN1B	Amiloride-sensitive sodium channel subunit beta	9606	Homo sapiens		0.0454524	28	2	0.971429	5	6	10642508;10212229;11359767;12167593;11244092;21765395;20237237;19953087;11323714
NEDD4_WW_2_P46934_765_803	P46934	WW domain	765	803	2	0.17	PGTPPPNYDSLRLQPL	wt		613	628	P51168	SCNN1B	Amiloride-sensitive sodium channel subunit beta	9606	Homo sapiens		0.0411295	46	2	0.795455	3	5	10642508;10212229;11359767;12167593;11244092;21765395;20237237;19953087;11323714
NEDD4_WW_2_P46934_765_803	P46934	WW domain	765	803	2	0.11	PPNYDSLRLQPLDVIE	wt		617	632	P51168	SCNN1B	Amiloride-sensitive sodium channel subunit beta	9606	Homo sapiens		0.0119847	14	3	0.701493	3	4	10642508;10212229;11359767;12167593;11244092;21765395;20237237;19953087;11323714
NEDD4_WW_2_P46934_765_803	P46934	WW domain	765	803	2	0.032	NWLEELSSEAPPYNSE	mut	P51587.F32L	30	45	P51587	BRCA2	Breast cancer type 2 susceptibility protein	9606	Homo sapiens		0.00463693	8	2	0.991266	1	5	15001356
NEDD4_WW_2_P46934_765_803	P46934	WW domain	765	803	2	0.11	VESPAVTPVSARVPRV	wt		3631	3646	P98161	PKD1	Polycystin-1	9606	Homo sapiens		1.78323	2787	5	0.990988	0	6
NEDD4_WW_2_P46934_765_803	P46934	WW domain	765	803	3	0.023	ATTHYHNYLPPPYPGS	mut	Q13950.T420N	414	429	Q13950	RUNX2	Runt-related transcription factor 2	9606	Homo sapiens		7.32492	5802	17	0.845492	2	6		yes
NEDD4_WW_2_P46934_765_803	P46934	WW domain	765	803	3	0.023	ATTHYHTYLPPPYPGS	wt		414	429	Q13950	RUNX2	Runt-related transcription factor 2	9606	Homo sapiens		0.0611367	24	2	0.828388	1	6		yes
NEDD4_WW_2_P46934_765_803	P46934	WW domain	765	803	2	0.12	YHNYLPPPYPGSSQSQ	mut	Q13950.T420N	418	433	Q13950	RUNX2	Runt-related transcription factor 2	9606	Homo sapiens		0.0230146	16	2	0.584	2	6		yes
NEDD4_WW_2_P46934_765_803	P46934	WW domain	765	803	2	0.21	YHTYLPPPYPGSSQSQ	wt		418	433	Q13950	RUNX2	Runt-related transcription factor 2	9606	Homo sapiens		0.0050984	5	4	0.722628	1	2		yes
NEDD4_WW_2_P46934_765_803	P46934	WW domain	765	803	2	NA	SSSISSTSFPPSYDAV	mut	Q14524.S1979C	1965	1980	Q14524	SCN5A	Sodium channel protein type 5 subunit alpha	9606	Homo sapiens		0.0211634	18	2	0.95	7	6	15217910;31614475	yes
NEDD4_WW_2_P46934_765_803	P46934	WW domain	765	803	2	0.32	SSSISSTSFPPSYDSF	mut	Q14524.V1980F	1965	1980	Q14524	SCN5A	Sodium channel protein type 5 subunit alpha	9606	Homo sapiens		0.0145464	11	1	1	7	6	15217910;31614475	yes
NEDD4_WW_2_P46934_765_803	P46934	WW domain	765	803	3	0.22	SSSISSTSFPPSYDSV	wt		1965	1980	Q14524	SCN5A	Sodium channel protein type 5 subunit alpha	9606	Homo sapiens		0.0739168	68	1	1	7	5	15217910;31614475	yes
NEDD4_WW_2_P46934_765_803	P46934	WW domain	765	803	2	0.35	SSSSSSTSFPPSYDSV	mut	Q14524.I1968S	1965	1980	Q14524	SCN5A	Sodium channel protein type 5 subunit alpha	9606	Homo sapiens		0.0174464	10	1	1	2	4	15217910;31614475	yes
NEDD4_WW_2_P46934_765_803	P46934	WW domain	765	803	3	NA	SSTSFPPSYDAVTRAT	mut	Q14524.S1979C	1969	1984	Q14524	SCN5A	Sodium channel protein type 5 subunit alpha	9606	Homo sapiens		0.0975975	74	3	0.942584	8	6	15217910;31614475	yes
NEDD4_WW_2_P46934_765_803	P46934	WW domain	765	803	3	0.72	SSTSFPPSYDSLTRAT	mut	Q14524.V1980L	1969	1984	Q14524	SCN5A	Sodium channel protein type 5 subunit alpha	9606	Homo sapiens		0.0815609	74	2	0.842205	8	6	15217910;31614475	yes
NEDD4_WW_2_P46934_765_803	P46934	WW domain	765	803	3	0.019	SSTSFPPSYDSVTRAT	wt		1969	1984	Q14524	SCN5A	Sodium channel protein type 5 subunit alpha	9606	Homo sapiens		0.0955739	49	4	0.257143	2	6	15217910;31614475	yes
NEDD4_WW_2_P46934_765_803	P46934	WW domain	765	803	2	NA	FPPSYDAVTRATSDNL	mut	Q14524.S1979C	1973	1988	Q14524	SCN5A	Sodium channel protein type 5 subunit alpha	9606	Homo sapiens		0.0311992	27	2	0.905983	7	5	15217910;31614475	yes
NEDD4_WW_2_P46934_765_803	P46934	WW domain	765	803	3	0.071	FPPSYDSLTRATSDNL	mut	Q14524.V1980L	1973	1988	Q14524	SCN5A	Sodium channel protein type 5 subunit alpha	9606	Homo sapiens		0.101496	94	2	0.89094	7	6	15217910;31614475	yes
NEDD4_WW_2_P46934_765_803	P46934	WW domain	765	803	2	0.17	FPPSYDSVTRATSDKL	mut	Q14524.N1987K	1973	1988	Q14524	SCN5A	Sodium channel protein type 5 subunit alpha	9606	Homo sapiens		0.00472217	8	2	0.563025	7	2	15217910;31614475	yes
NEDD4_WW_2_P46934_765_803	P46934	WW domain	765	803	2	0.022	FPPSYDSVTRATSDNL	wt		1973	1988	Q14524	SCN5A	Sodium channel protein type 5 subunit alpha	9606	Homo sapiens		0.0137385	13	2	0.697248	2	5	15217910;31614475	yes
NEDD4_WW_2_P46934_765_803	P46934	WW domain	765	803	3	0.0032	DATSSTTSPPSYASVT	mut	Q15858.D1959A	1947	1962	Q15858	SCN9A	Sodium channel protein type 9 subunit alpha	9606	Homo sapiens		13.2843	5958	29	0.964003	4	6		yes
NEDD4_WW_2_P46934_765_803	P46934	WW domain	765	803	3	0.0032	DATSSTTSPPSYDSVT	wt		1947	1962	Q15858	SCN9A	Sodium channel protein type 9 subunit alpha	9606	Homo sapiens		0.816008	1214	9	0.959915	2	6		yes
NEDD4_WW_2_P46934_765_803	P46934	WW domain	765	803	3	0.022	STTSPPSYASVTKPDK	mut	Q15858.D1959A	1951	1966	Q15858	SCN9A	Sodium channel protein type 9 subunit alpha	9606	Homo sapiens		5.18397	2813	14	0.699724	4	6		yes
NEDD4_WW_2_P46934_765_803	P46934	WW domain	765	803	3	0.022	STTSPPSYDSVTKPDK	wt		1951	1966	Q15858	SCN9A	Sodium channel protein type 9 subunit alpha	9606	Homo sapiens		0.0525414	45	3	0.710942	2	6		yes
NEDD4_WW_2_P46934_765_803	P46934	WW domain	765	803	2	0.29	MDSSSSLSRNPPSYIA	wt		710	725	Q5HYA8	TMEM67	Meckelin	9606	Homo sapiens		0.0248623	18	3	0.287958	1	6
NEDD4_WW_2_P46934_765_803	P46934	WW domain	765	803	3	0.12	SSSLSRNPPSYIAPYG	mut	Q5HYA8.S728G	713	728	Q5HYA8	TMEM67	Meckelin	9606	Homo sapiens		0.0518684	23	3	0.654545	1	4
NEDD4_WW_2_P46934_765_803	P46934	WW domain	765	803	3	0.057	YTPPVPPPVYQEYPSG	wt		657	672	Q5TD94	RSPH4A	Radial spoke head protein 4 homolog A	9606	Homo sapiens		0.116469	112	4	0.569388	1	5
NEDD4_WW_2_P46934_765_803	P46934	WW domain	765	803	2	0.16	VPPPVYQEYPSGPEIT	wt		661	676	Q5TD94	RSPH4A	Radial spoke head protein 4 homolog A	9606	Homo sapiens		0.0145671	14	3	0.809524	1	3
NEDD4_WW_2_P46934_765_803	P46934	WW domain	765	803	2	0.24	SNPAQSPFSPHASPHL	wt		783	798	Q8NFD5	ARID1B	AT-rich interactive domain-containing protein 1B	9606	Homo sapiens		1.61563	3280	4	0.971567	0	4
NEDD4_WW_2_P46934_765_803	P46934	WW domain	765	803	2	0.0021	SLGHAHSEGPAPAYVA	wt		106	121	Q8NI60	COQ8A	Atypical kinase COQ8A, mitochondrial	9606	Homo sapiens		0.0452131	33	3	0.943182	2	6
NEDD4_WW_2_P46934_765_803	P46934	WW domain	765	803	3	0.089	AHSEGPAPAYVASGPF	wt		110	125	Q8NI60	COQ8A	Atypical kinase COQ8A, mitochondrial	9606	Homo sapiens		0.137495	115	4	0.901786	2	6
NEDD4_WW_2_P46934_765_803	P46934	WW domain	765	803	2	0.043	PPPYLRTEFHQHQHQH	wt		516	531	Q8WXX7	AUTS2	Autism susceptibility gene 2 protein	9606	Homo sapiens		2.53009	2151	5	0.998977	0	4
NEDD4_WW_2_P46934_765_803	P46934	WW domain	765	803	3	0.34	TPSSDFQPPYFPPPYQ	wt		60	75	Q92481	TFAP2B	Transcription factor AP-2-beta	9606	Homo sapiens		0.059346	83	1	1	1	6
NEDD4_WW_2_P46934_765_803	P46934	WW domain	765	803	3	0.00019	DFQPPYFPPPYQPLPY	wt		64	79	Q92481	TFAP2B	Transcription factor AP-2-beta	9606	Homo sapiens		0.0837222	100	1	1	1	6
NEDD4_WW_2_P46934_765_803	P46934	WW domain	765	803	2	0.82	QPPPYDHLFEVALPKT	wt		600	615	Q92574	TSC1	Hamartin	9606	Homo sapiens		0.0554791	81	3	0.94474	0	6
NEDD4_WW_2_P46934_765_803	P46934	WW domain	765	803	2	0.08	SHATPPPPYPTDASIV	wt		535	550	Q9H3D4	TP63	Tumor protein 63	9606	Homo sapiens		2.78252	1969	17	0.639943	0	6	35044719	yes
NEDD4_WW_2_P46934_765_803	P46934	WW domain	765	803	2	0.08	SHATPPPPYPTDASTV	mut	Q9H3D4.I549T	535	550	Q9H3D4	TP63	Tumor protein 63	9606	Homo sapiens		0.81264	433	19	0.702249	0	6	35044719	yes
NEDD4_WW_2_P46934_765_803	P46934	WW domain	765	803	2	0.022	STTSPPSYASVTKPDK	mut	Q15858.D1959A	1951	1966	Q9NY46	SCN3A	Sodium channel protein type 3 subunit alpha	9606	Homo sapiens		5.18397	2813	14	0.699724	0	6		yes
NEDD4_WW_2_P46934_765_803	P46934	WW domain	765	803	2	0.022	STTSPPSYDSVTKPDK	wt		1951	1966	Q9NY46	SCN3A	Sodium channel protein type 3 subunit alpha	9606	Homo sapiens		0.0525414	45	3	0.710942	0	6		yes
NEDD4_WW_2_P46934_765_803	P46934	WW domain	765	803	2	0.095	NTTTASSQGEPEDSTS	wt		2826	2841	Q9P2D1	CHD7	Chromodomain-helicase-DNA-binding protein 7	9606	Homo sapiens		0.24997	440	4	0.991518	0	4
NEDD4_WW_2_P46934_765_803	P46934	WW domain	765	803	2	0.36	TWLSTEADSHPLPPSY	wt		16	31	Q9Y448	KNSTRN	Small kinetochore-associated protein	9606	Homo sapiens		0.133203	218	4	0.986475	0	6
NEDD4_WW_2_P46934_765_803	P46934	WW domain	765	803	2	0.4	VMGPDGKGMNPPSYYT	mut	Q99732.T49M	49	63	Q99732	LITAF	Lipopolysaccharide-induced tumor necrosis factor-alpha factor	9606	Homo sapiens		0.555049	8	2	0.967742	0	3	16118794;27927196	yes
NEDD4_WW_2_P46934_765_803	P46934	WW domain	765	803	2	0.4	VTGPDGKGMNPPSYYT	wt		49	63	Q99732	LITAF	Lipopolysaccharide-induced tumor necrosis factor-alpha factor	9606	Homo sapiens		0.444951	30	1	1	0	4	16118794;27927196	yes
OXSR1___O95747_434_527	O95747	Oxidative-stress-responsive kinase 1 C-terminal domain	434	527	2	0.33	SVAMTPTYMDSPGKDG	mut	O75140.R1087G	1075	1090	O75140	DEPDC5	GATOR complex protein DEPDC5	9606	Homo sapiens		0.762858	690	4	0.458974	1	1
OXSR1___O95747_434_527	O95747	Oxidative-stress-responsive kinase 1 C-terminal domain	434	527	2	0.33	VSYTPLPGAVPLFPPP	wt		121	136	O75923	DYSF	Dysferlin	9606	Homo sapiens		0.587387	540	1	1	1	1
OXSR1___O95747_434_527	O95747	Oxidative-stress-responsive kinase 1 C-terminal domain	434	527	2	0.2	KRNIVVKTVEMRDGEV	wt		405	420	P14136	GFAP	Glial fibrillary acidic protein	9606	Homo sapiens		0.107814	34	1	1	0	2	23455922
OXSR1___O95747_434_527	O95747	Oxidative-stress-responsive kinase 1 C-terminal domain	434	527	2	0.32	MLGDLLASDATTGSGS	mut	P37023.D179A	173	188	P37023	ACVRL1	Serine/threonine-protein kinase receptor R3	9606	Homo sapiens		0.72116	339	6	0.384372	0	2
OXSR1___O95747_434_527	O95747	Oxidative-stress-responsive kinase 1 C-terminal domain	434	527	2	0.33	SPVVLQATHVTPQRDK	wt		142	157	P51587	BRCA2	Breast cancer type 2 susceptibility protein	9606	Homo sapiens		0.0965996	79	1	1	1	1
OXSR1___O95747_434_527	O95747	Oxidative-stress-responsive kinase 1 C-terminal domain	434	527	2	0.37	RFTVKVTGEPKPEITW	wt		600	615	Q0ZGT2	NEXN	Nexilin	9606	Homo sapiens		0.21258	88	1	1	0	4
OXSR1___O95747_434_527	O95747	Oxidative-stress-responsive kinase 1 C-terminal domain	434	527	3	0.15	FEGMRFVVNALIGAIP	mut	Q15858.V1309F	1304	1319	Q15858	SCN9A	Sodium channel protein type 9 subunit alpha	9606	Homo sapiens		25.484	1099	4	0.90625	1	3
OXSR1___O95747_434_527	O95747	Oxidative-stress-responsive kinase 1 C-terminal domain	434	527	2	0.23	PGWLVTVVEEKELVRR	mut	Q6ZRS2.R2753W	2751	2766	Q6ZRS2	SRCAP	Helicase SRCAP	9606	Homo sapiens		1.12435	236	1	1	0	2
OXSR1___O95747_434_527	O95747	Oxidative-stress-responsive kinase 1 C-terminal domain	434	527	2	0.88	HEPGKLQFEVQKVDRP	wt		1952	1967	Q8WZ42	TTN	Titin	9606	Homo sapiens		1.79255	333	1	1	0	3
OXSR1___O95747_434_527	O95747	Oxidative-stress-responsive kinase 1 C-terminal domain	434	527	2	0.88	REPGKLQFEVQKVDRP	mut	Q8WZ42.H1952R	1952	1967	Q8WZ42	TTN	Titin	9606	Homo sapiens		1.51962	559	1	1	0	5
OXSR1___O95747_434_527	O95747	Oxidative-stress-responsive kinase 1 C-terminal domain	434	527	3	0.96	LEGKQFTVTKLKENTE	mut	Q8WZ42.Q25986E	25985	26000	Q8WZ42	TTN	Titin	9606	Homo sapiens		4.6746	1318	1	1	1	6
OXSR1___O95747_434_527	O95747	Oxidative-stress-responsive kinase 1 C-terminal domain	434	527	3	0.96	LQGKQFTVTKLKENTE	wt		25985	26000	Q8WZ42	TTN	Titin	9606	Homo sapiens		4.88659	1643	1	1	1	6
OXSR1___O95747_434_527	O95747	Oxidative-stress-responsive kinase 1 C-terminal domain	434	527	2	0.12	EYRFHVLAANAGGPGE	mut	Q8WZ42.R31033H	31029	31044	Q8WZ42	TTN	Titin	9606	Homo sapiens		0.523817	161	3	0.783784	0	3
OXSR1___O95747_434_527	O95747	Oxidative-stress-responsive kinase 1 C-terminal domain	434	527	3	0.13	IHSQEQGRFHIENTDD	wt		34296	34311	Q8WZ42	TTN	Titin	9606	Homo sapiens		12.6407	4595	1	1	3	6
OXSR1___O95747_434_527	O95747	Oxidative-stress-responsive kinase 1 C-terminal domain	434	527	2	0.13	IHSQEQGRFHTENTDD	mut	Q8WZ42.I34306T	34296	34311	Q8WZ42	TTN	Titin	9606	Homo sapiens		0.0372841	11	1	1	1	3
OXSR1___O95747_434_527	O95747	Oxidative-stress-responsive kinase 1 C-terminal domain	434	527	3	0.13	QEQGRFHIENTDDLTT	wt		34299	34314	Q8WZ42	TTN	Titin	9606	Homo sapiens		30.0985	36285	5	0.999826	2	5
OXSR1___O95747_434_527	O95747	Oxidative-stress-responsive kinase 1 C-terminal domain	434	527	2	0.13	QEQGRFHNENTDDLTT	mut	Q8WZ42.I34306N	34299	34314	Q8WZ42	TTN	Titin	9606	Homo sapiens		0.00328403	4	1	1	2	2
PDCD6IP_Alix-V-domain__Q8WUM4_360_702	Q8WUM4	ALIX V-shaped domain binding to HIV	360	702	2	0.13	ALYDQLLKQVEALKME	mut	P25054.S5L	4	19	P25054	APC	Adenomatous polyposis coli protein	9606	Homo sapiens		30.2064	11381	4	0.997629	0	3
PDCD6IP_Alix-V-domain__Q8WUM4_360_702	Q8WUM4	ALIX V-shaped domain binding to HIV	360	702	2	0.22	VYPYLSQFQQDKQQLV	mut	P51587.S2152Y	2151	2166	P51587	BRCA2	Breast cancer type 2 susceptibility protein	9606	Homo sapiens		0.657505	317	1	1	0	5
PDCD6IP_Alix-V-domain__Q8WUM4_360_702	Q8WUM4	ALIX V-shaped domain binding to HIV	360	702	2	0.095	KEAALYPHLPPEADLR	mut	Q13501.P392L	378	393	Q13501	SQSTM1	Sequestosome-1	9606	Homo sapiens		0.699687	279	1	1	0	5
PDCD6IP_Alix-V-domain__Q8WUM4_360_702	Q8WUM4	ALIX V-shaped domain binding to HIV	360	702	2	0.22	YPQLTAGYQGLLAIVK	mut	Q5U5X8.H95L	92	107	Q5U5X8	FAM222A	Protein FAM222A	9606	Homo sapiens		3.10414	1660	3	0.996537	0	5
PDCD6IP_Alix-V-domain__Q8WUM4_360_702	Q8WUM4	ALIX V-shaped domain binding to HIV	360	702	2	0.2	EVPKLYPEFPPKDMAE	wt		109	124	Q8N0X7	SPART	Spartin	9606	Homo sapiens		0.0814404	48	2	0.909091	0	2
PDCD6IP_Alix-V-domain__Q8WUM4_360_702	Q8WUM4	ALIX V-shaped domain binding to HIV	360	702	2	0.2	EVPKLYPEFPPKYMAE	mut	Q8N0X7.D121Y	109	124	Q8N0X7	SPART	Spartin	9606	Homo sapiens		1.54499	601	3	0.928201	0	5
PDCD6IP_Alix-V-domain__Q8WUM4_360_702	Q8WUM4	ALIX V-shaped domain binding to HIV	360	702	3	0.0029	REKLYPPLPPRWLEVI	mut	Q8WZ42.S15012L	15005	15020	Q8WZ42	TTN	Titin	9606	Homo sapiens		53.5435	9201	5	0.962701	1	5
PDCD6IP_Alix-V-domain__Q8WUM4_360_702	Q8WUM4	ALIX V-shaped domain binding to HIV	360	702	2	0.053	VRSELVRHSSLLALLW	wt		233	248	Q96NR8	RDH12	Retinol dehydrogenase 12	9606	Homo sapiens		0.18923	53	18	0.248047	0	5
PDCD6IP_Bro__Q8WUM4_1_359	Q8WUM4	BRO1-like domain	1	359	3	0.32	ADAFWWGLITLTTIGY	mut	O43526.L268F	265	280	O43526	KCNQ2	Potassium voltage-gated channel subfamily KQT member 2	9606	Homo sapiens		20.4167	77680	8	0.968386	1	3
PDCD6IP_Bro__Q8WUM4_1_359	Q8WUM4	BRO1-like domain	1	359	3	0.34	ADALWWGLMTLTTIGY	mut	O43526.I273M	265	280	O43526	KCNQ2	Potassium voltage-gated channel subfamily KQT member 2	9606	Homo sapiens		6.13601	11379	13	0.429376	1	2
PDCD6IP_Bro__Q8WUM4_1_359	Q8WUM4	BRO1-like domain	1	359	2	0.34	LWWGLITLTTIGYGDR	mut	O43526.K283R	268	283	O43526	KCNQ2	Potassium voltage-gated channel subfamily KQT member 2	9606	Homo sapiens		0.416644	581	3	0.992222	1	1
PDCD6IP_Bro__Q8WUM4_1_359	Q8WUM4	BRO1-like domain	1	359	2	0.29	LAEVFQALEQLGHQAF	mut	O94761.P466L	466	481	O94761	RECQL4	ATP-dependent DNA helicase Q4	9606	Homo sapiens		0.0904133	43	2	0.930556	0	2
PDCD6IP_Bro__Q8WUM4_1_359	Q8WUM4	BRO1-like domain	1	359	2	0.29	MAQMATTAAGVAVGSA	wt		56	71	Q5T1J5	CHCHD2P9	Putative coiled-coil-helix-coiled-coil-helix domain-containing protein CHCHD2P9, mitochondrial	9606	Homo sapiens		0.0448999	101	18	0.416974	1	2
PDCD6IP_Bro__Q8WUM4_1_359	Q8WUM4	BRO1-like domain	1	359	2	0.29	MAQMATTAAGVAVGSA	wt		56	71	Q8WYQ3	CHCHD10	Coiled-coil-helix-coiled-coil-helix domain-containing protein 10, mitochondrial	9606	Homo sapiens		0.0448999	101	18	0.416974	2	2
PDCD6IP_Bro__Q8WUM4_1_359	Q8WUM4	BRO1-like domain	1	359	2	0.34	TVFWGEHFEFNNLPAV	wt		305	320	Q96PV0	SYNGAP1	Ras/Rap GTPase-activating protein SynGAP	9606	Homo sapiens		13.2877	25823	4	0.99826	0	2
PDCD6IP_Bro__Q8WUM4_1_359	Q8WUM4	BRO1-like domain	1	359	2	0.29	MAQMATTAAGVAVGSA	wt		56	71	Q9Y6H1	CHCHD2	Coiled-coil-helix-coiled-coil-helix domain-containing protein 2	9606	Homo sapiens		0.0448999	101	18	0.416974	1	2
PDZK1_PDZ_2_Q5T2W1_132_224	Q5T2W1	PDZ domain	132	224	2	0.71	YYWNADTDLVSWLSPH	wt		64	79	O60828	PQBP1	Polyglutamine-binding protein 1	9606	Homo sapiens		50.5028	15263	29	0.532635	0	6
PDZK1_PDZ_2_Q5T2W1_132_224	Q5T2W1	PDZ domain	132	224	2	0.71	YYWNADTDLVSWLSSH	mut	O60828.P78S	64	79	O60828	PQBP1	Polyglutamine-binding protein 1	9606	Homo sapiens		49.1165	16685	41	0.234774	0	6
PEX14_Pex14__O75381_16_84	O75381	Pex14 N-terminal domain	16	84	3	0.12	KVKEPEPQYFRFEGVW	wt		1576	1591	O14686	KMT2D	Histone-lysine N-methyltransferase 2D	9606	Homo sapiens		0.103295	190	1	1	1	3
PEX14_Pex14__O75381_16_84	O75381	Pex14 N-terminal domain	16	84	2	0.71	ITDFPGNYSGYDDAWD	mut	O15160.T26I	26	41	O15160	POLR1C	DNA-directed RNA polymerases I and III subunit RPAC1	9606	Homo sapiens		1.13014	1052	2	0.997869	0	6
PEX14_Pex14__O75381_16_84	O75381	Pex14 N-terminal domain	16	84	2	0.2	TADFPGNYSGYDDAWD	mut	O15160.T27A	26	41	O15160	POLR1C	DNA-directed RNA polymerases I and III subunit RPAC1	9606	Homo sapiens		0.84236	569	2	0.998724	0	6
PEX14_Pex14__O75381_16_84	O75381	Pex14 N-terminal domain	16	84	2	0.0023	TTDFPGIYSGYDDAWD	mut	O15160.N32I	26	41	O15160	POLR1C	DNA-directed RNA polymerases I and III subunit RPAC1	9606	Homo sapiens		0.163056	111	1	1	0	5
PEX14_Pex14__O75381_16_84	O75381	Pex14 N-terminal domain	16	84	2	0.71	TTDFPGNYSGYDDAWD	wt		26	41	O15160	POLR1C	DNA-directed RNA polymerases I and III subunit RPAC1	9606	Homo sapiens		1.31198	1017	1	1	0	6
PEX14_Pex14__O75381_16_84	O75381	Pex14 N-terminal domain	16	84	2	0.00023	TTDFSGNYSGYDDAWD	mut	O15160.P30S	26	41	O15160	POLR1C	DNA-directed RNA polymerases I and III subunit RPAC1	9606	Homo sapiens		4.91931	2833	5	0.99409	0	6
PEX14_Pex14__O75381_16_84	O75381	Pex14 N-terminal domain	16	84	2	0.074	ADALWWGLITLTTNGY	mut	O43526.I278N	265	280	O43526	KCNQ2	Potassium voltage-gated channel subfamily KQT member 2	9606	Homo sapiens		0.0608797	9	2	0.703704	0	3
PEX14_Pex14__O75381_16_84	O75381	Pex14 N-terminal domain	16	84	2	0.28	TDSIPATWKQEYVDYS	mut	O60832.T408I	405	420	O60832	DKC1	H/ACA ribonucleoprotein complex subunit DKC1	9606	Homo sapiens		0.0410879	12	1	1	2	4
PEX14_Pex14__O75381_16_84	O75381	Pex14 N-terminal domain	16	84	3	0.74	TDSTLATWKQEYVDYS	mut	O60832.P409L	405	420	O60832	DKC1	H/ACA ribonucleoprotein complex subunit DKC1	9606	Homo sapiens		0.343972	284	1	1	2	5
PEX14_Pex14__O75381_16_84	O75381	Pex14 N-terminal domain	16	84	3	0.28	TDSTPATWKQEYVDYS	wt		405	420	O60832	DKC1	H/ACA ribonucleoprotein complex subunit DKC1	9606	Homo sapiens		0.256712	258	2	0.944068	1	5
PEX14_Pex14__O75381_16_84	O75381	Pex14 N-terminal domain	16	84	2	0.99	LATWKQEYVDYSESAK	mut	O60832.P409L	409	424	O60832	DKC1	H/ACA ribonucleoprotein complex subunit DKC1	9606	Homo sapiens		0.0462066	112	1	1	3	4
PEX14_Pex14__O75381_16_84	O75381	Pex14 N-terminal domain	16	84	2	0.26	PATWKQEYVDYSESAK	wt		409	424	O60832	DKC1	H/ACA ribonucleoprotein complex subunit DKC1	9606	Homo sapiens		0.0457003	16	1	1	1	4
PEX14_Pex14__O75381_16_84	O75381	Pex14 N-terminal domain	16	84	3	0.0056	MRDYDEVTAFLGEWWP	mut	O76082.G15W	1	16	O76082	SLC22A5	Solute carrier family 22 member 5	9606	Homo sapiens		0.340223	630	3	0.944867	2	6
PEX14_Pex14__O75381_16_84	O75381	Pex14 N-terminal domain	16	84	3	0.04	YDEVTAFLGEWGLFQR	mut	O76082.P16L	4	19	O76082	SLC22A5	Solute carrier family 22 member 5	9606	Homo sapiens		0.545408	885	6	0.833604	5	5
PEX14_Pex14__O75381_16_84	O75381	Pex14 N-terminal domain	16	84	3	0.083	YDEVTAFLGEWWPFQR	mut	O76082.G15W	4	19	O76082	SLC22A5	Solute carrier family 22 member 5	9606	Homo sapiens		0.410196	342	11	0.35	2	6
PEX14_Pex14__O75381_16_84	O75381	Pex14 N-terminal domain	16	84	3	0.0067	DEVTAFLGEWGLFQRL	mut	O76082.P16L	5	20	O76082	SLC22A5	Solute carrier family 22 member 5	9606	Homo sapiens		0.141762	53	4	0.856574	5	5
PEX14_Pex14__O75381_16_84	O75381	Pex14 N-terminal domain	16	84	3	0.00018	DEVTAFLGEWWPFQRL	mut	O76082.G15W	5	20	O76082	SLC22A5	Solute carrier family 22 member 5	9606	Homo sapiens		2.79077	1157	19	0.407625	2	6
PEX14_Pex14__O75381_16_84	O75381	Pex14 N-terminal domain	16	84	2	0.093	EQKEMMEKAWEAYNQG	mut	O94906.R729W	720	735	O94906	PRPF6	Pre-mRNA-processing factor 6	9606	Homo sapiens		0.0975543	51	2	0.871622	0	3
PEX14_Pex14__O75381_16_84	O75381	Pex14 N-terminal domain	16	84	3	0.0068	EQLALRTDLTEAWVQV	mut	O95076.R196W	184	199	O95076	ALX3	Homeobox protein aristaless-like 3	9606	Homo sapiens		3.07565	705	6	0.754147	1	6
PEX14_Pex14__O75381_16_84	O75381	Pex14 N-terminal domain	16	84	2	0.074	LRTDLTEAWVQVWFQN	mut	O95076.R196W	188	203	O95076	ALX3	Homeobox protein aristaless-like 3	9606	Homo sapiens		0.0365417	137	4	0.819905	1	3
PEX14_Pex14__O75381_16_84	O75381	Pex14 N-terminal domain	16	84	3	0.12	QQRAAPGEPDWMGRLW	mut	O95180.G773D	764	779	O95180	CACNA1H	Voltage-dependent T-type calcium channel subunit alpha-1H	9606	Homo sapiens		7.47103	6125	2	0.999742	4	5		yes
PEX14_Pex14__O75381_16_84	O75381	Pex14 N-terminal domain	16	84	2	0.12	QQRAAPGEPGWMGRLW	wt		764	779	O95180	CACNA1H	Voltage-dependent T-type calcium channel subunit alpha-1H	9606	Homo sapiens		0.00449298	5	1	1	2	2		yes
PEX14_Pex14__O75381_16_84	O75381	Pex14 N-terminal domain	16	84	3	0.14	APGEPDWMGRLWVTFS	mut	O95180.G773D	768	783	O95180	CACNA1H	Voltage-dependent T-type calcium channel subunit alpha-1H	9606	Homo sapiens		0.190475	29	3	0.904412	4	6		yes
PEX14_Pex14__O75381_16_84	O75381	Pex14 N-terminal domain	16	84	3	0.18	PDWMGRLWVTFSGKLR	mut	O95180.G773D	772	787	O95180	CACNA1H	Voltage-dependent T-type calcium channel subunit alpha-1H	9606	Homo sapiens		0.0717135	77	2	0.983871	4	2		yes
PEX14_Pex14__O75381_16_84	O75381	Pex14 N-terminal domain	16	84	2	0.046	MNLDLLQEHSDEAIWA	wt		1358	1373	O95255	ABCC6	Multidrug resistance-associated protein 6	9606	Homo sapiens		0.0144553	8	2	0.75	1	4
PEX14_Pex14__O75381_16_84	O75381	Pex14 N-terminal domain	16	84	3	0.18	LDLLQEHSDEAIWAAL	wt		1360	1375	O95255	ABCC6	Multidrug resistance-associated protein 6	9606	Homo sapiens		1.53619	1531	2	0.999165	1	5
PEX14_Pex14__O75381_16_84	O75381	Pex14 N-terminal domain	16	84	2	0.066	EFESRLADALQELWAQ	mut	P02545.R249W	236	251	P02545	LMNA	Prelamin-A/C	9606	Homo sapiens		0.0160267	20	1	1	1	3
PEX14_Pex14__O75381_16_84	O75381	Pex14 N-terminal domain	16	84	3	0.0048	ALQELWAQHEDQVEQY	mut	P02545.R249W	244	259	P02545	LMNA	Prelamin-A/C	9606	Homo sapiens		0.140879	119	4	0.701538	1	6
PEX14_Pex14__O75381_16_84	O75381	Pex14 N-terminal domain	16	84	3	0.0035	KLENPLDYGSAWAAAA	wt		388	403	P10275	AR	Androgen receptor	9606	Homo sapiens		1.42001	929	1	1	1	6
PEX14_Pex14__O75381_16_84	O75381	Pex14 N-terminal domain	16	84	2	0.0039	KLENRLDYGSAWAAAA	mut	P10275.P392R	388	403	P10275	AR	Androgen receptor	9606	Homo sapiens		0.0209578	16	1	1	1	4
PEX14_Pex14__O75381_16_84	O75381	Pex14 N-terminal domain	16	84	3	0.16	SLDYGSAWAAAAAQAR	mut	P10275.P392S	392	407	P10275	AR	Androgen receptor	9606	Homo sapiens		0.357368	641	2	0.998428	1	3
PEX14_Pex14__O75381_16_84	O75381	Pex14 N-terminal domain	16	84	2	0.017	MPAWGALFLLWATAEA	wt		1	16	P14770	GP9	Platelet glycoprotein IX	9606	Homo sapiens		0.0735334	120	3	0.800738	0	4
PEX14_Pex14__O75381_16_84	O75381	Pex14 N-terminal domain	16	84	2	0.29	LIEFRVLAGEWIETMW	mut	P35498.V944E	942	957	P35498	SCN1A	Sodium channel protein type 1 subunit alpha	9606	Homo sapiens		0.471836	56	4	0.488479	0	2
PEX14_Pex14__O75381_16_84	O75381	Pex14 N-terminal domain	16	84	2	0.29	KWVAYDYQTYFTNAWA	mut	P35498.G1275D	1270	1285	P35498	SCN1A	Sodium channel protein type 1 subunit alpha	9606	Homo sapiens		0.062888	115	2	0.972414	0	2
PEX14_Pex14__O75381_16_84	O75381	Pex14 N-terminal domain	16	84	3	0.042	SWLASYLDKVQALEEA	mut	P35527.R163W	162	177	P35527	KRT9	Keratin, type I cytoskeletal 9	9606	Homo sapiens		0.434519	380	3	0.985535	2	4
PEX14_Pex14__O75381_16_84	O75381	Pex14 N-terminal domain	16	84	2	NA	DRYGEVWRGLWHGESV	mut	P37023.G211D	211	226	P37023	ACVRL1	Serine/threonine-protein kinase receptor R3	9606	Homo sapiens		0.084117	34	1	1	0	5
PEX14_Pex14__O75381_16_84	O75381	Pex14 N-terminal domain	16	84	3	0.0039	ELHSEFSEVMNEIWAS	wt		67	82	P40939	HADHA	Trifunctional enzyme subunit alpha, mitochondrial	9606	Homo sapiens		0.36654	208	3	0.985437	1	6
PEX14_Pex14__O75381_16_84	O75381	Pex14 N-terminal domain	16	84	3	0.044	HSEFSEVMNEIWASDQ	wt		69	84	P40939	HADHA	Trifunctional enzyme subunit alpha, mitochondrial	9606	Homo sapiens		0.0654923	86	1	1	1	4
PEX14_Pex14__O75381_16_84	O75381	Pex14 N-terminal domain	16	84	2	0.12	PPEEWTIEYLEEVAIT	mut	P40939.R235W	231	246	P40939	HADHA	Trifunctional enzyme subunit alpha, mitochondrial	9606	Homo sapiens		0.00338101	4	2	0.333333	1	3
PEX14_Pex14__O75381_16_84	O75381	Pex14 N-terminal domain	16	84	2	0.081	PYPKWNSVFDQLTQVV	wt		306	321	P45985	MAP2K4	Dual specificity mitogen-activated protein kinase kinase 4	9606	Homo sapiens		3.17639	389	4	0.78111	0	5
PEX14_Pex14__O75381_16_84	O75381	Pex14 N-terminal domain	16	84	2	0.26	AQSRFIFFVDIWTTVL	wt		58	73	P48048	KCNJ1	ATP-sensitive inward rectifier potassium channel 1	9606	Homo sapiens		1.88122	50	2	0.538136	0	3
PEX14_Pex14__O75381_16_84	O75381	Pex14 N-terminal domain	16	84	2	0.094	ELSNALMAAEWFKEHR	mut	P49815.R1240W	1230	1245	P49815	TSC2	Tuberin	9606	Homo sapiens		0.0695157	22	1	1	0	5
PEX14_Pex14__O75381_16_84	O75381	Pex14 N-terminal domain	16	84	2	0.17	EAGLVEEFLLTDNSAI	mut	P54098.A676V	672	687	P54098	POLG	DNA polymerase subunit gamma-1	9606	Homo sapiens		0.0259162	24	4	0.77027	1	3
PEX14_Pex14__O75381_16_84	O75381	Pex14 N-terminal domain	16	84	3	0.32	PSEDKASKVFFSYRAD	mut	P55017.G316V	308	323	P55017	SLC12A3	Solute carrier family 12 member 3	9606	Homo sapiens		3.76975	1984	7	0.600934	1	2
PEX14_Pex14__O75381_16_84	O75381	Pex14 N-terminal domain	16	84	3	0.33	SYWADIFVQNLVPDWR	mut	P55017.R321W	319	334	P55017	SLC12A3	Solute carrier family 12 member 3	9606	Homo sapiens		0.124046	134	4	0.975709	1	2
PEX14_Pex14__O75381_16_84	O75381	Pex14 N-terminal domain	16	84	2	0.22	IAAESIEDAWKLLTDK	mut	Q03164.S3692L	3681	3696	Q03164	KMT2A	Histone-lysine N-methyltransferase 2A	9606	Homo sapiens		0.00103873	2	1	1	1	2
PEX14_Pex14__O75381_16_84	O75381	Pex14 N-terminal domain	16	84	2	0.067	AQAALQSSWDMMGMLA	mut	Q13148.G335D	326	341	Q13148	TARDBP	TAR DNA-binding protein 43	9606	Homo sapiens		0.0111206	4	3	0.481481	1	5
PEX14_Pex14__O75381_16_84	O75381	Pex14 N-terminal domain	16	84	3	0.00037	GDSDLQLEWISVYYNE	mut	Q13509.R46W	38	53	Q13509	TUBB3	Tubulin beta-3 chain	9606	Homo sapiens		1.71757	951	5	0.943436	1	6	21525035
PEX14_Pex14__O75381_16_84	O75381	Pex14 N-terminal domain	16	84	3	0.036	LQLEWISVYYNEASSH	mut	Q13509.R46W	42	57	Q13509	TUBB3	Tubulin beta-3 chain	9606	Homo sapiens		0.118742	69	2	0.856209	1	4	21525035
PEX14_Pex14__O75381_16_84	O75381	Pex14 N-terminal domain	16	84	2	0.08	TEHSTVGLAQQWDQLD	wt		2283	2298	Q13813	SPTAN1	Spectrin alpha chain, non-erythrocytic 1	9606	Homo sapiens		0.0431591	17	1	1	1	5
PEX14_Pex14__O75381_16_84	O75381	Pex14 N-terminal domain	16	84	2	0.16	TVGLAQQWDQLDQLGM	wt		2287	2302	Q13813	SPTAN1	Spectrin alpha chain, non-erythrocytic 1	9606	Homo sapiens		0.00545995	5	2	0.571429	1	2
PEX14_Pex14__O75381_16_84	O75381	Pex14 N-terminal domain	16	84	2	0.29	LIEFRVLAGEWIETMW	mut	P35498.V944E	942	957	Q15858	SCN9A	Sodium channel protein type 9 subunit alpha	9606	Homo sapiens		0.471836	56	4	0.488479	0	2
PEX14_Pex14__O75381_16_84	O75381	Pex14 N-terminal domain	16	84	2	0.0039	RITDDQLRVLWQYFDI	mut	Q15911.R2161W	2151	2166	Q15911	ZFHX3	Zinc finger homeobox protein 3	9606	Homo sapiens		27.4816	24947	7	0.974531	0	6
PEX14_Pex14__O75381_16_84	O75381	Pex14 N-terminal domain	16	84	2	0.33	GTGQSDDSDIWDDTAL	wt		24	39	Q16637	SMN1	Survival motor neuron protein	9606	Homo sapiens		0.819711	58	1	1	1	1
PEX14_Pex14__O75381_16_84	O75381	Pex14 N-terminal domain	16	84	2	0.073	DDADALGGMLISWYMS	mut	Q16637.S262G	255	270	Q16637	SMN1	Survival motor neuron protein	9606	Homo sapiens		0.310606	263	3	0.820312	0	6
PEX14_Pex14__O75381_16_84	O75381	Pex14 N-terminal domain	16	84	2	0.26	LAMLRSLDLEGLWSTL	mut	Q6PJG6.R785W	773	788	Q6PJG6	BRAT1	BRCA1-associated ATM activator 1	9606	Homo sapiens		0.00275708	6	1	1	2	2
PEX14_Pex14__O75381_16_84	O75381	Pex14 N-terminal domain	16	84	2	0.093	RSLDLEGLWSTLAESS	mut	Q6PJG6.R785W	777	792	Q6PJG6	BRAT1	BRCA1-associated ATM activator 1	9606	Homo sapiens		0.0261207	19	1	1	2	4
PEX14_Pex14__O75381_16_84	O75381	Pex14 N-terminal domain	16	84	2	0.31	LEGLWSTLAESSDHVE	mut	Q6PJG6.R785W	781	796	Q6PJG6	BRAT1	BRCA1-associated ATM activator 1	9606	Homo sapiens		0.00843629	7	1	1	2	2
PEX14_Pex14__O75381_16_84	O75381	Pex14 N-terminal domain	16	84	2	0.049	DSHDIPWVSQYRLAAH	mut	Q7KZN9.R217W	211	226	Q7KZN9	COX15	Cytochrome c oxidase assembly protein COX15 homolog	9606	Homo sapiens		0.0213503	20	2	0.369565	1	4
PEX14_Pex14__O75381_16_84	O75381	Pex14 N-terminal domain	16	84	3	0.17	TFSEELANLYHHVWMA	mut	Q8TD16.C542W	529	544	Q8TD16	BICD2	Protein bicaudal D homolog 2	9606	Homo sapiens		0.157276	187	1	1	1	2
PEX14_Pex14__O75381_16_84	O75381	Pex14 N-terminal domain	16	84	2	0.076	ELANLYHHVWMANNET	mut	Q8TD16.C542W	533	548	Q8TD16	BICD2	Protein bicaudal D homolog 2	9606	Homo sapiens		0.0202054	56	1	1	1	4
PEX14_Pex14__O75381_16_84	O75381	Pex14 N-terminal domain	16	84	3	0.21	TLEEEAVSVQWEEEYE	mut	Q8WZ42.R10668W	10658	10673	Q8WZ42	TTN	Titin	9606	Homo sapiens		0.0559357	76	1	1	2	3
PEX14_Pex14__O75381_16_84	O75381	Pex14 N-terminal domain	16	84	3	0.063	EAVSVQWEEEYEEYEE	mut	Q8WZ42.R10668W	10662	10677	Q8WZ42	TTN	Titin	9606	Homo sapiens		0.0775517	113	1	1	2	3
PEX14_Pex14__O75381_16_84	O75381	Pex14 N-terminal domain	16	84	2	NA	WNINEYLAVVDAPPLD	mut	Q96CU9.R136W	136	151	Q96CU9	FOXRED1	FAD-dependent oxidoreductase domain-containing protein 1	9606	Homo sapiens		2.80479	1480	9	0.948847	0	6
PEX14_Pex14__O75381_16_84	O75381	Pex14 N-terminal domain	16	84	2	0.3	DGGEEGMDEQYWQIAN	mut	Q96RE7.R298W	287	302	Q96RE7	NACC1	Nucleus accumbens-associated protein 1	9606	Homo sapiens		0.00383636	9	1	1	1	2
PEX14_Pex14__O75381_16_84	O75381	Pex14 N-terminal domain	16	84	2	0.29	LIEFRVLAGEWIETMW	mut	P35498.V944E	942	957	Q99250	SCN2A	Sodium channel protein type 2 subunit alpha	9606	Homo sapiens		0.471836	56	4	0.488479	0	2
PEX14_Pex14__O75381_16_84	O75381	Pex14 N-terminal domain	16	84	3	0.0019	LPLLLMPEEAWLLAEI	mut	Q9BSV6.R58W	48	63	Q9BSV6	TSEN34	tRNA-splicing endonuclease subunit Sen34	9606	Homo sapiens		2.97853	1737	9	0.933565	1	6
PEX14_Pex14__O75381_16_84	O75381	Pex14 N-terminal domain	16	84	2	0.084	DILEHDWREVQDSRQE	mut	Q9BWT7.A328V	319	334	Q9BWT7	CARD10	Caspase recruitment domain-containing protein 10	9606	Homo sapiens		0.0324001	34	1	1	1	3
PEX14_Pex14__O75381_16_84	O75381	Pex14 N-terminal domain	16	84	2	0.013	LHAVQGELQWAEELRD	wt		339	354	Q9BWT7	CARD10	Caspase recruitment domain-containing protein 10	9606	Homo sapiens		0.289358	461	3	0.985806	0	6
PEX14_Pex14__O75381_16_84	O75381	Pex14 N-terminal domain	16	84	2	0.22	VSKAEEEFFDIIFAEL	wt		545	560	Q9GZS0	DNAI2	Dynein intermediate chain 2, axonemal	9606	Homo sapiens		0.0036511	3	2	0.3	1	2
PEX14_Pex14__O75381_16_84	O75381	Pex14 N-terminal domain	16	84	2	0.25	TELRAVMDWVWTDTTL	wt		2345	2360	Q9H5I5	PIEZO2	Piezo-type mechanosensitive ion channel component 2	9606	Homo sapiens		4.14486	2306	15	0.521015	0	6
PEX14_Pex14__O75381_16_84	O75381	Pex14 N-terminal domain	16	84	2	0.23	VSDTDVLEVSWTDNGT	mut	Q9H6L5.S309L	303	318	Q9H6L5	RETREG1	Reticulophagy regulator 1	9606	Homo sapiens		0.00121072	2	1	1	1	2
PEX14_Pex14__O75381_16_84	O75381	Pex14 N-terminal domain	16	84	2	0.29	LIEFRVLAGEWIETMW	mut	P35498.V944E	942	957	Q9NY46	SCN3A	Sodium channel protein type 3 subunit alpha	9606	Homo sapiens		0.471836	56	4	0.488479	0	2
PEX14_Pex14__O75381_16_84	O75381	Pex14 N-terminal domain	16	84	2	0.14	QTQQHSGWVSQFNPMN	wt		228	243	Q9NYJ8	TAB2	TGF-beta-activated kinase 1 and MAP3K7-binding protein 2	9606	Homo sapiens		0.0321397	28	1	1	1	2
PEX14_Pex14__O75381_16_84	O75381	Pex14 N-terminal domain	16	84	2	0.27	VAANKSQGWLAELLRW	wt		508	523	Q9UPW6	SATB2	DNA-binding protein SATB2	9606	Homo sapiens		2.0513	419	4	0.927835	0	4
PEX14_Pex14__O75381_16_84	O75381	Pex14 N-terminal domain	16	84	2	0.29	LIEFRVLAGEWIETMW	mut	P35498.V944E	942	957	Q9UQD0	SCN8A	Sodium channel protein type 8 subunit alpha	9606	Homo sapiens		0.471836	56	4	0.488479	0	2
PIK3R1_SH3_1_P27986_6_78	P27986	PIK3R1*	6	78	2	0.016	QPLLNGRLVPVPPTTP	mut	B1AK53.S719R	713	728	B1AK53	ESPN	Espin	9606	Homo sapiens		0.0425146	34	1	1	1	7
PIK3R1_SH3_1_P27986_6_78	P27986	PIK3R1*	6	78	2	0.0099	NGRLVPVPPTTPAPGV	mut	B1AK53.S719R	717	732	B1AK53	ESPN	Espin	9606	Homo sapiens		0.0363874	23	1	1	1	6
PIK3R1_SH3_1_P27986_6_78	P27986	PIK3R1*	6	78	2	0.06	PPAVRPTPAAPLAEAK	wt		276	291	P10275	AR	Androgen receptor	9606	Homo sapiens		0.0137515	14	1	1	1	4	24728074
PIK3R1_SH3_1_P27986_6_78	P27986	PIK3R1*	6	78	3	4.9e-06	RPTPAAPLAEAKGSLL	wt		280	295	P10275	AR	Androgen receptor	9606	Homo sapiens		0.131151	57	1	1	1	9	24728074
PIK3R1_SH3_1_P27986_6_78	P27986	PIK3R1*	6	78	2	0.11	QARETPSLPTPIPLQP	wt		208	223	Q14028	CNGB1	Cyclic nucleotide-gated cation channel beta-1	9606	Homo sapiens		0.059707	56	2	0.964286	0	3
PIK3R1_SH3_1_P27986_6_78	P27986	PIK3R1*	6	78	2	0.35	PEPVRASKPAPPPQAL	wt		2220	2235	Q15772	SPEG	Striated muscle preferentially expressed protein kinase	9606	Homo sapiens		0.20582	374	2	0.644388	0	7
PIK3R1_SH3_1_P27986_6_78	P27986	PIK3R1*	6	78	3	0.021	MAASREVPRPLSTLPM	wt		347	362	Q16586	SGCA	Alpha-sarcoglycan	9606	Homo sapiens		23.0475	10810	4	0.999863	2	9
PIK3R1_SH3_1_P27986_6_78	P27986	PIK3R1*	6	78	2	0.021	MAASRKVPRPLSTLPM	mut	Q16586.E352K	347	362	Q16586	SGCA	Alpha-sarcoglycan	9606	Homo sapiens		0.00876279	4	1	1	2	5
PIK3R1_SH3_1_P27986_6_78	P27986	PIK3R1*	6	78	2	0.18	REVPRPLSTLPMFNVH	wt		351	366	Q16586	SGCA	Alpha-sarcoglycan	9606	Homo sapiens		0.00409818	3	1	1	2	2
PIK3R1_SH3_1_P27986_6_78	P27986	PIK3R1*	6	78	2	0.087	QQLPPRTPLDQPVDIG	mut	Q8N653.P635L	633	648	Q8N653	LZTR1	Leucine-zipper-like transcriptional regulator 1	9606	Homo sapiens		0.39627	446	2	0.9875	0	7
PIK3R1_SH3_1_P27986_6_78	P27986	PIK3R1*	6	78	2	0.044	EPSDPVLAREKLYPPL	mut	Q8WZ42.S15012L	14997	15012	Q8WZ42	TTN	Titin	9606	Homo sapiens		0.0141309	9	1	1	3	6
PIK3R1_SH3_1_P27986_6_78	P27986	PIK3R1*	6	78	2	0.084	EPSDPVLAREKLYPPS	wt		14997	15012	Q8WZ42	TTN	Titin	9606	Homo sapiens		0.00375934	3	1	1	3	3
PIK3R1_SH3_1_P27986_6_78	P27986	PIK3R1*	6	78	2	0.73	EPTDPVLAREKLYPPS	mut	Q8WZ42.S14999T	14997	15012	Q8WZ42	TTN	Titin	9606	Homo sapiens		0.00275131	5	1	1	2	2
PIK3R1_SH3_1_P27986_6_78	P27986	PIK3R1*	6	78	3	0.0021	REKLYPPSPPRWLEVI	wt		15005	15020	Q8WZ42	TTN	Titin	9606	Homo sapiens		0.0512591	29	1	1	2	6
PPIA_full-length__P62937_1_165	P62937	Cyclophilin type peptidyl-prolyl cis-trans isomerase/CLD	1	165	4	0.089	GASSPSYGPPNLGFVD	wt		2293	2308	O14686	KMT2D	Histone-lysine N-methyltransferase 2D	9606	Homo sapiens	YGP	0.0511398	82	3	0.904762	1	3
PPIA_full-length__P62937_1_165	P62937	Cyclophilin type peptidyl-prolyl cis-trans isomerase/CLD	1	165	4	0.11	PSYGPPNLGFVDSPSS	wt		2297	2312	O14686	KMT2D	Histone-lysine N-methyltransferase 2D	9606	Homo sapiens	YGP	0.0513841	31	5	0.731884	1	5
PPIA_full-length__P62937_1_165	P62937	Cyclophilin type peptidyl-prolyl cis-trans isomerase/CLD	1	165	2	1	PMPDQEELFGPVSLEQ	wt		258	273	O14896	IRF6	Interferon regulatory factor 6	9606	Homo sapiens	FGP	0.00404028	10	1	1	0	2
PPIA_full-length__P62937_1_165	P62937	Cyclophilin type peptidyl-prolyl cis-trans isomerase/CLD	1	165	2	1	PMPDQEELFGPVSLER	mut	O14896.Q273R	258	273	O14896	IRF6	Interferon regulatory factor 6	9606	Homo sapiens	FGP	0.00404028	10	1	1	0	2
PPIA_full-length__P62937_1_165	P62937	Cyclophilin type peptidyl-prolyl cis-trans isomerase/CLD	1	165	3	0.096	YDEVTAFLGEWGPFQR	wt		4	19	O76082	SLC22A5	Solute carrier family 22 member 5	9606	Homo sapiens		11.6674	4916	8	0.914794	4	6
PPIA_full-length__P62937_1_165	P62937	Cyclophilin type peptidyl-prolyl cis-trans isomerase/CLD	1	165	3	0.1	YDEVTAFLGEWGPLQR	mut	O76082.F17L	4	19	O76082	SLC22A5	Solute carrier family 22 member 5	9606	Homo sapiens		0.173779	274	2	0.84413	4	5
PPIA_full-length__P62937_1_165	P62937	Cyclophilin type peptidyl-prolyl cis-trans isomerase/CLD	1	165	2	NA	DEVTAFLGEAGPFQRL	mut	O76082.W14C	5	20	O76082	SLC22A5	Solute carrier family 22 member 5	9606	Homo sapiens		0.015044	14	1	1	5	3
PPIA_full-length__P62937_1_165	P62937	Cyclophilin type peptidyl-prolyl cis-trans isomerase/CLD	1	165	3	0.0068	DEVTAFLGEWGPFQHL	mut	O76082.R19H	5	20	O76082	SLC22A5	Solute carrier family 22 member 5	9606	Homo sapiens		35.6193	17781	17	0.775685	5	6
PPIA_full-length__P62937_1_165	P62937	Cyclophilin type peptidyl-prolyl cis-trans isomerase/CLD	1	165	3	0.00096	DEVTAFLGEWGPFQRL	wt		5	20	O76082	SLC22A5	Solute carrier family 22 member 5	9606	Homo sapiens		4.62553	1831	9	0.859866	5	6
PPIA_full-length__P62937_1_165	P62937	Cyclophilin type peptidyl-prolyl cis-trans isomerase/CLD	1	165	3	0.19	DEVTAFLGEWGPLQRL	mut	O76082.F17L	5	20	O76082	SLC22A5	Solute carrier family 22 member 5	9606	Homo sapiens		2.67218	1555	3	0.906755	1	6
PPIA_full-length__P62937_1_165	P62937	Cyclophilin type peptidyl-prolyl cis-trans isomerase/CLD	1	165	2	0.44	PHPRPLQEVEMETYGA	wt		1943	1958	O95180	CACNA1H	Voltage-dependent T-type calcium channel subunit alpha-1H	9606	Homo sapiens		0.0582267	50	2	0.840278	0	3
PPIA_full-length__P62937_1_165	P62937	Cyclophilin type peptidyl-prolyl cis-trans isomerase/CLD	1	165	2	0.33	PYSAAQLHNEYGPMNM	mut	O95409.Q213E	204	219	O95409	ZIC2	Zinc finger protein ZIC 2	9606	Homo sapiens	YGP	0.00185171	6	1	1	2	1
PPIA_full-length__P62937_1_165	P62937	Cyclophilin type peptidyl-prolyl cis-trans isomerase/CLD	1	165	3	0.13	AQLHNEYGPMNMNMGM	mut	O95409.Q213E	208	223	O95409	ZIC2	Zinc finger protein ZIC 2	9606	Homo sapiens	YGP	0.0107529	16	1	1	3	3
PPIA_full-length__P62937_1_165	P62937	Cyclophilin type peptidyl-prolyl cis-trans isomerase/CLD	1	165	2	0.34	AQLHNQYGPMNMNMGM	wt		208	223	O95409	ZIC2	Zinc finger protein ZIC 2	9606	Homo sapiens	YGP	0.0015431	5	1	1	2	1
PPIA_full-length__P62937_1_165	P62937	Cyclophilin type peptidyl-prolyl cis-trans isomerase/CLD	1	165	3	0.16	NEYGPMNMNMGMNMAA	mut	O95409.Q213E	212	227	O95409	ZIC2	Zinc finger protein ZIC 2	9606	Homo sapiens	YGP	0.0199852	8	1	1	3	4
PPIA_full-length__P62937_1_165	P62937	Cyclophilin type peptidyl-prolyl cis-trans isomerase/CLD	1	165	3	0.16	NQYGPMNMNMGMNMAA	wt		212	227	O95409	ZIC2	Zinc finger protein ZIC 2	9606	Homo sapiens	YGP	0.00404191	5	1	1	2	3
PPIA_full-length__P62937_1_165	P62937	Cyclophilin type peptidyl-prolyl cis-trans isomerase/CLD	1	165	3	0.16	LAQAAPQTYAEYAISQ	mut	P07992.S52L	52	67	P07992	ERCC1	DNA excision repair protein ERCC-1	9606	Homo sapiens		0.513472	609	1	1	1	4
PPIA_full-length__P62937_1_165	P62937	Cyclophilin type peptidyl-prolyl cis-trans isomerase/CLD	1	165	2	0.16	SAQAAPQTYAEYAISQ	wt		52	67	P07992	ERCC1	DNA excision repair protein ERCC-1	9606	Homo sapiens		0.0479327	42	1	1	1	4
PPIA_full-length__P62937_1_165	P62937	Cyclophilin type peptidyl-prolyl cis-trans isomerase/CLD	1	165	2	0.15	TFPPGMGPFMAGELMP	mut	P35523.Q412P	405	420	P35523	CLCN1	Chloride channel protein 1	9606	Homo sapiens		0.00156192	3	1	1	1	2
PPIA_full-length__P62937_1_165	P62937	Cyclophilin type peptidyl-prolyl cis-trans isomerase/CLD	1	165	2	0.16	PGMGPFMAGELMPREA	mut	P35523.Q412P	408	423	P35523	CLCN1	Chloride channel protein 1	9606	Homo sapiens		0.00467634	10	1	1	1	2
PPIA_full-length__P62937_1_165	P62937	Cyclophilin type peptidyl-prolyl cis-trans isomerase/CLD	1	165	2	0.088	APIAFELVGPMQASQA	wt		432	447	P36021	SLC16A2	Monocarboxylate transporter 8	9606	Homo sapiens	VGP	0.00807073	13	2	0.724138	0	3
PPIA_full-length__P62937_1_165	P62937	Cyclophilin type peptidyl-prolyl cis-trans isomerase/CLD	1	165	4	0.086	LAGPAASYGPNTRVQS	mut	P58012.Y258N	248	263	P58012	FOXL2	Forkhead box protein L2	9606	Homo sapiens	YGP	0.179188	212	3	0.945783	2	3
PPIA_full-length__P62937_1_165	P62937	Cyclophilin type peptidyl-prolyl cis-trans isomerase/CLD	1	165	3	0.086	LAGPAASYGPYTRVQS	wt		248	263	P58012	FOXL2	Forkhead box protein L2	9606	Homo sapiens	YGP	0.0119628	21	1	1	1	3
PPIA_full-length__P62937_1_165	P62937	Cyclophilin type peptidyl-prolyl cis-trans isomerase/CLD	1	165	4	0.1	AASYGPNTRVQSMALP	mut	P58012.Y258N	252	267	P58012	FOXL2	Forkhead box protein L2	9606	Homo sapiens	YGP	0.478943	330	1	1	2	6
PPIA_full-length__P62937_1_165	P62937	Cyclophilin type peptidyl-prolyl cis-trans isomerase/CLD	1	165	3	0.1	AASYGPYTRVQSMALP	wt		252	267	P58012	FOXL2	Forkhead box protein L2	9606	Homo sapiens	YGP	0.0159039	37	2	0.849057	1	2
PPIA_full-length__P62937_1_165	P62937	Cyclophilin type peptidyl-prolyl cis-trans isomerase/CLD	1	165	3	0.029	SFFGPYPEVSPANGLN	wt		1176	1191	Q13635	PTCH1	Protein patched homolog 1	9606	Homo sapiens	FGP	0.334767	222	1	1	0	6	26885983
PPIA_full-length__P62937_1_165	P62937	Cyclophilin type peptidyl-prolyl cis-trans isomerase/CLD	1	165	2	0.17	MPVGPHPRPLSELHLK	mut	Q13936.R858H	853	868	Q13936	CACNA1C	Voltage-dependent L-type calcium channel subunit alpha-1C	9606	Homo sapiens	VGP	0.00281684	3	1	1	0	2
PPIA_full-length__P62937_1_165	P62937	Cyclophilin type peptidyl-prolyl cis-trans isomerase/CLD	1	165	3	0.018	GLEEKSDSHDIPWVSQ	mut	Q7KZN9.R217W	205	220	Q7KZN9	COX15	Cytochrome c oxidase assembly protein COX15 homolog	9606	Homo sapiens		1.0036	638	3	0.998197	2	6	29128334
PPIA_full-length__P62937_1_165	P62937	Cyclophilin type peptidyl-prolyl cis-trans isomerase/CLD	1	165	3	0.085	EKSDSHDIPWVSQYRL	mut	Q7KZN9.R217W	208	223	Q7KZN9	COX15	Cytochrome c oxidase assembly protein COX15 homolog	9606	Homo sapiens		0.195273	216	3	0.899506	2	5	29128334
PPIA_full-length__P62937_1_165	P62937	Cyclophilin type peptidyl-prolyl cis-trans isomerase/CLD	1	165	2	0.052	DSHDIPWVSQYRLAAH	mut	Q7KZN9.R217W	211	226	Q7KZN9	COX15	Cytochrome c oxidase assembly protein COX15 homolog	9606	Homo sapiens		0.0321588	36	2	0.630435	2	3	29128334
PPIA_full-length__P62937_1_165	P62937	Cyclophilin type peptidyl-prolyl cis-trans isomerase/CLD	1	165	2	0.92	TDNPIEARSKYDVPGP	mut	Q8WZ42.V14109I	14105	14120	Q8WZ42	TTN	Titin	9606	Homo sapiens		0.0321999	36	1	1	2	3
PPIA_full-length__P62937_1_165	P62937	Cyclophilin type peptidyl-prolyl cis-trans isomerase/CLD	1	165	2	0.92	TDNPVEARSKYDVPGP	wt		14105	14120	Q8WZ42	TTN	Titin	9606	Homo sapiens		0.0290113	20	1	1	1	4
PPIA_full-length__P62937_1_165	P62937	Cyclophilin type peptidyl-prolyl cis-trans isomerase/CLD	1	165	3	0.45	IEARSKYDVPGPPLNV	mut	Q8WZ42.V14109I	14109	14124	Q8WZ42	TTN	Titin	9606	Homo sapiens		4.95955	3574	2	0.999699	2	6
PPIA_full-length__P62937_1_165	P62937	Cyclophilin type peptidyl-prolyl cis-trans isomerase/CLD	1	165	3	0.45	VEARSKYDVPGPPLNV	wt		14109	14124	Q8WZ42	TTN	Titin	9606	Homo sapiens		8.88495	4831	1	1	1	6
PPIA_full-length__P62937_1_165	P62937	Cyclophilin type peptidyl-prolyl cis-trans isomerase/CLD	1	165	2	0.053	SEPIVARHPFDVPDAP	wt		21091	21106	Q8WZ42	TTN	Titin	9606	Homo sapiens		1.47057	713	4	0.985846	0	6
PPIA_full-length__P62937_1_165	P62937	Cyclophilin type peptidyl-prolyl cis-trans isomerase/CLD	1	165	4	0.025	HPLAYEMVGPLAQDPQ	mut	Q9UKY4.G726E	721	736	Q9UKY4	POMT2	Protein O-mannosyl-transferase 2	9606	Homo sapiens	VGP	5.40082	5182	3	0.999727	2	6
PPIA_full-length__P62937_1_165	P62937	Cyclophilin type peptidyl-prolyl cis-trans isomerase/CLD	1	165	3	0.025	HPLAYGMVGPLAQDPQ	wt		721	736	Q9UKY4	POMT2	Protein O-mannosyl-transferase 2	9606	Homo sapiens	VGP	0.00280375	3	3	0.538462	1	3
PPIA_full-length__P62937_1_165	P62937	Cyclophilin type peptidyl-prolyl cis-trans isomerase/CLD	1	165	3	0.17	AYEMVGPLAQDPQSPM	mut	Q9UKY4.G726E	724	739	Q9UKY4	POMT2	Protein O-mannosyl-transferase 2	9606	Homo sapiens	VGP	0.00686517	8	2	0.653846	2	3
PPIA_full-length__P62937_1_165	P62937	Cyclophilin type peptidyl-prolyl cis-trans isomerase/CLD	1	165	2	0.17	AYGMVGPLAQDPQSPM	wt		724	739	Q9UKY4	POMT2	Protein O-mannosyl-transferase 2	9606	Homo sapiens	VGP	0.00124183	2	1	1	1	1
PTBP1_RRM_2_P26599_157_285	P26599	RRM-like domain	157	285	2	0.039	LLPLPEEPQLAPRSEG	wt		725	740	O14686	KMT2D	Histone-lysine N-methyltransferase 2D	9606	Homo sapiens	LLPLP	0.0119326	11	1	1	0	4
PTBP1_RRM_2_P26599_157_285	P26599	RRM-like domain	157	285	2	0.23	LLPEPDQRKVPAEGGN	mut	O60260.T351P	341	356	O60260	PRKN	E3 ubiquitin-protein ligase parkin	9606	Homo sapiens	LLPEP	0.0162618	6	1	1	0	4
PTBP1_RRM_2_P26599_157_285	P26599	RRM-like domain	157	285	3	0.23	LLPEPDQRKVTAEGGN	wt		341	356	O60260	PRKN	E3 ubiquitin-protein ligase parkin	9606	Homo sapiens	LLPEP	0.254177	50	4	0.84507	0	4
PTBP1_RRM_2_P26599_157_285	P26599	RRM-like domain	157	285	2	0.18	GLDGSYLLRYSESVPG	mut	O60880.D33Y	24	39	O60880	SH2D1A	SH2 domain-containing protein 1A	9606	Homo sapiens		3.32768	919	1	1	0	3
PTBP1_RRM_2_P26599_157_285	P26599	RRM-like domain	157	285	2	0.27	NGDDSLFFSNFSLLGA	mut	P13569.T438A	423	438	P13569	CFTR	Cystic fibrosis transmembrane conductance regulator	9606	Homo sapiens		0.0186263	4	2	0.368421	1	2	29924966;31324722;36012204
PTBP1_RRM_2_P26599_157_285	P26599	RRM-like domain	157	285	3	1.3e-05	DSLFFSNFSLLGAPVL	mut	P13569.T438A	426	441	P13569	CFTR	Cystic fibrosis transmembrane conductance regulator	9606	Homo sapiens	LLGTP	14.6674	5271	10	0.971696	1	6	29924966;31324722;36012204
PTBP1_RRM_2_P26599_157_285	P26599	RRM-like domain	157	285	3	1.3e-05	DSLFFSNFSLLGTPVL	wt		426	441	P13569	CFTR	Cystic fibrosis transmembrane conductance regulator	9606	Homo sapiens	LLGTP	2.9977	1097	5	0.968831	1	6	29924966;31324722;36012204
PTBP1_RRM_2_P26599_157_285	P26599	RRM-like domain	157	285	3	0.08	GGGLLKLPEDALVKAE	mut	P28360.V120G	120	135	P28360	MSX1	Homeobox protein MSX-1	9606	Homo sapiens	LLKLP	0.235005	59	1	1	0	6
PTBP1_RRM_2_P26599_157_285	P26599	RRM-like domain	157	285	3	NA	HGLLQNPYAIPPLFPI	mut	P38398.R979C	971	986	P38398	BRCA1	Breast cancer type 1 susceptibility protein	9606	Homo sapiens	LLQNP	0.456403	101	2	0.992933	0	6	26831064
PTBP1_RRM_2_P26599_157_285	P26599	RRM-like domain	157	285	3	0.034	SHINAGLNMGILGSYD	mut	Q6Q0C0.R371G	366	381	Q6Q0C0	TRAF7	E3 ubiquitin-protein ligase TRAF7	9606	Homo sapiens		1.35033	438	1	1	1	6
PTBP1_RRM_2_P26599_157_285	P26599	RRM-like domain	157	285	3	6.1e-07	AGLNMGILGSYDPQQI	mut	Q6Q0C0.R371G	370	385	Q6Q0C0	TRAF7	E3 ubiquitin-protein ligase TRAF7	9606	Homo sapiens		68.5301	25327	8	0.999605	1	6
PTBP1_RRM_2_P26599_157_285	P26599	RRM-like domain	157	285	3	6.1e-07	ARLNMGILGSYDPQQI	wt		370	385	Q6Q0C0	TRAF7	E3 ubiquitin-protein ligase TRAF7	9606	Homo sapiens		0.905733	286	1	1	1	6
PTBP1_RRM_2_P26599_157_285	P26599	RRM-like domain	157	285	2	0.18	LPLLLMPEEARLLAEI	wt		48	63	Q9BSV6	TSEN34	tRNA-splicing endonuclease subunit Sen34	9606	Homo sapiens	LLLMP	0.0159712	5	4	0.611111	0	4
PTBP1_RRM_2_P26599_157_285	P26599	RRM-like domain	157	285	3	0.14	PLLPSPFGAGGLGLPV	wt		415	430	Q9BZE0	GLIS2	Zinc finger protein GLIS2	9606	Homo sapiens	LLPSP	0.0646201	14	2	0.626866	0	6
PTBP1_RRM_2_P26599_157_285	P26599	RRM-like domain	157	285	3	0.33	LLEAPTGLAEGSSLHT	wt		120	135	Q9HB58	SP110	Sp110 nuclear body protein	9606	Homo sapiens	LLEAP	0.145043	52	1	1	0	4
PTBP1_RRM_2_P26599_157_285	P26599	RRM-like domain	157	285	3	0.47	LLEAPTSLAEGSSLHT	mut	Q9HB58.G126S	120	135	Q9HB58	SP110	Sp110 nuclear body protein	9606	Homo sapiens	LLEAP	0.075289	18	2	0.970149	0	4
PTBP1_RRM_2_P26599_157_285	P26599	RRM-like domain	157	285	3	0.13	QEQLLASGSLLGSPDV	mut	Q9UIF7.S321L	311	326	Q9UIF7	MUTYH	Adenine DNA glycosylase	9606	Homo sapiens		3.00358	3564	1	1	2	6
PTBP1_RRM_2_P26599_157_285	P26599	RRM-like domain	157	285	2	0.1	LASGSLLGSPDVEEAA	mut	Q9UIF7.S321L	315	330	Q9UIF7	MUTYH	Adenine DNA glycosylase	9606	Homo sapiens		0.010954	7	1	1	2	3
PTBP1_RRM_2_P26599_157_285	P26599	RRM-like domain	157	285	2	0.045	SLLGSPDVEEAAPNTG	mut	Q9UIF7.S321L	319	334	Q9UIF7	MUTYH	Adenine DNA glycosylase	9606	Homo sapiens		0.0107242	16	1	1	2	4
PTBP1_RRM_2_P26599_157_285	P26599	RRM-like domain	157	285	2	0.31	AQVTSLLGERQESQSR	mut	Q9Y6K9.L153R	144	159	Q9Y6K9	IKBKG	NF-kappa-B essential modulator	9606	Homo sapiens		0.0525531	4	1	1	0	2
PTK2_Focal-AT__Q05397_891_1050	Q05397	Focal adhesion targeting region	891	1050	2	0.063	ELNGYMEWISKAEEVI	wt		388	403	O00555	CACNA1A	Voltage-dependent P/Q-type calcium channel subunit alpha-1A	9606	Homo sapiens		37.6237	9577	5	0.999098	0	5
PTK2_Focal-AT__Q05397_891_1050	Q05397	Focal adhesion targeting region	891	1050	2	NA	EIQASIDQIFSRLEAL	mut	O14653.R50C	36	51	O14653	GOSR2	Golgi SNAP receptor complex member 2	9606	Homo sapiens		6.66045	15182	4	0.99848	0	2
PTK2_Focal-AT__Q05397_891_1050	Q05397	Focal adhesion targeting region	891	1050	2	0.19	VLTAILLLLRELDAEG	wt		216	231	O43822	CFAP410	Cilia- and flagella-associated protein 410	9606	Homo sapiens		8.06612	828	3	0.995189	0	4
PTK2_Focal-AT__Q05397_891_1050	Q05397	Focal adhesion targeting region	891	1050	2	0.1	NDSLMRQMRELEDLFA	mut	P17661.R355L	342	357	P17661	DES	Desmin	9606	Homo sapiens		0.463313	36	1	1	0	3
PTK2_Focal-AT__Q05397_891_1050	Q05397	Focal adhesion targeting region	891	1050	2	0.24	MAFYSAAWVLSALTWH	mut	P41180.L11S	1	16	P41180	CASR	Extracellular calcium-sensing receptor	9606	Homo sapiens		0.405871	46	5	0.816901	0	2
PTK2_Focal-AT__Q05397_891_1050	Q05397	Focal adhesion targeting region	891	1050	2	0.13	ALITDMLHQLLSMHGG	mut	P51787.L619M	607	622	P51787	KCNQ1	Potassium voltage-gated channel subfamily KQT member 1	9606	Homo sapiens		38.4408	22724	3	0.998375	0	4
PTK2_Focal-AT__Q05397_891_1050	Q05397	Focal adhesion targeting region	891	1050	2	0.3	VVRLLELRTAEPEVRA	mut	Q13402.Q1699E	1694	1709	Q13402	MYO7A	Unconventional myosin-VIIa	9606	Homo sapiens		0.475248	61	7	0.485294	0	2
PTK2_Focal-AT__Q05397_891_1050	Q05397	Focal adhesion targeting region	891	1050	2	0.27	PLTLKEMLESIRETAE	wt		149	164	Q8NFJ9	BBS1	Bardet-Biedl syndrome 1 protein	9606	Homo sapiens		0.106464	31	1	1	0	2
PTK2_Focal-AT__Q05397_891_1050	Q05397	Focal adhesion targeting region	891	1050	2	0.2	YSGESLEDLMAKMKNM	mut	Q9GZZ9.D389Y	389	404	Q9GZZ9	UBA5	Ubiquitin-like modifier-activating enzyme 5	9606	Homo sapiens		1.59484	1285	1	1	0	5
RAN2-B_Ran-BP1-PH-domain__P49792_2924_3050	P49792	RanBP1 domain	2924	3050	2	2.7e-05	KPLYTALPPESAFPPA	mut	O60315.Q901E	892	907	O60315	ZEB2	Zinc finger E-box-binding homeobox 2	9606	Homo sapiens		61.2501	27047	10	0.999001	0	6
RAN2-B_Ran-BP1-PH-domain__P49792_2924_3050	P49792	RanBP1 domain	2924	3050	2	0.075	QDDLFWLTFEGKPLED	wt		118	133	P05161	ISG15	Ubiquitin-like protein ISG15	9606	Homo sapiens		0.436528	427	4	0.949721	0	5
RAN2-B_Ran-BP1-PH-domain__P49792_2924_3050	P49792	RanBP1 domain	2924	3050	3	0.033	ALTSNQEYLYLSMPLD	mut	P11362.D768Y	759	774	P11362	FGFR1	Fibroblast growth factor receptor 1	9606	Homo sapiens		24.5192	9691	6	0.997027	1	6
RAN2-B_Ran-BP1-PH-domain__P49792_2924_3050	P49792	RanBP1 domain	2924	3050	3	0.12	GVDPSFLAALPDDIHR	mut	Q7Z6Z7.R2981H	2967	2982	Q7Z6Z7	HUWE1	E3 ubiquitin-protein ligase HUWE1	9606	Homo sapiens		4.52826	3078	4	0.998142	1	6
RAN2-B_Ran-BP1-PH-domain__P49792_2924_3050	P49792	RanBP1 domain	2924	3050	3	0.037	GVDPSFLAALPDDIRR	wt		2967	2982	Q7Z6Z7	HUWE1	E3 ubiquitin-protein ligase HUWE1	9606	Homo sapiens		0.239649	165	1	1	1	6
RAN2-B_Ran-BP1-PH-domain__P49792_2924_3050	P49792	RanBP1 domain	2924	3050	2	0.072	MYQVPLPLDRDGTLVW	mut	Q9UHJ9.R16W	1	16	Q9UHJ9	PGAP2	Post-GPI attachment to proteins factor 2	9606	Homo sapiens		5.63415	3726	5	0.998198	0	6
RDX_FERM_1_P35241_5_295	P35241	FERM central domain	5	295	2	0.21	TQHSYTYNVSNLDVRQ	wt		4890	4905	O14686	KMT2D	Histone-lysine N-methyltransferase 2D	9606	Homo sapiens		0.018288	15	1	1	1	2
RDX_FERM_1_P35241_5_295	P35241	FERM central domain	5	295	2	0.61	YTYNVSNLDVGQLSAP	mut	O14686.R4904G	4894	4909	O14686	KMT2D	Histone-lysine N-methyltransferase 2D	9606	Homo sapiens		0.00617556	7	2	0.886364	1	3
RDX_FERM_1_P35241_5_295	P35241	FERM central domain	5	295	2	0.61	YTYNVSNLDVRQLSAP	wt		4894	4909	O14686	KMT2D	Histone-lysine N-methyltransferase 2D	9606	Homo sapiens		0.012101	21	1	1	1	2
RDX_FERM_1_P35241_5_295	P35241	FERM central domain	5	295	2	0.32	YQVADIPQPQGSIINP	wt		111	126	O14896	IRF6	Interferon regulatory factor 6	9606	Homo sapiens		0.230005	114	2	0.992308	0	3
RDX_FERM_1_P35241_5_295	P35241	FERM central domain	5	295	2	0.14	EEIFHMTYDLASAVVT	mut	O60741.R297T	282	297	O60741	HCN1	Potassium/sodium hyperpolarization-activated cyclic nucleotide-gated channel 1	9606	Homo sapiens		2.20231	1506	4	0.999804	0	3
RDX_FERM_1_P35241_5_295	P35241	FERM central domain	5	295	2	0.14	EEIFHMTYDLASAVVR	wt		282	297	O60741	HCN1	Potassium/sodium hyperpolarization-activated cyclic nucleotide-gated channel 1	9606	Homo sapiens		0.0960904	81	1	1	0	3
RDX_FERM_1_P35241_5_295	P35241	FERM central domain	5	295	2	0.021	YYLVHTGEKPHEAQVA	mut	O75626.H621Y	621	636	O75626	PRDM1	PR domain zinc finger protein 1	9606	Homo sapiens		0.362393	310	2	0.99542	0	4
RDX_FERM_1_P35241_5_295	P35241	FERM central domain	5	295	2	NA	LYLLQEHSDEAIWAAL	mut	O95255.D1361Y	1360	1375	O95255	ABCC6	Multidrug resistance-associated protein 6	9606	Homo sapiens		0.606435	489	5	0.864179	0	3
RDX_FERM_1_P35241_5_295	P35241	FERM central domain	5	295	2	0.088	MFQLPTLNFSPEQGAS	mut	O95343.V92G	79	94	O95343	SIX3	Homeobox protein SIX3	9606	Homo sapiens		0.0964522	76	3	0.992636	0	4
RDX_FERM_1_P35241_5_295	P35241	FERM central domain	5	295	2	0.13	MFQLPTLNFSPEQVDS	mut	O95343.A93D	79	94	O95343	SIX3	Homeobox protein SIX3	9606	Homo sapiens		0.0785651	77	5	0.988389	0	3
RDX_FERM_1_P35241_5_295	P35241	FERM central domain	5	295	2	0.18	VFQLPTLNFSPEQVAS	mut	O95343.M79V	79	94	O95343	SIX3	Homeobox protein SIX3	9606	Homo sapiens		0.231484	227	18	0.94278	0	6
RDX_FERM_1_P35241_5_295	P35241	FERM central domain	5	295	2	0.29	YDLLPFLSSTISPYDR	mut	P02489.Y48D	34	49	P02489	CRYAA	Alpha-crystallin A chain	9606	Homo sapiens		0.0503566	98	1	1	0	4
RDX_FERM_1_P35241_5_295	P35241	FERM central domain	5	295	2	NA	YDLLPFLSSTISPYYA	mut	P02489.R49C	34	49	P02489	CRYAA	Alpha-crystallin A chain	9606	Homo sapiens		0.106693	65	3	0.984429	0	3
RDX_FERM_1_P35241_5_295	P35241	FERM central domain	5	295	2	0.29	TYTPNVHMVSTTLPVD	mut	P04049.S259Y	258	273	P04049	RAF1	RAF proto-oncogene serine/threonine-protein kinase	9606	Homo sapiens		0.108739	167	2	0.999379	0	4
RDX_FERM_1_P35241_5_295	P35241	FERM central domain	5	295	3	0.3	YYLLTGDTRLELELRP	mut	P04114.P994L	992	1007	P04114	APOB	Apolipoprotein B-100	9606	Homo sapiens		0.172943	194	2	0.875527	1	4
RDX_FERM_1_P35241_5_295	P35241	FERM central domain	5	295	2	0.26	KWEPLQQVDTSTRTHN	mut	P04264.L214P	211	226	P04264	KRT1	Keratin, type II cytoskeletal 1	9606	Homo sapiens		6.60535	10869	1	1	0	5
RDX_FERM_1_P35241_5_295	P35241	FERM central domain	5	295	2	NA	YWFPPPSQYNVSEIPL	mut	P15848.S464L	449	464	P15848	ARSB	Arylsulfatase B	9606	Homo sapiens		1.90519	1822	10	0.977382	0	3
RDX_FERM_1_P35241_5_295	P35241	FERM central domain	5	295	2	0.098	YWFPPPSQYNVSEIPS	wt		449	464	P15848	ARSB	Arylsulfatase B	9606	Homo sapiens		0.317264	255	8	0.855294	0	3
RDX_FERM_1_P35241_5_295	P35241	FERM central domain	5	295	2	0.13	MYNIQSQAPSITESST	wt		734	749	P22681	CBL	E3 ubiquitin-protein ligase CBL	9606	Homo sapiens		24.7074	25305	1	1	0	6
RDX_FERM_1_P35241_5_295	P35241	FERM central domain	5	295	3	0.026	QTSKRHDSYTFPELKL	mut	P38398.D695Y	687	702	P38398	BRCA1	Breast cancer type 1 susceptibility protein	9606	Homo sapiens		0.20517	137	2	0.99696	1	5	21282464
RDX_FERM_1_P35241_5_295	P35241	FERM central domain	5	295	2	0.26	SYYPTSSSTSFMSSSS	wt		180	195	P50402	EMD	Emerin	9606	Homo sapiens		1.7273	708	4	0.938369	0	5
RDX_FERM_1_P35241_5_295	P35241	FERM central domain	5	295	2	0.071	KYHLSEKQDTYLSNSS	mut	P51587.N1730Y	1729	1744	P51587	BRCA2	Breast cancer type 2 susceptibility protein	9606	Homo sapiens		0.056727	55	3	0.977143	0	3
RDX_FERM_1_P35241_5_295	P35241	FERM central domain	5	295	2	0.41	SYSISGILGITSPSAD	wt		178	193	Q02548	PAX5	Paired box protein Pax-5	9606	Homo sapiens		5.93897	7328	1	1	0	5
RDX_FERM_1_P35241_5_295	P35241	FERM central domain	5	295	2	0.41	SYSISSILGITSPSAD	mut	Q02548.G183S	178	193	Q02548	PAX5	Paired box protein Pax-5	9606	Homo sapiens		18.0139	30215	2	0.99543	0	6
RDX_FERM_1_P35241_5_295	P35241	FERM central domain	5	295	2	0.086	RGFALHAFTFLWDPWN	mut	Q14524.R190W	179	194	Q14524	SCN5A	Sodium channel protein type 5 subunit alpha	9606	Homo sapiens		0.0591821	71	11	0.743344	0	4
RDX_FERM_1_P35241_5_295	P35241	FERM central domain	5	295	2	0.33	TYQVTVRIENMEDKAT	wt		1042	1057	Q14896	MYBPC3	Myosin-binding protein C, cardiac-type	9606	Homo sapiens		0.265543	417	1	1	1	1
RDX_FERM_1_P35241_5_295	P35241	FERM central domain	5	295	3	0.14	EKAAMYDIISSPSKDS	wt		340	355	Q6KC79	NIPBL	Nipped-B-like protein	9606	Homo sapiens		0.12111	252	1	1	1	2
RDX_FERM_1_P35241_5_295	P35241	FERM central domain	5	295	2	0.96	MYDIISSPSKDSTKLT	wt		344	359	Q6KC79	NIPBL	Nipped-B-like protein	9606	Homo sapiens		0.00644513	6	2	0.990196	1	2
RDX_FERM_1_P35241_5_295	P35241	FERM central domain	5	295	2	0.96	MYDIISSPSKDSTNLT	mut	Q6KC79.K357N	344	359	Q6KC79	NIPBL	Nipped-B-like protein	9606	Homo sapiens		0.00611287	5	3	0.478261	1	2
RDX_FERM_1_P35241_5_295	P35241	FERM central domain	5	295	2	0.38	MYDIISSTSKDSTKLT	mut	Q6KC79.P351T	344	359	Q6KC79	NIPBL	Nipped-B-like protein	9606	Homo sapiens		0.0144782	8	2	0.901408	1	3
RDX_FERM_1_P35241_5_295	P35241	FERM central domain	5	295	2	0.085	VTRGEYVLQNTSPEGI	mut	Q8NF91.S3346Y	3341	3356	Q8NF91	SYNE1	Nesprin-1	9606	Homo sapiens		0.00707818	4	1	1	1	3
RDX_FERM_1_P35241_5_295	P35241	FERM central domain	5	295	3	0.32	EYVLQNTSPEGIPTIQ	mut	Q8NF91.S3346Y	3345	3360	Q8NF91	SYNE1	Nesprin-1	9606	Homo sapiens		8.84081	16690	7	0.997159	1	4
RDX_FERM_1_P35241_5_295	P35241	FERM central domain	5	295	2	0.16	KYSLTPVNPAGEKAVF	mut	Q8WZ42.L19607P	19602	19617	Q8WZ42	TTN	Titin	9606	Homo sapiens		0.826769	789	3	0.997516	0	3
RDX_FERM_1_P35241_5_295	P35241	FERM central domain	5	295	2	0.21	SWDVPENDGGAPVKNY	wt		27224	27239	Q8WZ42	TTN	Titin	9606	Homo sapiens		0.0851673	78	2	0.993311	0	3
RDX_FERM_1_P35241_5_295	P35241	FERM central domain	5	295	2	0.33	ANTTPTKIQEYTLTHL	mut	Q8WZ42.R31017Q	31009	31024	Q8WZ42	TTN	Titin	9606	Homo sapiens		0.156138	86	1	1	1	1
RDX_FERM_1_P35241_5_295	P35241	FERM central domain	5	295	2	0.12	PTKIREYTLTHLPQGA	wt		31013	31028	Q8WZ42	TTN	Titin	9606	Homo sapiens		0.0120385	10	1	1	1	3
RDX_FERM_1_P35241_5_295	P35241	FERM central domain	5	295	2	0.38	LPEDTGYYRVTATNTA	wt		32786	32801	Q8WZ42	TTN	Titin	9606	Homo sapiens		0.093829	131	1	1	1	1
RDX_FERM_1_P35241_5_295	P35241	FERM central domain	5	295	3	0.33	SYEFVSPSPPADVSER	wt		179	194	Q99728	BARD1	BRCA1-associated RING domain protein 1	9606	Homo sapiens		9.20699	23619	11	0.996351	1	5
RDX_FERM_1_P35241_5_295	P35241	FERM central domain	5	295	2	0.33	SYEFVSPSPPANVSER	mut	Q99728.D190N	179	194	Q99728	BARD1	BRCA1-associated RING domain protein 1	9606	Homo sapiens		0.00712841	9	1	1	1	3
RDX_FERM_1_P35241_5_295	P35241	FERM central domain	5	295	2	0.15	NGWSQAYYFENPADSE	mut	Q9BZ23.R357W	355	370	Q9BZ23	PANK2	Pantothenate kinase 2, mitochondrial	9606	Homo sapiens		0.175408	145	7	0.595238	0	4
RDX_FERM_1_P35241_5_295	P35241	FERM central domain	5	295	2	0.24	MFDLLKEETEVKDLPE	mut	Q9NP58.G579E	564	579	Q9NP58	ABCB6	ATP-binding cassette sub-family B member 6, mitochondrial	9606	Homo sapiens		0.140343	259	1	1	0	2
RDX_FERM_1_P35241_5_295	P35241	FERM central domain	5	295	2	0.14	EEIFHMTYDLASAVVT	mut	O60741.R297T	282	297	Q9P1Z3	HCN3	Potassium/sodium hyperpolarization-activated cyclic nucleotide-gated channel 3	9606	Homo sapiens		2.20231	1506	4	0.999804	0	3
RDX_FERM_1_P35241_5_295	P35241	FERM central domain	5	295	2	0.14	EEIFHMTYDLASAVVR	wt		282	297	Q9P1Z3	HCN3	Potassium/sodium hyperpolarization-activated cyclic nucleotide-gated channel 3	9606	Homo sapiens		0.0960904	81	1	1	0	3
RDX_FERM_1_P35241_5_295	P35241	FERM central domain	5	295	2	0.14	EEIFHMTYDLASAVVT	mut	O60741.R297T	282	297	Q9Y3Q4	HCN4	Potassium/sodium hyperpolarization-activated cyclic nucleotide-gated channel 4	9606	Homo sapiens		2.20231	1506	4	0.999804	0	3
RDX_FERM_1_P35241_5_295	P35241	FERM central domain	5	295	2	0.14	EEIFHMTYDLASAVVR	wt		282	297	Q9Y3Q4	HCN4	Potassium/sodium hyperpolarization-activated cyclic nucleotide-gated channel 4	9606	Homo sapiens		0.0960904	81	1	1	0	3
RDX_FERM_1_P35241_5_295	P35241	FERM central domain	5	295	2	0.22	YYDFSKGIDHKKSDDG	mut	Q9Y5Z9.R119G	104	119	Q9Y5Z9	UBIAD1	UbiA prenyltransferase domain-containing protein 1	9606	Homo sapiens		0.0389851	30	1	1	1	3
RDX_FERM_1_P35241_5_295	P35241	FERM central domain	5	295	3	0.22	YYDFSKGIDHKKSDDR	wt		104	119	Q9Y5Z9	UBIAD1	UbiA prenyltransferase domain-containing protein 1	9606	Homo sapiens		0.126301	91	1	1	1	4
RDX_FERM_1_P35241_5_295	P35241	FERM central domain	5	295	3	0.47	YYDFSKGIDHKKSDGR	mut	Q9Y5Z9.D118G	104	119	Q9Y5Z9	UBIAD1	UbiA prenyltransferase domain-containing protein 1	9606	Homo sapiens		0.0697162	49	1	1	1	3
REPS1___Q96D71_226_314	Q96D71	REPS1*	226	314	3	0.22	MVTRLLQQQNLPQTGE	wt		243	258	O15357	INPPL1	Phosphatidylinositol 3,4,5-trisphosphate 5-phosphatase 2	9606	Homo sapiens		3.07066	6681	20	0.247457	1	4
REPS1___Q96D71_226_314	Q96D71	REPS1*	226	314	2	0.28	AAFPSKATFWWVSGLV	wt		208	223	O95255	ABCC6	Multidrug resistance-associated protein 6	9606	Homo sapiens		8.07272	12816	24	0.919696	0	2
REPS1___Q96D71_226_314	Q96D71	REPS1*	226	314	2	0.11	WLSHYWMPKWINATDP	wt		532	547	P08243	ASNS	Asparagine synthetase [glutamine-hydrolyzing]	9606	Homo sapiens		25.6536	23841	42	0.711315	0	5
REPS1___Q96D71_226_314	Q96D71	REPS1*	226	314	2	0.33	QRNFDKILAEWKQKYE	wt		1448	1463	P12883	MYH7	Myosin-7	9606	Homo sapiens		6.58211	20243	2	0.999135	0	3
REPS1___Q96D71_226_314	Q96D71	REPS1*	226	314	2	0.33	QRNFDKILAEWKQKYE	wt		1448	1463	P13533	MYH6	Myosin-6	9606	Homo sapiens		6.58211	20243	2	0.999135	0	3
REPS1___Q96D71_226_314	Q96D71	REPS1*	226	314	2	0.33	LLAALLEAGLSKEALI	mut	P20823.S19A	12	27	P20823	HNF1A	Hepatocyte nuclear factor 1-alpha	9606	Homo sapiens		0.0506505	85	7	0.756757	1	1
REPS1___Q96D71_226_314	Q96D71	REPS1*	226	314	2	0.33	QSPGRNSISPGRNGIS	wt		2322	2337	P25054	APC	Adenomatous polyposis coli protein	9606	Homo sapiens		1.22738	13	1	1	0	2
REPS1___Q96D71_226_314	Q96D71	REPS1*	226	314	2	0.33	GRGRGRGRRGGRGQNS	wt		569	584	P49959	MRE11	Double-strand break repair protein MRE11	9606	Homo sapiens		6.90451	139	5	0.640244	0	4
REPS1___Q96D71_226_314	Q96D71	REPS1*	226	314	2	0.47	NPWAQDEWEIPQQSLR	mut	P51451.R238Q	227	242	P51451	BLK	Tyrosine-protein kinase Blk	9606	Homo sapiens		1.85005	594	3	0.989754	0	5
REPS1___Q96D71_226_314	Q96D71	REPS1*	226	314	2	0.47	NPWAQDEWEIPRQSLR	wt		227	242	P51451	BLK	Tyrosine-protein kinase Blk	9606	Homo sapiens		0.650437	241	1	1	0	2
REPS1___Q96D71_226_314	Q96D71	REPS1*	226	314	2	0.14	WGVVTVTTIGYGDNVP	mut	P51787.K318N	305	320	P51787	KCNQ1	Potassium voltage-gated channel subfamily KQT member 1	9606	Homo sapiens		0.148063	225	5	0.748718	0	2
REPS1___Q96D71_226_314	Q96D71	REPS1*	226	314	2	0.32	ANFVHSQRREAFLYRS	mut	Q08499.S190A	180	195	Q08499	PDE4D	cAMP-specific 3',5'-cyclic phosphodiesterase 4D	9606	Homo sapiens		0.0679255	19	2	0.869565	0	2
REPS1___Q96D71_226_314	Q96D71	REPS1*	226	314	2	0.16	LAELDPEPTNPFQPIA	wt		246	261	Q3SXY8	ARL13B	ADP-ribosylation factor-like protein 13B	9606	Homo sapiens		23.7024	16776	5	0.999002	0	4
REPS1___Q96D71_226_314	Q96D71	REPS1*	226	314	2	0.29	WVAHRKAQHLSATVAE	wt		155	170	Q8TF50	ZNF526	Zinc finger protein 526	9606	Homo sapiens		6.38121	16647	48	0.328708	0	4
REPS1___Q96D71_226_314	Q96D71	REPS1*	226	314	2	0.31	GPPDLSAALVLQPRAQ	mut	Q8WZ04.L16P	15	30	Q8WZ04	LRTOMT	Transmembrane O-methyltransferase	9606	Homo sapiens		0.0611544	4	2	0.714286	0	4
REPS1___Q96D71_226_314	Q96D71	REPS1*	226	314	2	0.28	LAARGLAVLGEDNAPL	wt		383	398	Q969F8	KISS1R	KiSS-1 receptor	9606	Homo sapiens		6.1222	8834	34	0.805419	0	3
REPS1___Q96D71_226_314	Q96D71	REPS1*	226	314	2	0.2	LAMLHASDLASPSSAN	mut	Q969Y2.D337H	333	348	Q969Y2	GTPBP3	tRNA modification GTPase GTPBP3, mitochondrial	9606	Homo sapiens		0.539197	795	25	0.47138	0	2
RUNX1T1-MYND___Q06455_510_559	Q06455	MYND finger	510	559	3	0.27	ELSPHLPVLIRDSFYS	mut	P12755.A399V	392	407	P12755	SKI	Ski oncogene	9606	Homo sapiens		0.411081	49	1	1	1	2
RUNX1T1-MYND___Q06455_510_559	Q06455	MYND finger	510	559	2	0.33	LLAALLESGLSKEALI	wt		12	27	P20823	HNF1A	Hepatocyte nuclear factor 1-alpha	9606	Homo sapiens		0.13812	142	12	0.3086	1	1
RUNX1T1-MYND___Q06455_510_559	Q06455	MYND finger	510	559	2	0.072	VAWVSNMPHLLADIES	mut	Q96PV0.S1165L	1155	1170	Q96PV0	SYNGAP1	Ras/Rap GTPase-activating protein SynGAP	9606	Homo sapiens		0.704243	299	2	0.958128	0	3
SHC_PH__P29353_149_317	P29353	Phosphotyrosine interaction domain (PTB/PID)	149	317	2	NA	ADALWWGLITLITIGY	mut	O43526.T276I	265	280	O43526	KCNQ2	Potassium voltage-gated channel subfamily KQT member 2	9606	Homo sapiens		6.15629	4574	7	0.316562	1	1
SHC_PH__P29353_149_317	P29353	Phosphotyrosine interaction domain (PTB/PID)	149	317	2	0.33	AEEAAPSDRMPSAWPP	mut	O43896.R912W	899	914	O43896	KIF1C	Kinesin-like protein KIF1C	9606	Homo sapiens		0.161409	35	2	0.945946	1	1
SHC_PH__P29353_149_317	P29353	Phosphotyrosine interaction domain (PTB/PID)	149	317	2	0.062	YYWNADTDLVSWLSSH	mut	O60828.P78S	64	79	O60828	PQBP1	Polyglutamine-binding protein 1	9606	Homo sapiens		37.9255	34820	41	0.486638	0	6
SHC_PH__P29353_149_317	P29353	Phosphotyrosine interaction domain (PTB/PID)	149	317	2	0.33	VYIDRVRSLETENPGL	mut	P02545.A57P	44	59	P02545	LMNA	Prelamin-A/C	9606	Homo sapiens		7.07825	5259	8	0.944165	1	1
SHC_PH__P29353_149_317	P29353	Phosphotyrosine interaction domain (PTB/PID)	149	317	2	0.33	LLGGVLRRAKSKNGER	mut	P05549.G262E	248	263	P05549	TFAP2A	Transcription factor AP-2-alpha	9606	Homo sapiens		0.0507286	11	2	0.846154	1	1
SHC_PH__P29353_149_317	P29353	Phosphotyrosine interaction domain (PTB/PID)	149	317	2	0.1	TWIENKLYGMSDPNWP	wt		1055	1070	P07949	RET	Proto-oncogene tyrosine-protein kinase receptor Ret	9606	Homo sapiens		0.0308579	46	2	0.982609	1	3	8183561;9047384;15677445;16189514;32062451;28213521
SHC_PH__P29353_149_317	P29353	Phosphotyrosine interaction domain (PTB/PID)	149	317	2	0.2	YRYHGHSMSDPGVSYR	wt		287	302	P08559	PDHA1	Pyruvate dehydrogenase E1 component subunit alpha, somatic form, mitochondrial	9606	Homo sapiens		0.0954593	45	1	1	0	2
SHC_PH__P29353_149_317	P29353	Phosphotyrosine interaction domain (PTB/PID)	149	317	2	0.2	YRYHGHSMSDPGVSYR	wt		287	302	P29803	PDHA2	Pyruvate dehydrogenase E1 component subunit alpha, testis-specific form, mitochondrial	9606	Homo sapiens		0.0954593	45	1	1	0	2
SHC_PH__P29353_149_317	P29353	Phosphotyrosine interaction domain (PTB/PID)	149	317	2	0.32	AMSDQVRKATQQAEQL	mut	P35749.R1758Q	1754	1769	P35749	MYH11	Myosin-11	9606	Homo sapiens		1.7858	382	5	0.751894	0	2	19380743
SHC_PH__P29353_149_317	P29353	Phosphotyrosine interaction domain (PTB/PID)	149	317	2	0.33	RIERRRAERAEQQHIR	mut	P45379.R149H	136	151	P45379	TNNT2	Troponin T, cardiac muscle	9606	Homo sapiens		0.336654	73	1	1	1	1
SHC_PH__P29353_149_317	P29353	Phosphotyrosine interaction domain (PTB/PID)	149	317	2	0.16	LYEHLTLEKSSSNLAV	wt		2362	2377	P51587	BRCA2	Breast cancer type 2 susceptibility protein	9606	Homo sapiens		0.354964	65	14	0.615	0	2
SHC_PH__P29353_149_317	P29353	Phosphotyrosine interaction domain (PTB/PID)	149	317	2	0.046	IFVQNLVPDWWGPDGT	mut	P55017.R334W	324	339	P55017	SLC12A3	Solute carrier family 12 member 3	9606	Homo sapiens		6.94778	6802	11	0.99666	0	6
SHC_PH__P29353_149_317	P29353	Phosphotyrosine interaction domain (PTB/PID)	149	317	2	0.3	VALQLTEQDLETNKLD	mut	Q13873.E661Q	654	669	Q13873	BMPR2	Bone morphogenetic protein receptor type-2	9606	Homo sapiens		0.0539465	11	1	1	0	2
SHC_PH__P29353_149_317	P29353	Phosphotyrosine interaction domain (PTB/PID)	149	317	2	0.33	TQRVMANVRERPRTQS	mut	Q15672.Q119P	108	123	Q15672	TWIST1	Twist-related protein 1	9606	Homo sapiens		0.513241	319	4	0.919308	1	1
SHC_PH__P29353_149_317	P29353	Phosphotyrosine interaction domain (PTB/PID)	149	317	2	0.33	LLGGVLRRAKSKNGER	mut	P05549.G262E	248	263	Q6VUC0	TFAP2E	Transcription factor AP-2-epsilon	9606	Homo sapiens		0.0507286	11	2	0.846154	1	1
SHC_PH__P29353_149_317	P29353	Phosphotyrosine interaction domain (PTB/PID)	149	317	2	0.33	LLGGVLRRAKSKNGER	mut	P05549.G262E	248	263	Q92481	TFAP2B	Transcription factor AP-2-beta	9606	Homo sapiens		0.0507286	11	2	0.846154	1	1
SHC_PH__P29353_149_317	P29353	Phosphotyrosine interaction domain (PTB/PID)	149	317	2	0.33	LLGGVLRRAKSKNGER	mut	P05549.G262E	248	263	Q92754	TFAP2C	Transcription factor AP-2 gamma	9606	Homo sapiens		0.0507286	11	2	0.846154	1	1
SHC_PH__P29353_149_317	P29353	Phosphotyrosine interaction domain (PTB/PID)	149	317	2	0.33	TVMDTVGRRLRDSLGR	wt		462	477	Q9H845	ACAD9	Complex I assembly factor ACAD9, mitochondrial	9606	Homo sapiens		0.20594	128	1	1	1	1
SIN3A_PAH__Q96ST3_295_383	Q96ST3	Paired amphipathic helix repeat	295	383	2	0.34	LWWVLITLATIGYGDK	mut	O43525.G310V	307	322	O43525	KCNQ3	Potassium voltage-gated channel subfamily KQT member 3	9606	Homo sapiens		0.759176	528	10	0.251556	1	1
SIN3A_PAH__Q96ST3_295_383	Q96ST3	Paired amphipathic helix repeat	295	383	2	0.34	LWWVLITLATIGYGDK	mut	O43525.G310V	307	322	O43526	KCNQ2	Potassium voltage-gated channel subfamily KQT member 2	9606	Homo sapiens		0.759176	528	10	0.251556	1	1
SIN3A_PAH__Q96ST3_295_383	Q96ST3	Paired amphipathic helix repeat	295	383	2	0.16	LEEWLRQEMEVQNQHA	wt		719	734	O60934	NBN	Nibrin	9606	Homo sapiens		0.159796	107	2	0.973913	0	4
SIN3A_PAH__Q96ST3_295_383	Q96ST3	Paired amphipathic helix repeat	295	383	2	0.34	LMSIEVLLLVVRHLSL	mut	P08F94.A17V	8	23	P08F94	PKHD1	Fibrocystin	9606	Homo sapiens		19.7306	15604	10	0.992372	0	2		yes
SIN3A_PAH__Q96ST3_295_383	Q96ST3	Paired amphipathic helix repeat	295	383	2	0.11	YLSLLQAATFKGWMDI	mut	P35498.V1428A	1422	1437	P35498	SCN1A	Sodium channel protein type 1 subunit alpha	9606	Homo sapiens		0.017874	9	3	0.864865	1	3
SIN3A_PAH__Q96ST3_295_383	Q96ST3	Paired amphipathic helix repeat	295	383	2	0.11	YLSLLQAATFKGWMDI	mut	P35498.V1428A	1422	1437	P35499	SCN4A	Sodium channel protein type 4 subunit alpha	9606	Homo sapiens		0.017874	9	3	0.864865	1	3
SIN3A_PAH__Q96ST3_295_383	Q96ST3	Paired amphipathic helix repeat	295	383	2	0.081	MAVLVSEASARLLQQE	mut	P54136.D2A	1	16	P54136	RARS1	Arginine--tRNA ligase, cytoplasmic	9606	Homo sapiens		0.335804	257	10	0.872222	0	3		yes
SIN3A_PAH__Q96ST3_295_383	Q96ST3	Paired amphipathic helix repeat	295	383	2	0.34	MDVLVSEASARLLQQE	wt		1	16	P54136	RARS1	Arginine--tRNA ligase, cytoplasmic	9606	Homo sapiens		16.8493	13096	33	0.666536	0	5		yes
SIN3A_PAH__Q96ST3_295_383	Q96ST3	Paired amphipathic helix repeat	295	383	2	0.39	GTRPGLEELYWLATLQ	wt		64	79	P54845	NRL	Neural retina-specific leucine zipper protein	9606	Homo sapiens		0.281552	230	2	0.985481	0	4
SIN3A_PAH__Q96ST3_295_383	Q96ST3	Paired amphipathic helix repeat	295	383	2	0.34	MGLLEAAARALVGAPF	wt		1	16	P60201	PLP1	Myelin proteolipid protein	9606	Homo sapiens		12.5474	11777	11	0.850167	0	4
SIN3A_PAH__Q96ST3_295_383	Q96ST3	Paired amphipathic helix repeat	295	383	2	0.34	MGTLISELVQAMRWDQ	wt		300	315	Q14999	CUL7	Cullin-7	9606	Homo sapiens		1.96694	1843	1	1	1	1
SIN3A_PAH__Q96ST3_295_383	Q96ST3	Paired amphipathic helix repeat	295	383	2	0.34	ISELLQAMRWDQASDR	mut	Q14999.V308L	304	319	Q14999	CUL7	Cullin-7	9606	Homo sapiens		2.92021	5034	4	0.994601	1	1
SIN3A_PAH__Q96ST3_295_383	Q96ST3	Paired amphipathic helix repeat	295	383	2	0.14	RGPGLLPLLAALAWFS	wt		52	67	Q6DKK2	TTC19	Tetratricopeptide repeat protein 19, mitochondrial	9606	Homo sapiens		0.189534	87	3	0.761194	0	2
SIN3A_PAH__Q96ST3_295_383	Q96ST3	Paired amphipathic helix repeat	295	383	2	0.32	LFDSLYFAIVTLSTVG	mut	Q6UVM3.F240L	229	244	Q6UVM3	KCNT2	Potassium channel subfamily T member 2	9606	Homo sapiens		1.20398	1118	6	0.9906	0	2
SIN3A_PAH__Q96ST3_295_383	Q96ST3	Paired amphipathic helix repeat	295	383	2	0.18	ETVGAALLLNLLAGLG	wt		162	177	Q8IV16	GPIHBP1	Glycosylphosphatidylinositol-anchored high density lipoprotein-binding protein 1	9606	Homo sapiens		0.155385	126	2	0.581292	0	2
SIN3A_PAH__Q96ST3_295_383	Q96ST3	Paired amphipathic helix repeat	295	383	2	0.13	VTSSVRPDSWAALALA	wt		580	595	Q92908	GATA6	Transcription factor GATA-6	9606	Homo sapiens		1.48249	1261	5	0.964987	0	3		yes
SIN3A_PAH__Q96ST3_295_383	Q96ST3	Paired amphipathic helix repeat	295	383	2	0.11	YLSLLQAATFKGWMDI	mut	P35498.V1428A	1422	1437	Q99250	SCN2A	Sodium channel protein type 2 subunit alpha	9606	Homo sapiens		0.017874	9	3	0.864865	1	3
SIN3A_PAH__Q96ST3_295_383	Q96ST3	Paired amphipathic helix repeat	295	383	3	0.21	LMPEEAWLLAEIGAVT	mut	Q9BSV6.R58W	52	67	Q9BSV6	TSEN34	tRNA-splicing endonuclease subunit Sen34	9606	Homo sapiens		3.32188	3314	8	0.875837	1	3
SMURF2_WW_3_Q9HAU4_298_330	Q9HAU4	WW domain	298	330	3	0.095	GLVPEHVESPPLYSPL	mut	O75923.R1768P	1759	1774	O75923	DYSF	Dysferlin	9606	Homo sapiens		0.476867	155	2	0.991429	1	6
SMURF2_WW_3_Q9HAU4_298_330	Q9HAU4	WW domain	298	330	4	0.033	ADTDPTAPPYDSLLLF	mut	P12830.V832L	818	833	P12830	CDH1	Cadherin-1	9606	Homo sapiens	APPY	0.176709	85	3	0.958647	2	6
SMURF2_WW_3_Q9HAU4_298_330	Q9HAU4	WW domain	298	330	4	0.0047	ADTDPTVPPYDSLLVF	mut	P12830.A824V	818	833	P12830	CDH1	Cadherin-1	9606	Homo sapiens	APPY	0.475529	138	1	1	1	6
SMURF2_WW_3_Q9HAU4_298_330	Q9HAU4	WW domain	298	330	2	0.33	PTAPPYDSLLMFDYEG	mut	P12830.V832M	822	837	P12830	CDH1	Cadherin-1	9606	Homo sapiens	APPY	0.0231266	28	1	1	2	1
SMURF2_WW_3_Q9HAU4_298_330	Q9HAU4	WW domain	298	330	3	0.22	PTVPPYDSLLVFDYEG	mut	P12830.A824V	822	837	P12830	CDH1	Cadherin-1	9606	Homo sapiens	APPY	0.00282269	2	1	1	1	2
SMURF2_WW_3_Q9HAU4_298_330	Q9HAU4	WW domain	298	330	2	0.019	WPVLMGEVPPYSGPRT	wt		292	307	P16499	PDE6A	Rod cGMP-specific 3',5'-cyclic phosphodiesterase subunit alpha	9606	Homo sapiens	VPPY	0.00834808	4	3	0.77551	0	5
SMURF2_WW_3_Q9HAU4_298_330	Q9HAU4	WW domain	298	330	3	0.02	PDHWALVRGLPAYVAQ	mut	P16499.S344R	337	352	P16499	PDE6A	Rod cGMP-specific 3',5'-cyclic phosphodiesterase subunit alpha	9606	Homo sapiens	LPAY	0.0136483	13	1	1	2	5
SMURF2_WW_3_Q9HAU4_298_330	Q9HAU4	WW domain	298	330	4	0.02	PDHWALVSGLPAYVAQ	wt		337	352	P16499	PDE6A	Rod cGMP-specific 3',5'-cyclic phosphodiesterase subunit alpha	9606	Homo sapiens	LPAY	1.04758	451	3	0.98399	1	6
SMURF2_WW_3_Q9HAU4_298_330	Q9HAU4	WW domain	298	330	2	0.011	ALVRGLPAYVAQNGLI	mut	P16499.S344R	341	356	P16499	PDE6A	Rod cGMP-specific 3',5'-cyclic phosphodiesterase subunit alpha	9606	Homo sapiens	LPAY	0.00121269	8	4	0.5	2	1
SMURF2_WW_3_Q9HAU4_298_330	Q9HAU4	WW domain	298	330	4	0.011	ALVSGLPAYVAQNGLI	wt		341	356	P16499	PDE6A	Rod cGMP-specific 3',5'-cyclic phosphodiesterase subunit alpha	9606	Homo sapiens	LPAY	1.05589	1693	17	0.977165	1	6
SMURF2_WW_3_Q9HAU4_298_330	Q9HAU4	WW domain	298	330	2	0.22	PTVPPYDSLLVFDYEG	mut	P12830.A824V	822	837	P19022	CDH2	Cadherin-2	9606	Homo sapiens	APPY	0.00282269	2	1	1	0	2
SMURF2_WW_3_Q9HAU4_298_330	Q9HAU4	WW domain	298	330	4	0.0088	ANTDPTAPPYDTLLVF	wt		765	780	P22223	CDH3	Cadherin-3	9606	Homo sapiens	APPY	0.779559	234	1	1	2	6
SMURF2_WW_3_Q9HAU4_298_330	Q9HAU4	WW domain	298	330	4	8.4e-05	ANTDTTAPPYDTLLVF	mut	P22223.P769T	765	780	P22223	CDH3	Cadherin-3	9606	Homo sapiens	APPY	35.1293	15949	9	0.999143	1	6
SMURF2_WW_3_Q9HAU4_298_330	Q9HAU4	WW domain	298	330	2	0.36	PTAPPYDTLLVFDYEG	wt		769	784	P22223	CDH3	Cadherin-3	9606	Homo sapiens	APPY	0.000601359	2	1	1	2	1
SMURF2_WW_3_Q9HAU4_298_330	Q9HAU4	WW domain	298	330	2	0.35	TTAPPYDTLLVFDYEG	mut	P22223.P769T	769	784	P22223	CDH3	Cadherin-3	9606	Homo sapiens	APPY	0.0149548	30	1	1	1	1
SMURF2_WW_3_Q9HAU4_298_330	Q9HAU4	WW domain	298	330	2	0.095	SELPVYKLLPSQNRLQ	mut	P25054.Q1611E	1610	1625	P25054	APC	Adenomatous polyposis coli protein	9606	Homo sapiens	LPVY	0.00498898	3	1	1	0	3
SMURF2_WW_3_Q9HAU4_298_330	Q9HAU4	WW domain	298	330	4	0.019	STAAAPPSYDRVTKPI	wt		1978	1993	P35498	SCN1A	Sodium channel protein type 1 subunit alpha	9606	Homo sapiens	PPSY	3.26099	3396	37	0.670361	1	5
SMURF2_WW_3_Q9HAU4_298_330	Q9HAU4	WW domain	298	330	3	0.019	STAAAPPSYDRVTKPV	mut	P35498.I1993V	1978	1993	P35498	SCN1A	Sodium channel protein type 1 subunit alpha	9606	Homo sapiens	PPSY	0.0214418	96	7	0.544572	1	5
SMURF2_WW_3_Q9HAU4_298_330	Q9HAU4	WW domain	298	330	3	0.21	APPSYDRVTKPIVEKH	wt		1982	1997	P35498	SCN1A	Sodium channel protein type 1 subunit alpha	9606	Homo sapiens	PPSY	0.0185515	8	2	0.96	1	2
SMURF2_WW_3_Q9HAU4_298_330	Q9HAU4	WW domain	298	330	3	0.17	VSRNLSPPNYTELQID	mut	P38398.C636Y	627	642	P38398	BRCA1	Breast cancer type 1 susceptibility protein	9606	Homo sapiens		0.117084	147	2	0.73065	1	5
SMURF2_WW_3_Q9HAU4_298_330	Q9HAU4	WW domain	298	330	3	0.31	LSPPNYTELQIDSASS	mut	P38398.C636Y	631	646	P38398	BRCA1	Breast cancer type 1 susceptibility protein	9606	Homo sapiens		0.139095	66	1	1	1	3
SMURF2_WW_3_Q9HAU4_298_330	Q9HAU4	WW domain	298	330	2	0.33	ALPIPGTPPPNYDSLR	wt		609	624	P51168	SCNN1B	Amiloride-sensitive sodium channel subunit beta	9606	Homo sapiens	PPNY	0.00222133	2	8	0.989118	2	1
SMURF2_WW_3_Q9HAU4_298_330	Q9HAU4	WW domain	298	330	3	0.33	ALPIPGTSPPNYDSLR	mut	P51168.P616S	609	624	P51168	SCNN1B	Amiloride-sensitive sodium channel subunit beta	9606	Homo sapiens	PPNY	0.00622802	4	2	0.971264	2	3
SMURF2_WW_3_Q9HAU4_298_330	Q9HAU4	WW domain	298	330	3	0.0044	PGTLPPNYDSLRLQPL	mut	P51168.P616L	613	628	P51168	SCNN1B	Amiloride-sensitive sodium channel subunit beta	9606	Homo sapiens	PPNY	0.0214069	7	2	0.971429	2	6
SMURF2_WW_3_Q9HAU4_298_330	Q9HAU4	WW domain	298	330	2	0.33	PPNYDSLRLQPLDVIE	wt		617	632	P51168	SCNN1B	Amiloride-sensitive sodium channel subunit beta	9606	Homo sapiens	PPNY	0.0129713	7	3	0.701493	2	1
SMURF2_WW_3_Q9HAU4_298_330	Q9HAU4	WW domain	298	330	3	0.3	NLFEELSSEAPPYNSE	mut	P51587.W31L	30	45	P51587	BRCA2	Breast cancer type 2 susceptibility protein	9606	Homo sapiens	APPY	0.00267609	3	1	1	1	2
SMURF2_WW_3_Q9HAU4_298_330	Q9HAU4	WW domain	298	330	3	0.26	NWFEELSSEAPPYNSE	wt		30	45	P51587	BRCA2	Breast cancer type 2 susceptibility protein	9606	Homo sapiens	APPY	0.00633288	3	1	1	1	4
SMURF2_WW_3_Q9HAU4_298_330	Q9HAU4	WW domain	298	330	2	0.26	NWFEKLSSEAPPYNSE	mut	P51587.E34K	30	45	P51587	BRCA2	Breast cancer type 2 susceptibility protein	9606	Homo sapiens	APPY	0.00222133	2	1	1	1	1
SMURF2_WW_3_Q9HAU4_298_330	Q9HAU4	WW domain	298	330	4	0.03	NWLEELSSEAPPYNSE	mut	P51587.F32L	30	45	P51587	BRCA2	Breast cancer type 2 susceptibility protein	9606	Homo sapiens	APPY	0.178227	83	2	0.991266	1	6
SMURF2_WW_3_Q9HAU4_298_330	Q9HAU4	WW domain	298	330	3	0.063	ELSSEAPPYNSEPAEQ	mut	P51587.E49Q	34	49	P51587	BRCA2	Breast cancer type 2 susceptibility protein	9606	Homo sapiens	APPY	0.0163541	8	1	1	1	5
SMURF2_WW_3_Q9HAU4_298_330	Q9HAU4	WW domain	298	330	3	0.14	FGYNMIDVVPTYEHYA	mut	P55017.T60M	56	71	P55017	SLC12A3	Solute carrier family 12 member 3	9606	Homo sapiens	VPTY	0.00510321	6	2	0.484848	2	3
SMURF2_WW_3_Q9HAU4_298_330	Q9HAU4	WW domain	298	330	3	0.032	FGYNTIDVVPTYEHYA	wt		56	71	P55017	SLC12A3	Solute carrier family 12 member 3	9606	Homo sapiens	VPTY	0.0168585	6	1	1	1	4
SMURF2_WW_3_Q9HAU4_298_330	Q9HAU4	WW domain	298	330	2	0.15	MIDVVPTYEHYANSTQ	mut	P55017.T60M	60	75	P55017	SLC12A3	Solute carrier family 12 member 3	9606	Homo sapiens	VPTY	0.000996989	2	1	1	2	1
SMURF2_WW_3_Q9HAU4_298_330	Q9HAU4	WW domain	298	330	3	0.13	TIDVVPTYEHYANSTQ	wt		60	75	P55017	SLC12A3	Solute carrier family 12 member 3	9606	Homo sapiens	VPTY	0.0172988	13	1	1	1	4
SMURF2_WW_3_Q9HAU4_298_330	Q9HAU4	WW domain	298	330	2	0.22	PTVPPYDSLLVFDYEG	mut	P12830.A824V	822	837	P55283	CDH4	Cadherin-4	9606	Homo sapiens	APPY	0.00282269	2	1	1	0	2
SMURF2_WW_3_Q9HAU4_298_330	Q9HAU4	WW domain	298	330	3	9e-05	GGLAVDDPLPDYSLPP	mut	Q12948.S422L	420	435	Q12948	FOXC1	Forkhead box protein C1	9606	Homo sapiens	LPDY	28.4728	18435	8	0.999361	0	6
SMURF2_WW_3_Q9HAU4_298_330	Q9HAU4	WW domain	298	330	3	9e-05	GGSAVDDPLPDYSLPP	wt		420	435	Q12948	FOXC1	Forkhead box protein C1	9606	Homo sapiens	LPDY	0.10168	122	1	1	0	6
SMURF2_WW_3_Q9HAU4_298_330	Q9HAU4	WW domain	298	330	3	0.15	ATTHYHNYLPPPYPGS	mut	Q13950.T420N	414	429	Q13950	RUNX2	Runt-related transcription factor 2	9606	Homo sapiens	PPPY	0.0435816	24	17	0.845492	1	6	21402695
SMURF2_WW_3_Q9HAU4_298_330	Q9HAU4	WW domain	298	330	3	0.15	ATTHYHTYLPPPYPGS	wt		414	429	Q13950	RUNX2	Runt-related transcription factor 2	9606	Homo sapiens	PPPY	0.00730187	4	2	0.828388	1	3	21402695
SMURF2_WW_3_Q9HAU4_298_330	Q9HAU4	WW domain	298	330	2	0.33	YHNYLPPPYPGSSQSQ	mut	Q13950.T420N	418	433	Q13950	RUNX2	Runt-related transcription factor 2	9606	Homo sapiens	PPPY	0.00354288	3	2	0.584	1	1	21402695
SMURF2_WW_3_Q9HAU4_298_330	Q9HAU4	WW domain	298	330	2	NA	SSSISSTSFPPSYDAV	mut	Q14524.S1979C	1965	1980	Q14524	SCN5A	Sodium channel protein type 5 subunit alpha	9606	Homo sapiens	PPSY	0.000909521	6	2	0.95	7	1
SMURF2_WW_3_Q9HAU4_298_330	Q9HAU4	WW domain	298	330	3	0.57	SSSISSTSFPPSYDSF	mut	Q14524.V1980F	1965	1980	Q14524	SCN5A	Sodium channel protein type 5 subunit alpha	9606	Homo sapiens	PPSY	0.00226419	2	1	1	7	2
SMURF2_WW_3_Q9HAU4_298_330	Q9HAU4	WW domain	298	330	2	0.34	SSSISSTSFPPSYDSV	wt		1965	1980	Q14524	SCN5A	Sodium channel protein type 5 subunit alpha	9606	Homo sapiens	PPSY	0.000996989	2	1	1	7	1
SMURF2_WW_3_Q9HAU4_298_330	Q9HAU4	WW domain	298	330	3	0.57	SSSSSSTSFPPSYDSV	mut	Q14524.I1968S	1965	1980	Q14524	SCN5A	Sodium channel protein type 5 subunit alpha	9606	Homo sapiens	PPSY	0.00190651	6	1	1	2	2
SMURF2_WW_3_Q9HAU4_298_330	Q9HAU4	WW domain	298	330	4	NA	SSTSFPPSYDAVTRAT	mut	Q14524.S1979C	1969	1984	Q14524	SCN5A	Sodium channel protein type 5 subunit alpha	9606	Homo sapiens	PPSY	0.074852	28	3	0.942584	8	6
SMURF2_WW_3_Q9HAU4_298_330	Q9HAU4	WW domain	298	330	4	0.016	SSTSFPPSYDSLTRAT	mut	Q14524.V1980L	1969	1984	Q14524	SCN5A	Sodium channel protein type 5 subunit alpha	9606	Homo sapiens	PPSY	0.336716	124	2	0.842205	8	6
SMURF2_WW_3_Q9HAU4_298_330	Q9HAU4	WW domain	298	330	4	0.029	SSTSFPPSYDSVTRAT	wt		1969	1984	Q14524	SCN5A	Sodium channel protein type 5 subunit alpha	9606	Homo sapiens	PPSY	0.106095	60	4	0.257143	2	6
SMURF2_WW_3_Q9HAU4_298_330	Q9HAU4	WW domain	298	330	3	NA	FPPSYDAVTRATSDNL	mut	Q14524.S1979C	1973	1988	Q14524	SCN5A	Sodium channel protein type 5 subunit alpha	9606	Homo sapiens	PPSY	0.00663556	3	2	0.905983	7	3
SMURF2_WW_3_Q9HAU4_298_330	Q9HAU4	WW domain	298	330	4	0.018	FPPSYDSLTRATSDNL	mut	Q14524.V1980L	1973	1988	Q14524	SCN5A	Sodium channel protein type 5 subunit alpha	9606	Homo sapiens	PPSY	0.16904	62	2	0.89094	7	6
SMURF2_WW_3_Q9HAU4_298_330	Q9HAU4	WW domain	298	330	3	0.32	FPPSYDSVTRATSDKL	mut	Q14524.N1987K	1973	1988	Q14524	SCN5A	Sodium channel protein type 5 subunit alpha	9606	Homo sapiens	PPSY	0.00880303	6	2	0.563025	7	3
SMURF2_WW_3_Q9HAU4_298_330	Q9HAU4	WW domain	298	330	3	0.15	FPPSYDSVTRATSDNL	wt		1973	1988	Q14524	SCN5A	Sodium channel protein type 5 subunit alpha	9606	Homo sapiens	PPSY	0.0288115	18	2	0.697248	2	4
SMURF2_WW_3_Q9HAU4_298_330	Q9HAU4	WW domain	298	330	4	0.001	DATSSTTSPPSYASVT	mut	Q15858.D1959A	1947	1962	Q15858	SCN9A	Sodium channel protein type 9 subunit alpha	9606	Homo sapiens	PPSY	14.7654	4684	29	0.964003	2	6
SMURF2_WW_3_Q9HAU4_298_330	Q9HAU4	WW domain	298	330	4	0.001	DATSSTTSPPSYDSVT	wt		1947	1962	Q15858	SCN9A	Sodium channel protein type 9 subunit alpha	9606	Homo sapiens	PPSY	1.74771	415	9	0.959915	1	6
SMURF2_WW_3_Q9HAU4_298_330	Q9HAU4	WW domain	298	330	4	0.0023	STTSPPSYASVTKPDK	mut	Q15858.D1959A	1951	1966	Q15858	SCN9A	Sodium channel protein type 9 subunit alpha	9606	Homo sapiens	PPSY	3.4998	1828	14	0.699724	2	6
SMURF2_WW_3_Q9HAU4_298_330	Q9HAU4	WW domain	298	330	4	0.0023	STTSPPSYDSVTKPDK	wt		1951	1966	Q15858	SCN9A	Sodium channel protein type 9 subunit alpha	9606	Homo sapiens	PPSY	0.0956149	84	3	0.710942	1	4
SMURF2_WW_3_Q9HAU4_298_330	Q9HAU4	WW domain	298	330	3	0.14	SKREPPPVEQELPPYN	mut	Q5JVL4.K378E	370	385	Q5JVL4	EFHC1	EF-hand domain-containing protein 1	9606	Homo sapiens	LPPY	0.0319905	24	1	1	2	4
SMURF2_WW_3_Q9HAU4_298_330	Q9HAU4	WW domain	298	330	2	0.33	SKWEPPPVKQELPPYN	mut	Q5JVL4.R372W	370	385	Q5JVL4	EFHC1	EF-hand domain-containing protein 1	9606	Homo sapiens	LPPY	0.00448645	9	1	1	1	1
SMURF2_WW_3_Q9HAU4_298_330	Q9HAU4	WW domain	298	330	4	0.38	EPPPVEQELPPYNGFG	mut	Q5JVL4.K378E	373	388	Q5JVL4	EFHC1	EF-hand domain-containing protein 1	9606	Homo sapiens	LPPY	0.320407	126	1	1	2	6
SMURF2_WW_3_Q9HAU4_298_330	Q9HAU4	WW domain	298	330	4	0.38	EPPPVKQELPPYNGFG	wt		373	388	Q5JVL4	EFHC1	EF-hand domain-containing protein 1	9606	Homo sapiens	LPPY	0.118817	41	2	0.991632	1	5
SMURF2_WW_3_Q9HAU4_298_330	Q9HAU4	WW domain	298	330	2	0.046	DDLPKYLKLPEPSASL	mut	Q5TBB1.S229P	226	241	Q5TBB1	RNASEH2B	Ribonuclease H2 subunit B	9606	Homo sapiens		0.271833	112	1	1	0	6
SMURF2_WW_3_Q9HAU4_298_330	Q9HAU4	WW domain	298	330	3	0.22	YTPPVPPPVYQEYPSG	wt		657	672	Q5TD94	RSPH4A	Radial spoke head protein 4 homolog A	9606	Homo sapiens	PPVY	0.0160397	21	4	0.569388	1	2
SMURF2_WW_3_Q9HAU4_298_330	Q9HAU4	WW domain	298	330	2	0.33	VPPPVYQEYPSGPEIT	wt		661	676	Q5TD94	RSPH4A	Radial spoke head protein 4 homolog A	9606	Homo sapiens	PPVY	0.0192542	6	3	0.809524	1	1
SMURF2_WW_3_Q9HAU4_298_330	Q9HAU4	WW domain	298	330	3	0.039	SLGHAHSEGPAPAYVA	wt		106	121	Q8NI60	COQ8A	Atypical kinase COQ8A, mitochondrial	9606	Homo sapiens	APAY	0.0319624	30	3	0.943182	1	5
SMURF2_WW_3_Q9HAU4_298_330	Q9HAU4	WW domain	298	330	4	0.0034	AHSEGPAPAYVASGPF	wt		110	125	Q8NI60	COQ8A	Atypical kinase COQ8A, mitochondrial	9606	Homo sapiens	APAY	0.0953574	100	4	0.901786	1	6
SMURF2_WW_3_Q9HAU4_298_330	Q9HAU4	WW domain	298	330	2	0.62	PPPYLRTEFHQHQQQH	mut	Q8WXX7.H529Q	516	531	Q8WXX7	AUTS2	Autism susceptibility gene 2 protein	9606	Homo sapiens	PPPY	0.0125836	8	2	0.995516	0	2
SMURF2_WW_3_Q9HAU4_298_330	Q9HAU4	WW domain	298	330	4	0.055	DFQPPYFPPPYQPLPY	wt		64	79	Q92481	TFAP2B	Transcription factor AP-2-beta	9606	Homo sapiens	PPPY	0.318319	117	1	1	1	6
SMURF2_WW_3_Q9HAU4_298_330	Q9HAU4	WW domain	298	330	3	0.17	PYFPPPYQPLPYHQSQ	wt		68	83	Q92481	TFAP2B	Transcription factor AP-2-beta	9606	Homo sapiens	PPPY	0.00624132	4	2	0.818182	1	3
SMURF2_WW_3_Q9HAU4_298_330	Q9HAU4	WW domain	298	330	2	0.11	QPPPYDHLFEVALLKT	mut	Q92574.P613L	600	615	Q92574	TSC1	Hamartin	9606	Homo sapiens	PPPY	0.0205996	17	1	1	0	3
SMURF2_WW_3_Q9HAU4_298_330	Q9HAU4	WW domain	298	330	3	0.11	QPPPYDHLFEVALPKT	wt		600	615	Q92574	TSC1	Hamartin	9606	Homo sapiens	PPPY	0.473491	152	3	0.94474	0	6
SMURF2_WW_3_Q9HAU4_298_330	Q9HAU4	WW domain	298	330	2	0.7	VPPSYSSQPYHSTHPS	mut	Q93074.Q1974H	1964	1979	Q93074	MED12	Mediator of RNA polymerase II transcription subunit 12	9606	Homo sapiens	PPSY	0.0068535	5	2	0.940397	0	3
SMURF2_WW_3_Q9HAU4_298_330	Q9HAU4	WW domain	298	330	2	0.7	VPPSYSSQPYQSTHPS	wt		1964	1979	Q93074	MED12	Mediator of RNA polymerase II transcription subunit 12	9606	Homo sapiens	PPSY	0.0101009	30	3	0.925926	0	2
SMURF2_WW_3_Q9HAU4_298_330	Q9HAU4	WW domain	298	330	3	0.33	SHATPPPPYPTDASIV	wt		535	550	Q9H3D4	TP63	Tumor protein 63	9606	Homo sapiens	PPPY	0.637395	975	17	0.639943	0	6
SMURF2_WW_3_Q9HAU4_298_330	Q9HAU4	WW domain	298	330	2	0.33	SHATPPPPYPTDASTV	mut	Q9H3D4.I549T	535	550	Q9H3D4	TP63	Tumor protein 63	9606	Homo sapiens	PPPY	0.0203429	20	19	0.702249	0	5
SMURF2_WW_3_Q9HAU4_298_330	Q9HAU4	WW domain	298	330	3	0.0023	STTSPPSYASVTKPDK	mut	Q15858.D1959A	1951	1966	Q9NY46	SCN3A	Sodium channel protein type 3 subunit alpha	9606	Homo sapiens	PPSY	3.4998	1828	14	0.699724	0	6
SMURF2_WW_3_Q9HAU4_298_330	Q9HAU4	WW domain	298	330	3	0.0023	STTSPPSYDSVTKPDK	wt		1951	1966	Q9NY46	SCN3A	Sodium channel protein type 3 subunit alpha	9606	Homo sapiens	PPSY	0.0956149	84	3	0.710942	0	4
SNX27_PDZ__Q96L92_40_141	Q96L92	PDZ domain	40	141	2	0.24	LQETSLSVELSNLGTV	mut	P38398.Q155E	147	162	P38398	BRCA1	Breast cancer type 1 susceptibility protein	9606	Homo sapiens	ETSL	0.00255836	4	2	0.928571	0	2
SNX27_PDZ__Q96L92_40_141	Q96L92	PDZ domain	40	141	2	0.04	DLDLTVQETSLQGPVG	mut	P41180.G1031S	1022	1037	P41180	CASR	Extracellular calcium-sensing receptor	9606	Homo sapiens	ETGL	0.0104871	15	1	1	0	4
SNX27_PDZ__Q96L92_40_141	Q96L92	PDZ domain	40	141	2	0.54	VTVETHPVQETNFHVA	mut	Q13627.T588N	577	592	Q13627	DYRK1A	Dual specificity tyrosine-phosphorylation-regulated kinase 1A	9606	Homo sapiens	ETTF	0.00938478	15	11	0.97359	1	1
SNX27_PDZ__Q96L92_40_141	Q96L92	PDZ domain	40	141	3	0.3	VTVETHPVQETTFHVA	wt		577	592	Q13627	DYRK1A	Dual specificity tyrosine-phosphorylation-regulated kinase 1A	9606	Homo sapiens	ETTF	0.00341778	6	2	0.997986	1	2
SNX27_PDZ__Q96L92_40_141	Q96L92	PDZ domain	40	141	2	0.33	THPVQETTFHVAPQQN	wt		581	596	Q13627	DYRK1A	Dual specificity tyrosine-phosphorylation-regulated kinase 1A	9606	Homo sapiens	ETTF	0.0265406	77	8	0.997712	1	1
SNX27_PDZ__Q96L92_40_141	Q96L92	PDZ domain	40	141	2	0.14	QNSPWKETSLDHPYEK	wt		320	335	Q3KP66	INAVA	Innate immunity activator protein	9606	Homo sapiens	ETSL	0.0117582	6	2	0.997059	0	3
SNX27_PDZ__Q96L92_40_141	Q96L92	PDZ domain	40	141	2	0.34	HWTINKEIKETEFKGI	wt		786	801	Q8N157	AHI1	Jouberin	9606	Homo sapiens	ETEF	0.0063797	22	1	1	0	2
SNX27_PDZ__Q96L92_40_141	Q96L92	PDZ domain	40	141	3	0.97	EQLLENAAISETSFSS	mut	Q9C0F0.S603L	600	615	Q9C0F0	ASXL3	Putative Polycomb group protein ASXL3	9606	Homo sapiens	ETSF	49.9922	44185	7	0.999896	0	6
SNX27_PDZ__Q96L92_40_141	Q96L92	PDZ domain	40	141	3	0.97	EQLSENAAISETSFSS	wt		600	615	Q9C0F0	ASXL3	Putative Polycomb group protein ASXL3	9606	Homo sapiens	ETSF	49.1924	47645	4	0.988931	0	6
SNX9_SH3_1_Q9Y5X1_3_61	Q9Y5X1	SH3 domain	3	61	2	0.82	TDGPALHLRIPPQPGA	mut	O14686.R2099G	2097	2112	O14686	KMT2D	Histone-lysine N-methyltransferase 2D	9606	Homo sapiens		1.55981	950	1	1	0	6
SNX9_SH3_1_Q9Y5X1_3_61	Q9Y5X1	SH3 domain	3	61	2	0.82	TDRPALHLRIPPQPGA	wt		2097	2112	O14686	KMT2D	Histone-lysine N-methyltransferase 2D	9606	Homo sapiens		1.77917	655	2	0.999191	0	6
SNX9_SH3_1_Q9Y5X1_3_61	Q9Y5X1	SH3 domain	3	61	2	0.26	KGRNPPAVPKALVPPP	mut	O43918.K114N	111	126	O43918	AIRE	Autoimmune regulator	9606	Homo sapiens		0.0697312	98	1	1	0	5
SNX9_SH3_1_Q9Y5X1_3_61	Q9Y5X1	SH3 domain	3	61	2	0.086	PTAALYMGRQPPPPPP	mut	P52945.P33T	32	47	P52945	PDX1	Pancreas/duodenum homeobox protein 1	9606	Homo sapiens		0.110008	49	2	0.860806	0	6
SNX9_SH3_1_Q9Y5X1_3_61	Q9Y5X1	SH3 domain	3	61	2	0.084	PPAALYMGRQPPPPPP	wt		32	47	P52945	PDX1	Pancreas/duodenum homeobox protein 1	9606	Homo sapiens		16.0532	12983	5	0.996028	0	6
SNX9_SH3_1_Q9Y5X1_3_61	Q9Y5X1	SH3 domain	3	61	3	NA	HMSDAQRVAPKPPQMS	mut	Q13586.R530C	526	541	Q13586	STIM1	Stromal interaction molecule 1	9606	Homo sapiens		0.468074	347	1	1	2	6
SNX9_SH3_1_Q9Y5X1_3_61	Q9Y5X1	SH3 domain	3	61	2	0.23	HMSDRQRVAPKPPQMS	wt		526	541	Q13586	STIM1	Stromal interaction molecule 1	9606	Homo sapiens		0.00756028	10	1	1	1	3
SNX9_SH3_1_Q9Y5X1_3_61	Q9Y5X1	SH3 domain	3	61	3	0.002	GQRVAPKPPQMSRAAD	mut	Q13586.R530G	530	545	Q13586	STIM1	Stromal interaction molecule 1	9606	Homo sapiens		52.2742	83519	12	0.99864	2	6
SNX9_SH3_1_Q9Y5X1_3_61	Q9Y5X1	SH3 domain	3	61	2	0.002	RQRVAPKPPQMSRAAD	wt		530	545	Q13586	STIM1	Stromal interaction molecule 1	9606	Homo sapiens		0.0422008	78	1	1	1	6
SNX9_SH3_1_Q9Y5X1_3_61	Q9Y5X1	SH3 domain	3	61	2	0.14	SSNISQASRSPPMLPV	wt		599	614	Q15858	SCN9A	Sodium channel protein type 9 subunit alpha	9606	Homo sapiens		0.00222664	3	1	1	1	2
SNX9_SH3_1_Q9Y5X1_3_61	Q9Y5X1	SH3 domain	3	61	2	0.074	PPAAVAIWHRDAPRAS	mut	Q9H2D6.G1019W	1012	1027	Q9H2D6	TRIOBP	TRIO and F-actin-binding protein	9606	Homo sapiens		0.004087	5	1	1	1	3
SNX9_SH3_1_Q9Y5X1_3_61	Q9Y5X1	SH3 domain	3	61	2	0.011	LEGAAPPIPPRLHSED	wt		725	740	Q9NRI5	DISC1	Disrupted in schizophrenia 1 protein	9606	Homo sapiens		24.1704	18510	17	0.99918	0	6
SNX9_SH3_1_Q9Y5X1_3_61	Q9Y5X1	SH3 domain	3	61	2	0.011	LEGAAPPIPPRLHSKD	mut	Q9NRI5.E739K	725	740	Q9NRI5	DISC1	Disrupted in schizophrenia 1 protein	9606	Homo sapiens		2.0625	965	2	0.99989	0	6
SPOP_MATH__O43791_19_176	O43791	MATH domain	19	176	2	0.15	ALSPGVSTSGISISQG	mut	O14497.S668I	656	671	O14497	ARID1A	AT-rich interactive domain-containing protein 1A	9606	Homo sapiens		1.81579	1528	1	1	0	6
SPOP_MATH__O43791_19_176	O43791	MATH domain	19	176	2	0.15	ALSPGVSTSGISSSQG	wt		656	671	O14497	ARID1A	AT-rich interactive domain-containing protein 1A	9606	Homo sapiens		9.23017	5063	3	0.999603	0	6
SPOP_MATH__O43791_19_176	O43791	MATH domain	19	176	3	0.51	LQPAHGLSASPTVSSS	mut	P20823.R583G	578	593	P20823	HNF1A	Hepatocyte nuclear factor 1-alpha	9606	Homo sapiens		0.0858552	88	1	1	2	4
SPOP_MATH__O43791_19_176	O43791	MATH domain	19	176	3	0.23	LQPAHRLSASPTVSSS	wt		578	593	P20823	HNF1A	Hepatocyte nuclear factor 1-alpha	9606	Homo sapiens		0.192651	208	1	1	2	3
SPOP_MATH__O43791_19_176	O43791	MATH domain	19	176	3	0.3	VSSSSLVLYQSSDSSN	wt		590	605	P20823	HNF1A	Hepatocyte nuclear factor 1-alpha	9606	Homo sapiens		0.220393	245	2	0.995671	2	4
SPOP_MATH__O43791_19_176	O43791	MATH domain	19	176	2	0.19	LTVRNPNIVSSSSDTR	wt		554	569	P23945	FSHR	Follicle-stimulating hormone receptor	9606	Homo sapiens		22.414	85866	5	0.999921	0	6
SPOP_MATH__O43791_19_176	O43791	MATH domain	19	176	2	0.19	LTVRNPNIVSSSSNTR	mut	P23945.D567N	554	569	P23945	FSHR	Follicle-stimulating hormone receptor	9606	Homo sapiens		0.264057	196	2	0.996546	0	5
SPOP_MATH__O43791_19_176	O43791	MATH domain	19	176	2	0.33	NATELQIDSASSSEQI	mut	P38398.E649Q	635	650	P38398	BRCA1	Breast cancer type 1 susceptibility protein	9606	Homo sapiens		1.81866	1994	2	0.999357	0	3
SPOP_MATH__O43791_19_176	O43791	MATH domain	19	176	2	0.42	NINEVGSSTNEVGSSI	wt		1043	1058	P38398	BRCA1	Breast cancer type 1 susceptibility protein	9606	Homo sapiens		0.00525815	21	1	1	1	3
SPOP_MATH__O43791_19_176	O43791	MATH domain	19	176	2	0.35	NSWNSLVLADSHGDII	mut	P43694.D425N	425	440	P43694	GATA4	Transcription factor GATA-4	9606	Homo sapiens		0.00452067	6	1	1	1	2
SPOP_MATH__O43791_19_176	O43791	MATH domain	19	176	2	0.32	SVSLKLEESKATSSSN	wt		1978	1993	P46100	ATRX	Transcriptional regulator ATRX	9606	Homo sapiens		0.136297	146	26	0.230556	0	2
SPOP_MATH__O43791_19_176	O43791	MATH domain	19	176	2	0.28	ADSTVVMEEGSPGEVP	mut	P49815.A1297T	1294	1309	P49815	TSC2	Tuberin	9606	Homo sapiens		0.24527	464	1	1	0	5
SPOP_MATH__O43791_19_176	O43791	MATH domain	19	176	2	0.096	TVAELVEAHTNFGFQP	wt		577	592	P51168	SCNN1B	Amiloride-sensitive sodium channel subunit beta	9606	Homo sapiens		0.324113	339	39	0.214638	0	5
SPOP_MATH__O43791_19_176	O43791	MATH domain	19	176	3	0.23	ADSLWWGTITSTTIGY	mut	P56696.L281S	271	286	P56696	KCNQ4	Potassium voltage-gated channel subfamily KQT member 4	9606	Homo sapiens		0.0526395	48	3	0.956044	1	3
SPOP_MATH__O43791_19_176	O43791	MATH domain	19	176	2	0.33	GTITSTTIGYGDKTPH	mut	P56696.L281S	277	292	P56696	KCNQ4	Potassium voltage-gated channel subfamily KQT member 4	9606	Homo sapiens		16.441	59880	3	0.999859	1	1
SPOP_MATH__O43791_19_176	O43791	MATH domain	19	176	3	0.22	YNASVSVPDSSGPEHI	mut	P61978.R86H	72	87	P61978	HNRNPK	Heterogeneous nuclear ribonucleoprotein K	9606	Homo sapiens		2.63608	3036	1	1	3	5	32905556
SPOP_MATH__O43791_19_176	O43791	MATH domain	19	176	2	0.22	YNASVSVPDSSGPERI	wt		72	87	P61978	HNRNPK	Heterogeneous nuclear ribonucleoprotein K	9606	Homo sapiens		0.00513948	5	2	0.818182	1	2	32905556
SPOP_MATH__O43791_19_176	O43791	MATH domain	19	176	3	0.35	VSVPDSSDPERILSIS	mut	P61978.G83D	76	91	P61978	HNRNPK	Heterogeneous nuclear ribonucleoprotein K	9606	Homo sapiens		0.0702231	49	1	1	2	3	32905556
SPOP_MATH__O43791_19_176	O43791	MATH domain	19	176	3	0.32	VSVPDSSGPERILSIS	wt		76	91	P61978	HNRNPK	Heterogeneous nuclear ribonucleoprotein K	9606	Homo sapiens		1.58058	2070	2	0.999387	1	3	32905556
SPOP_MATH__O43791_19_176	O43791	MATH domain	19	176	2	0.14	EVTTTTTTITEKHKLN	wt		819	834	Q01484	ANK2	Ankyrin-2	9606	Homo sapiens		1.22849	782	2	0.992054	0	4
SPOP_MATH__O43791_19_176	O43791	MATH domain	19	176	2	0.33	HLSTSTTVSSSGAQNS	wt		64	79	Q7Z3K3	POGZ	Pogo transposable element with ZNF domain	9606	Homo sapiens		13.1052	14882	2	0.999777	2	1
SPOP_MATH__O43791_19_176	O43791	MATH domain	19	176	3	0.37	SGPESSVKVTSSIPVF	mut	Q7Z3K3.M358V	352	367	Q7Z3K3	POGZ	Pogo transposable element with ZNF domain	9606	Homo sapiens		0.104084	69	1	1	1	3
SPOP_MATH__O43791_19_176	O43791	MATH domain	19	176	2	0.16	SSMKVTSSIPVFDLQD	wt		356	371	Q7Z3K3	POGZ	Pogo transposable element with ZNF domain	9606	Homo sapiens		0.00367308	4	1	1	2	3
SPOP_MATH__O43791_19_176	O43791	MATH domain	19	176	3	0.16	SSVKVTSSIPVFDLQD	mut	Q7Z3K3.M358V	356	371	Q7Z3K3	POGZ	Pogo transposable element with ZNF domain	9606	Homo sapiens		0.216877	213	2	0.995402	1	4
SPOP_MATH__O43791_19_176	O43791	MATH domain	19	176	2	0.33	LELSVVAKEVKKAPVI	wt		1159	1174	Q86TC9	MYPN	Myopalladin	9606	Homo sapiens		0.111659	232	2	0.991837	0	2
SPOP_MATH__O43791_19_176	O43791	MATH domain	19	176	2	0.2	IVEKRESGTTAWQLVN	wt		29704	29719	Q8WZ42	TTN	Titin	9606	Homo sapiens		0.394068	389	9	0.478457	0	4
SPOP_MATH__O43791_19_176	O43791	MATH domain	19	176	3	0.32	EEDGVSSTSPMEVLDR	mut	Q92574.P641S	636	651	Q92574	TSC1	Hamartin	9606	Homo sapiens		6.1112	12043	2	0.99986	1	4
SPOP_MATH__O43791_19_176	O43791	MATH domain	19	176	2	0.25	VTSSVLPDSWAALALA	mut	Q92908.R585L	580	595	Q92908	GATA6	Transcription factor GATA-6	9606	Homo sapiens		0.323192	256	7	0.809339	0	5
SPOP_MATH__O43791_19_176	O43791	MATH domain	19	176	2	0.26	QLSPIQLPQSSSGNTI	mut	Q9NSC2.P317S	315	330	Q9NSC2	SALL1	Sal-like protein 1	9606	Homo sapiens		0.0759732	80	1	1	0	4
Src_SH3__P12931_87_144	P12931	SH3 domain	87	144	3	0.035	STTAPPVQTPLPVIPH	wt		90	105	O75112	LDB3	LIM domain-binding protein 3	9606	Homo sapiens		0.00825776	8	1	1	1	4
Src_SH3__P12931_87_144	P12931	SH3 domain	87	144	3	0.32	TPLPVIPHQKDPALDT	wt		98	113	O75112	LDB3	LIM domain-binding protein 3	9606	Homo sapiens		0.0772498	62	1	1	1	2
Src_SH3__P12931_87_144	P12931	SH3 domain	87	144	4	0.0032	FLPPTPLEPSPTLPDL	mut	O75923.P134L	133	148	O75923	DYSF	Dysferlin	9606	Homo sapiens		0.627659	380	34	0.849203	1	6
Src_SH3__P12931_87_144	P12931	SH3 domain	87	144	2	0.045	QVIEGRQLPEVNIKPV	mut	O75923.G234E	225	240	O75923	DYSF	Dysferlin	9606	Homo sapiens		1.26751	355	2	0.99935	0	6
Src_SH3__P12931_87_144	P12931	SH3 domain	87	144	3	0.0042	SVPAPLPSPPAGTLTA	wt		680	695	O95180	CACNA1H	Voltage-dependent T-type calcium channel subunit alpha-1H	9606	Homo sapiens		0.0670061	54	14	0.523973	2	5
Src_SH3__P12931_87_144	P12931	SH3 domain	87	144	2	0.0021	PLPSPPAGTLTAELKS	wt		684	699	O95180	CACNA1H	Voltage-dependent T-type calcium channel subunit alpha-1H	9606	Homo sapiens		0.0245746	13	1	1	2	5
Src_SH3__P12931_87_144	P12931	SH3 domain	87	144	3	0.18	SLTLPPIPAGISNMAV	mut	P10070.S1555P	1550	1565	P10070	GLI2	Zinc finger protein GLI2	9606	Homo sapiens		3.79763	1454	4	0.997962	1	5
Src_SH3__P12931_87_144	P12931	SH3 domain	87	144	2	0.18	SLTLPSIPAGISNMAV	wt		1550	1565	P10070	GLI2	Zinc finger protein GLI2	9606	Homo sapiens		0.00201727	3	2	0.384615	1	2
Src_SH3__P12931_87_144	P12931	SH3 domain	87	144	3	0.23	KPPPLPRSNTVASFFS	mut	P49815.S1276F	1262	1277	P49815	TSC2	Tuberin	9606	Homo sapiens		0.493827	663	1	1	0	6
Src_SH3__P12931_87_144	P12931	SH3 domain	87	144	3	0.23	KPPPLPRSNTVASFSS	wt		1262	1277	P49815	TSC2	Tuberin	9606	Homo sapiens		3.17761	4521	4	0.9988	0	6
Src_SH3__P12931_87_144	P12931	SH3 domain	87	144	4	0.19	SPKAPVPLFPPLPPPP	mut	P51608.L383F	375	390	P51608	MECP2	Methyl-CpG-binding protein 2	9606	Homo sapiens		0.0550674	34	1	1	1	4
Src_SH3__P12931_87_144	P12931	SH3 domain	87	144	2	0.33	FPPLPPPPPEPESSED	mut	P51608.L383F	383	398	P51608	MECP2	Methyl-CpG-binding protein 2	9606	Homo sapiens		0.00516049	6	5	0.372093	1	1
Src_SH3__P12931_87_144	P12931	SH3 domain	87	144	3	0.049	SNQEDTGYKFRVLPQP	mut	P54278.C560Y	553	568	P54278	PMS2	Mismatch repair endonuclease PMS2	9606	Homo sapiens		0.0535976	34	1	1	1	4
Src_SH3__P12931_87_144	P12931	SH3 domain	87	144	2	0.15	DTGYKFRVLPQPTNLA	mut	P54278.C560Y	557	572	P54278	PMS2	Mismatch repair endonuclease PMS2	9606	Homo sapiens		0.00149821	2	1	1	1	2
Src_SH3__P12931_87_144	P12931	SH3 domain	87	144	2	0.15	QQPPPPPPPAQQPPQT	mut	P55316.P82Q	72	87	P55316	FOXG1	Forkhead box protein G1	9606	Homo sapiens		0.0137191	18	3	0.818182	0	2
Src_SH3__P12931_87_144	P12931	SH3 domain	87	144	2	NA	LNNSWPLPQPPSPMPA	mut	P58012.Y215C	200	215	P58012	FOXL2	Forkhead box protein L2	9606	Homo sapiens		0.00172016	2	1	1	1	1
Src_SH3__P12931_87_144	P12931	SH3 domain	87	144	4	NA	WPLPQPPSPMPAASAQ	mut	P58012.Y215C	204	219	P58012	FOXL2	Forkhead box protein L2	9606	Homo sapiens		0.572628	274	2	0.945626	1	6
Src_SH3__P12931_87_144	P12931	SH3 domain	87	144	2	NA	WPLPQPPSPMPYAAAQ	mut	P58012.S217C	204	219	P58012	FOXL2	Forkhead box protein L2	9606	Homo sapiens		0	0	1	1	1	0
Src_SH3__P12931_87_144	P12931	SH3 domain	87	144	2	NA	AGDSRGRQYQELPRAP	mut	Q12809.W1001C	1001	1016	Q12809	KCNH2	Potassium voltage-gated channel subfamily H member 2	9606	Homo sapiens		0.108628	141	1	1	0	3
Src_SH3__P12931_87_144	P12931	SH3 domain	87	144	2	1	FKLETEPPMGVPPPPP	mut	Q13285.G123E	118	133	Q13285	NR5A1	Steroidogenic factor 1	9606	Homo sapiens		0	0	3	0.999344	4	0
Src_SH3__P12931_87_144	P12931	SH3 domain	87	144	2	0.33	FKLETGPPMGVLPPPP	mut	Q13285.P129L	118	133	Q13285	NR5A1	Steroidogenic factor 1	9606	Homo sapiens		0.00155082	2	1	1	2	1
Src_SH3__P12931_87_144	P12931	SH3 domain	87	144	4	0.55	MGVLPPPPPAPDYVLP	mut	Q13285.P129L	126	141	Q13285	NR5A1	Steroidogenic factor 1	9606	Homo sapiens	APDYV	0.163337	179	6	0.997509	4	5
Src_SH3__P12931_87_144	P12931	SH3 domain	87	144	4	0.55	MGVPPPPPPAPDYVLP	wt		126	141	Q13285	NR5A1	Steroidogenic factor 1	9606	Homo sapiens	APDYV	0.102523	56	12	0.999136	2	4
Src_SH3__P12931_87_144	P12931	SH3 domain	87	144	2	0.76	PLPPPAPDYVLPPSLH	mut	Q13285.P131L	130	145	Q13285	NR5A1	Steroidogenic factor 1	9606	Homo sapiens	APDYV	0.00172016	2	7	0.98695	4	1
Src_SH3__P12931_87_144	P12931	SH3 domain	87	144	2	0.76	PPPPPAPDYVLPPSLH	wt		130	145	Q13285	NR5A1	Steroidogenic factor 1	9606	Homo sapiens	APDYV	0.00271297	3	9	0.831719	2	1
Src_SH3__P12931_87_144	P12931	SH3 domain	87	144	3	0.23	PPPPLPPQQHQPAQPG	mut	Q14003.Q41H	32	47	Q14003	KCNC3	Potassium voltage-gated channel subfamily C member 3	9606	Homo sapiens		0.208063	139	3	0.993277	0	2
Src_SH3__P12931_87_144	P12931	SH3 domain	87	144	3	0.23	PPPPLPPQQQQPAQPG	wt		32	47	Q14003	KCNC3	Potassium voltage-gated channel subfamily C member 3	9606	Homo sapiens		0.921539	466	7	0.307219	0	5
Src_SH3__P12931_87_144	P12931	SH3 domain	87	144	3	NA	EGVPLISLPAVPQGGS	mut	Q5T011.R1839C	1830	1845	Q5T011	SZT2	KICSTOR complex protein SZT2	9606	Homo sapiens		0.0648523	49	1	1	1	4
Src_SH3__P12931_87_144	P12931	SH3 domain	87	144	2	0.12	SLPELPLQTQDAADGE	mut	Q6UB99.K2146Q	2137	2152	Q6UB99	ANKRD11	Ankyrin repeat domain-containing protein 11	9606	Homo sapiens		0.140457	141	2	0.964179	0	4	15184363
Src_SH3__P12931_87_144	P12931	SH3 domain	87	144	2	0.068	SLPELPLQTKDAADGE	wt		2137	2152	Q6UB99	ANKRD11	Ankyrin repeat domain-containing protein 11	9606	Homo sapiens		0.873473	1421	4	0.99181	0	5	15184363
Src_SH3__P12931_87_144	P12931	SH3 domain	87	144	3	0.27	VLPSLPAIPPTNAMGL	wt		833	848	Q86TC9	MYPN	Myopalladin	9606	Homo sapiens		0.675851	549	2	0.99791	1	5
Src_SH3__P12931_87_144	P12931	SH3 domain	87	144	2	0.27	VLPSLPAITPTNAMGL	mut	Q86TC9.P841T	833	848	Q86TC9	MYPN	Myopalladin	9606	Homo sapiens		0.00232089	3	3	0.6	1	2
Src_SH3__P12931_87_144	P12931	SH3 domain	87	144	3	0.27	DPLPPPPLPLQPPFGL	mut	Q8N4S9.P59L	44	59	Q8N4S9	MARVELD2	MARVEL domain-containing protein 2	9606	Homo sapiens		2.2102	1260	5	0.999767	0	6
Src_SH3__P12931_87_144	P12931	SH3 domain	87	144	3	0.27	DPLPPPPLPLQPPFGP	wt		44	59	Q8N4S9	MARVELD2	MARVEL domain-containing protein 2	9606	Homo sapiens		0.672451	409	2	0.999843	0	6
Src_SH3__P12931_87_144	P12931	SH3 domain	87	144	4	0.061	YPPLPPRWLEVINITK	mut	Q8WZ42.S15012L	15009	15024	Q8WZ42	TTN	Titin	9606	Homo sapiens		0.072763	39	5	0.97836	1	6
Src_SH3__P12931_87_144	P12931	SH3 domain	87	144	3	0.73	EPPLPPGRVTLADVTR	mut	Q8WZ42.V26232A	26221	26236	Q8WZ42	TTN	Titin	9606	Homo sapiens		0.0584033	78	1	1	0	4
Src_SH3__P12931_87_144	P12931	SH3 domain	87	144	2	0.73	EPPLPPGRVTLVDVTR	wt		26221	26236	Q8WZ42	TTN	Titin	9606	Homo sapiens		0.0433457	21	1	1	0	5
Src_SH3__P12931_87_144	P12931	SH3 domain	87	144	2	0.38	QLPKVPEMKLPKMPEM	wt		658	673	Q9BXM0	PRX	Periaxin	9606	Homo sapiens		0.00865262	5	1	1	0	4
Src_SH3__P12931_87_144	P12931	SH3 domain	87	144	2	0.38	QLPKVPEMKLPKMPEV	mut	Q9BXM0.M673V	658	673	Q9BXM0	PRX	Periaxin	9606	Homo sapiens		0.00446667	3	1	1	0	3
Src_SH3__P12931_87_144	P12931	SH3 domain	87	144	3	0.36	PPPPPRGKVTLYEHNN	mut	Q9NRG9.Q15K	8	23	Q9NRG9	AAAS	Aladin	9606	Homo sapiens		1.45501	1238	2	0.972902	0	6
Src_SH3__P12931_87_144	P12931	SH3 domain	87	144	3	0.36	PPPPPRGQVTLYEHNN	wt		8	23	Q9NRG9	AAAS	Aladin	9606	Homo sapiens		2.50503	1495	13	0.997934	0	6
Src_SH3__P12931_87_144	P12931	SH3 domain	87	144	2	0.029	LEGAAPPIPPRLHSED	wt		725	740	Q9NRI5	DISC1	Disrupted in schizophrenia 1 protein	9606	Homo sapiens		0.0910486	36	17	0.99918	0	5
Src_SH3__P12931_87_144	P12931	SH3 domain	87	144	3	0.17	PFVPGGPPPITLPTAP	mut	Q9P2R6.P1049L	1038	1053	Q9P2R6	RERE	Arginine-glutamic acid dipeptide repeats protein	9606	Homo sapiens		0.908568	637	4	0.979213	0	3
Src_SH3__P12931_87_144	P12931	SH3 domain	87	144	3	1.1e-09	PPPPLPPREPFAPSLG	mut	Q9UQB3.P224L	220	235	Q9UQB3	CTNND2	Catenin delta-2	9606	Homo sapiens		70.4827	27955	27	0.824724	0	6
Src_SH3__P12931_87_144	P12931	SH3 domain	87	144	3	1.1e-09	PPPPPPPREPFAPSLG	wt		220	235	Q9UQB3	CTNND2	Catenin delta-2	9606	Homo sapiens		0.940477	805	6	0.98277	0	6
Src_SH3__P12931_87_144	P12931	SH3 domain	87	144	3	0.041	ADPYRQLPYAPSVESP	mut	Q9UQB3.Q507P	500	515	Q9UQB3	CTNND2	Catenin delta-2	9606	Homo sapiens		0.0681664	56	1	1	1	4
Src_SH3__P12931_87_144	P12931	SH3 domain	87	144	2	0.079	RQLPYAPSVESPYSKS	mut	Q9UQB3.Q507P	504	519	Q9UQB3	CTNND2	Catenin delta-2	9606	Homo sapiens		0.0233943	28	2	0.940299	1	3
Src_SH3__P12931_87_144	P12931	SH3 domain	87	144	2	0.33	RIDDEIPPPLPVWTPE	mut	Q9Y2R2.R620W	608	623	Q9Y2R2	PTPN22	Tyrosine-protein phosphatase non-receptor type 22	9606	Homo sapiens		0.000940026	2	1	1	1	1
Src_SH3__P12931_87_144	P12931	SH3 domain	87	144	4	0.055	EIPPPLPVRTPESFIV	wt		612	627	Q9Y2R2	PTPN22	Tyrosine-protein phosphatase non-receptor type 22	9606	Homo sapiens		5.15621	4781	5	0.93152	1	6
Src_SH3__P12931_87_144	P12931	SH3 domain	87	144	3	0.055	EIPPPLPVWTPESFIV	mut	Q9Y2R2.R620W	612	627	Q9Y2R2	PTPN22	Tyrosine-protein phosphatase non-receptor type 22	9606	Homo sapiens		0.0276262	16	1	1	1	3
SUMO1_SUMO__P63165_1_101	P63165	Ubiquitin-2 like Rad60 SUMO-like	1	101	2	0.33	LWWVLITLTTIGYGDK	mut	O43526.G271V	268	283	O43526	KCNQ2	Potassium voltage-gated channel subfamily KQT member 2	9606	Homo sapiens		0.232779	22	4	0.211864	1	1
SUMO1_SUMO__P63165_1_101	P63165	Ubiquitin-2 like Rad60 SUMO-like	1	101	2	0.33	NATALLEQERSERPRA	mut	O76024.S32L	28	43	O76024	WFS1	Wolframin	9606	Homo sapiens		2.87952	3308	16	0.568134	1	1
SUMO1_SUMO__P63165_1_101	P63165	Ubiquitin-2 like Rad60 SUMO-like	1	101	2	0.13	DLRGQVAKLEAALGEA	wt		164	179	P02545	LMNA	Prelamin-A/C	9606	Homo sapiens		0.207488	145	17	0.220961	0	2	19596686;21098080
SUMO1_SUMO__P63165_1_101	P63165	Ubiquitin-2 like Rad60 SUMO-like	1	101	2	0.33	LEGEEETLRLSPSPTS	mut	P02545.R386T	380	395	P02545	LMNA	Prelamin-A/C	9606	Homo sapiens		0.193499	130	2	0.964789	1	1	19596686;21098080
SUMO1_SUMO__P63165_1_101	P63165	Ubiquitin-2 like Rad60 SUMO-like	1	101	2	0.25	IIEGDLERTEERAELA	wt		172	187	P06753	TPM3	Tropomyosin alpha-3 chain	9606	Homo sapiens		0.109528	27	1	1	0	2
SUMO1_SUMO__P63165_1_101	P63165	Ubiquitin-2 like Rad60 SUMO-like	1	101	2	0.21	VVEEINGNNYVYIDLT	mut	P10721.P573L	559	574	P10721	KIT	Mast/stem cell growth factor receptor Kit	9606	Homo sapiens		25.8234	78561	4	0.999928	0	2
SUMO1_SUMO__P63165_1_101	P63165	Ubiquitin-2 like Rad60 SUMO-like	1	101	2	0.33	TLMSVPQYLPRPANPD	mut	P12830.R796Q	790	805	P12830	CDH1	Cadherin-1	9606	Homo sapiens		0.203764	59	3	0.867647	1	1
SUMO1_SUMO__P63165_1_101	P63165	Ubiquitin-2 like Rad60 SUMO-like	1	101	2	0.33	AAARNAELLLQAKHEA	mut	P14136.R276L	267	282	P14136	GFAP	Glial fibrillary acidic protein	9606	Homo sapiens		0.128849	181	4	0.913242	1	1
SUMO1_SUMO__P63165_1_101	P63165	Ubiquitin-2 like Rad60 SUMO-like	1	101	2	0.33	LFSTNLDWLVSKLDWL	mut	P21817.R552W	538	553	P21817	RYR1	Ryanodine receptor 1	9606	Homo sapiens		13.9252	17040	15	0.597134	1	1
SUMO1_SUMO__P63165_1_101	P63165	Ubiquitin-2 like Rad60 SUMO-like	1	101	2	0.33	TLAAPAPGAPSPPATL	mut	P41225.V53L	52	67	P41225	SOX3	Transcription factor SOX-3	9606	Homo sapiens		0.103421	69	8	0.40884	1	1	17549794
SUMO1_SUMO__P63165_1_101	P63165	Ubiquitin-2 like Rad60 SUMO-like	1	101	2	0.33	WGVVTVTTIGYGDNVP	mut	P51787.K318N	305	320	P51787	KCNQ1	Potassium voltage-gated channel subfamily KQT member 1	9606	Homo sapiens		0.117446	79	5	0.212821	1	1
SUMO1_SUMO__P63165_1_101	P63165	Ubiquitin-2 like Rad60 SUMO-like	1	101	2	0.33	RDSKVEVIELQDMEAE	mut	Q13635.V1435M	1423	1438	Q13635	PTCH1	Protein patched homolog 1	9606	Homo sapiens		0.0656191	19	1	1	1	1
SUMO1_SUMO__P63165_1_101	P63165	Ubiquitin-2 like Rad60 SUMO-like	1	101	2	0.33	LQDVEAEERPRGSSSN	wt		1432	1447	Q13635	PTCH1	Protein patched homolog 1	9606	Homo sapiens		0.0621862	15	3	0.708333	1	1
SUMO1_SUMO__P63165_1_101	P63165	Ubiquitin-2 like Rad60 SUMO-like	1	101	2	0.33	DIEDDIIYIQDFTVPG	mut	Q15831.T363I	355	370	Q15831	STK11	Serine/threonine-protein kinase STK11	9606	Homo sapiens		1.87557	192	1	1	1	1
SUMO1_SUMO__P63165_1_101	P63165	Ubiquitin-2 like Rad60 SUMO-like	1	101	2	0.33	TRDELRAKALHIPFPV	wt		455	470	Q16236	NFE2L2	Nuclear factor erythroid 2-related factor 2	9606	Homo sapiens		0.145073	24	4	0.803922	0	2	23543742;22942279
SUMO1_SUMO__P63165_1_101	P63165	Ubiquitin-2 like Rad60 SUMO-like	1	101	2	0.24	QAQHLVAQPRAATIQQ	mut	Q86TC9.V410A	400	415	Q86TC9	MYPN	Myopalladin	9606	Homo sapiens		0.144137	50	4	0.818182	0	2
SUMO1_SUMO__P63165_1_101	P63165	Ubiquitin-2 like Rad60 SUMO-like	1	101	2	0.17	KPRKRRLPEESGGRHL	mut	Q96T37.Q638K	638	653	Q96T37	RBM15	RNA-binding protein 15	9606	Homo sapiens		0.0538567	25	4	0.430556	0	2	19596686
SUMO1_SUMO__P63165_1_101	P63165	Ubiquitin-2 like Rad60 SUMO-like	1	101	2	0.3	TVWSTDTGEAVYRSRD	wt		4	19	Q9NXB0	MKS1	Meckel syndrome type 1 protein	9606	Homo sapiens		0.109509	29	5	0.22449	0	3
SUMO1_SUMO__P63165_1_101	P63165	Ubiquitin-2 like Rad60 SUMO-like	1	101	3	0.31	DENGEVFFVDHINKRT	mut	Q9NZC7.Q72E	68	83	Q9NZC7	WWOX	WW domain-containing oxidoreductase	9606	Homo sapiens		1.52505	426	2	0.993878	1	3
SUMO1_SUMO__P63165_1_101	P63165	Ubiquitin-2 like Rad60 SUMO-like	1	101	2	0.31	DEGRRQHYRDELVAGS	wt		116	131	Q9UI46	DNAI1	Dynein intermediate chain 1, axonemal	9606	Homo sapiens		0.166268	39	8	0.541176	0	2
SUMO1_SUMO__P63165_1_101	P63165	Ubiquitin-2 like Rad60 SUMO-like	1	101	2	0.33	VLPNAVLPPSLDHVYV	mut	Q9UMN6.A1541V	1526	1541	Q9UMN6	KMT2B	Histone-lysine N-methyltransferase 2B	9606	Homo sapiens		0.414436	120	5	0.576923	1	1
[truncated: 351 more rows]

## Sheet: B-peptide_region
bait	bait_accession	prey_accession	region_ini	region_end	region	trimmed_region_ini	trimmed_region_end	trimmed_region	mutations	interactions(PubMedID)	PPI_in_Benz_et_al.2022
[truncated: 1,317 more rows]

[truncated: 2 more sheets: C-bait_domain-prey_protein, D-bait-prey]
