# Supplementary material for: Proteome-scale characterisation of motif-based interactome rewiring by disease mutations
Source: Mol Syst Biol. 2024 Jul 15;20(9):1025–48. doi: 10.1038/s44320-024-00055-4 (PMC11369174; doi:10.1038/s44320-024-00055-4)
Supplement: Supplementary file 6 — Dataset EV4 [file 44320_2024_55_MOESM6_ESM.xlsx]

## Sheet: Legend
Dataset EV4: GO Term analysis for shared function, localisation and process.

## Sheet: GO Terms
bait	Hit (wt version)	ProteinAcc	GeneName	ProteinName	Max confidence	GO Colocalisation score	GO Colocalisation best	GO Function score	GO Function best	GO Process score	GO Process best	Clears the p-vale cut-off? (p<0.001)
ABL1_SH3__P00519_60_121	280-AEPCLPGPACPAFSAH-295	A0A0B4J2F2	SIK1B	Probable serine/threonine-protein kinase SIK1B	1	0.0595	cytoplasm	0.000116	magnesium ion binding	0.0017	protein phosphorylation	no
ABL1_SH3__P00519_60_121	717-NGSLVPVPPTTPAPGV-732	B1AK53	ESPN	Espin	2	0.0025	neuron projection	4.19e-05	SH3 domain binding	0.000174	actin filament organization	no
ABL1_SH3__P00519_60_121	246-PLQATAGPSYPRPVIP-261	O00330	PDHX	Pyruvate dehydrogenase protein X component, mitochondrial	1	0.004	mitochondrion	0.0121	transferase activity	0.0083	phosphate-containing compound metabolic process	no
ABL1_SH3__P00519_60_121	696-SPSPVGSPASVAQSRS-711	O14497	ARID1A	AT-rich interactive domain-containing protein 1A	0	0.0336	nucleoplasm	0.000159	transcription coactivator activity	1.3e-05	neural tube closure	no
ABL1_SH3__P00519_60_121	881-PLFPPPGEPSLSPLLG-896	O14686	KMT2D	Histone-lysine N-methyltransferase 2D	3	0.0336	nucleoplasm	0.000159	transcription coactivator activity	1.77e-05	developmental cell growth	no
ABL1_SH3__P00519_60_121	38-IPWKHATRHSPQQEEE-53	O14896	IRF6	Interferon regulatory factor 6	0	0.0336	nucleoplasm	0.0059	sequence-specific double-stranded DNA binding	5.16e-05	cell cycle arrest	no
ABL1_SH3__P00519_60_121	375-LDSSEPRFSPPPSPPG-390	O15287	FANCG	Fanconi anemia group G protein	2	0.0017	nucleolus	0.0149	DNA binding	0.000619	DNA repair	no
ABL1_SH3__P00519_60_121	379-EPRFSPPPSPPGPCMP-394	O15287	FANCG	Fanconi anemia group G protein	4	0.0017	nucleolus	0.0149	DNA binding	0.000619	DNA repair	no
ABL1_SH3__P00519_60_121	707-APPVQCPPSTSWQPQS-722	O43526	KCNQ2	Potassium voltage-gated channel subfamily KQT member 2	1	0.0707	protein-containing complex	0.0024	cytoskeletal protein binding	0.000577	regulation of ion transmembrane transport	no
ABL1_SH3__P00519_60_121	238-FEVSSKPCRKVRETLA-253	O60663	LMX1B	LIM homeobox transcription factor 1-beta	0	0.0659	nucleus	0.0059	sequence-specific double-stranded DNA binding	0.0032	positive regulation of transcription by RNA polymerase II	no
ABL1_SH3__P00519_60_121	68-PPSPSFSAPSPGSGSE-83	O75444	MAF	Transcription factor Maf	1	0.0595	cytoplasm	0.0059	sequence-specific double-stranded DNA binding	0.00022	epithelial cell differentiation	no
ABL1_SH3__P00519_60_121	129-AVPLFPPPTPLEPSPT-144	O75923	DYSF	Dysferlin	1	0.0065	plasma membrane bounded cell projection	0.0024	cytoskeletal protein binding	1.53e-05	negative regulation of protein ubiquitination	no
ABL1_SH3__P00519_60_121	666-DKQEAVDRCERTYQQH-681	O94986	CEP152	Centrosomal protein of 152 kDa	0	0.0173	intracellular non-membrane-bounded organelle	0.0011	protein kinase binding	0.000877	regulation of mitotic cell cycle	no
ABL1_SH3__P00519_60_121	68-DGMGYGDYPKLPDRSQ-83	O95169	NDUFB8	NADH dehydrogenase [ubiquinone] 1 beta subcomplex subunit 8, mitochondrial	0	0.0282	organelle membrane	0.0763	catalytic activity	0.013	cellular component assembly	no
ABL1_SH3__P00519_60_121	278-CKRERDARVKRKLRGP-293	O95947	TBX6	T-box transcription factor TBX6	0	0.8197	cellular anatomical entity	0.0059	sequence-specific double-stranded DNA binding	0.000591	regulation of cell development	no
ABL1_SH3__P00519_60_121	29-TVELQGVVPRGVNLQE-44	P00488	F13A1	Coagulation factor XIII A chain	0	0.8197	cellular anatomical entity	0.0114	catalytic activity, acting on a protein	0.0071	vesicle-mediated transport	no
ABL1_SH3__P00519_60_121	826-PVYQKTTEDEVHICHN-841	P01130	LDLR	Low-density lipoprotein receptor	0	0.0282	organelle membrane	0.0036	protein-containing complex binding	0.000336	regulation of supramolecular fiber organization	no
ABL1_SH3__P00519_60_121	44-VYIDRVRSLETENAGL-59	P02545	LMNA	Prelamin-A/C	0	0.000214	nuclear membrane	0.132	protein binding	6.22e-06	regulation of cell aging	no
ABL1_SH3__P00519_60_121	176-LGEAKKQLQDEMLRRV-191	P02545	LMNA	Prelamin-A/C	0	0.000214	nuclear membrane	0.132	protein binding	6.22e-06	regulation of cell aging	no
ABL1_SH3__P00519_60_121	391-SKDHIIETANMSYTNA-406	P03915	MT-ND5	NADH-ubiquinone oxidoreductase chain 5	0	0.0025	neuron projection	0.0763	catalytic activity	3.16e-05	response to hydrogen peroxide	no
ABL1_SH3__P00519_60_121	262-NVHMVSTTLPVDSRMI-277	P04049	RAF1	RAF proto-oncogene serine/threonine-protein kinase	0	0.0015	nuclear body	0.000801	protein kinase activity	4.59e-06	thymus development	no
ABL1_SH3__P00519_60_121	633-DINACTLTTSPRLPVF-648	P04049	RAF1	RAF proto-oncogene serine/threonine-protein kinase	0	0.0015	nuclear body	0.000801	protein kinase activity	4.59e-06	thymus development	no
ABL1_SH3__P00519_60_121	16-QETFSDLWKLLPENNV-31	P04637	TP53	Cellular tumor antigen p53	0	0.000214	nuclear membrane	0.0012	protein domain specific binding	3.38e-06	T cell proliferation	no
ABL1_SH3__P00519_60_121	68-EAAPPVAPAPAAPTPA-83	P04637	TP53	Cellular tumor antigen p53	2	0.000214	nuclear membrane	0.0012	protein domain specific binding	3.38e-06	T cell proliferation	no
ABL1_SH3__P00519_60_121	72-PVAPAPAAPTPAAPAP-87	P04637	TP53	Cellular tumor antigen p53	4	0.000214	nuclear membrane	0.0012	protein domain specific binding	3.38e-06	T cell proliferation	no
ABL1_SH3__P00519_60_121	222-QRRSNPPSRKGSGFGH-237	P08034	GJB1	Gap junction beta-1 protein	0	0.0282	organelle membrane	0.6121	molecular_function	0.0014	system development	no
ABL1_SH3__P00519_60_121	670-CQPIFLNVLEAIEPGV-685	P10275	AR	Androgen receptor	0	0.0015	nuclear body	0.0012	protein domain specific binding	2.85e-06	positive regulation of morphogenesis of an epithelium	no
ABL1_SH3__P00519_60_121	1193-LRKKHADSVAELGEQI-1208	P11055	MYH3	Myosin-3	0	0.066	cytosol	0.0001	actin filament binding	0.000298	actin cytoskeleton organization	no
ABL1_SH3__P00519_60_121	204-PPPSYPSPKPATDPGL-219	P11161	EGR2	E3 SUMO-protein ligase EGR2	3	0.0336	nucleoplasm	0.0012	protein domain specific binding	1.19e-05	glial cell differentiation	no
ABL1_SH3__P00519_60_121	1196-LRKKHADSVAELGEQI-1211	P12882	MYH1	Myosin-1	0	0.0173	intracellular non-membrane-bounded organelle	0.0001	actin filament binding	0.0056	system process	no
ABL1_SH3__P00519_60_121	1192-LRKKHADSVAELGEQI-1207	P12883	MYH7	Myosin-7	0	0.0173	intracellular non-membrane-bounded organelle	0.0001	actin filament binding	0.000436	actin filament-based process	no
ABL1_SH3__P00519_60_121	149-KQPPSNPPPRPPAEAR-164	P13498	CYBA	Cytochrome b-245 light chain	3	0.0282	organelle membrane	4.19e-05	SH3 domain binding	0.000108	cellular response to oxidative stress	no
ABL1_SH3__P00519_60_121	1194-LRKKHADSVAELGEQI-1209	P13533	MYH6	Myosin-6	0	0.0173	intracellular non-membrane-bounded organelle	0.0001	actin filament binding	0.000263	regulation of developmental growth	no
ABL1_SH3__P00519_60_121	255-EWYRSKFADLTDAAAR-270	P14136	GFAP	Glial fibrillary acidic protein	0	0.002	cytoskeleton	0.132	protein binding	0.000296	regulation of autophagy	no
ABL1_SH3__P00519_60_121	841-DFPPPPPDLEQLRLTD-856	P18206	VCL	Vinculin	1	0.002	cytoskeleton	0.000488	actin binding	1.06e-05	regulation of cell-substrate junction assembly	no
ABL1_SH3__P00519_60_121	186-REVGDWRKNIDALSGM-201	P19429	TNNI3	Troponin I, cardiac muscle	0	0.0173	intracellular non-membrane-bounded organelle	0.0001	actin filament binding	0.000245	negative regulation of hydrolase activity	no
ABL1_SH3__P00519_60_121	1-MVSKLSQLQTELLAAL-16	P20823	HNF1A	Hepatocyte nuclear factor 1-alpha	0	0.0595	cytoplasm	0.0059	sequence-specific double-stranded DNA binding	0.000147	gland development	no
ABL1_SH3__P00519_60_121	341-LPMQPPVPSQTSSYSC-356	P26367	PAX6	Paired box protein Pax-6	3	0.0336	nucleoplasm	0.0011	protein kinase binding	7.73e-05	positive regulation of binding	no
ABL1_SH3__P00519_60_121	148-SPRFSPPPARRLSPPA-163	P28360	MSX1	Homeobox protein MSX-1	3	0.0336	nucleoplasm	0.0059	sequence-specific double-stranded DNA binding	2.13e-05	regulation of BMP signaling pathway	yes
ABL1_SH3__P00519_60_121	907-EENQGKNESNIKPVQT-922	P38398	BRCA1	Breast cancer type 1 susceptibility protein	0	0.0015	nuclear body	0.000159	transcription coactivator activity	1.23e-05	intrinsic apoptotic signaling pathway in response to DNA damage	no
ABL1_SH3__P00519_60_121	1103-CKHPEIKKQEYEEVVQ-1118	P38398	BRCA1	Breast cancer type 1 susceptibility protein	0	0.0015	nuclear body	0.000159	transcription coactivator activity	1.23e-05	intrinsic apoptotic signaling pathway in response to DNA damage	no
ABL1_SH3__P00519_60_121	39-ERRGLQEHQRGRTLTM-54	P39210	MPV17	Protein Mpv17	0	0.004	mitochondrion	0.6121	molecular_function	3.27e-05	cellular response to reactive oxygen species	no
ABL1_SH3__P00519_60_121	377-GSPSDAPHAHHPLHPH-392	P41235	HNF4A	Hepatocyte nuclear factor 4-alpha	0	0.0336	nucleoplasm	0.003	transition metal ion binding	0.00022	epithelial cell differentiation	no
ABL1_SH3__P00519_60_121	32-CSTPGLDPERHERLRE-47	P42898	MTHFR	Methylenetetrahydrofolate reductase	0	0.066	cytosol	0.0036	protein-containing complex binding	1.3e-05	neural tube closure	no
ABL1_SH3__P00519_60_121	136-RIERRRAERAEQQRIR-151	P45379	TNNT2	Troponin T, cardiac muscle	0	0.0173	intracellular non-membrane-bounded organelle	0.000488	actin binding	0.000245	negative regulation of hydrolase activity	no
ABL1_SH3__P00519_60_121	2186-GKGCLLDSSGMLSPVD-2201	P46531	NOTCH1	Neurogenic locus notch homolog protein 1	0	0.0282	organelle membrane	0.000159	transcription coactivator activity	4.62e-07	astrocyte differentiation	no
ABL1_SH3__P00519_60_121	1782-AEPTPGYEVGQRKRLI-1797	P49815	TSC2	Tuberin	0	0.0012	perinuclear region of cytoplasm	0.0127	enzyme binding	1.3e-05	neural tube closure	no
ABL1_SH3__P00519_60_121	28-YPPPPSMPPIGLDNVA-43	P50995	ANXA11	Annexin A11	3	0.0173	intracellular non-membrane-bounded organelle	0.0036	protein-containing complex binding	0.000649	response to inorganic substance	no
ABL1_SH3__P00519_60_121	613-PGTPPPNYDSLRLQPL-628	P51168	SCNN1B	Amiloride-sensitive sodium channel subunit beta	1	0.0282	organelle membrane	0.0012	protein domain specific binding	0.000336	cellular response to organic cyclic compound	no
ABL1_SH3__P00519_60_121	893-LTQVLNTHYVAPRRLL-908	P51532	SMARCA4	Transcription activator BRG1	0	0.0017	nucleolus	0.000159	transcription coactivator activity	8.65e-05	positive regulation of Wnt signaling pathway	no
ABL1_SH3__P00519_60_121	1103-LTPSQKAEITELSTIL-1118	P51587	BRCA2	Breast cancer type 2 susceptibility protein	0	0.0336	nucleoplasm	9.51e-05	protein C-terminus binding	1.23e-05	intrinsic apoptotic signaling pathway in response to DNA damage	no
ABL1_SH3__P00519_60_121	1290-CQLILQNNIEMTTGTF-1305	P51587	BRCA2	Breast cancer type 2 susceptibility protein	0	0.0336	nucleoplasm	9.51e-05	protein C-terminus binding	1.23e-05	intrinsic apoptotic signaling pathway in response to DNA damage	no
ABL1_SH3__P00519_60_121	295-SVQETVLPIKKRKTRE-310	P51608	MECP2	Methyl-CpG-binding protein 2	0	0.000144	postsynapse	0.000558	transcription coregulator activity	6.48e-06	regulation of microtubule polymerization	no
ABL1_SH3__P00519_60_121	587-TIGARLNRVEDKVTQL-602	P51787	KCNQ1	Potassium voltage-gated channel subfamily KQT member 1	1	0.0282	organelle membrane	0.0011	protein kinase binding	2.29e-07	circulatory system development	no
ABL1_SH3__P00519_60_121	24-PAPEFSASPPACLYMG-39	P52945	PDX1	Pancreas/duodenum homeobox protein 1	1	0.0015	nuclear body	0.0036	protein-containing complex binding	4.81e-06	negative regulation of epithelial cell apoptotic process	no
ABL1_SH3__P00519_60_121	52-KPEAYAGPEAAAPGLP-67	P52952	NKX2-5	Homeobox protein Nkx-2.5	1	0.0595	cytoplasm	0.0059	sequence-specific double-stranded DNA binding	2.68e-06	spleen development	yes
ABL1_SH3__P00519_60_121	56-YAGPEAAAPGLPELRA-71	P52952	NKX2-5	Homeobox protein Nkx-2.5	3	0.0595	cytoplasm	0.0059	sequence-specific double-stranded DNA binding	2.68e-06	spleen development	yes
ABL1_SH3__P00519_60_121	211-PPPPARRIAVPVLVRD-226	P52952	NKX2-5	Homeobox protein Nkx-2.5	1	0.0595	cytoplasm	0.0059	sequence-specific double-stranded DNA binding	2.68e-06	spleen development	no
ABL1_SH3__P00519_60_121	272-AAYPAGPSPAQPATAA-287	P52952	NKX2-5	Homeobox protein Nkx-2.5	1	0.0595	cytoplasm	0.0059	sequence-specific double-stranded DNA binding	2.68e-06	spleen development	no
ABL1_SH3__P00519_60_121	72-QQPPPPPPPAPQPPQT-87	P55316	FOXG1	Forkhead box protein G1	3	0.0336	nucleoplasm	0.0059	sequence-specific double-stranded DNA binding	0.0042	animal organ development	no
ABL1_SH3__P00519_60_121	280-AEPCLPGPACPAFSAH-295	P57059	SIK1	Serine/threonine-protein kinase SIK1	1	0.0595	cytoplasm	0.000116	magnesium ion binding	4.73e-05	regulation of muscle cell differentiation	no
ABL1_SH3__P00519_60_121	330-SKGKRGGHSSVSTESE-345	P61073	CXCR4	C-X-C chemokine receptor type 4	0	6.22e-06	cell leading edge	0.000488	actin binding	6.06e-05	positive regulation of angiogenesis	no
ABL1_SH3__P00519_60_121	119-GVGEFEAGISKNGQTR-134	P68104	EEF1A1	Elongation factor 1-alpha 1	0	0.0017	nucleolus	0.0011	protein kinase binding	0.000296	regulation of autophagy	no
ABL1_SH3__P00519_60_121	1354-HVQALLVKRFQHTIRS-1369	P78363	ABCA4	Retinal-specific phospholipid-transporting ATPase ABCA4	0	0.1637	membrane	0.0055	ATP binding	0.0021	nervous system process	no
ABL1_SH3__P00519_60_121	3450-EDGFSLASPYSPAKSF-3465	P98161	PKD1	Polycystin-1	0	0.0065	plasma membrane bounded cell projection	0.0012	protein domain specific binding	1.86e-05	positive regulation of protein binding	no
ABL1_SH3__P00519_60_121	1-MCTTLFLLSTLAMLWR-16	Q00LT1	PRCD	Photoreceptor disk component PRCD	0	0.0282	organelle membrane	0.132	protein binding	0.0021	nervous system process	no
ABL1_SH3__P00519_60_121	1580-SSRSERGLVEEEWVIV-1595	Q01484	ANK2	Ankyrin-2	0	0.002	cytoskeleton	0.0011	protein kinase binding	6.74e-06	membrane depolarization	no
ABL1_SH3__P00519_60_121	3736-SATALFPQTHKEQVQQ-3751	Q01484	ANK2	Ankyrin-2	0	0.002	cytoskeleton	0.0011	protein kinase binding	6.74e-06	membrane depolarization	no
ABL1_SH3__P00519_60_121	20-LQTSVPSGLAELVAGK-35	Q04671	OCA2	P protein	0	0.0282	organelle membrane	0.6121	molecular_function	0.00052	cell population proliferation	no
ABL1_SH3__P00519_60_121	329-SQRTPTTHAMSPRLRH-344	Q04844	CHRNE	Acetylcholine receptor subunit epsilon	0	0.0025	neuron projection	0.6121	molecular_function	0.000441	regulation of membrane potential	no
ABL1_SH3__P00519_60_121	8-MLSVFNSDDYSPAVQE-23	Q05066	SRY	Sex-determining region Y protein	1	0.0015	nuclear body	0.0059	sequence-specific double-stranded DNA binding	0.0032	positive regulation of transcription by RNA polymerase II	no
ABL1_SH3__P00519_60_121	500-RMYSERRITVLYSLVQ-515	Q05086	UBE3A	Ubiquitin-protein ligase E3A	0	0.066	cytosol	0.000159	transcription coactivator activity	3.16e-05	response to hydrogen peroxide	no
ABL1_SH3__P00519_60_121	119-GVGEFEAGISKNGQTR-134	Q05639	EEF1A2	Elongation factor 1-alpha 2	0	0.000314	neuronal cell body	0.0011	protein kinase binding	0.000296	regulation of autophagy	no
ABL1_SH3__P00519_60_121	548-SLADQTSGDQSPLPPC-563	Q06124	PTPN11	Tyrosine-protein phosphatase non-receptor type 11	0	0.004	mitochondrion	4.81e-06	phosphotyrosine residue binding	1.42e-07	Bergmann glial cell differentiation	no
ABL1_SH3__P00519_60_121	212-VPSSRKSTPPSSAIDI-227	Q08289	CACNB2	Voltage-dependent L-type calcium channel subunit beta-2	0	0.0707	protein-containing complex	0.0001	actin filament binding	6.74e-06	membrane depolarization	no
ABL1_SH3__P00519_60_121	2221-PQQQQRMQHHMQQMQQ-2236	Q09472	EP300	Histone acetyltransferase p300	0	0.0173	intracellular non-membrane-bounded organelle	9.51e-05	protein C-terminus binding	1.23e-05	intrinsic apoptotic signaling pathway in response to DNA damage	no
ABL1_SH3__P00519_60_121	137-MVGSPAHDTNHRGPPT-152	Q12809	KCNH2	Potassium voltage-gated channel subfamily H member 2	1	0.0012	perinuclear region of cytoplasm	0.0012	protein domain specific binding	6.74e-06	membrane depolarization	no
ABL1_SH3__P00519_60_121	288-ADSAPPPPAPSAPPPH-303	Q12948	FOXC1	Forkhead box protein C1	2	0.0336	nucleoplasm	0.0059	sequence-specific double-stranded DNA binding	1.45e-05	regulation of hematopoietic stem cell differentiation	no
ABL1_SH3__P00519_60_121	118-FKLETGPPMGVPPPPP-133	Q13285	NR5A1	Steroidogenic factor 1	4	0.0336	nucleoplasm	0.003	transition metal ion binding	0.000147	gland development	yes
ABL1_SH3__P00519_60_121	122-TGPPMGVPPPPPPAPD-137	Q13285	NR5A1	Steroidogenic factor 1	4	0.0336	nucleoplasm	0.003	transition metal ion binding	0.000147	gland development	yes
ABL1_SH3__P00519_60_121	126-MGVPPPPPPAPDYVLP-141	Q13285	NR5A1	Steroidogenic factor 1	4	0.0336	nucleoplasm	0.003	transition metal ion binding	0.000147	gland development	yes
ABL1_SH3__P00519_60_121	518-VNPMSTAMQNERNLSH-533	Q13873	BMPR2	Bone morphogenetic protein receptor type-2	0	0.000314	neuronal cell body	0.000801	protein kinase activity	2.13e-05	regulation of BMP signaling pathway	no
ABL1_SH3__P00519_60_121	28-PESPPPPPLPPQQQQP-43	Q14003	KCNC3	Potassium voltage-gated channel subfamily C member 3	2	0.000314	neuronal cell body	0.6121	molecular_function	0.000577	regulation of ion transmembrane transport	no
ABL1_SH3__P00519_60_121	36-LPPQQQQPAQPGPAAS-51	Q14003	KCNC3	Potassium voltage-gated channel subfamily C member 3	3	0.000314	neuronal cell body	0.6121	molecular_function	0.000577	regulation of ion transmembrane transport	no
ABL1_SH3__P00519_60_121	1095-QQISAMRLHISQLQHE-1110	Q14203	DCTN1	Dynactin subunit 1	0	0.000314	neuronal cell body	0.0011	protein kinase binding	6.48e-06	regulation of microtubule polymerization	no
ABL1_SH3__P00519_60_121	432-GLLRRVSSTWTTTTSA-447	Q14432	PDE3A	cGMP-inhibited 3',5'-cyclic phosphodiesterase A	1	0.066	cytosol	0.0443	metal ion binding	0.000211	positive regulation of cell development	no
ABL1_SH3__P00519_60_121	454-DTVSRSSLEMSPLAPV-469	Q14524	SCN5A	Sodium channel protein type 5 subunit alpha	0	0.0012	perinuclear region of cytoplasm	0.0012	protein domain specific binding	6.74e-06	membrane depolarization	no
ABL1_SH3__P00519_60_121	510-SLTRGLSRTSMKPRSS-525	Q14524	SCN5A	Sodium channel protein type 5 subunit alpha	0	0.0012	perinuclear region of cytoplasm	0.0012	protein domain specific binding	6.74e-06	membrane depolarization	no
ABL1_SH3__P00519_60_121	562-LVPWPLRRTSAQGQPS-577	Q14524	SCN5A	Sodium channel protein type 5 subunit alpha	0	0.0012	perinuclear region of cytoplasm	0.0012	protein domain specific binding	6.74e-06	membrane depolarization	no
ABL1_SH3__P00519_60_121	337-AFQYGVTDLRGMLKRL-352	Q14896	MYBPC3	Myosin-binding protein C, cardiac-type	0	0.0173	intracellular non-membrane-bounded organelle	0.000488	actin binding	0.000376	regulation of actin filament-based process	no
ABL1_SH3__P00519_60_121	2143-QQNKRPRTRITDDQLR-2158	Q15911	ZFHX3	Zinc finger homeobox protein 3	0	0.0015	nuclear body	0.003	transition metal ion binding	5.16e-05	cell cycle arrest	no
ABL1_SH3__P00519_60_121	239-GPPIIPPPPPICPDSL-254	Q16637	SMN1	Survival motor neuron protein	3	0.0015	nuclear body	0.0384	nucleic acid binding	0.0014	system development	yes
ABL1_SH3__P00519_60_121	84-PVSPREPSSSPSPLAP-99	Q5TD94	RSPH4A	Radial spoke head protein 4 homolog A	1	0.0017	nucleolus	1		0.00014	regulation of microtubule-based process	no
ABL1_SH3__P00519_60_121	119-GVGEFEAGISKNGQTR-134	Q5VTE0	EEF1A1P5	Putative elongation factor 1-alpha-like 3	0	0.0595	cytoplasm	0.0083	purine ribonucleoside triphosphate binding	0.0237	cellular protein metabolic process	no
ABL1_SH3__P00519_60_121	1082-LRAKVAQLQTDYDALK-1097	Q66GS9	CEP135	Centrosomal protein of 135 kDa	0	0.0173	intracellular non-membrane-bounded organelle	9.51e-05	protein C-terminus binding	0.000691	positive regulation of cellular component biogenesis	no
ABL1_SH3__P00519_60_121	72-TPLPPPSPPPTASDRG-87	Q6ZMT1	STAC2	SH3 and cysteine-rich domain-containing protein 2	2	0.066	cytosol	0.0443	metal ion binding	1.26e-05	positive regulation of calcium ion transmembrane transport	no
ABL1_SH3__P00519_60_121	100-VQQGGQPLILTQNPAP-115	Q7Z3K3	POGZ	Pogo transposable element with ZNF domain	0	0.0336	nucleoplasm	0.0149	DNA binding	0.000381	chromosome organization	no
ABL1_SH3__P00519_60_121	716-NDLGVDEAGIDQDGVF-731	Q7Z3V4	UBE3B	Ubiquitin-protein ligase E3B	0	1		0.0114	catalytic activity, acting on a protein	0.007	cellular catabolic process	no
ABL1_SH3__P00519_60_121	240-NVNVEMNAAPGVDLTV-255	Q7Z3Y8	KRT27	Keratin, type I cytoskeletal 27	0	0.066	cytosol	0.6121	molecular_function	0.0049	anatomical structure morphogenesis	no
ABL1_SH3__P00519_60_121	235-NVNVEMNAAPGVDLTV-250	Q7Z3Z0	KRT25	Keratin, type I cytoskeletal 25	0	0.066	cytosol	0.132	protein binding	0.000522	supramolecular fiber organization	no
ABL1_SH3__P00519_60_121	2963-SLPEGVDPSFLAALPD-2978	Q7Z6Z7	HUWE1	E3 ubiquitin-protein ligase HUWE1	0	0.0282	organelle membrane	0.0114	catalytic activity, acting on a protein	0.000106	regulation of protein ubiquitination	no
ABL1_SH3__P00519_60_121	705-QTSLSAPAIPQNLPFP-720	Q86UL8	MAGI2	Membrane-associated guanylate kinase, WW and PDZ domain-containing protein 2	0	0.000469	dendrite	0.0067	signaling receptor binding	3.1e-05	regulation of establishment of planar polarity	no
ABL1_SH3__P00519_60_121	20-EPSRSNGSMVRHSSSP-35	Q86XR8	CEP57	Centrosomal protein of 57 kDa	1	0.066	cytosol	0.0024	cytoskeletal protein binding	0.000629	transmembrane receptor protein tyrosine kinase signaling pathway	no
ABL1_SH3__P00519_60_121	28-MVRHSSSPYVVYPSDK-43	Q86XR8	CEP57	Centrosomal protein of 57 kDa	1	0.066	cytosol	0.0024	cytoskeletal protein binding	0.000629	transmembrane receptor protein tyrosine kinase signaling pathway	no
ABL1_SH3__P00519_60_121	996-GESTDTASDFEGHLTE-1011	Q8IXJ9	ASXL1	Polycomb group protein ASXL1	0	0.0336	nucleoplasm	0.000159	transcription coactivator activity	4.59e-06	thymus development	no
ABL1_SH3__P00519_60_121	44-DPLPPPPLPLQPPFGP-59	Q8N4S9	MARVELD2	MARVEL domain-containing protein 2	4	0.0595	cytoplasm	1		0.0021	nervous system process	no
ABL1_SH3__P00519_60_121	48-PPPLPLQPPFGPDFYS-63	Q8N4S9	MARVELD2	MARVEL domain-containing protein 2	4	0.0595	cytoplasm	1		0.0021	nervous system process	no
ABL1_SH3__P00519_60_121	488-AVMSRLPHHSESRQEH-503	Q8N4S9	MARVELD2	MARVEL domain-containing protein 2	0	0.0595	cytoplasm	1		0.0021	nervous system process	no
ABL1_SH3__P00519_60_121	207-NVPEEDGTRFHRQASK-222	Q8NBP7	PCSK9	Proprotein convertase subtilisin/kexin type 9	0	0.0012	perinuclear region of cytoplasm	0.0036	protein-containing complex binding	2.27e-05	positive regulation of neuron death	no
ABL1_SH3__P00519_60_121	1429-GIPPQMMGGPLQSSSS-1444	Q8NFD5	ARID1B	AT-rich interactive domain-containing protein 1B	0	0.0336	nucleoplasm	0.000159	transcription coactivator activity	0.000261	plasma membrane bounded cell projection assembly	no
ABL1_SH3__P00519_60_121	64-SSPSFCAPSPGTGGGG-79	Q8NHW3	MAFA	Transcription factor MafA	0	0.0659	nucleus	0.0059	sequence-specific double-stranded DNA binding	0.0046	response to oxygen-containing compound	no
ABL1_SH3__P00519_60_121	1713-SYREKPIVFYQQALPD-1728	Q8TCU4	ALMS1	Alstrom syndrome protein 1	0	0.0065	plasma membrane bounded cell projection	0.0024	cytoskeletal protein binding	2.03e-05	regulation of stress fiber assembly	no
ABL1_SH3__P00519_60_121	501-RLEKELKKVSDVAGET-516	Q8TD16	BICD2	Protein bicaudal D homolog 2	0	0.0595	cytoplasm	0.0024	cytoskeletal protein binding	4.94e-05	regulation of microtubule cytoskeleton organization	no
ABL1_SH3__P00519_60_121	549-PNRVMLDYYREGQGGA-564	Q8TD16	BICD2	Protein bicaudal D homolog 2	1	0.0595	cytoplasm	0.0024	cytoskeletal protein binding	4.94e-05	regulation of microtubule cytoskeleton organization	no
ABL1_SH3__P00519_60_121	214-FEVSSKPCRKVRETLA-229	Q8TE12	LMX1A	LIM homeobox transcription factor 1-alpha	0	0.0659	nucleus	0.0059	sequence-specific double-stranded DNA binding	0.000426	regulation of cell growth	no
ABL1_SH3__P00519_60_121	155-WVAHRKAQHLSATVAE-170	Q8TF50	ZNF526	Zinc finger protein 526	0	0.0659	nucleus	0.0059	sequence-specific double-stranded DNA binding	0.0146	regulation of transcription by RNA polymerase II	no
ABL1_SH3__P00519_60_121	264-YCPLSKVPPPPARPPP-279	Q8WY41	NANOS1	Nanos homolog 1	3	0.0012	perinuclear region of cytoplasm	0.003	transition metal ion binding	1.94e-05	epithelial cell migration	yes
ABL1_SH3__P00519_60_121	12-PASRPAAPSAHPPAHP-27	Q8WYQ3	CHCHD10	Coiled-coil-helix-coiled-coil-helix domain-containing protein 10, mitochondrial	3	0.004	mitochondrion	1		0.000441	regulation of membrane potential	no
ABL1_SH3__P00519_60_121	20-SAHPPAHPPPSAAAPA-35	Q8WYQ3	CHCHD10	Coiled-coil-helix-coiled-coil-helix domain-containing protein 10, mitochondrial	3	0.004	mitochondrion	1		0.000441	regulation of membrane potential	yes
ABL1_SH3__P00519_60_121	24-PAHPPPSAAAPAPAPS-39	Q8WYQ3	CHCHD10	Coiled-coil-helix-coiled-coil-helix domain-containing protein 10, mitochondrial	4	0.004	mitochondrion	1		0.000441	regulation of membrane potential	yes
ABL1_SH3__P00519_60_121	18599-CEYVFRVRAENKIGVG-18614	Q8WZ42	TTN	Titin	0	0.0173	intracellular non-membrane-bounded organelle	4.66e-05	protein tyrosine kinase activity	4.46e-05	DNA conformation change	no
ABL1_SH3__P00519_60_121	23292-ISDGGSRVIGYHLERK-23307	Q8WZ42	TTN	Titin	0	0.0173	intracellular non-membrane-bounded organelle	4.66e-05	protein tyrosine kinase activity	4.46e-05	DNA conformation change	no
ABL1_SH3__P00519_60_121	33052-ASPPSRSPPHFELSSL-33067	Q8WZ42	TTN	Titin	1	0.0173	intracellular non-membrane-bounded organelle	4.66e-05	protein tyrosine kinase activity	4.46e-05	DNA conformation change	no
ABL1_SH3__P00519_60_121	388-LGTPATSPPPAPLCHS-403	Q92574	TSC1	Hamartin	2	0.0012	perinuclear region of cytoplasm	0.0036	protein-containing complex binding	1.65e-06	positive regulation of focal adhesion assembly	no
ABL1_SH3__P00519_60_121	281-GPQQPQQFQGYGQQPT-296	Q92734	TFG	Protein TFG	0	0.0282	organelle membrane	0.132	protein binding	8.55e-05	positive regulation of I-kappaB kinase/NF-kappaB signaling	no
ABL1_SH3__P00519_60_121	399-CSVWEPPKRHRDGSAF-414	Q96AP0	ACD	Adrenocortical dysplasia protein homolog	0	0.0015	nuclear body	0.0036	protein-containing complex binding	7.73e-05	positive regulation of binding	no
ABL1_SH3__P00519_60_121	102-EAPALPFARPPAMSLP-117	Q96IS3	RAX2	Retina and anterior neural fold homeobox protein 2	1	0.8197	cellular anatomical entity	0.0059	sequence-specific double-stranded DNA binding	0.0021	nervous system process	no
ABL1_SH3__P00519_60_121	1451-GLPFACADPPQKTVPS-1466	Q96JG9	ZNF469	Zinc finger protein 469	0	0.0659	nucleus	0.0149	DNA binding	1		no
ABL1_SH3__P00519_60_121	129-ALSMETQKLGSVLSPE-144	Q96JM3	CHAMP1	Chromosome alignment-maintaining phosphoprotein 1	0	0.0015	nuclear body	0.0443	metal ion binding	0.0025	cell cycle process	no
ABL1_SH3__P00519_60_121	305-TVFWGEHFEFNNLPAV-320	Q96PV0	SYNGAP1	Ras/Rap GTPase-activating protein SynGAP	0	0.066	cytosol	4.19e-05	SH3 domain binding	8.65e-05	regulation of synaptic plasticity	no
ABL1_SH3__P00519_60_121	155-TPPGHSVPVPATELGS-170	Q96RJ3	TNFRSF13C	Tumor necrosis factor receptor superfamily member 13C	2	0.1637	membrane	0.6121	molecular_function	0.000266	regulation of T cell activation	no
ABL1_SH3__P00519_60_121	130-YSSQKSVEERSLRHPL-145	Q99959	PKP2	Plakophilin-2	0	0.0336	nucleoplasm	7.27e-06	protein kinase C binding	0.000197	positive regulation of ion transport	no
ABL1_SH3__P00519_60_121	268-VQSQWASTRGGHKERP-283	Q9BSI4	TINF2	TERF1-interacting nuclear factor 2	0	0.0015	nuclear body	0.0069	sequence-specific DNA binding	0.000381	chromosome organization	no
ABL1_SH3__P00519_60_121	403-LRSLATHTLHALTPLL-418	Q9BT04	FUZ	Protein fuzzy homolog	1	0.002	cytoskeleton	1		1.3e-05	neural tube closure	no
ABL1_SH3__P00519_60_121	163-TGAALIPPPGGTSLTS-178	Q9BU61	NDUFAF3	NADH dehydrogenase [ubiquinone] 1 alpha subcomplex assembly factor 3	0	0.0282	organelle membrane	1		0.013	cellular component assembly	no
ABL1_SH3__P00519_60_121	199-LLRLKDENYMIAMRLA-214	Q9BWT7	CARD10	Caspase recruitment domain-containing protein 10	0	0.0595	cytoplasm	0.0012	protein domain specific binding	3.57e-06	regulation of cell migration involved in sprouting angiogenesis	no
ABL1_SH3__P00519_60_121	106-RHFNYPSTPPSERNGT-121	Q9BX63	BRIP1	Fanconi anemia group J protein	0	0.000214	nuclear membrane	0.0055	ATP binding	0.000449	cellular response to organonitrogen compound	no
ABL1_SH3__P00519_60_121	166-CSAAVYEATMPTLPQN-181	Q9BXM7	PINK1	Serine/threonine-protein kinase PINK1, mitochondrial	0	0.000451	cell body	0.000116	magnesium ion binding	7.27e-06	regulation of ubiquitin-protein transferase activity	no
ABL1_SH3__P00519_60_121	1040-STSVSGGRNTGARTLA-1055	Q9C0F0	ASXL3	Putative Polycomb group protein ASXL3	0	0.0707	protein-containing complex	0.0067	signaling receptor binding	0.0032	positive regulation of transcription by RNA polymerase II	no
ABL1_SH3__P00519_60_121	155-TFDALSPSPAIPSNTD-170	Q9H3D4	TP63	Tumor protein 63	0	0.000469	dendrite	0.0012	protein domain specific binding	9.65e-07	negative regulation of cellular senescence	no
ABL1_SH3__P00519_60_121	749-LLVKAEPKSPRDALKV-764	Q9HAZ2	PRDM16	Histone-lysine N-methyltransferase PRDM16	0	0.0336	nucleoplasm	0.000159	transcription coactivator activity	4.19e-05	negative regulation of transmembrane receptor protein serine/threonine kinase signaling pathway	no
ABL1_SH3__P00519_60_121	119-DCTSSVTFLPFMSRLP-134	Q9NQ40	SLC52A3	Solute carrier family 52, riboflavin transporter, member 3	0	0.000214	nuclear membrane	0.6121	molecular_function	0.0021	nervous system process	no
ABL1_SH3__P00519_60_121	133-DYFEKQKAEWQTEPQE-148	Q9NQZ6	ZC4H2	Zinc finger C4H2 domain-containing protein	0	0.0595	cytoplasm	0.0443	metal ion binding	0.0014	system development	no
ABL1_SH3__P00519_60_121	189-TLRESNARLTTALQES-204	Q9NSB8	HOMER2	Homer protein homolog 2	0	0.000314	neuronal cell body	0.000488	actin binding	8.4e-06	regulation of interleukin-2 production	no
ABL1_SH3__P00519_60_121	469-CLSSRSLAWGSSAGRE-484	Q9NVR5	DNAAF2	Protein kintoun	0	0.0595	cytoplasm	1		0.0027	cell motility	no
ABL1_SH3__P00519_60_121	2158-SSAHIQDERVLEQAEG-2173	Q9P2D1	CHD7	Chromodomain-helicase-DNA-binding protein 7	0	0.0017	nucleolus	0.0055	ATP binding	1.41e-05	regulation of release of sequestered calcium ion into cytosol	no
ABL1_SH3__P00519_60_121	116-GAPMAQPPTPGVLMVH-131	Q9UJ55	MAGEL2	MAGE-like protein 2	1	0.066	cytosol	0.0114	catalytic activity, acting on a protein	9.22e-05	positive regulation of supramolecular fiber organization	no
ABL1_SH3__P00519_60_121	588-QAPKGQPPVPHEIPTS-603	Q9UJ55	MAGEL2	MAGE-like protein 2	2	0.066	cytosol	0.0114	catalytic activity, acting on a protein	9.22e-05	positive regulation of supramolecular fiber organization	no
ABL1_SH3__P00519_60_121	1198-LRKKHADSVAELGEQI-1213	Q9UKX2	MYH2	Myosin-2	0	0.0173	intracellular non-membrane-bounded organelle	0.0001	actin filament binding	4e-05	Fc-gamma receptor signaling pathway involved in phagocytosis	no
ABL1_SH3__P00519_60_121	473-RRIVGSATRYLQVLCM-488	Q9UM01	SLC7A7	Y+L amino acid transporter 1	1	0.1637	membrane	0.6121	molecular_function	0.0022	cell migration	no
ABL1_SH3__P00519_60_121	1123-GHGAFGEVYEGQVSGM-1138	Q9UM73	ALK	ALK tyrosine kinase receptor	0	0.0707	protein-containing complex	4.66e-05	protein tyrosine kinase activity	9.41e-05	protein autophosphorylation	no
ABL1_SH3__P00519_60_121	220-PPPPPPPREPFAPSLG-235	Q9UQB3	CTNND2	Catenin delta-2	1	0.000469	dendrite	0.132	protein binding	0.000352	regulation of Wnt signaling pathway	no
ABL1_SH3__P00519_60_121	198-ISDEEIERQLKALGVD-213	Q9UQN3	CHMP2B	Charged multivesicular body protein 2b	0	0.0282	organelle membrane	0.0012	protein domain specific binding	4.94e-05	regulation of microtubule cytoskeleton organization	no
ABL1_SH3__P00519_60_121	49-KACCLLTPPPPPLFPP-64	Q9Y215	COLQ	Acetylcholinesterase collagenic tail peptide	2	0.0707	protein-containing complex	0.0126	carbohydrate derivative binding	0.007	cellular catabolic process	no
ABL1_SH3__P00519_60_121	577-VCEGVSKLEESSKATP-592	Q9Y253	POLH	DNA polymerase eta	0	0.0336	nucleoplasm	4.06e-05	nucleotidyltransferase activity	0.000133	regulation of response to DNA damage stimulus	no
ABL1_SH3__P00519_60_121	612-EIPPPLPVRTPESFIV-627	Q9Y2R2	PTPN22	Tyrosine-protein phosphatase non-receptor type 22	2	0.0012	perinuclear region of cytoplasm	4.19e-05	SH3 domain binding	1.16e-05	positive regulation of interferon-gamma production	no
ABL1_SH3__P00519_60_121	673-ISFDLPRQGDMVLEKP-688	Q9Y4W6	AFG3L2	AFG3-like protein 2	0	0.004	mitochondrion	0.003	transition metal ion binding	0.000263	regulation of developmental growth	no
ABL1_SH3__P00519_60_121	1196-LRKKHADSVAELGEQI-1211	Q9Y623	MYH4	Myosin-4	0	0.0173	intracellular non-membrane-bounded organelle	0.0001	actin filament binding	0.000436	actin filament-based process	no
ABL1_SH3__P00519_60_121	392-PPDFCCPKCQYQAPDM-407	Q9Y6K9	IKBKG	NF-kappa-B essential modulator	2	0.0173	intracellular non-membrane-bounded organelle	0.0012	protein domain specific binding	7.91e-05	T cell receptor signaling pathway	no
AHNAK2_PDZ__Q8IVF2_108_193	270-MIISMDSSQIHSKDPR-285	O60733	PLA2G6	85/88 kDa calcium-independent phospholipase A2	0	0.0546	plasma membrane	1		0.279	regulation of cellular process	no
AHNAK2_PDZ__Q8IVF2_108_193	72-IAEQPVSEVETRVIAC-87	O75380	NDUFS6	NADH dehydrogenase [ubiquinone] iron-sulfur protein 6, mitochondrial	3	0.0282	organelle membrane	1		0.7029	biological_process	yes
AHNAK2_PDZ__Q8IVF2_108_193	76-PVSEVETRVIACDGGG-91	O75380	NDUFS6	NADH dehydrogenase [ubiquinone] iron-sulfur protein 6, mitochondrial	3	0.0282	organelle membrane	1		0.7029	biological_process	yes
AHNAK2_PDZ__Q8IVF2_108_193	64-PYPDDGMGYGDYPKLP-79	O95169	NDUFB8	NADH dehydrogenase [ubiquinone] 1 beta subcomplex subunit 8, mitochondrial	0	0.0282	organelle membrane	1		0.7029	biological_process	no
AHNAK2_PDZ__Q8IVF2_108_193	208-AAFPSKATFWWVSGLV-223	O95255	ABCC6	Multidrug resistance-associated protein 6	0	0.0282	organelle membrane	1		0.7029	biological_process	no
AHNAK2_PDZ__Q8IVF2_108_193	79-MFQLPTLNFSPEQVAS-94	O95343	SIX3	Homeobox protein SIX3	0	0.0659	nucleus	1		0.032	regulation of RNA metabolic process	no
AHNAK2_PDZ__Q8IVF2_108_193	211-AYVFTLLVSLYLHDNT-226	P00846	MT-ATP6	ATP synthase subunit a	0	0.0282	organelle membrane	1		0.7029	biological_process	no
AHNAK2_PDZ__Q8IVF2_108_193	48-DIWKKFELLPTPPLSP-63	P01106	MYC	Myc proto-oncogene protein	0	0.0659	nucleus	1		0.032	regulation of RNA metabolic process	no
AHNAK2_PDZ__Q8IVF2_108_193	222-SRMPVSSQHRYSTPHA-237	P04049	RAF1	RAF proto-oncogene serine/threonine-protein kinase	0	0.0282	organelle membrane	1		0.032	regulation of RNA metabolic process	no
AHNAK2_PDZ__Q8IVF2_108_193	48-DIWKKFELLPTPPLSP-63	P04198	MYCN	N-myc proto-oncogene protein	0	0.0659	nucleus	1		0.032	regulation of RNA metabolic process	no
AHNAK2_PDZ__Q8IVF2_108_193	20-SDLWKLLPENNVLSPL-35	P04637	TP53	Cellular tumor antigen p53	0	0.0282	organelle membrane	1		0.032	regulation of RNA metabolic process	no
AHNAK2_PDZ__Q8IVF2_108_193	532-WLSHYWMPKWINATDP-547	P08243	ASNS	Asparagine synthetase [glutamine-hydrolyzing]	0	0.066	cytosol	1		0.279	regulation of cellular process	no
AHNAK2_PDZ__Q8IVF2_108_193	953-HSVRINSVGSTASSSQ-968	P10721	KIT	Mast/stem cell growth factor receptor Kit	2	0.0546	plasma membrane	1		0.032	regulation of RNA metabolic process	no
AHNAK2_PDZ__Q8IVF2_108_193	1311-SSDWQHVSFEVDPTRL-1326	P21359	NF1	Neurofibromin	1	0.0595	cytoplasm	1		0.0557	regulation of gene expression	no
AHNAK2_PDZ__Q8IVF2_108_193	1281-PSWIIKDDAEVERLTC-1296	P51531	SMARCA2	Probable global transcription activator SNF2L2	2	0.0659	nucleus	1		0.032	regulation of RNA metabolic process	no
AHNAK2_PDZ__Q8IVF2_108_193	1344-PSWIIKDDAEVERLTC-1359	P51532	SMARCA4	Transcription activator BRG1	2	0.0659	nucleus	1		0.032	regulation of RNA metabolic process	no
AHNAK2_PDZ__Q8IVF2_108_193	377-LLDVEGNLIKMHAADL-392	P54278	PMS2	Mismatch repair endonuclease PMS2	0	0.0546	plasma membrane	1		0.7029	biological_process	no
AHNAK2_PDZ__Q8IVF2_108_193	624-SLAKRIKQLHHEAQQS-639	P54278	PMS2	Mismatch repair endonuclease PMS2	1	0.0546	plasma membrane	1		0.7029	biological_process	no
AHNAK2_PDZ__Q8IVF2_108_193	1-MCTTLFLLSTLAMLWR-16	Q00LT1	PRCD	Photoreceptor disk component PRCD	0	0.0282	organelle membrane	1		0.7029	biological_process	no
AHNAK2_PDZ__Q8IVF2_108_193	232-GQTGLRGPQPLKMGMM-247	Q09472	EP300	Histone acetyltransferase p300	0	0.066	cytosol	1		0.032	regulation of RNA metabolic process	no
AHNAK2_PDZ__Q8IVF2_108_193	296-FSMAMGTLISELVQAM-311	Q14999	CUL7	Cullin-7	1	0.0595	cytoplasm	1		0.279	regulation of cellular process	no
AHNAK2_PDZ__Q8IVF2_108_193	395-SDAENEIMRLSSLNQD-410	Q15643	TRIP11	Thyroid receptor-interacting protein 11	0	0.0282	organelle membrane	1		0.7029	biological_process	no
AHNAK2_PDZ__Q8IVF2_108_193	829-FLSSVLPSLPAIPPTN-844	Q86TC9	MYPN	Myopalladin	0	3.75e-05	Z disc	1		0.7029	biological_process	no
AHNAK2_PDZ__Q8IVF2_108_193	743-HIYDTIVNVKETRLTS-758	Q8NBS3	SLC4A11	Sodium bicarbonate transporter-like protein 11	0	0.0014	vesicle membrane	1		0.3434	biological regulation	no
AHNAK2_PDZ__Q8IVF2_108_193	2165-NLMHMQPPPLEPPSVD-2180	Q8NFD5	ARID1B	AT-rich interactive domain-containing protein 1B	0	0.0546	plasma membrane	1		0.032	regulation of RNA metabolic process	no
AHNAK2_PDZ__Q8IVF2_108_193	1010-HQLGPSLRSPPRVISR-1025	Q8NHM5	KDM2B	Lysine-specific demethylase 2B	0	0.0659	nucleus	1		0.032	regulation of RNA metabolic process	no
AHNAK2_PDZ__Q8IVF2_108_193	20797-DPGETRDAVKASQTPG-20812	Q8WZ42	TTN	Titin	0	3.75e-05	Z disc	1		0.0557	regulation of gene expression	no
AHNAK2_PDZ__Q8IVF2_108_193	33212-PVSELIRSRPQPAEEY-33227	Q8WZ42	TTN	Titin	0	3.75e-05	Z disc	1		0.0557	regulation of gene expression	no
AHNAK2_PDZ__Q8IVF2_108_193	503-SDNPKRTSVKKGHIQF-518	Q96L73	NSD1	Histone-lysine N-methyltransferase, H3 lysine-36 specific	0	0.0659	nucleus	1		0.032	regulation of RNA metabolic process	no
AHNAK2_PDZ__Q8IVF2_108_193	140-LSSSVTSTPPSSPELS-155	Q99612	KLF6	Krueppel-like factor 6	0	0.066	cytosol	1		0.032	regulation of RNA metabolic process	no
AHNAK2_PDZ__Q8IVF2_108_193	476-AHACNPSTLGGQGGRI-491	Q99959	PKP2	Plakophilin-2	3	0.0546	plasma membrane	1		0.279	regulation of cellular process	yes
AHNAK2_PDZ__Q8IVF2_108_193	480-NPSTLGGQGGRITRSG-495	Q99959	PKP2	Plakophilin-2	3	0.0546	plasma membrane	1		0.279	regulation of cellular process	yes
AHNAK2_PDZ__Q8IVF2_108_193	484-LGGQGGRITRSGVRDQ-499	Q99959	PKP2	Plakophilin-2	2	0.0546	plasma membrane	1		0.279	regulation of cellular process	yes
AHNAK2_PDZ__Q8IVF2_108_193	639-WGLAYTLLHNPTLQVF-654	Q9BX79	STRA6	Receptor for retinol uptake STRA6	0	0.0546	plasma membrane	1		0.3095	regulation of biological process	no
AHNAK2_PDZ__Q8IVF2_108_193	1166-WMVPTSVERLREGGSI-1181	Q9C0A6	SETD5	Histone-lysine N-methyltransferase SETD5	0	0.0659	nucleus	1		0.032	regulation of RNA metabolic process	no
AHNAK2_PDZ__Q8IVF2_108_193	1208-GSIYEMADDPDIWVRS-1223	Q9HCE6	ARHGEF10L	Rho guanine nucleotide exchange factor 10-like protein	0	0.066	cytosol	1		0.032	regulation of RNA metabolic process	no
AHNAK2_PDZ__Q8IVF2_108_193	576-PNAQLVKSDDYLPSIE-591	Q9P2D1	CHD7	Chromodomain-helicase-DNA-binding protein 7	1	0.0659	nucleus	1		0.032	regulation of RNA metabolic process	no
ALYREF_RRM__Q86V81_78_183	3749-GQVAIQQQQQQGPGVQ-3764	O14686	KMT2D	Histone-lysine N-methyltransferase 2D	1	0.0044	catalytic complex	0.0384	nucleic acid binding	0.0054	positive regulation of nucleic acid-templated transcription	no
ALYREF_RRM__Q86V81_78_183	694-NQENQGALQALLSPDG-709	O15259	NPHP1	Nephrocystin-1	0	0.066	cytosol	0.6121	molecular_function	0.0096	cell differentiation	no
ALYREF_RRM__Q86V81_78_183	626-YERLHRMNPTKQETQD-641	O43520	ATP8B1	Phospholipid-transporting ATPase IC	0	0.0015	nuclear body	0.0852	heterocyclic compound binding	0.011	organic substance transport	no
ALYREF_RRM__Q86V81_78_183	307-LWWGLITLATIGYGDK-322	O43525	KCNQ3	Potassium voltage-gated channel subfamily KQT member 3	0	0.0707	protein-containing complex	0.408	binding	0.0414	transport	no
ALYREF_RRM__Q86V81_78_183	268-LWWGLITLTTIGYGDK-283	O43526	KCNQ2	Potassium voltage-gated channel subfamily KQT member 2	1	0.0707	protein-containing complex	0.408	binding	0.0414	transport	no
ALYREF_RRM__Q86V81_78_183	619-MMGRLGKVEKQVLSME-634	O43526	KCNQ2	Potassium voltage-gated channel subfamily KQT member 2	2	0.0707	protein-containing complex	0.408	binding	0.0414	transport	no
ALYREF_RRM__Q86V81_78_183	147-TPRGTASPGSQLKAKP-162	O43918	AIRE	Autoimmune regulator	0	0.0015	nuclear body	0.0384	nucleic acid binding	0.0054	positive regulation of nucleic acid-templated transcription	no
ALYREF_RRM__Q86V81_78_183	323-TRSPVKVTLSEGPHHV-338	O60313	OPA1	Dynamin-like 120 kDa protein, mitochondrial	0	0.0336	nucleoplasm	0.0852	heterocyclic compound binding	0.0053	intracellular transport	no
ALYREF_RRM__Q86V81_78_183	335-IETLELQSERSAVAWV-350	O60393	NOBOX	Homeobox protein NOBOX	0	0.8197	cellular anatomical entity	0.0384	nucleic acid binding	0.0054	positive regulation of nucleic acid-templated transcription	no
ALYREF_RRM__Q86V81_78_183	451-NALPIQVDYDAYDAQV-466	O75140	DEPDC5	GATOR complex protein DEPDC5	0	0.066	cytosol	0.408	binding	0.0875	regulation of cellular metabolic process	no
ALYREF_RRM__Q86V81_78_183	543-YEVSSSLGYTSTRDVL-558	O75140	DEPDC5	GATOR complex protein DEPDC5	0	0.066	cytosol	0.408	binding	0.0875	regulation of cellular metabolic process	no
ALYREF_RRM__Q86V81_78_183	129-AVPLFPPPTPLEPSPT-144	O75923	DYSF	Dysferlin	0	0.011	extracellular exosome	0.408	binding	0.0077	nitrogen compound transport	no
ALYREF_RRM__Q86V81_78_183	28-NATASLEQERSERPRA-43	O76024	WFS1	Wolframin	0	0.1637	membrane	0.408	binding	0.0227	positive regulation of nitrogen compound metabolic process	no
ALYREF_RRM__Q86V81_78_183	395-QYLPRRYSMATALFLG-410	O76082	SLC22A5	Solute carrier family 22 member 5	0	0.011	extracellular exosome	0.0852	heterocyclic compound binding	0.0073	biological process involved in interspecies interaction between organisms	no
ALYREF_RRM__Q86V81_78_183	208-AAFPSKATFWWVSGLV-223	O95255	ABCC6	Multidrug resistance-associated protein 6	0	0.0336	nucleoplasm	0.0852	heterocyclic compound binding	0.0414	transport	no
ALYREF_RRM__Q86V81_78_183	79-MFQLPTLNFSPEQVAS-94	O95343	SIX3	Homeobox protein SIX3	0	0.0659	nucleus	0.0384	nucleic acid binding	0.000166	nucleocytoplasmic transport	no
ALYREF_RRM__Q86V81_78_183	244-GLTPTQVGNWFKNRRQ-259	O95343	SIX3	Homeobox protein SIX3	0	0.0659	nucleus	0.0384	nucleic acid binding	0.000166	nucleocytoplasmic transport	no
ALYREF_RRM__Q86V81_78_183	288-CPTHGSAESPSTAASP-303	O95343	SIX3	Homeobox protein SIX3	1	0.0659	nucleus	0.0384	nucleic acid binding	0.000166	nucleocytoplasmic transport	no
ALYREF_RRM__Q86V81_78_183	166-GLTPTQVGNWFKNRRQ-181	O95475	SIX6	Homeobox protein SIX6	0	0.0659	nucleus	0.0384	nucleic acid binding	0.0269	regulation of transcription, DNA-templated	no
ALYREF_RRM__Q86V81_78_183	304-VVLSMDNNRNLDLDSI-319	O95678	KRT75	Keratin, type II cytoskeletal 75	1	0.011	extracellular exosome	0.6121	molecular_function	0.0096	cell differentiation	no
ALYREF_RRM__Q86V81_78_183	308-MDNNRNLDLDSIIAEV-323	O95678	KRT75	Keratin, type II cytoskeletal 75	1	0.011	extracellular exosome	0.6121	molecular_function	0.0096	cell differentiation	no
ALYREF_RRM__Q86V81_78_183	211-AYVFTLLVSLYLHDNT-226	P00846	MT-ATP6	ATP synthase subunit a	0	0.0707	protein-containing complex	0.6121	molecular_function	0.0053	intracellular transport	no
ALYREF_RRM__Q86V81_78_183	1-MGPWGWKLRWTVALLL-16	P01130	LDLR	Low-density lipoprotein receptor	0	0.0264	vesicle	0.408	binding	0.0053	intracellular transport	no
ALYREF_RRM__Q86V81_78_183	318-VVLSMDNNRNLDLDSI-333	P02538	KRT6A	Keratin, type II cytoskeletal 6A	1	0.011	extracellular exosome	0.6121	molecular_function	0.0073	biological process involved in interspecies interaction between organisms	no
ALYREF_RRM__Q86V81_78_183	322-MDNNRNLDLDSIIAEV-337	P02538	KRT6A	Keratin, type II cytoskeletal 6A	1	0.011	extracellular exosome	0.6121	molecular_function	0.0073	biological process involved in interspecies interaction between organisms	no
ALYREF_RRM__Q86V81_78_183	80-AYEAELGDARKTLDSV-95	P02545	LMNA	Prelamin-A/C	0	0.000395	nuclear speck	0.408	binding	0.000328	regulation of DNA metabolic process	no
ALYREF_RRM__Q86V81_78_183	100-NKPSKPKTNMKHMAGA-115	P04156	PRNP	Major prion protein	1	0.011	extracellular exosome	0.408	binding	0.0227	positive regulation of nitrogen compound metabolic process	no
ALYREF_RRM__Q86V81_78_183	318-VVLSMDNNRNLDLDSI-333	P04259	KRT6B	Keratin, type II cytoskeletal 6B	1	0.011	extracellular exosome	0.6121	molecular_function	0.0653	developmental process	no
ALYREF_RRM__Q86V81_78_183	322-MDNNRNLDLDSIIAEV-337	P04259	KRT6B	Keratin, type II cytoskeletal 6B	1	0.011	extracellular exosome	0.6121	molecular_function	0.0653	developmental process	no
ALYREF_RRM__Q86V81_78_183	1-MPTPDATTPQAKGFRR-16	P07101	TH	Tyrosine 3-monooxygenase	1	0.0264	vesicle	0.0852	heterocyclic compound binding	0.0077	nitrogen compound transport	no
ALYREF_RRM__Q86V81_78_183	805-EYAKYGSLRGFLRESR-820	P07949	RET	Proto-oncogene tyrosine-protein kinase receptor Ret	0	0.0264	vesicle	0.0852	heterocyclic compound binding	0.0054	positive regulation of nucleic acid-templated transcription	no
ALYREF_RRM__Q86V81_78_183	1051-ALPSTWIENKLYGMSD-1066	P07949	RET	Proto-oncogene tyrosine-protein kinase receptor Ret	0	0.0264	vesicle	0.0852	heterocyclic compound binding	0.0054	positive regulation of nucleic acid-templated transcription	no
ALYREF_RRM__Q86V81_78_183	532-WLSHYWMPKWINATDP-547	P08243	ASNS	Asparagine synthetase [glutamine-hydrolyzing]	0	0.066	cytosol	0.0852	heterocyclic compound binding	0.0242	cellular nitrogen compound metabolic process	no
ALYREF_RRM__Q86V81_78_183	323-VVLSMDNNRNLDLDSI-338	P13647	KRT5	Keratin, type II cytoskeletal 5	1	0.011	extracellular exosome	0.408	binding	0.0653	developmental process	no
ALYREF_RRM__Q86V81_78_183	327-MDNNRNLDLDSIIAEV-342	P13647	KRT5	Keratin, type II cytoskeletal 5	1	0.011	extracellular exosome	0.408	binding	0.0653	developmental process	no
ALYREF_RRM__Q86V81_78_183	207-EVRELQEQLARQQVHV-222	P14136	GFAP	Glial fibrillary acidic protein	0	0.0595	cytoplasm	0.408	binding	0.0756	regulation of nitrogen compound metabolic process	no
ALYREF_RRM__Q86V81_78_183	272-FRAEDSNTHRHLTEFV-287	P14868	DARS1	Aspartate--tRNA ligase, cytoplasmic	0	0.011	extracellular exosome	0.0068	RNA binding	0.0055	RNA metabolic process	no
ALYREF_RRM__Q86V81_78_183	292-VVLSMDNNRNLDLDSI-307	P19013	KRT4	Keratin, type II cytoskeletal 4	1	0.066	cytosol	1		0.0096	cell differentiation	no
ALYREF_RRM__Q86V81_78_183	296-MDNNRNLDLDSIIAEV-311	P19013	KRT4	Keratin, type II cytoskeletal 4	1	0.066	cytosol	1		0.0096	cell differentiation	no
ALYREF_RRM__Q86V81_78_183	166-SLDLRAHLKQVKKEDT-181	P19429	TNNI3	Troponin I, cardiac muscle	2	0.066	cytosol	0.408	binding	0.0096	cell differentiation	no
ALYREF_RRM__Q86V81_78_183	414-IGPGEPASLGPTFTNT-429	P20823	HNF1A	Hepatocyte nuclear factor 1-alpha	0	0.0595	cytoplasm	0.0384	nucleic acid binding	0.0054	positive regulation of nucleic acid-templated transcription	no
ALYREF_RRM__Q86V81_78_183	1641-DASKCTVTVSIGGHGL-1656	P21333	FLNA	Filamin-A	0	0.011	extracellular exosome	0.0068	RNA binding	0.001	mRNA metabolic process	no
ALYREF_RRM__Q86V81_78_183	1-MGDAEGEDEVQFLRTD-16	P21817	RYR1	Ryanodine receptor 1	0	0.011	extracellular exosome	0.0852	heterocyclic compound binding	0.0132	establishment of localization in cell	no
ALYREF_RRM__Q86V81_78_183	229-AVRSSVWKRETIVHQH-244	P23025	XPA	DNA repair protein complementing XP-A cells	1	0.0336	nucleoplasm	0.0384	nucleic acid binding	0.0014	DNA metabolic process	no
ALYREF_RRM__Q86V81_78_183	1582-AMPTKSSRKAKKPAQT-1597	P25054	APC	Adenomatous polyposis coli protein	1	0.0336	nucleoplasm	0.408	binding	0.0186	cellular developmental process	no
ALYREF_RRM__Q86V81_78_183	2828-TQSPKRHSGSYLVTSV-2843	P25054	APC	Adenomatous polyposis coli protein	0	0.0336	nucleoplasm	0.408	binding	0.0186	cellular developmental process	no
ALYREF_RRM__Q86V81_78_183	940-SFLIVFRVLCGEWIET-955	P35498	SCN1A	Sodium channel protein type 1 subunit alpha	1	0.0015	nuclear body	0.6121	molecular_function	0.0414	transport	no
ALYREF_RRM__Q86V81_78_183	1425-LLQVATFKGWMDIMYA-1440	P35498	SCN1A	Sodium channel protein type 1 subunit alpha	0	0.0015	nuclear body	0.6121	molecular_function	0.0414	transport	no
ALYREF_RRM__Q86V81_78_183	1978-STAACPPSYDRVTKPI-1993	P35498	SCN1A	Sodium channel protein type 1 subunit alpha	0	0.0015	nuclear body	0.6121	molecular_function	0.0414	transport	no
ALYREF_RRM__Q86V81_78_183	1237-LLQVATFKGWMDIMYA-1252	P35499	SCN4A	Sodium channel protein type 4 subunit alpha	0	0.0707	protein-containing complex	0.6121	molecular_function	0.0414	transport	no
ALYREF_RRM__Q86V81_78_183	416-GELMPREAISTLFDNN-431	P35523	CLCN1	Chloride channel protein 1	1	0.0707	protein-containing complex	0.408	binding	0.0414	transport	no
ALYREF_RRM__Q86V81_78_183	683-KPNEQTSKRHDSDTFP-698	P38398	BRCA1	Breast cancer type 1 susceptibility protein	0	0.0011	ribonucleoprotein complex	0.0068	RNA binding	0.000328	regulation of DNA metabolic process	no
ALYREF_RRM__Q86V81_78_183	299-SPQNVDVNVHPTKHEV-314	P40692	MLH1	DNA mismatch repair protein Mlh1	0	0.0336	nucleoplasm	0.0384	nucleic acid binding	2.99e-05	regulation of DNA recombination	no
ALYREF_RRM__Q86V81_78_183	878-AHAFKVAARATLRRSN-893	P41180	CASR	Extracellular calcium-sensing receptor	0	0.0595	cytoplasm	0.408	binding	0.011	organic substance transport	no
ALYREF_RRM__Q86V81_78_183	132-SLKDRIERRRAERAEQ-147	P45379	TNNT2	Troponin T, cardiac muscle	0	0.066	cytosol	0.408	binding	0.0653	developmental process	no
ALYREF_RRM__Q86V81_78_183	318-VVLSMDNNRNLDLDSI-333	P48668	KRT6C	Keratin, type II cytoskeletal 6C	1	0.011	extracellular exosome	1		0.5192	cellular process	no
ALYREF_RRM__Q86V81_78_183	322-MDNNRNLDLDSIIAEV-337	P48668	KRT6C	Keratin, type II cytoskeletal 6C	1	0.011	extracellular exosome	1		0.5192	cellular process	no
ALYREF_RRM__Q86V81_78_183	52-SDSHPSDALTRKKPAK-67	P49748	ACADVL	Very long-chain specific acyl-CoA dehydrogenase, mitochondrial	0	0.0336	nucleoplasm	0.0852	heterocyclic compound binding	0.0096	cell differentiation	no
ALYREF_RRM__Q86V81_78_183	1792-QRKRLISSVEDFTEFV-1807	P49815	TSC2	Tuberin	1	0.0595	cytoplasm	0.408	binding	0.000166	nucleocytoplasmic transport	no
ALYREF_RRM__Q86V81_78_183	1-MEDRLHMDNGLVPQKI-16	P50747	HLCS	Biotin--protein ligase	0	0.0595	cytoplasm	0.0852	heterocyclic compound binding	0.0189	heterocycle metabolic process	no
ALYREF_RRM__Q86V81_78_183	577-TVAELVEAHTNFGFQP-592	P51168	SCNN1B	Amiloride-sensitive sodium channel subunit beta	0	0.011	extracellular exosome	0.408	binding	0.0414	transport	no
ALYREF_RRM__Q86V81_78_183	1156-AQDRAHRIGQQNEVRV-1171	P51531	SMARCA2	Probable global transcription activator SNF2L2	1	0.0044	catalytic complex	0.0384	nucleic acid binding	0.0054	positive regulation of nucleic acid-templated transcription	no
ALYREF_RRM__Q86V81_78_183	700-EVDARHIIENAKQDVD-715	P51532	SMARCA4	Transcription activator BRG1	2	0.0044	catalytic complex	0.0068	RNA binding	0.0054	positive regulation of nucleic acid-templated transcription	no
ALYREF_RRM__Q86V81_78_183	1186-AQDRAHRIGQQNEVRV-1201	P51532	SMARCA4	Transcription activator BRG1	1	0.0044	catalytic complex	0.0068	RNA binding	0.0054	positive regulation of nucleic acid-templated transcription	no
ALYREF_RRM__Q86V81_78_183	407-QMEKIPLLHISSCDQN-422	P51587	BRCA2	Breast cancer type 2 susceptibility protein	0	0.0264	vesicle	0.0384	nucleic acid binding	3.38e-06	replication fork processing	no
ALYREF_RRM__Q86V81_78_183	897-ERNNLALGNTKELHET-912	P51587	BRCA2	Breast cancer type 2 susceptibility protein	0	0.0264	vesicle	0.0384	nucleic acid binding	3.38e-06	replication fork processing	no
ALYREF_RRM__Q86V81_78_183	1147-NQMTILKTTSEECRDA-1162	P51587	BRCA2	Breast cancer type 2 susceptibility protein	0	0.0264	vesicle	0.0384	nucleic acid binding	3.38e-06	replication fork processing	no
ALYREF_RRM__Q86V81_78_183	3273-FLSRLPLPPPVSPICT-3288	P51587	BRCA2	Breast cancer type 2 susceptibility protein	0	0.0264	vesicle	0.0384	nucleic acid binding	3.38e-06	replication fork processing	no
ALYREF_RRM__Q86V81_78_183	32-PPACLYMGRQPPPPPP-47	P52945	PDX1	Pancreas/duodenum homeobox protein 1	0	0.000395	nuclear speck	0.0384	nucleic acid binding	0.0054	positive regulation of nucleic acid-templated transcription	no
ALYREF_RRM__Q86V81_78_183	1-MFPSPALTPTPFSVKD-16	P52952	NKX2-5	Homeobox protein Nkx-2.5	0	0.0595	cytoplasm	0.0384	nucleic acid binding	0.0054	positive regulation of nucleic acid-templated transcription	no
ALYREF_RRM__Q86V81_78_183	36-TASLGSTPYSSVPPSP-51	P54845	NRL	Neural retina-specific leucine zipper protein	0	0.0336	nucleoplasm	0.0384	nucleic acid binding	0.0054	positive regulation of nucleic acid-templated transcription	no
ALYREF_RRM__Q86V81_78_183	36-AGGGGSPRRLGLLGSP-51	P56696	KCNQ4	Potassium voltage-gated channel subfamily KQT member 4	0	0.0707	protein-containing complex	0.408	binding	0.0414	transport	no
ALYREF_RRM__Q86V81_78_183	40-NFWDVVKRQALSNSDC-55	P59533	TAS2R38	Taste receptor type 2 member 38	0	0.1637	membrane	0.6121	molecular_function	0.279	regulation of cellular process	no
ALYREF_RRM__Q86V81_78_183	132-AHSLERVCHCLGKWLG-147	P60201	PLP1	Myelin proteolipid protein	0	0.0707	protein-containing complex	0.408	binding	0.0124	positive regulation of gene expression	no
ALYREF_RRM__Q86V81_78_183	873-APHTDAGGGLSSDEEE-888	Q01831	XPC	DNA repair protein complementing XP-C cells	0	0.0336	nucleoplasm	0.0384	nucleic acid binding	0.0014	DNA metabolic process	no
ALYREF_RRM__Q86V81_78_183	287-RYLQTALEGLGGVIDA-302	Q03395	ROM1	Rod outer segment membrane protein 1	0	0.1637	membrane	0.408	binding	0.0096	cell differentiation	no
ALYREF_RRM__Q86V81_78_183	370-LLDVKTRLEQEIATYR-385	Q04695	KRT17	Keratin, type I cytoskeletal 17	0	0.066	cytosol	0.6121	molecular_function	0.0072	positive regulation of macromolecule biosynthetic process	no
ALYREF_RRM__Q86V81_78_183	212-VPSSRKSTPPSSAIDI-227	Q08289	CACNB2	Voltage-dependent L-type calcium channel subunit beta-2	0	0.0707	protein-containing complex	0.408	binding	0.0125	cellular localization	no
ALYREF_RRM__Q86V81_78_183	2069-QVLSILHANPQLLAAF-2084	Q09472	EP300	Histone acetyltransferase p300	0	0.0044	catalytic complex	0.0068	RNA binding	0.0013	viral process	no
ALYREF_RRM__Q86V81_78_183	102-LNECFIKLPKGLGRPG-117	Q12946	FOXF1	Forkhead box protein F1	1	0.0659	nucleus	0.0384	nucleic acid binding	0.0054	positive regulation of nucleic acid-templated transcription	no
ALYREF_RRM__Q86V81_78_183	154-LNECFIKLPKGLGRPG-169	Q12947	FOXF2	Forkhead box protein F2	1	0.0659	nucleus	0.0384	nucleic acid binding	0.0054	positive regulation of nucleic acid-templated transcription	no
ALYREF_RRM__Q86V81_78_183	247-CLQEPTKSRPDQPAAF-262	Q13285	NR5A1	Steroidogenic factor 1	0	0.0336	nucleoplasm	0.0384	nucleic acid binding	0.0054	positive regulation of nucleic acid-templated transcription	no
ALYREF_RRM__Q86V81_78_183	941-DMVDKMFGFLGTSGGL-956	Q13402	MYO7A	Unconventional myosin-VIIa	0	0.0264	vesicle	0.0852	heterocyclic compound binding	0.0053	intracellular transport	no
ALYREF_RRM__Q86V81_78_183	346-VDPSTGELQSLQMPES-361	Q13501	SQSTM1	Sequestosome-1	0	0.0015	nuclear body	0.408	binding	0.0054	positive regulation of nucleic acid-templated transcription	no
ALYREF_RRM__Q86V81_78_183	273-LTARGSQQYRALTVPE-288	Q13509	TUBB3	Tubulin beta-3 chain	0	0.011	extracellular exosome	0.0852	heterocyclic compound binding	0.0096	cell differentiation	no
ALYREF_RRM__Q86V81_78_183	799-PMSSRSFPRSLDDSEE-814	Q13563	PKD2	Polycystin-2	0	0.011	extracellular exosome	0.408	binding	0.0054	positive regulation of nucleic acid-templated transcription	no
ALYREF_RRM__Q86V81_78_183	530-RQRVAPKPPQMSRAAD-545	Q13586	STIM1	Stromal interaction molecule 1	0	0.1637	membrane	0.408	binding	0.0414	transport	no
ALYREF_RRM__Q86V81_78_183	811-SRGRSGDSGGVMDRVV-826	Q13608	PEX6	Peroxisome assembly factor 2	0	0.0595	cytoplasm	0.0852	heterocyclic compound binding	0.0053	intracellular transport	no
ALYREF_RRM__Q86V81_78_183	553-YDERIDRVETRITARL-568	Q14204	DYNC1H1	Cytoplasmic dynein 1 heavy chain 1	0	0.0044	catalytic complex	0.0068	RNA binding	0.0053	intracellular transport	no
ALYREF_RRM__Q86V81_78_183	20-SLAAIEKRMAEKQARG-35	Q14524	SCN5A	Sodium channel protein type 5 subunit alpha	0	0.0336	nucleoplasm	0.408	binding	0.0414	transport	no
ALYREF_RRM__Q86V81_78_183	618-LLRPVMLEHPPDTTTP-633	Q14524	SCN5A	Sodium channel protein type 5 subunit alpha	0	0.0336	nucleoplasm	0.408	binding	0.0414	transport	no
ALYREF_RRM__Q86V81_78_183	1412-LLQVATFKGWMDIMYA-1427	Q14524	SCN5A	Sodium channel protein type 5 subunit alpha	0	0.0336	nucleoplasm	0.408	binding	0.0414	transport	no
ALYREF_RRM__Q86V81_78_183	1949-AYVMSENFSRPLGPPS-1964	Q14524	SCN5A	Sodium channel protein type 5 subunit alpha	0	0.0336	nucleoplasm	0.408	binding	0.0414	transport	no
ALYREF_RRM__Q86V81_78_183	37-GVKVRWQRGGSDISAS-52	Q14896	MYBPC3	Myosin-binding protein C, cardiac-type	0	0.066	cytosol	0.408	binding	0.0653	developmental process	no
ALYREF_RRM__Q86V81_78_183	269-KGSYAIPGDCGPPLSD-284	Q15831	STK11	Serine/threonine-protein kinase STK11	0	0.011	extracellular exosome	0.0852	heterocyclic compound binding	0.0125	cellular localization	no
ALYREF_RRM__Q86V81_78_183	916-SFLIVFRVLCGEWIET-931	Q15858	SCN9A	Sodium channel protein type 9 subunit alpha	1	0.0707	protein-containing complex	0.408	binding	0.0414	transport	no
ALYREF_RRM__Q86V81_78_183	289-MDNNRNLDLDSIIDEV-304	Q3SY84	KRT71	Keratin, type II cytoskeletal 71	0	0.011	extracellular exosome	1		0.0653	developmental process	no
ALYREF_RRM__Q86V81_78_183	55-LMAQMATTAAGVAVGS-70	Q5T1J5	CHCHD2P9	Putative coiled-coil-helix-coiled-coil-helix domain-containing protein CHCHD2P9, mitochondrial	0	0.0659	nucleus	0.0384	nucleic acid binding	0.0054	positive regulation of nucleic acid-templated transcription	no
ALYREF_RRM__Q86V81_78_183	1036-DVHPAPTVQQMSSPKP-1051	Q5T481	RBM20	RNA-binding protein 20	1	0.0659	nucleus	0.0068	RNA binding	0.000347	RNA splicing	no
ALYREF_RRM__Q86V81_78_183	299-VVLSMDNNRNLDLDSI-314	Q5XKE5	KRT79	Keratin, type II cytoskeletal 79	1	0.011	extracellular exosome	0.408	binding	0.5192	cellular process	no
ALYREF_RRM__Q86V81_78_183	303-MDNNRNLDLDSIIAEV-318	Q5XKE5	KRT79	Keratin, type II cytoskeletal 79	1	0.011	extracellular exosome	0.408	binding	0.5192	cellular process	no
ALYREF_RRM__Q86V81_78_183	367-SWDKVRIPGVLQRLGV-382	Q68CP4	HGSNAT	Heparan-alpha-glucosaminide N-acetyltransferase	1	0.1637	membrane	0.6121	molecular_function	0.0132	establishment of localization in cell	no
ALYREF_RRM__Q86V81_78_183	108-LLQLRLAESQARLDHD-123	Q6QNY0	BLOC1S3	Biogenesis of lysosome-related organelles complex 1 subunit 3	0	0.0264	vesicle	0.6121	molecular_function	0.0053	intracellular transport	no
ALYREF_RRM__Q86V81_78_183	248-TALPSTKAEFTSPPSL-263	Q6UN15	FIP1L1	Pre-mRNA 3'-end-processing factor FIP1	0	0.0336	nucleoplasm	0.0068	RNA binding	1.65e-05	mRNA 3'-end processing	no
ALYREF_RRM__Q86V81_78_183	37-DPALPYISDTGTVAPE-52	Q6UX65	DRAM2	DNA damage-regulated autophagy modulator protein 2	1	0.0595	cytoplasm	1		0.0875	regulation of cellular metabolic process	no
ALYREF_RRM__Q86V81_78_183	862-QRMFPTPPSLEQHPAF-877	Q71F56	MED13L	Mediator of RNA polymerase II transcription subunit 13-like	1	0.0707	protein-containing complex	0.6121	molecular_function	0.0269	regulation of transcription, DNA-templated	no
ALYREF_RRM__Q86V81_78_183	334-FAVMAETTDNVFTLDA-349	Q7LG56	RRM2B	Ribonucleoside-diphosphate reductase subunit M2 B	1	0.0336	nucleoplasm	0.408	binding	0.0014	DNA metabolic process	no
ALYREF_RRM__Q86V81_78_183	231-SLPMLVRQLWDSAVSH-246	Q7Z412	PEX26	Peroxisome assembly protein 26	0	0.1637	membrane	0.408	binding	0.0053	intracellular transport	no
ALYREF_RRM__Q86V81_78_183	204-ERRERSSVPIPIPADT-219	Q86TC9	MYPN	Myopalladin	0	0.0659	nucleus	0.408	binding	0.5192	cellular process	no
ALYREF_RRM__Q86V81_78_183	1674-EPRTDRSQRHLSRSPG-1689	Q86WG5	SBF2	Myotubularin-related protein 13	0	0.066	cytosol	0.408	binding	0.1287	cellular metabolic process	no
ALYREF_RRM__Q86V81_78_183	291-MDNNRNLDLDSIIAEV-306	Q86Y46	KRT73	Keratin, type II cytoskeletal 73	0	0.011	extracellular exosome	1		0.5192	cellular process	no
ALYREF_RRM__Q86V81_78_183	1187-HAMTENFTPTSSSGVD-1202	Q8IWN7	RP1L1	Retinitis pigmentosa 1-like 1 protein	0	0.8197	cellular anatomical entity	1		0.0186	cellular developmental process	no
ALYREF_RRM__Q86V81_78_183	1033-DVLSLAVGPRDPDEGV-1048	Q8IWY9	CDAN1	Codanin-1	0	0.0595	cytoplasm	1		0.035	regulation of cellular macromolecule biosynthetic process	no
ALYREF_RRM__Q86V81_78_183	320-WRERLADGEFTHEMQV-335	Q8IXJ9	ASXL1	Polycomb group protein ASXL1	0	0.0336	nucleoplasm	0.0384	nucleic acid binding	0.0054	positive regulation of nucleic acid-templated transcription	no
ALYREF_RRM__Q86V81_78_183	92-SHPTRARRCPGGLPGH-107	Q8N726	CDKN2A	Tumor suppressor ARF	0	0.0336	nucleoplasm	0.0384	nucleic acid binding	0.000328	regulation of DNA metabolic process	no
ALYREF_RRM__Q86V81_78_183	38-YEELVLALRSEEDGLA-53	Q8NBP7	PCSK9	Proprotein convertase subtilisin/kexin type 9	0	0.0264	vesicle	0.0068	RNA binding	0.0096	cell differentiation	no
ALYREF_RRM__Q86V81_78_183	3225-CYEPQLNRLKEKAQQL-3240	Q8NF91	SYNE1	Nesprin-1	0	0.0336	nucleoplasm	0.0068	RNA binding	0.0096	cell differentiation	no
ALYREF_RRM__Q86V81_78_183	1429-GIPPQMMGGPLQSSSS-1444	Q8NFD5	ARID1B	AT-rich interactive domain-containing protein 1B	0	0.0044	catalytic complex	0.0384	nucleic acid binding	0.0054	positive regulation of nucleic acid-templated transcription	no
ALYREF_RRM__Q86V81_78_183	156-RIQQLKQLLEDSTSDE-171	Q8TA86	RP9	Retinitis pigmentosa 9 protein	0	0.0659	nucleus	0.0068	RNA binding	0.000347	RNA splicing	no
ALYREF_RRM__Q86V81_78_183	44-LMAQMATTAAGVAVGS-59	Q8WYQ3	CHCHD10	Coiled-coil-helix-coiled-coil-helix domain-containing protein 10, mitochondrial	0	0.0659	nucleus	1		0.0054	positive regulation of nucleic acid-templated transcription	no
ALYREF_RRM__Q86V81_78_183	437-RVREPVISAVEQTAQR-452	Q8WZ42	TTN	Titin	0	0.011	extracellular exosome	0.0852	heterocyclic compound binding	0.0124	positive regulation of gene expression	no
ALYREF_RRM__Q86V81_78_183	10294-APPAKVPEVQKGVVTE-10309	Q8WZ42	TTN	Titin	0	0.011	extracellular exosome	0.0852	heterocyclic compound binding	0.0124	positive regulation of gene expression	no
ALYREF_RRM__Q86V81_78_183	10686-YEPTEEYDQYEEYEER-10701	Q8WZ42	TTN	Titin	0	0.011	extracellular exosome	0.0852	heterocyclic compound binding	0.0124	positive regulation of gene expression	no
ALYREF_RRM__Q86V81_78_183	15049-KRDVRRKGWQTVDTTV-15064	Q8WZ42	TTN	Titin	0	0.011	extracellular exosome	0.0852	heterocyclic compound binding	0.0124	positive regulation of gene expression	no
ALYREF_RRM__Q86V81_78_183	16404-VTASNRLGSVFRNVHV-16419	Q8WZ42	TTN	Titin	0	0.011	extracellular exosome	0.0852	heterocyclic compound binding	0.0124	positive regulation of gene expression	no
ALYREF_RRM__Q86V81_78_183	19165-DKDATDLTRSPRVKID-19180	Q8WZ42	TTN	Titin	0	0.011	extracellular exosome	0.0852	heterocyclic compound binding	0.0124	positive regulation of gene expression	no
ALYREF_RRM__Q86V81_78_183	25885-DLRLRVTGLTEGHSYE-25900	Q8WZ42	TTN	Titin	1	0.011	extracellular exosome	0.0852	heterocyclic compound binding	0.0124	positive regulation of gene expression	no
ALYREF_RRM__Q86V81_78_183	758-QARYNQLQEQRDTMVT-773	Q92574	TSC1	Hamartin	0	0.0595	cytoplasm	0.408	binding	4.46e-05	RNA export from nucleus	no
ALYREF_RRM__Q86V81_78_183	188-YVPTTRVGSMLPGLPY-203	Q92908	GATA6	Transcription factor GATA-6	0	0.0336	nucleoplasm	0.0384	nucleic acid binding	0.0054	positive regulation of nucleic acid-templated transcription	no
ALYREF_RRM__Q86V81_78_183	1162-DLYSRLGKQPPPGIVA-1177	Q96J92	WNK4	Serine/threonine-protein kinase WNK4	2	0.0595	cytoplasm	0.0852	heterocyclic compound binding	0.0414	transport	no
ALYREF_RRM__Q86V81_78_183	2967-AAWRGLEMPAPADDSS-2982	Q96JG9	ZNF469	Zinc finger protein 469	0	0.0659	nucleus	0.0384	nucleic acid binding	1		no
ALYREF_RRM__Q86V81_78_183	3535-ADGRGDCALDGALERP-3550	Q96JG9	ZNF469	Zinc finger protein 469	1	0.0659	nucleus	0.0384	nucleic acid binding	1		no
ALYREF_RRM__Q86V81_78_183	1754-PHYREIVWVKVGRYRW-1769	Q96L73	NSD1	Histone-lysine N-methyltransferase, H3 lysine-36 specific	1	0.0336	nucleoplasm	0.0384	nucleic acid binding	0.0054	positive regulation of nucleic acid-templated transcription	no
ALYREF_RRM__Q86V81_78_183	295-EQYRQICNMYTMYSMM-310	Q96RE7	NACC1	Nucleus accumbens-associated protein 1	0	0.0336	nucleoplasm	0.0384	nucleic acid binding	0.0269	regulation of transcription, DNA-templated	no
ALYREF_RRM__Q86V81_78_183	268-NLHSHDRLSYPPHSVS-283	Q99081	TCF12	Transcription factor 12	0	0.000395	nuclear speck	0.0384	nucleic acid binding	0.0054	positive regulation of nucleic acid-templated transcription	no
ALYREF_RRM__Q86V81_78_183	931-SFLIVFRVLCGEWIET-946	Q99250	SCN2A	Sodium channel protein type 2 subunit alpha	1	0.0707	protein-containing complex	0.6121	molecular_function	0.0414	transport	no
ALYREF_RRM__Q86V81_78_183	1415-LLQVATFKGWMDIMYA-1430	Q99250	SCN2A	Sodium channel protein type 2 subunit alpha	0	0.0707	protein-containing complex	0.6121	molecular_function	0.0414	transport	no
ALYREF_RRM__Q86V81_78_183	541-SLLLLPEKNESSSASH-556	Q99728	BARD1	BRCA1-associated RING domain protein 1	0	0.000395	nuclear speck	0.0068	RNA binding	0.0014	DNA metabolic process	no
ALYREF_RRM__Q86V81_78_183	321-DLTDRILPRLQAREKC-336	Q99741	CDC6	Cell division control protein 6 homolog	0	0.0336	nucleoplasm	0.0384	nucleic acid binding	0.0014	DNA metabolic process	no
ALYREF_RRM__Q86V81_78_183	284-TVMLFPFRNLGSPTQV-299	Q9BSI4	TINF2	TERF1-interacting nuclear factor 2	0	0.0015	nuclear body	0.0384	nucleic acid binding	0.000328	regulation of DNA metabolic process	no
ALYREF_RRM__Q86V81_78_183	531-RQHDTRPETREDRTKR-546	Q9BYB0	SHANK3	SH3 and multiple ankyrin repeat domains protein 3	0	0.066	cytosol	0.408	binding	0.0096	cell differentiation	no
ALYREF_RRM__Q86V81_78_183	2345-TELRAVMDWVWTDTTL-2360	Q9H5I5	PIEZO2	Piezo-type mechanosensitive ion channel component 2	0	0.1637	membrane	0.6121	molecular_function	0.0414	transport	no
ALYREF_RRM__Q86V81_78_183	41-MSRATSVGDQLEAPAR-56	Q9NTI2	ATP8A2	Phospholipid-transporting ATPase IB	0	0.0264	vesicle	0.0852	heterocyclic compound binding	0.0077	nitrogen compound transport	no
ALYREF_RRM__Q86V81_78_183	12-EQLPMDLRDRFTEMRE-27	Q9NXR8	ING3	Inhibitor of growth protein 3	2	0.0044	catalytic complex	0.408	binding	0.0484	cellular macromolecule metabolic process	no
ALYREF_RRM__Q86V81_78_183	932-SFLIVFRVLCGEWIET-947	Q9NY46	SCN3A	Sodium channel protein type 3 subunit alpha	1	0.0595	cytoplasm	0.6121	molecular_function	0.0414	transport	no
ALYREF_RRM__Q86V81_78_183	1410-LLQVATFKGWMDIMYA-1425	Q9NY46	SCN3A	Sodium channel protein type 3 subunit alpha	0	0.0595	cytoplasm	0.6121	molecular_function	0.0414	transport	no
ALYREF_RRM__Q86V81_78_183	329-SNIHRSWWVYTLLFTL-344	Q9NZC7	WWOX	WW domain-containing oxidoreductase	0	0.0336	nucleoplasm	0.408	binding	2.83e-05	osteoblast differentiation	no
ALYREF_RRM__Q86V81_78_183	358-VILPSLRPELFTGLRA-373	Q9UBP0	SPAST	Spastin	1	0.011	extracellular exosome	0.0852	heterocyclic compound binding	0.0053	intracellular transport	no
ALYREF_RRM__Q86V81_78_183	228-AAALAAALGPAEAGML-243	Q9UGJ0	PRKAG2	5'-AMP-activated protein kinase subunit gamma-2	0	0.0044	catalytic complex	0.0852	heterocyclic compound binding	0.0053	intracellular transport	no
ALYREF_RRM__Q86V81_78_183	311-QEQLLASGSLSGSPDV-326	Q9UIF7	MUTYH	Adenine DNA glycosylase	0	0.0336	nucleoplasm	0.0384	nucleic acid binding	0.0014	DNA metabolic process	no
ALYREF_RRM__Q86V81_78_183	546-SVLKCPTPGCTGRGHV-561	Q9UL68	MYT1L	Myelin transcription factor 1-like protein	0	0.0659	nucleus	0.0384	nucleic acid binding	0.0096	cell differentiation	no
ALYREF_RRM__Q86V81_78_183	1088-QSDLLGARKKAFPPPR-1103	Q9ULL8	SHROOM4	Protein Shroom4	0	0.0595	cytoplasm	0.408	binding	0.0653	developmental process	no
ALYREF_RRM__Q86V81_78_183	119-RKVPALRGDDGRWRPE-134	Q9ULV5	HSF4	Heat shock factor protein 4	0	0.000395	nuclear speck	0.0384	nucleic acid binding	0.0054	positive regulation of nucleic acid-templated transcription	no
ALYREF_RRM__Q86V81_78_183	224-PPPREPFAPSLGSAFH-239	Q9UQB3	CTNND2	Catenin delta-2	2	0.0595	cytoplasm	0.408	binding	0.0186	cellular developmental process	no
ALYREF_RRM__Q86V81_78_183	925-SFLIVFRVLCGEWIET-940	Q9UQD0	SCN8A	Sodium channel protein type 8 subunit alpha	1	0.0264	vesicle	0.0852	heterocyclic compound binding	0.0414	transport	no
ALYREF_RRM__Q86V81_78_183	1406-LLQVATFKGWMDIMYA-1421	Q9UQD0	SCN8A	Sodium channel protein type 8 subunit alpha	0	0.0264	vesicle	0.0852	heterocyclic compound binding	0.0414	transport	no
ALYREF_RRM__Q86V81_78_183	1103-KKQLLRDLSGLQGMNG-1118	Q9Y2I7	PIKFYVE	1-phosphatidylinositol 3-phosphate 5-kinase	0	0.066	cytosol	0.0852	heterocyclic compound binding	0.0013	viral process	no
ALYREF_RRM__Q86V81_78_183	319-VDGIPPYRVGSKKQLQ-334	Q9Y2T1	AXIN2	Axin-2	0	0.0595	cytoplasm	0.408	binding	0.000328	regulation of DNA metabolic process	no
ALYREF_RRM__Q86V81_78_183	369-CTQALYHSSIDALEVM-384	Q9Y2Z4	YARS2	Tyrosine--tRNA ligase, mitochondrial	0	0.0015	nuclear body	0.0068	RNA binding	0.0055	RNA metabolic process	no
ALYREF_RRM__Q86V81_78_183	499-LKEMVERLKQECRNFR-514	Q9Y592	CEP83	Centrosomal protein of 83 kDa	0	0.066	cytosol	0.408	binding	0.0125	cellular localization	no
ALYREF_RRM__Q86V81_78_183	1360-LLQVATFKGWMDIMYA-1375	Q9Y5Y9	SCN10A	Sodium channel protein type 10 subunit alpha	0	0.011	extracellular exosome	0.408	binding	0.0414	transport	no
ALYREF_RRM__Q86V81_78_183	1-MSFIFDWIYSGFSSVL-16	Q9Y6B6	SAR1B	GTP-binding protein SAR1b	0	0.066	cytosol	0.0852	heterocyclic compound binding	0.0053	intracellular transport	no
ALYREF_RRM__Q86V81_78_183	55-LMAQMATTAAGVAVGS-70	Q9Y6H1	CHCHD2	Coiled-coil-helix-coiled-coil-helix domain-containing protein 2	0	0.0659	nucleus	0.0384	nucleic acid binding	0.0054	positive regulation of nucleic acid-templated transcription	no
ALYREF_RRM__Q86V81_78_183	3531-VGTIRTPSIRARVDAK-3546	Q9Y6V0	PCLO	Protein piccolo	0	0.011	extracellular exosome	0.408	binding	0.0077	nitrogen compound transport	no
AP1G2_GAE__O75843_665_785	273-CGVEEENFEGLTLKHH-288	A4D2B8	PMS2P1	Putative postmeiotic segregation increased 2-like protein 1	0	0.0707	protein-containing complex	0.6121	molecular_function	0.5192	cellular process	no
AP1G2_GAE__O75843_665_785	388-ELNGYMEWISKAEEVI-403	O00555	CACNA1A	Voltage-dependent P/Q-type calcium channel subunit alpha-1A	0	0.0041	membrane protein complex	0.132	protein binding	0.0414	transport	no
AP1G2_GAE__O75843_665_785	128-DLTEARVQVWFQNRRA-143	O14813	PHOX2A	Paired mesoderm homeobox protein 2A	0	0.8197	cellular anatomical entity	0.408	binding	0.5192	cellular process	no
AP1G2_GAE__O75843_665_785	26-TTDFPGNYSGYDDAWD-41	O15160	POLR1C	DNA-directed RNA polymerases I and III subunit RPAC1	0	0.0707	protein-containing complex	0.132	protein binding	0.5192	cellular process	no
AP1G2_GAE__O75843_665_785	130-RQEVAEITKQLPPVVP-145	O15273	TCAP	Telethonin	0	0.8197	cellular anatomical entity	0.000162	protein-macromolecule adaptor activity	0.5192	cellular process	no
AP1G2_GAE__O75843_665_785	339-ELQSERSAVAWVWFQN-354	O60393	NOBOX	Homeobox protein NOBOX	2	0.8197	cellular anatomical entity	0.408	binding	0.5192	cellular process	no
AP1G2_GAE__O75843_665_785	96-HHTSQVPSYGGAASAA-111	O60481	ZIC3	Zinc finger protein ZIC 3	1	0.1671	intracellular membrane-bounded organelle	0.408	binding	0.5192	cellular process	no
AP1G2_GAE__O75843_665_785	82-QCAACQQALTTSCYFR-97	O60663	LMX1B	LIM homeobox transcription factor 1-beta	0	0.1671	intracellular membrane-bounded organelle	0.408	binding	0.5192	cellular process	no
AP1G2_GAE__O75843_665_785	218-RPKRPRTILTTQQRRA-233	O60663	LMX1B	LIM homeobox transcription factor 1-beta	0	0.1671	intracellular membrane-bounded organelle	0.408	binding	0.5192	cellular process	no
AP1G2_GAE__O75843_665_785	828-PPLSSSPLYSRGLVSR-843	O75140	DEPDC5	GATOR complex protein DEPDC5	0	0.0101	bounding membrane of organelle	0.408	binding	0.5192	cellular process	no
AP1G2_GAE__O75843_665_785	1075-SVAMTPTYMDSPRKDG-1090	O75140	DEPDC5	GATOR complex protein DEPDC5	0	0.0101	bounding membrane of organelle	0.408	binding	0.5192	cellular process	no
AP1G2_GAE__O75843_665_785	469-RRPSRKPPTSPSSPPA-484	O75161	NPHP4	Nephrocystin-4	0	0.1671	intracellular membrane-bounded organelle	0.6121	molecular_function	0.0099	protein localization	no
AP1G2_GAE__O75843_665_785	28-NATASLEQERSERPRA-43	O76024	WFS1	Wolframin	1	0.0282	organelle membrane	0.132	protein binding	0.5192	cellular process	no
AP1G2_GAE__O75843_665_785	40-RPRAPGPQAGPGPGVR-55	O76024	WFS1	Wolframin	1	0.0282	organelle membrane	0.132	protein binding	0.5192	cellular process	no
AP1G2_GAE__O75843_665_785	4-YDEVTAFLGEWGPFQR-19	O76082	SLC22A5	Solute carrier family 22 member 5	3	0.0264	vesicle	0.132	protein binding	0.0073	biological process involved in interspecies interaction between organisms	yes
AP1G2_GAE__O75843_665_785	191-DLTEARVQVWFQNRRA-206	O95076	ALX3	Homeobox protein aristaless-like 3	0	0.8197	cellular anatomical entity	0.408	binding	0.7029	biological_process	no
AP1G2_GAE__O75843_665_785	161-FGQKCYLGDTWNRLDF-176	O95180	CACNA1H	Voltage-dependent T-type calcium channel subunit alpha-1H	0	0.0041	membrane protein complex	0.132	protein binding	0.0414	transport	no
AP1G2_GAE__O75843_665_785	1204-GAANDSTQFTVAGRMV-1219	O95425	SVIL	Supervillin	2	0.1637	membrane	0.132	protein binding	0.5192	cellular process	yes
AP1G2_GAE__O75843_665_785	219-DNRAPSVTSATHSGYR-234	O95500	CLDN14	Claudin-14	0	0.1637	membrane	0.132	protein binding	0.5192	cellular process	no
AP1G2_GAE__O75843_665_785	278-CKRERDARVKRKLRGP-293	O95947	TBX6	T-box transcription factor TBX6	1	0.8197	cellular anatomical entity	0.132	protein binding	0.5192	cellular process	no
AP1G2_GAE__O75843_665_785	153-MYHPEGESSTTPFFST-168	O95999	BCL10	B-cell lymphoma/leukemia 10	0	0.0707	protein-containing complex	0.132	protein binding	0.0073	biological process involved in interspecies interaction between organisms	no
AP1G2_GAE__O75843_665_785	67-PLSRKHGGPKDEERHV-82	P00441	SOD1	Superoxide dismutase [Cu-Zn]	0	0.0052	cytoplasmic vesicle	0.132	protein binding	0.0053	intracellular transport	no
AP1G2_GAE__O75843_665_785	164-YEKRGIVRKVNAEGSV-179	P00568	AK1	Adenylate kinase isoenzyme 1	0	0.0264	vesicle	0.408	binding	0.5192	cellular process	no
AP1G2_GAE__O75843_665_785	48-RVRSLETENAGLRLRI-63	P02545	LMNA	Prelamin-A/C	1	0.0282	organelle membrane	0.132	protein binding	0.0099	protein localization	no
AP1G2_GAE__O75843_665_785	510-TDLVWKAQNTWGCGNS-525	P02545	LMNA	Prelamin-A/C	0	0.0282	organelle membrane	0.132	protein binding	0.0099	protein localization	no
AP1G2_GAE__O75843_665_785	258-TSTPNVHMVSTTLPVD-273	P04049	RAF1	RAF proto-oncogene serine/threonine-protein kinase	0	0.0025	Golgi apparatus	0.132	protein binding	0.0046	protein transport	no
AP1G2_GAE__O75843_665_785	147-CPPGGIQEVTINQSLL-162	P04264	KRT1	Keratin, type II cytoskeletal 1	0	0.0264	vesicle	0.132	protein binding	0.0071	vesicle-mediated transport	no
AP1G2_GAE__O75843_665_785	72-EEWAQGTFKLNSNDED-87	P04424	ASL	Argininosuccinate lyase	0	0.0264	vesicle	0.132	protein binding	0.5192	cellular process	no
AP1G2_GAE__O75843_665_785	284-TEEENLRKKGEPHHEL-299	P04637	TP53	Cellular tumor antigen p53	0	0.0282	organelle membrane	0.132	protein binding	0.0013	viral process	no
AP1G2_GAE__O75843_665_785	270-AISEELDHALNDMTSI-285	P06753	TPM3	Tropomyosin alpha-3 chain	0	0.0264	vesicle	0.132	protein binding	0.5192	cellular process	no
AP1G2_GAE__O75843_665_785	269-AISEELDHALNDMTSI-284	P09493	TPM1	Tropomyosin alpha-1 chain	0	0.0707	protein-containing complex	0.132	protein binding	0.5192	cellular process	no
AP1G2_GAE__O75843_665_785	905-TVLGVATAPQQVLSNG-920	P10253	GAA	Lysosomal alpha-glucosidase	0	0.0101	bounding membrane of organelle	0.408	binding	0.0071	vesicle-mediated transport	no
AP1G2_GAE__O75843_665_785	942-KLEDECSELKRDIDDL-957	P12883	MYH7	Myosin-7	0	0.0707	protein-containing complex	0.132	protein binding	0.5192	cellular process	no
AP1G2_GAE__O75843_665_785	219-QVHVELDVAKPDLTAA-234	P14136	GFAP	Glial fibrillary acidic protein	0	0.2416	intracellular organelle	0.132	protein binding	0.5192	cellular process	no
AP1G2_GAE__O75843_665_785	16-PPAMPQAAGAGGPTTR-31	P16260	SLC25A16	Graves disease carrier protein	0	0.0282	organelle membrane	0.6121	molecular_function	0.0414	transport	no
AP1G2_GAE__O75843_665_785	691-YESEQEWTQYMMLEQT-706	P16499	PDE6A	Rod cGMP-specific 3',5'-cyclic phosphodiesterase subunit alpha	0	0.0101	bounding membrane of organelle	0.408	binding	0.5192	cellular process	no
AP1G2_GAE__O75843_665_785	350-RELEDRFASEASGYQD-365	P17661	DES	Desmin	0	0.0264	vesicle	0.132	protein binding	0.5192	cellular process	no
AP1G2_GAE__O75843_665_785	445-TVMIKTIETRDGEVVS-460	P17661	DES	Desmin	0	0.0264	vesicle	0.132	protein binding	0.5192	cellular process	no
AP1G2_GAE__O75843_665_785	351-KPYQCDFKDCERRFSR-366	P19544	WT1	Wilms tumor protein	0	0.1671	intracellular membrane-bounded organelle	0.132	protein binding	0.5192	cellular process	no
AP1G2_GAE__O75843_665_785	275-GTSPSGLNMGELIARM-290	P20807	CAPN3	Calpain-3	2	0.0707	protein-containing complex	0.000246	molecular adaptor activity	0.0099	protein localization	no
AP1G2_GAE__O75843_665_785	286-YSGPPPGPGPGPALPA-301	P20823	HNF1A	Hepatocyte nuclear factor 1-alpha	1	0.0707	protein-containing complex	0.132	protein binding	0.0046	protein transport	no
AP1G2_GAE__O75843_665_785	578-LQPAHRLSASPTVSSS-593	P20823	HNF1A	Hepatocyte nuclear factor 1-alpha	0	0.0707	protein-containing complex	0.132	protein binding	0.0046	protein transport	no
AP1G2_GAE__O75843_665_785	1468-SRHEQARNSSRHSASQ-1483	P20930	FLG	Filaggrin	0	0.1637	membrane	0.408	binding	0.5192	cellular process	no
AP1G2_GAE__O75843_665_785	766-IEHPTAGNTEAWEDTH-781	P21359	NF1	Neurofibromin	0	0.1637	membrane	0.408	binding	0.0077	nitrogen compound transport	no
AP1G2_GAE__O75843_665_785	1056-DQEPSQVENQSRCDRV-1071	P21817	RYR1	Ryanodine receptor 1	0	0.0041	membrane protein complex	0.132	protein binding	0.0132	establishment of localization in cell	no
AP1G2_GAE__O75843_665_785	31-TPLGQGRVNQLGGVFI-46	P23759	PAX7	Paired box protein Pax-7	0	0.8197	cellular anatomical entity	0.408	binding	0.5192	cellular process	no
AP1G2_GAE__O75843_665_785	31-TPLGQGRVNQLGGVFI-46	P23760	PAX3	Paired box protein Pax-3	0	0.8197	cellular anatomical entity	0.132	protein binding	0.5192	cellular process	no
AP1G2_GAE__O75843_665_785	268-GSKSEDELDQASTPTD-283	P30279	CCND2	G1/S-specific cyclin-D2	0	0.0282	organelle membrane	0.132	protein binding	0.5192	cellular process	no
AP1G2_GAE__O75843_665_785	245-QPSGRFVIGGPQGDAG-260	P31153	MAT2A	S-adenosylmethionine synthase isoform type-2	0	0.0707	protein-containing complex	0.132	protein binding	0.5192	cellular process	no
AP1G2_GAE__O75843_665_785	638-NGKMHSTVDCNGVVSL-653	P35498	SCN1A	Sodium channel protein type 1 subunit alpha	0	0.0041	membrane protein complex	0.6121	molecular_function	0.0414	transport	no
AP1G2_GAE__O75843_665_785	1058-KDSCMSNHTAEIGKDL-1073	P35498	SCN1A	Sodium channel protein type 1 subunit alpha	0	0.0041	membrane protein complex	0.6121	molecular_function	0.0414	transport	no
AP1G2_GAE__O75843_665_785	1654-KGIRTLLFALMMSLPA-1669	P35498	SCN1A	Sodium channel protein type 1 subunit alpha	0	0.0041	membrane protein complex	0.6121	molecular_function	0.0414	transport	no
AP1G2_GAE__O75843_665_785	1466-KGIRTLLFALMMSLPA-1481	P35499	SCN4A	Sodium channel protein type 4 subunit alpha	0	0.0041	membrane protein complex	0.6121	molecular_function	0.0414	transport	no
AP1G2_GAE__O75843_665_785	330-LSHGSPHHQPSSSPPN-345	P35680	HNF1B	Hepatocyte nuclear factor 1-beta	0	0.0707	protein-containing complex	0.132	protein binding	0.0046	protein transport	no
AP1G2_GAE__O75843_665_785	272-ETVAVKIFPYEEYASW-287	P37173	TGFBR2	TGF-beta receptor type-2	0	0.0707	protein-containing complex	0.132	protein binding	0.000142	receptor-mediated endocytosis	no
AP1G2_GAE__O75843_665_785	275-GTNTHASSLQHENSSL-290	P38398	BRCA1	Breast cancer type 1 susceptibility protein	0	0.0707	protein-containing complex	0.132	protein binding	0.5192	cellular process	no
AP1G2_GAE__O75843_665_785	241-EPDTDWEEREVRRRQS-256	P41181	AQP2	Aquaporin-2	0	0.0025	Golgi apparatus	0.6121	molecular_function	0.011	organic substance transport	no
AP1G2_GAE__O75843_665_785	347-QLLSDSRYENFIRWED-362	P41212	ETV6	Transcription factor ETV6	1	0.1671	intracellular membrane-bounded organelle	0.132	protein binding	0.5192	cellular process	no
AP1G2_GAE__O75843_665_785	52-TVAAPAPGAPSPPATL-67	P41225	SOX3	Transcription factor SOX-3	1	0.8197	cellular anatomical entity	0.408	binding	0.5192	cellular process	no
AP1G2_GAE__O75843_665_785	106-VRDAWGRLPVDLAEEL-121	P42771	CDKN2A	Cyclin-dependent kinase inhibitor 2A	0	0.1671	intracellular membrane-bounded organelle	0.132	protein binding	0.5192	cellular process	no
AP1G2_GAE__O75843_665_785	279-LLSDDSNFGQFELTTF-294	P43246	MSH2	DNA mismatch repair protein Msh2	3	0.0707	protein-containing complex	0.132	protein binding	0.0099	protein localization	no
AP1G2_GAE__O75843_665_785	281-SDDSNFGQFELTTFDF-296	P43246	MSH2	DNA mismatch repair protein Msh2	1	0.0707	protein-containing complex	0.132	protein binding	0.0099	protein localization	no
AP1G2_GAE__O75843_665_785	852-EEFQYIGESQGYDIME-867	P43246	MSH2	DNA mismatch repair protein Msh2	0	0.0707	protein-containing complex	0.132	protein binding	0.0099	protein localization	no
AP1G2_GAE__O75843_665_785	306-PYPKWNSVFDQLTQVV-321	P45985	MAP2K4	Dual specificity mitogen-activated protein kinase kinase 4	0	0.1671	intracellular membrane-bounded organelle	0.132	protein binding	0.5192	cellular process	no
AP1G2_GAE__O75843_665_785	94-TRPHPALWRMVFGLSV-109	P48651	PTDSS1	Phosphatidylserine synthase 1	0	0.0282	organelle membrane	0.6121	molecular_function	0.5192	cellular process	no
AP1G2_GAE__O75843_665_785	8-ASLGRQLLRLGGGSSR-23	P49748	ACADVL	Very long-chain specific acyl-CoA dehydrogenase, mitochondrial	0	0.0282	organelle membrane	0.132	protein binding	0.5192	cellular process	no
AP1G2_GAE__O75843_665_785	1138-RVGALDVPASQFLGSA-1153	P49815	TSC2	Tuberin	0	0.0025	Golgi apparatus	0.132	protein binding	0.000414	endocytosis	no
AP1G2_GAE__O75843_665_785	1198-LVRRPTGNTSWLMSLE-1213	P49815	TSC2	Tuberin	0	0.0025	Golgi apparatus	0.132	protein binding	0.000414	endocytosis	no
AP1G2_GAE__O75843_665_785	40-EYETQRRRLSPPSSSA-55	P50402	EMD	Emerin	0	0.0101	bounding membrane of organelle	0.132	protein binding	0.5192	cellular process	no
AP1G2_GAE__O75843_665_785	1148-WNPHQDLQAQDRAHRI-1163	P51531	SMARCA2	Probable global transcription activator SNF2L2	0	0.0707	protein-containing complex	0.132	protein binding	0.5192	cellular process	no
AP1G2_GAE__O75843_665_785	500-LTKAVATYHANTEREQ-515	P51532	SMARCA4	Transcription activator BRG1	0	0.0707	protein-containing complex	0.132	protein binding	0.0073	biological process involved in interspecies interaction between organisms	no
AP1G2_GAE__O75843_665_785	628-LTGTDAPKAGQLEAWL-643	P51532	SMARCA4	Transcription activator BRG1	0	0.0707	protein-containing complex	0.132	protein binding	0.0073	biological process involved in interspecies interaction between organisms	no
AP1G2_GAE__O75843_665_785	1178-WNPHQDLQAQDRAHRI-1193	P51532	SMARCA4	Transcription activator BRG1	0	0.0707	protein-containing complex	0.132	protein binding	0.0073	biological process involved in interspecies interaction between organisms	no
AP1G2_GAE__O75843_665_785	290-VLEDEVYETVVDTSEE-305	P51587	BRCA2	Breast cancer type 2 susceptibility protein	0	0.0052	cytoplasmic vesicle	0.132	protein binding	0.0052	establishment of protein localization	no
AP1G2_GAE__O75843_665_785	3305-GTKYETPIKKKELNSP-3320	P51587	BRCA2	Breast cancer type 2 susceptibility protein	0	0.0052	cytoplasmic vesicle	0.132	protein binding	0.0052	establishment of protein localization	no
AP1G2_GAE__O75843_665_785	349-QAHVSGGGDDSSRPTV-364	P52701	MSH6	DNA mismatch repair protein Msh6	0	0.0025	Golgi apparatus	0.132	protein binding	0.0013	viral process	no
AP1G2_GAE__O75843_665_785	304-QSPGIPQSNSGVSTLH-319	P52952	NKX2-5	Homeobox protein Nkx-2.5	0	0.0707	protein-containing complex	0.132	protein binding	0.5192	cellular process	no
AP1G2_GAE__O75843_665_785	32-ASDPSDGQRRRQQQQQ-47	P54098	POLG	DNA polymerase subunit gamma-1	0	0.0707	protein-containing complex	0.132	protein binding	0.5192	cellular process	no
AP1G2_GAE__O75843_665_785	1-MDVLVSECSARLLQQE-16	P54136	RARS1	Arginine--tRNA ligase, cytoplasmic	0	0.0264	vesicle	0.132	protein binding	0.5192	cellular process	no
AP1G2_GAE__O75843_665_785	73-CGVEEENFEGLTLKHH-88	P54278	PMS2	Mismatch repair endonuclease PMS2	0	0.0707	protein-containing complex	0.408	binding	0.5192	cellular process	no
AP1G2_GAE__O75843_665_785	97-DLTQVETFGFRGEALS-112	P54278	PMS2	Mismatch repair endonuclease PMS2	0	0.0707	protein-containing complex	0.408	binding	0.5192	cellular process	no
AP1G2_GAE__O75843_665_785	457-RPSLPSFTTGLSGGLS-472	P55316	FOXG1	Forkhead box protein G1	0	0.8197	cellular anatomical entity	0.408	binding	0.7029	biological_process	no
AP1G2_GAE__O75843_665_785	4249-RRSSRAPAGSSRGPSP-4264	P98161	PKD1	Polycystin-1	0	0.0013	Golgi membrane	0.132	protein binding	0.0018	intracellular protein transport	no
AP1G2_GAE__O75843_665_785	4562-VPETNPTSPAADGTQV-4577	P98164	LRP2	Low-density lipoprotein receptor-related protein 2	0	0.0025	Golgi apparatus	0.132	protein binding	0.000142	receptor-mediated endocytosis	no
AP1G2_GAE__O75843_665_785	245-QPSGRFVIGGPQGDAG-260	Q00266	MAT1A	S-adenosylmethionine synthase isoform type-1	0	0.8197	cellular anatomical entity	0.132	protein binding	0.5192	cellular process	no
AP1G2_GAE__O75843_665_785	1-MCTTLFLLSTLAMLWR-16	Q00LT1	PRCD	Photoreceptor disk component PRCD	0	0.0025	Golgi apparatus	0.132	protein binding	0.7029	biological_process	no
AP1G2_GAE__O75843_665_785	378-TIGLNQPSTPTHAAGV-393	Q02750	MAP2K1	Dual specificity mitogen-activated protein kinase kinase 1	0	0.0025	Golgi apparatus	0.000162	protein-macromolecule adaptor activity	0.5192	cellular process	no
AP1G2_GAE__O75843_665_785	767-SVPAGRRSPTSSPTPQ-782	Q05193	DNM1	Dynamin-1	0	0.0052	cytoplasmic vesicle	0.132	protein binding	0.000142	receptor-mediated endocytosis	no
AP1G2_GAE__O75843_665_785	598-YERFTNSETAEHIAQG-613	Q06187	BTK	Tyrosine-protein kinase BTK	0	0.0052	cytoplasmic vesicle	0.132	protein binding	0.0073	biological process involved in interspecies interaction between organisms	no
AP1G2_GAE__O75843_665_785	60-SSDTTSNSFVRQGSAD-75	Q08289	CACNB2	Voltage-dependent L-type calcium channel subunit beta-2	0	0.0041	membrane protein complex	0.132	protein binding	0.0099	protein localization	no
AP1G2_GAE__O75843_665_785	169-ALLALTARESSVRSGG-184	Q12809	KCNH2	Potassium voltage-gated channel subfamily H member 2	0	0.0041	membrane protein complex	0.132	protein binding	0.0132	establishment of localization in cell	no
AP1G2_GAE__O75843_665_785	954-SIFGDNMNELQTFVAN-969	Q12879	GRIN2A	Glutamate receptor ionotropic, NMDA 2A	2	0.000161	transport vesicle	0.408	binding	0.0099	protein localization	no
AP1G2_GAE__O75843_665_785	412-LQGAPGGAGGSAVDDP-427	Q12948	FOXC1	Forkhead box protein C1	0	0.1671	intracellular membrane-bounded organelle	0.132	protein binding	0.5192	cellular process	no
AP1G2_GAE__O75843_665_785	1186-KHGVVSGVPAPWEKNL-1201	Q13224	GRIN2B	Glutamate receptor ionotropic, NMDA 2B	0	0.0041	membrane protein complex	0.408	binding	0.0132	establishment of localization in cell	no
AP1G2_GAE__O75843_665_785	126-MGVPPPPPPAPDYVLP-141	Q13285	NR5A1	Steroidogenic factor 1	0	0.0707	protein-containing complex	0.132	protein binding	0.0566	localization	no
AP1G2_GAE__O75843_665_785	334-GDDDWTHLSSKEVDPS-349	Q13501	SQSTM1	Sequestosome-1	0	0.0052	cytoplasmic vesicle	0.132	protein binding	0.0053	intracellular transport	no
AP1G2_GAE__O75843_665_785	683-PAMSPEDKSPITPGSR-698	Q14003	KCNC3	Potassium voltage-gated channel subfamily C member 3	1	0.0041	membrane protein complex	0.6121	molecular_function	0.0414	transport	no
AP1G2_GAE__O75843_665_785	34-ENKLLPKHPHLVRQKR-49	Q14126	DSG2	Desmoglein-2	0	0.0264	vesicle	0.132	protein binding	0.5192	cellular process	no
AP1G2_GAE__O75843_665_785	3954-DEQFGIWLDSSSPEQT-3969	Q14204	DYNC1H1	Cytoplasmic dynein 1 heavy chain 1	2	0.0264	vesicle	0.132	protein binding	0.000291	Golgi vesicle transport	no
AP1G2_GAE__O75843_665_785	3956-QFGIWLDSSSPEQTVP-3971	Q14204	DYNC1H1	Cytoplasmic dynein 1 heavy chain 1	1	0.0264	vesicle	0.132	protein binding	0.000291	Golgi vesicle transport	no
AP1G2_GAE__O75843_665_785	4374-ESCDDNGYHWDTSDWM-4389	Q14517	FAT1	Protocadherin Fat 1	0	0.0264	vesicle	0.408	binding	0.5192	cellular process	no
AP1G2_GAE__O75843_665_785	1641-KGIRTLLFALMMSLPA-1656	Q14524	SCN5A	Sodium channel protein type 5 subunit alpha	0	0.0041	membrane protein complex	0.132	protein binding	0.0414	transport	no
AP1G2_GAE__O75843_665_785	39-KGNCNVAHKNIREQGR-54	Q14654	KCNJ11	ATP-sensitive inward rectifier potassium channel 11	0	0.0041	membrane protein complex	0.132	protein binding	0.0414	transport	no
AP1G2_GAE__O75843_665_785	284-AGKTPMDLVLHWQNGT-299	Q15327	ANKRD1	Ankyrin repeat domain-containing protein 1	0	0.0707	protein-containing complex	0.132	protein binding	0.5192	cellular process	no
AP1G2_GAE__O75843_665_785	615-NGKMHSAVDCNGVVSL-630	Q15858	SCN9A	Sodium channel protein type 9 subunit alpha	0	0.0041	membrane protein complex	0.408	binding	0.0414	transport	no
AP1G2_GAE__O75843_665_785	1628-KGIRTLLFALMMSLPA-1643	Q15858	SCN9A	Sodium channel protein type 9 subunit alpha	0	0.0041	membrane protein complex	0.408	binding	0.0414	transport	no
AP1G2_GAE__O75843_665_785	928-NEQAIAVENAVTTMAS-943	Q16821	PPP1R3A	Protein phosphatase 1 regulatory subunit 3A	0	0.0707	protein-containing complex	0.132	protein binding	0.5192	cellular process	no
AP1G2_GAE__O75843_665_785	825-ERNVQLMRQQQGQLQR-840	Q2M1P5	KIF7	Kinesin-like protein KIF7	1	0.0707	protein-containing complex	0.132	protein binding	0.5192	cellular process	no
AP1G2_GAE__O75843_665_785	367-IWTNFSSRFHIPQVAE-382	Q6P1M0	SLC27A4	Long-chain fatty acid transport protein 4	1	0.0282	organelle membrane	0.408	binding	0.011	organic substance transport	no
AP1G2_GAE__O75843_665_785	39-SYARKWQQMRPIPTVA-54	Q6ZWL3	CYP4V2	Cytochrome P450 4V2	0	0.0282	organelle membrane	0.408	binding	0.5192	cellular process	no
AP1G2_GAE__O75843_665_785	605-VRPNSIVPLSKKVHRN-620	Q7Z3B3	KANSL1	KAT8 regulatory NSL complex subunit 1	0	0.0707	protein-containing complex	0.132	protein binding	0.5192	cellular process	no
AP1G2_GAE__O75843_665_785	1006-CQANIMQMEEAKEEGE-1021	Q7Z4S6	KIF21A	Kinesin-like protein KIF21A	0	0.0707	protein-containing complex	0.132	protein binding	0.5192	cellular process	no
AP1G2_GAE__O75843_665_785	131-CPPGGIQEVTINQSLL-146	Q7Z794	KRT77	Keratin, type II cytoskeletal 1b	0	0.0264	vesicle	1		0.5192	cellular process	no
AP1G2_GAE__O75843_665_785	1036-EAAQQQQALASWQQWV-1051	Q86UK5	EVC2	Limbin	3	0.0041	membrane protein complex	1		0.5192	cellular process	yes
AP1G2_GAE__O75843_665_785	1040-QQQALASWQQWVADGP-1055	Q86UK5	EVC2	Limbin	2	0.0041	membrane protein complex	1		0.5192	cellular process	yes
AP1G2_GAE__O75843_665_785	1044-LASWQQWVADGPGILN-1059	Q86UK5	EVC2	Limbin	2	0.0041	membrane protein complex	1		0.5192	cellular process	yes
AP1G2_GAE__O75843_665_785	264-LPPAGGDELQGIKRGI-279	Q8IVH4	MMAA	Methylmalonic aciduria type A protein, mitochondrial	1	0.1671	intracellular membrane-bounded organelle	0.132	protein binding	0.5192	cellular process	no
AP1G2_GAE__O75843_665_785	1585-VATLTSQLSANAHLVA-1600	Q8IVL0	NAV3	Neuron navigator 3	0	0.0101	bounding membrane of organelle	0.132	protein binding	0.5192	cellular process	no
AP1G2_GAE__O75843_665_785	248-GTVQLTTTSRAEFGDF-263	Q8IWS0	PHF6	PHD finger protein 6	1	0.1671	intracellular membrane-bounded organelle	0.132	protein binding	0.7029	biological_process	no
AP1G2_GAE__O75843_665_785	1048-EPVLDLTYPVTSMFTG-1063	Q8IY17	PNPLA6	Patatin-like phospholipase domain-containing protein 6	0	0.0282	organelle membrane	0.6121	molecular_function	0.5192	cellular process	no
AP1G2_GAE__O75843_665_785	998-KLVPQMRKVVRELFSG-1013	Q8IZF0	NALCN	Sodium leak channel non-selective protein	0	0.1637	membrane	0.6121	molecular_function	0.0414	transport	no
AP1G2_GAE__O75843_665_785	369-VHIDQRKGEDFTCFWA-384	Q8NEA6	GLIS3	Zinc finger protein GLIS3	1	0.1671	intracellular membrane-bounded organelle	0.408	binding	0.5192	cellular process	no
AP1G2_GAE__O75843_665_785	158-GATSLQERTSSMANIS-173	Q8NHS3	MFSD8	Major facilitator superfamily domain-containing protein 8	0	0.0101	bounding membrane of organelle	0.6121	molecular_function	0.5192	cellular process	no
AP1G2_GAE__O75843_665_785	194-RPKRPRTILTTQQRRA-209	Q8TE12	LMX1A	LIM homeobox transcription factor 1-alpha	0	0.1671	intracellular membrane-bounded organelle	0.408	binding	0.5192	cellular process	no
AP1G2_GAE__O75843_665_785	729-QQTTLEYGYKERISAA-744	Q8WZ42	TTN	Titin	1	0.0264	vesicle	0.132	protein binding	0.0071	vesicle-mediated transport	no
AP1G2_GAE__O75843_665_785	737-YKERISAAKVAEPPQR-752	Q8WZ42	TTN	Titin	1	0.0264	vesicle	0.132	protein binding	0.0071	vesicle-mediated transport	no
AP1G2_GAE__O75843_665_785	8460-VRESDNIWISYSENIA-8475	Q8WZ42	TTN	Titin	0	0.0264	vesicle	0.132	protein binding	0.0071	vesicle-mediated transport	no
AP1G2_GAE__O75843_665_785	19738-TKNSATLAWLPPLRDG-19753	Q8WZ42	TTN	Titin	0	0.0264	vesicle	0.132	protein binding	0.0071	vesicle-mediated transport	no
AP1G2_GAE__O75843_665_785	23371-RPEAIIVTRNSVTLQW-23386	Q8WZ42	TTN	Titin	0	0.0264	vesicle	0.132	protein binding	0.0071	vesicle-mediated transport	no
AP1G2_GAE__O75843_665_785	26363-KETTRVNVSSSKTVTS-26378	Q8WZ42	TTN	Titin	0	0.0264	vesicle	0.132	protein binding	0.0071	vesicle-mediated transport	no
AP1G2_GAE__O75843_665_785	31381-PECDGGKEILGYWVEY-31396	Q8WZ42	TTN	Titin	0	0.0264	vesicle	0.132	protein binding	0.0071	vesicle-mediated transport	no
AP1G2_GAE__O75843_665_785	34299-QEQGRFHIENTDDLTT-34314	Q8WZ42	TTN	Titin	0	0.0264	vesicle	0.132	protein binding	0.0071	vesicle-mediated transport	no
AP1G2_GAE__O75843_665_785	155-KQNGLSAVRTMEAFHF-170	Q92560	BAP1	Ubiquitin carboxyl-terminal hydrolase BAP1	0	0.0707	protein-containing complex	0.408	binding	0.5192	cellular process	no
AP1G2_GAE__O75843_665_785	404-DDYVHISLPQATVTPP-419	Q92574	TSC1	Hamartin	0	0.0707	protein-containing complex	0.132	protein binding	0.0053	intracellular transport	no
AP1G2_GAE__O75843_665_785	668-PLPSKSVDWTHFGGSP-683	Q92574	TSC1	Hamartin	3	0.0707	protein-containing complex	0.132	protein binding	0.0053	intracellular transport	yes
AP1G2_GAE__O75843_665_785	672-KSVDWTHFGGSPPSDE-687	Q92574	TSC1	Hamartin	1	0.0707	protein-containing complex	0.132	protein binding	0.0053	intracellular transport	yes
AP1G2_GAE__O75843_665_785	277-SQQTGPQQPQQFQGYG-292	Q92734	TFG	Protein TFG	0	0.0013	Golgi membrane	0.132	protein binding	0.000291	Golgi vesicle transport	no
AP1G2_GAE__O75843_665_785	538-TDQQPPNLISESALPT-553	Q92793	CREBBP	CREB-binding protein	0	0.0707	protein-containing complex	0.132	protein binding	0.0013	viral process	no
AP1G2_GAE__O75843_665_785	858-PPASTAAGMPSLQHTT-873	Q92793	CREBBP	CREB-binding protein	1	0.0707	protein-containing complex	0.132	protein binding	0.0013	viral process	no
AP1G2_GAE__O75843_665_785	73-AIESPSKDDDTVWLTY-88	Q96HR9	REEP6	Receptor expression-enhancing protein 6	2	0.0101	bounding membrane of organelle	1		0.7029	biological_process	no
AP1G2_GAE__O75843_665_785	967-RGGEPPGDTFAPFHGY-982	Q96PV0	SYNGAP1	Ras/Rap GTPase-activating protein SynGAP	1	0.1637	membrane	0.132	protein binding	0.0099	protein localization	no
AP1G2_GAE__O75843_665_785	366-DLTEARVQVWFQNRRA-381	Q96QS3	ARX	Homeobox protein ARX	0	0.8197	cellular anatomical entity	0.408	binding	0.5192	cellular process	no
AP1G2_GAE__O75843_665_785	508-VEGAVASGALADPATA-523	Q96QS3	ARX	Homeobox protein ARX	0	0.8197	cellular anatomical entity	0.408	binding	0.5192	cellular process	no
AP1G2_GAE__O75843_665_785	577-AKASQEADNVLILQDR-592	Q96RR1	TWNK	Twinkle protein, mitochondrial	0	0.1671	intracellular membrane-bounded organelle	0.132	protein binding	0.5192	cellular process	no
AP1G2_GAE__O75843_665_785	264-SSYGNLHSHDRLSYPP-279	Q99081	TCF12	Transcription factor 12	0	0.0707	protein-containing complex	0.132	protein binding	0.5192	cellular process	no
AP1G2_GAE__O75843_665_785	641-NGKMHSAVDCNGVVSL-656	Q99250	SCN2A	Sodium channel protein type 2 subunit alpha	0	0.0041	membrane protein complex	0.6121	molecular_function	0.0414	transport	no
AP1G2_GAE__O75843_665_785	1644-KGIRTLLFALMMSLPA-1659	Q99250	SCN2A	Sodium channel protein type 2 subunit alpha	0	0.0041	membrane protein complex	0.6121	molecular_function	0.0414	transport	no
AP1G2_GAE__O75843_665_785	136-DLTEARVQVWFQNRRA-151	Q99453	PHOX2B	Paired mesoderm homeobox protein 2B	0	0.8197	cellular anatomical entity	0.408	binding	0.5192	cellular process	no
AP1G2_GAE__O75843_665_785	263-SGSLTESECFGSLTEV-278	Q99728	BARD1	BRCA1-associated RING domain protein 1	1	0.0707	protein-containing complex	0.132	protein binding	0.0566	localization	no
AP1G2_GAE__O75843_665_785	267-TESECFGSLTEVSLPL-282	Q99728	BARD1	BRCA1-associated RING domain protein 1	2	0.0707	protein-containing complex	0.132	protein binding	0.0566	localization	no
AP1G2_GAE__O75843_665_785	526-LETLAPYIPMDGEDFQ-541	Q99814	EPAS1	Endothelial PAS domain-containing protein 1	1	0.0707	protein-containing complex	0.132	protein binding	0.5192	cellular process	no
AP1G2_GAE__O75843_665_785	530-APYIPMDGEDFQLSPI-545	Q99814	EPAS1	Endothelial PAS domain-containing protein 1	1	0.0707	protein-containing complex	0.132	protein binding	0.5192	cellular process	no
AP1G2_GAE__O75843_665_785	534-PMDGEDFQLSPICPEE-549	Q99814	EPAS1	Endothelial PAS domain-containing protein 1	1	0.0707	protein-containing complex	0.132	protein binding	0.5192	cellular process	no
AP1G2_GAE__O75843_665_785	83-GRPGLPSPVDFLAGDR-98	Q9BX79	STRA6	Receptor for retinol uptake STRA6	0	0.0707	protein-containing complex	0.408	binding	0.011	organic substance transport	no
AP1G2_GAE__O75843_665_785	627-GARPGASRGRARWGLA-642	Q9BX79	STRA6	Receptor for retinol uptake STRA6	0	0.0707	protein-containing complex	0.408	binding	0.011	organic substance transport	no
AP1G2_GAE__O75843_665_785	100-TAAEEARRNPTLGGLL-115	Q9BZ23	PANK2	Pantothenate kinase 2, mitochondrial	1	0.1671	intracellular membrane-bounded organelle	0.408	binding	0.5192	cellular process	no
AP1G2_GAE__O75843_665_785	804-EQPSSENDSQNQSGEQ-819	Q9BZQ6	EDEM3	ER degradation-enhancing alpha-mannosidase-like protein 3	1	0.1637	membrane	0.408	binding	0.5192	cellular process	no
AP1G2_GAE__O75843_665_785	252-DLTEARVQVWFQNRRA-267	Q9H161	ALX4	Homeobox protein aristaless-like 4	0	0.0707	protein-containing complex	0.132	protein binding	0.7029	biological_process	no
AP1G2_GAE__O75843_665_785	535-SHCTPPPPYPTDCSIV-550	Q9H3D4	TP63	Tumor protein 63	0	0.0707	protein-containing complex	0.132	protein binding	0.5192	cellular process	no
AP1G2_GAE__O75843_665_785	254-AQVSDYAGPPEPPAGP-269	Q9H6I2	SOX17	Transcription factor SOX-17	0	0.0707	protein-containing complex	0.132	protein binding	0.5192	cellular process	no
AP1G2_GAE__O75843_665_785	133-LPFLSHLPPRFLRSFF-148	Q9HAB3	SLC52A2	Solute carrier family 52, riboflavin transporter, member 2	0	0.1637	membrane	0.408	binding	0.0077	nitrogen compound transport	no
AP1G2_GAE__O75843_665_785	783-VNWSHWNQNLGIINED-798	Q9HBA0	TRPV4	Transient receptor potential cation channel subfamily V member 4	1	0.1637	membrane	0.132	protein binding	0.0132	establishment of localization in cell	no
AP1G2_GAE__O75843_665_785	170-SPQWWWARADLGQQVQ-185	Q9NP58	ABCB6	ATP-binding cassette sub-family B member 6, mitochondrial	0	0.000614	endosome membrane	0.408	binding	0.0077	nitrogen compound transport	no
AP1G2_GAE__O75843_665_785	309-YVFLKFLQGGGTGSTG-324	Q9NP58	ABCB6	ATP-binding cassette sub-family B member 6, mitochondrial	0	0.000614	endosome membrane	0.408	binding	0.0077	nitrogen compound transport	no
AP1G2_GAE__O75843_665_785	119-DCTSSVTFLPFMSRLP-134	Q9NQ40	SLC52A3	Solute carrier family 52, riboflavin transporter, member 3	3	0.0282	organelle membrane	0.6121	molecular_function	0.0077	nitrogen compound transport	yes
AP1G2_GAE__O75843_665_785	122-SSVTFLPFMSRLPTYY-137	Q9NQ40	SLC52A3	Solute carrier family 52, riboflavin transporter, member 3	2	0.0282	organelle membrane	0.6121	molecular_function	0.0077	nitrogen compound transport	yes
AP1G2_GAE__O75843_665_785	641-NGKMHSTVDCNGVVSL-656	Q9NY46	SCN3A	Sodium channel protein type 3 subunit alpha	0	0.0041	membrane protein complex	0.6121	molecular_function	0.0414	transport	no
AP1G2_GAE__O75843_665_785	1639-KGIRTLLFALMMSLPA-1654	Q9NY46	SCN3A	Sodium channel protein type 3 subunit alpha	0	0.0041	membrane protein complex	0.6121	molecular_function	0.0414	transport	no
AP1G2_GAE__O75843_665_785	160-GKRKKRRHRTVFTAHQ-175	Q9NZR4	VSX1	Visual system homeobox 1	0	0.1671	intracellular membrane-bounded organelle	0.408	binding	0.5192	cellular process	no
AP1G2_GAE__O75843_665_785	2150-FVQTPPVISSAHIQDE-2165	Q9P2D1	CHD7	Chromodomain-helicase-DNA-binding protein 7	0	0.1671	intracellular membrane-bounded organelle	0.408	binding	0.0073	biological process involved in interspecies interaction between organisms	no
AP1G2_GAE__O75843_665_785	659-SVTPNDQCPRAEVSRR-674	Q9P2K1	CC2D2A	Coiled-coil and C2 domain-containing protein 2A	0	0.0707	protein-containing complex	1		0.0125	cellular localization	no
AP1G2_GAE__O75843_665_785	848-QRSNSIQQMEQLNRRY-863	Q9P2P5	HECW2	E3 ubiquitin-protein ligase HECW2	0	0.2416	intracellular organelle	0.6121	molecular_function	0.5192	cellular process	no
AP1G2_GAE__O75843_665_785	292-KCRTAYQDHETSRIQL-307	Q9UFE4	CCDC39	Coiled-coil domain-containing protein 39	0	0.3026	organelle	1		0.0099	protein localization	no
AP1G2_GAE__O75843_665_785	756-FCAPKAVSAARAHLPA-771	Q9UJ55	MAGEL2	MAGE-like protein 2	0	0.0052	cytoplasmic vesicle	0.6121	molecular_function	0.0053	intracellular transport	no
AP1G2_GAE__O75843_665_785	297-TRRAMTLKSLLRALVN-312	Q9UMX9	SLC45A2	Membrane-associated transporter protein	0	0.0101	bounding membrane of organelle	0.6121	molecular_function	0.011	organic substance transport	no
AP1G2_GAE__O75843_665_785	1635-KGIRTLLFALMMSLPA-1650	Q9UQD0	SCN8A	Sodium channel protein type 8 subunit alpha	0	0.0041	membrane protein complex	0.408	binding	0.0414	transport	no
AP1G2_GAE__O75843_665_785	232-LGRLRNGIGGAAGIPR-247	Q9Y252	RNF6	E3 ubiquitin-protein ligase RNF6	0	0.0282	organelle membrane	0.132	protein binding	0.5192	cellular process	no
AP1G2_GAE__O75843_665_785	659-RHHLWGGNSGHPRTTP-674	Q9Y2T1	AXIN2	Axin-2	0	0.0707	protein-containing complex	0.132	protein binding	0.0099	protein localization	no
AP1G2_GAE__O75843_665_785	72-KVQPRNWLLFACHATN-87	Q9Y5U8	MPC1	Mitochondrial pyruvate carrier 1	0	0.1671	intracellular membrane-bounded organelle	0.6121	molecular_function	0.011	organic substance transport	no
AP1G2_GAE__O75843_665_785	1591-KGIRTLLFALMMSLPA-1606	Q9Y5Y9	SCN10A	Sodium channel protein type 10 subunit alpha	0	0.0041	membrane protein complex	0.132	protein binding	0.0414	transport	no
AP1G2_GAE__O75843_665_785	397-HNFSATALTAGGTGAK-412	Q9Y606	PUS1	tRNA pseudouridine synthase A	0	0.1671	intracellular membrane-bounded organelle	0.408	binding	0.5192	cellular process	no
AP1G2_GAE__O75843_665_785	220-ASEEKRKLAQLQVAYH-235	Q9Y6K9	IKBKG	NF-kappa-B essential modulator	0	0.0707	protein-containing complex	0.132	protein binding	0.0013	viral process	no
AP1G2_GAE__O75843_665_785	307-REAESKARTLEVRLGG-322	Q9Y6X9	MORC2	ATPase MORC2	0	0.1671	intracellular membrane-bounded organelle	0.132	protein binding	0.5192	cellular process	no
AP2_Mu__Q96CW1_160_435	392-YMEWISKAEEVILAED-407	O00555	CACNA1A	Voltage-dependent P/Q-type calcium channel subunit alpha-1A	0	0.0011	plasma membrane protein complex	0.000229	peptide binding	0.0021	regulation of protein localization	no
AP2_Mu__Q96CW1_160_435	704-ASVAQSRSGPLSPAAV-719	O14497	ARID1A	AT-rich interactive domain-containing protein 1A	0	0.0707	protein-containing complex	0.0067	signaling receptor binding	0.0057	protein-containing complex organization	no
AP2_Mu__Q96CW1_160_435	1668-HWYKDHHYGDRRHMDA-1683	O14647	CHD2	Chromodomain-helicase-DNA-binding protein 2	0	0.1671	intracellular membrane-bounded organelle	0.132	protein binding	0.0671	cellular component organization	no
AP2_Mu__Q96CW1_160_435	2293-GASSPSYGPPNLGFVD-2308	O14686	KMT2D	Histone-lysine N-methyltransferase 2D	0	0.0707	protein-containing complex	0.132	protein binding	0.004	protein-containing complex assembly	no
AP2_Mu__Q96CW1_160_435	198-RSRPRQSPAKSSQDHA-213	O14836	TNFRSF13B	Tumor necrosis factor receptor superfamily member 13B	0	0.0546	plasma membrane	0.6121	molecular_function	0.0131	cell surface receptor signaling pathway	no
AP2_Mu__Q96CW1_160_435	360-ERKSPGSLSPQPLPQC-375	O15553	MEFV	Pyrin	0	0.0052	cytoplasmic vesicle	0.132	protein binding	0.0073	biological process involved in interspecies interaction between organisms	no
AP2_Mu__Q96CW1_160_435	213-SPVQQLRIFCAGIWHN-228	O43462	MBTPS2	Membrane-bound transcription factor site-2 protease	0	0.0101	bounding membrane of organelle	0.408	binding	0.0329	protein metabolic process	no
AP2_Mu__Q96CW1_160_435	616-PPTLTSLNIPPGPYSS-631	O43497	CACNA1G	Voltage-dependent T-type calcium channel subunit alpha-1G	0	0.0011	plasma membrane protein complex	0.132	protein binding	0.0185	regulation of localization	no
AP2_Mu__Q96CW1_160_435	307-LWWGLITLATIGYGDK-322	O43525	KCNQ3	Potassium voltage-gated channel subfamily KQT member 3	1	0.0011	plasma membrane protein complex	0.132	protein binding	0.0185	regulation of localization	no
AP2_Mu__Q96CW1_160_435	265-ADALWWGLITLTTIGY-280	O43526	KCNQ2	Potassium voltage-gated channel subfamily KQT member 2	2	0.0011	plasma membrane protein complex	0.132	protein binding	0.0185	regulation of localization	no
AP2_Mu__Q96CW1_160_435	268-LWWGLITLTTIGYGDK-283	O43526	KCNQ2	Potassium voltage-gated channel subfamily KQT member 2	2	0.0011	plasma membrane protein complex	0.132	protein binding	0.0185	regulation of localization	no
AP2_Mu__Q96CW1_160_435	200-GVPGGCVLVPRADLRL-215	O43541	SMAD6	Mothers against decapentaplegic homolog 6	0	0.066	cytosol	0.0067	signaling receptor binding	0.0011	enzyme linked receptor protein signaling pathway	no
AP2_Mu__Q96CW1_160_435	865-SAQDESETTVTGSDPF-880	O60333	KIF1B	Kinesin-like protein KIF1B	0	0.0013	cytoplasmic vesicle membrane	0.132	protein binding	0.0053	intracellular transport	no
AP2_Mu__Q96CW1_160_435	339-ELQSERSAVAWVWFQN-354	O60393	NOBOX	Homeobox protein NOBOX	0	0.8197	cellular anatomical entity	0.408	binding	0.279	regulation of cellular process	no
AP2_Mu__Q96CW1_160_435	210-GDDGKDPRRPKRPRTI-225	O60663	LMX1B	LIM homeobox transcription factor 1-beta	1	0.1671	intracellular membrane-bounded organelle	0.408	binding	0.0315	multicellular organismal process	no
AP2_Mu__Q96CW1_160_435	214-KDPRRPKRPRTILTTQ-229	O60663	LMX1B	LIM homeobox transcription factor 1-beta	1	0.1671	intracellular membrane-bounded organelle	0.408	binding	0.0315	multicellular organismal process	no
AP2_Mu__Q96CW1_160_435	133-FPPPTPLEPSPTLPDL-148	O75923	DYSF	Dysferlin	0	6.54e-05	endocytic vesicle	0.0015	lipid binding	0.000231	vesicle organization	no
AP2_Mu__Q96CW1_160_435	164-SDRFGRKNVLFVTMGM-179	O76082	SLC22A5	Solute carrier family 22 member 5	0	0.0031	plasma membrane region	0.132	protein binding	0.0073	biological process involved in interspecies interaction between organisms	no
AP2_Mu__Q96CW1_160_435	457-DNHLSPQNDDALETRA-472	O94972	TRIM37	E3 ubiquitin-protein ligase TRIM37	0	0.066	cytosol	0.0067	signaling receptor binding	0.013	cellular component assembly	no
AP2_Mu__Q96CW1_160_435	72-YGDYPKLPDRSQHERD-87	O95169	NDUFB8	NADH dehydrogenase [ubiquinone] 1 beta subcomplex subunit 8, mitochondrial	0	0.0041	membrane protein complex	0.6121	molecular_function	0.0015	cellular protein-containing complex assembly	no
AP2_Mu__Q96CW1_160_435	612-NYPTILPSGVGSGKGS-627	O95180	CACNA1H	Voltage-dependent T-type calcium channel subunit alpha-1H	0	0.0011	plasma membrane protein complex	0.132	protein binding	0.0185	regulation of localization	no
AP2_Mu__Q96CW1_160_435	1220-VRNWTDLENSIVSVER-1235	O95255	ABCC6	Multidrug resistance-associated protein 6	1	0.0031	plasma membrane region	0.408	binding	0.0315	multicellular organismal process	no
AP2_Mu__Q96CW1_160_435	1204-GAANDSTQFTVAGRMV-1219	O95425	SVIL	Supervillin	0	0.0031	plasma membrane region	0.0015	lipid binding	0.000191	regulation of cellular component size	no
AP2_Mu__Q96CW1_160_435	404-ALRNLESHHQAAIEKL-419	O95613	PCNT	Pericentrin	0	0.066	cytosol	0.000246	molecular adaptor activity	0.000818	regulation of cellular protein localization	no
AP2_Mu__Q96CW1_160_435	16-EDEGARPAPWRDARDL-31	O95721	SNAP29	Synaptosomal-associated protein 29	0	0.000343	lysosomal membrane	0.000162	protein-macromolecule adaptor activity	0.000231	vesicle organization	no
AP2_Mu__Q96CW1_160_435	208-IPVIHEQNVTRPAAQP-223	O95817	BAG3	BAG family molecular chaperone regulator 3	0	0.0546	plasma membrane	0.132	protein binding	3.57e-05	negative regulation of protein localization	no
AP2_Mu__Q96CW1_160_435	535-ESEASEITIPPSTPAV-550	O95831	AIFM1	Apoptosis-inducing factor 1, mitochondrial	0	0.0282	organelle membrane	0.132	protein binding	0.0015	cellular protein-containing complex assembly	no
AP2_Mu__Q96CW1_160_435	278-CKRERDARVKRKLRGP-293	O95947	TBX6	T-box transcription factor TBX6	0	0.8197	cellular anatomical entity	0.132	protein binding	0.0148	regulation of developmental process	no
AP2_Mu__Q96CW1_160_435	991-SPTDSNFYRALMDEED-1006	P00533	EGFR	Epidermal growth factor receptor	1	2.37e-05	clathrin-coated vesicle membrane	0.0067	signaling receptor binding	2.72e-05	regulation of protein localization to plasma membrane	no
AP2_Mu__Q96CW1_160_435	413-ATYRRLLEGEDAHLSS-428	P02533	KRT14	Keratin, type I cytoskeletal 14	4	0.011	extracellular exosome	0.408	binding	0.013	cellular component assembly	no
AP2_Mu__Q96CW1_160_435	16-ASSTPLSPTRITRLQE-31	P02545	LMNA	Prelamin-A/C	0	0.0282	organelle membrane	0.132	protein binding	0.0014	membrane organization	no
AP2_Mu__Q96CW1_160_435	44-VYIDRVRSLETENAGL-59	P02545	LMNA	Prelamin-A/C	0	0.0282	organelle membrane	0.132	protein binding	0.0014	membrane organization	no
AP2_Mu__Q96CW1_160_435	372-EIHAYRKLLEGEEERL-387	P02545	LMNA	Prelamin-A/C	2	0.0282	organelle membrane	0.132	protein binding	0.0014	membrane organization	yes
AP2_Mu__Q96CW1_160_435	376-YRKLLEGEEERLRLSP-391	P02545	LMNA	Prelamin-A/C	4	0.0282	organelle membrane	0.132	protein binding	0.0014	membrane organization	yes
AP2_Mu__Q96CW1_160_435	563-HHHHGSHCSSSGDPAE-578	P02545	LMNA	Prelamin-A/C	0	0.0282	organelle membrane	0.132	protein binding	0.0014	membrane organization	no
AP2_Mu__Q96CW1_160_435	633-DINACTLTTSPRLPVF-648	P04049	RAF1	RAF proto-oncogene serine/threonine-protein kinase	0	0.0101	bounding membrane of organelle	0.132	protein binding	0.000629	transmembrane receptor protein tyrosine kinase signaling pathway	no
AP2_Mu__Q96CW1_160_435	992-YYPLTGDTRLELELRP-1007	P04114	APOB	Apolipoprotein B-100	2	2.68e-06	clathrin-coated endocytic vesicle membrane	1.4e-06	low-density lipoprotein particle receptor binding	1.4e-06	low-density lipoprotein particle clearance	no
AP2_Mu__Q96CW1_160_435	396-DLRSSFLTLRDHVPEL-411	P04198	MYCN	N-myc proto-oncogene protein	0	0.1671	intracellular membrane-bounded organelle	0.132	protein binding	0.0678	negative regulation of biological process	no
AP2_Mu__Q96CW1_160_435	40-EEWSQWLGGSSWPGYV-55	P04792	HSPB1	Heat shock protein beta-1	2	0.011	extracellular exosome	0.132	protein binding	0.000629	transmembrane receptor protein tyrosine kinase signaling pathway	no
AP2_Mu__Q96CW1_160_435	487-QANHFAVHHDEEKDVI-502	P04839	CYBB	Cytochrome b-245 heavy chain	0	6.22e-05	endocytic vesicle membrane	0.132	protein binding	8e-05	antigen processing and presentation of exogenous peptide antigen	no
AP2_Mu__Q96CW1_160_435	307-AREGNHKPIDYLNPPK-322	P05089	ARG1	Arginase-1	0	0.0101	bounding membrane of organelle	0.132	protein binding	0.0017	organonitrogen compound catabolic process	no
AP2_Mu__Q96CW1_160_435	422-KVVGGERENVSMVDYA-437	P05186	ALPL	Alkaline phosphatase, tissue-nonspecific isozyme	0	0.011	extracellular exosome	0.408	binding	0.0315	multicellular organismal process	no
AP2_Mu__Q96CW1_160_435	622-VNSTANAETQATSAFQ-637	P06400	RB1	Retinoblastoma-associated protein	0	0.0707	protein-containing complex	0.132	protein binding	0.000818	regulation of cellular protein localization	no
AP2_Mu__Q96CW1_160_435	270-AISEELDHALNDMTSI-285	P06753	TPM3	Tropomyosin alpha-3 chain	1	0.011	extracellular exosome	0.132	protein binding	0.0315	multicellular organismal process	no
AP2_Mu__Q96CW1_160_435	532-WLSHYWMPKWINATDP-547	P08243	ASNS	Asparagine synthetase [glutamine-hydrolyzing]	0	0.066	cytosol	0.132	protein binding	0.0493	signal transduction	no
AP2_Mu__Q96CW1_160_435	222-CENNRYGMGTSVERAA-237	P08559	PDHA1	Pyruvate dehydrogenase E1 component subunit alpha, somatic form, mitochondrial	0	0.0707	protein-containing complex	0.6121	molecular_function	0.0559	organonitrogen compound metabolic process	no
AP2_Mu__Q96CW1_160_435	415-ATYRRLLEGEDAHLSS-430	P08779	KRT16	Keratin, type I cytoskeletal 16	4	0.011	extracellular exosome	0.6121	molecular_function	0.0073	biological process involved in interspecies interaction between organisms	no
AP2_Mu__Q96CW1_160_435	269-AISEELDHALNDMTSI-284	P09493	TPM1	Tropomyosin alpha-1 chain	1	0.0031	plasma membrane region	0.132	protein binding	0.0023	regulation of anatomical structure morphogenesis	no
AP2_Mu__Q96CW1_160_435	583-EFPRNRLSFGKTLGAG-598	P10721	KIT	Mast/stem cell growth factor receptor Kit	0	0.0052	cytoplasmic vesicle	0.132	protein binding	0.000629	transmembrane receptor protein tyrosine kinase signaling pathway	no
AP2_Mu__Q96CW1_160_435	208-YPSPKPATDPGLFPMI-223	P11161	EGR2	E3 SUMO-protein ligase EGR2	0	0.1671	intracellular membrane-bounded organelle	0.132	protein binding	0.0018	intracellular protein transport	no
AP2_Mu__Q96CW1_160_435	1814-DEKHRELPEDVGLDAS-1829	P11277	SPTB	Spectrin beta chain, erythrocytic	0	0.066	cytosol	0.132	protein binding	0.000191	regulation of cellular component size	no
AP2_Mu__Q96CW1_160_435	20-TLEQFHLSSMSSLGGP-35	P12755	SKI	Ski oncogene	0	0.0707	protein-containing complex	0.132	protein binding	0.0011	enzyme linked receptor protein signaling pathway	no
AP2_Mu__Q96CW1_160_435	782-VTRNDVAPTLMSVPRY-797	P12830	CDH1	Cadherin-1	0	0.0011	plasma membrane protein complex	0.132	protein binding	0.000818	regulation of cellular protein localization	no
AP2_Mu__Q96CW1_160_435	1180-EATLQHEATAAALRKK-1195	P12883	MYH7	Myosin-7	0	0.0707	protein-containing complex	0.132	protein binding	0.0315	multicellular organismal process	no
AP2_Mu__Q96CW1_160_435	1182-EATLQHEATAAALRKK-1197	P13533	MYH6	Myosin-6	0	0.066	cytosol	0.132	protein binding	0.013	cellular component assembly	no
AP2_Mu__Q96CW1_160_435	151-TPLNLQIDPSIQRVRT-166	P13647	KRT5	Keratin, type II cytoskeletal 5	0	0.011	extracellular exosome	0.132	protein binding	0.013	cellular component assembly	no
AP2_Mu__Q96CW1_160_435	399-EIDNVKKQCANLQNAI-414	P13647	KRT5	Keratin, type II cytoskeletal 5	0	0.011	extracellular exosome	0.132	protein binding	0.013	cellular component assembly	no
AP2_Mu__Q96CW1_160_435	207-EVRELQEQLARQQVHV-222	P14136	GFAP	Glial fibrillary acidic protein	0	0.066	cytosol	0.132	protein binding	0.0145	organelle organization	no
AP2_Mu__Q96CW1_160_435	341-ALVSGLPAYVAQNGLI-356	P16499	PDE6A	Rod cGMP-specific 3',5'-cyclic phosphodiesterase subunit alpha	0	0.0031	plasma membrane region	0.408	binding	4.06e-05	non-canonical Wnt signaling pathway	no
AP2_Mu__Q96CW1_160_435	194-NIDALSGMEGRKKKFE-209	P19429	TNNI3	Troponin I, cardiac muscle	0	0.066	cytosol	0.132	protein binding	0.0315	multicellular organismal process	no
AP2_Mu__Q96CW1_160_435	975-QEQSRHGSRHPRSHHE-990	P20930	FLG	Filaggrin	0	0.0546	plasma membrane	0.408	binding	0.0237	cellular protein metabolic process	no
AP2_Mu__Q96CW1_160_435	2228-GQSSGPRTSRPRGSSV-2243	P20930	FLG	Filaggrin	0	0.0546	plasma membrane	0.408	binding	0.0237	cellular protein metabolic process	no
AP2_Mu__Q96CW1_160_435	3244-QEQSRHGSRHPRSHHE-3259	P20930	FLG	Filaggrin	0	0.0546	plasma membrane	0.408	binding	0.0237	cellular protein metabolic process	no
AP2_Mu__Q96CW1_160_435	240-RFLRLFGPGKNVPSVW-255	P21675	TAF1	Transcription initiation factor TFIID subunit 1	0	0.0707	protein-containing complex	0.0067	signaling receptor binding	0.000477	protein catabolic process	no
AP2_Mu__Q96CW1_160_435	422-GKPRGSGPPAGTALPI-437	P21817	RYR1	Ryanodine receptor 1	0	0.0011	plasma membrane protein complex	0.132	protein binding	0.004	protein-containing complex assembly	no
AP2_Mu__Q96CW1_160_435	1259-VDGTVDTPPCLRLTHR-1274	P21817	RYR1	Ryanodine receptor 1	0	0.0011	plasma membrane protein complex	0.132	protein binding	0.004	protein-containing complex assembly	no
AP2_Mu__Q96CW1_160_435	1394-DSFESRSIASSVQSEP-1409	P25054	APC	Adenomatous polyposis coli protein	0	0.0011	plasma membrane protein complex	0.132	protein binding	0.000288	Wnt signaling pathway	no
AP2_Mu__Q96CW1_160_435	1662-IESPPNELAAGEGVRG-1677	P25054	APC	Adenomatous polyposis coli protein	0	0.0011	plasma membrane protein complex	0.132	protein binding	0.000288	Wnt signaling pathway	no
AP2_Mu__Q96CW1_160_435	2198-LITGKVRSNSEISGQM-2213	P25054	APC	Adenomatous polyposis coli protein	0	0.0011	plasma membrane protein complex	0.132	protein binding	0.000288	Wnt signaling pathway	no
AP2_Mu__Q96CW1_160_435	2338-PPNKLSQLPRTSSPST-2353	P25054	APC	Adenomatous polyposis coli protein	0	0.0011	plasma membrane protein complex	0.132	protein binding	0.000288	Wnt signaling pathway	no
AP2_Mu__Q96CW1_160_435	136-DRHRAICRPMLAYRHG-151	P30518	AVPR2	Vasopressin V2 receptor	0	2.37e-05	clathrin-coated vesicle membrane	0.000229	peptide binding	0.000422	regulation of anatomical structure size	no
AP2_Mu__Q96CW1_160_435	88-MTRAQRVRAAMFPETL-103	P35222	CTNNB1	Catenin beta-1	0	0.0011	plasma membrane protein complex	4.33e-05	ion channel binding	4.06e-05	non-canonical Wnt signaling pathway	no
AP2_Mu__Q96CW1_160_435	819-IIAMDPYYYFQEGWNI-834	P35498	SCN1A	Sodium channel protein type 1 subunit alpha	0	0.0011	plasma membrane protein complex	0.6121	molecular_function	0.0185	regulation of localization	no
AP2_Mu__Q96CW1_160_435	1978-STAACPPSYDRVTKPI-1993	P35498	SCN1A	Sodium channel protein type 1 subunit alpha	0	0.0011	plasma membrane protein complex	0.6121	molecular_function	0.0185	regulation of localization	no
AP2_Mu__Q96CW1_160_435	1395-EGLSQRHEEKVAAYDK-1410	P35579	MYH9	Myosin-9	0	0.0031	plasma membrane region	0.000162	protein-macromolecule adaptor activity	0.0014	membrane organization	no
AP2_Mu__Q96CW1_160_435	1815-KIAQLEEQLDNETKER-1830	P35579	MYH9	Myosin-9	0	0.0031	plasma membrane region	0.000162	protein-macromolecule adaptor activity	0.0014	membrane organization	no
AP2_Mu__Q96CW1_160_435	178-SIVRLLQCDPSSASQF-193	P37235	HPCAL1	Hippocalcin-like protein 1	0	0.1637	membrane	0.408	binding	1		no
AP2_Mu__Q96CW1_160_435	179-YIELGSDSSEDTVNKA-194	P38398	BRCA1	Breast cancer type 1 susceptibility protein	3	0.0546	plasma membrane	0.132	protein binding	0.0023	regulation of anatomical structure morphogenesis	yes
AP2_Mu__Q96CW1_160_435	231-TDVTNTEHHQPSNNDL-246	P38398	BRCA1	Breast cancer type 1 susceptibility protein	0	0.0546	plasma membrane	0.132	protein binding	0.0023	regulation of anatomical structure morphogenesis	no
AP2_Mu__Q96CW1_160_435	919-PVQTVNITAGFPVVGQ-934	P38398	BRCA1	Breast cancer type 1 susceptibility protein	0	0.0546	plasma membrane	0.132	protein binding	0.0023	regulation of anatomical structure morphogenesis	no
AP2_Mu__Q96CW1_160_435	1111-QEYEEVVQTVNTDFSP-1126	P38398	BRCA1	Breast cancer type 1 susceptibility protein	2	0.0546	plasma membrane	0.132	protein binding	0.0023	regulation of anatomical structure morphogenesis	no
AP2_Mu__Q96CW1_160_435	1415-EAVLEQHGSQPSNSYP-1430	P38398	BRCA1	Breast cancer type 1 susceptibility protein	0	0.0546	plasma membrane	0.132	protein binding	0.0023	regulation of anatomical structure morphogenesis	no
AP2_Mu__Q96CW1_160_435	1439-LEDLRNPEQSTSEKAV-1454	P38398	BRCA1	Breast cancer type 1 susceptibility protein	0	0.0546	plasma membrane	0.132	protein binding	0.0023	regulation of anatomical structure morphogenesis	no
AP2_Mu__Q96CW1_160_435	39-ERRGLQEHQRGRTLTM-54	P39210	MPV17	Protein Mpv17	0	0.0101	bounding membrane of organelle	0.6121	molecular_function	0.0018	intracellular protein transport	no
AP2_Mu__Q96CW1_160_435	279-LLSDDSNFGQFELTTF-294	P43246	MSH2	DNA mismatch repair protein Msh2	0	0.0707	protein-containing complex	0.132	protein binding	0.0099	protein localization	no
AP2_Mu__Q96CW1_160_435	4-SLAMAANHGPPPGAYE-19	P43694	GATA4	Transcription factor GATA-4	0	0.0707	protein-containing complex	0.132	protein binding	0.0023	regulation of anatomical structure morphogenesis	no
AP2_Mu__Q96CW1_160_435	100-IHRKRMEKDLNELQAL-115	P45379	TNNT2	Troponin T, cardiac muscle	0	0.066	cytosol	0.132	protein binding	0.0145	organelle organization	no
AP2_Mu__Q96CW1_160_435	263-AKGYQLLEEEKIVSHY-278	P48165	GJA8	Gap junction alpha-8 protein	4	0.0011	plasma membrane protein complex	0.132	protein binding	0.0414	transport	no
AP2_Mu__Q96CW1_160_435	275-VSHYFPLTEVGMVETS-290	P48165	GJA8	Gap junction alpha-8 protein	2	0.0011	plasma membrane protein complex	0.132	protein binding	0.0414	transport	no
AP2_Mu__Q96CW1_160_435	163-VQHKKDHPDYKYQPRR-178	P48436	SOX9	Transcription factor SOX-9	0	0.0707	protein-containing complex	0.132	protein binding	8e-05	regulation of animal organ morphogenesis	no
AP2_Mu__Q96CW1_160_435	8-QPVVLREDNCRRRRRM-23	P48736	PIK3CG	Phosphatidylinositol 4,5-bisphosphate 3-kinase catalytic subunit gamma isoform	0	0.0041	membrane protein complex	0.0067	signaling receptor binding	0.000414	endocytosis	no
AP2_Mu__Q96CW1_160_435	1070-TTSVGTGTRSLLGLDS-1085	P49815	TSC2	Tuberin	0	0.066	cytosol	0.132	protein binding	0.000414	endocytosis	no
AP2_Mu__Q96CW1_160_435	1186-YVPLLTQGWAEILVRR-1201	P49815	TSC2	Tuberin	0	0.066	cytosol	0.132	protein binding	0.000414	endocytosis	no
AP2_Mu__Q96CW1_160_435	1326-MDRRTDAYSRSSSVSS-1341	P49815	TSC2	Tuberin	0	0.066	cytosol	0.132	protein binding	0.000414	endocytosis	no
AP2_Mu__Q96CW1_160_435	12-SPRDSAEGNDSYPSGI-27	P50443	SLC26A2	Sulfate transporter	0	0.0031	plasma membrane region	0.6121	molecular_function	0.0315	multicellular organismal process	no
AP2_Mu__Q96CW1_160_435	701-GGEVVTVHPDGNSFDM-716	P50747	HLCS	Biotin--protein ligase	1	0.066	cytosol	0.000356	amide binding	0.0237	cellular protein metabolic process	no
AP2_Mu__Q96CW1_160_435	577-TVAELVEAHTNFGFQP-592	P51168	SCNN1B	Amiloride-sensitive sodium channel subunit beta	0	0.0011	plasma membrane protein complex	0.132	protein binding	0.000422	regulation of anatomical structure size	no
AP2_Mu__Q96CW1_160_435	1132-AEDRGMLLKTFNEPGS-1147	P51532	SMARCA4	Transcription activator BRG1	0	0.0707	protein-containing complex	0.0067	signaling receptor binding	0.0015	cellular protein-containing complex assembly	no
AP2_Mu__Q96CW1_160_435	2362-LYEHLTLEKSSSNLAV-2377	P51587	BRCA2	Breast cancer type 2 susceptibility protein	0	0.0052	cytoplasmic vesicle	0.132	protein binding	0.0052	establishment of protein localization	no
AP2_Mu__Q96CW1_160_435	451-KHRGEGERKDIVSSSM-466	P51608	MECP2	Methyl-CpG-binding protein 2	0	0.066	cytosol	0.132	protein binding	0.0023	regulation of anatomical structure morphogenesis	no
AP2_Mu__Q96CW1_160_435	106-VQGRVYNFLERPTGWK-121	P51787	KCNQ1	Potassium voltage-gated channel subfamily KQT member 1	0	0.0011	plasma membrane protein complex	4.33e-05	ion channel binding	0.0132	establishment of localization in cell	no
AP2_Mu__Q96CW1_160_435	341-SAPQNSESQAHVSGGG-356	P52701	MSH6	DNA mismatch repair protein Msh6	0	0.066	cytosol	0.132	protein binding	0.0013	viral process	no
AP2_Mu__Q96CW1_160_435	1-MFPSPALTPTPFSVKD-16	P52952	NKX2-5	Homeobox protein Nkx-2.5	0	0.0707	protein-containing complex	0.132	protein binding	0.013	cellular component assembly	no
AP2_Mu__Q96CW1_160_435	4-LLWRKVAGATVGPGPV-19	P54098	POLG	DNA polymerase subunit gamma-1	0	0.0707	protein-containing complex	0.132	protein binding	0.0331	regulation of biological quality	no
AP2_Mu__Q96CW1_160_435	60-GATEGTRPGLEELYWL-75	P54845	NRL	Neural retina-specific leucine zipper protein	0	0.066	cytosol	0.132	protein binding	0.0315	multicellular organismal process	no
AP2_Mu__Q96CW1_160_435	56-FGYNTIDVVPTYEHYA-71	P55017	SLC12A3	Solute carrier family 12 member 3	1	0.0031	plasma membrane region	0.6121	molecular_function	0.000191	regulation of cellular component size	no
AP2_Mu__Q96CW1_160_435	160-VQHKKDHPDYKYQPRR-175	P57073	SOX8	Transcription factor SOX-8	0	0.0707	protein-containing complex	0.132	protein binding	8e-05	regulation of animal organ morphogenesis	no
AP2_Mu__Q96CW1_160_435	132-AHSLERVCHCLGKWLG-147	P60201	PLP1	Myelin proteolipid protein	0	0.0011	plasma membrane protein complex	0.132	protein binding	0.0131	cell surface receptor signaling pathway	no
AP2_Mu__Q96CW1_160_435	208-PVPTPRKPAFSDMPRA-223	P78314	SH3BP2	SH3 domain-binding protein 2	0	1		0.132	protein binding	0.0493	signal transduction	no
AP2_Mu__Q96CW1_160_435	1853-AVTDVYARFGEEHSAN-1868	P78363	ABCA4	Retinal-specific phospholipid-transporting ATPase ABCA4	3	0.1637	membrane	0.408	binding	0.0014	membrane organization	yes
AP2_Mu__Q96CW1_160_435	1858-YARFGEEHSANPFHWD-1873	P78363	ABCA4	Retinal-specific phospholipid-transporting ATPase ABCA4	4	0.1637	membrane	0.408	binding	0.0014	membrane organization	yes
AP2_Mu__Q96CW1_160_435	178-SIVRLLQCDPSSASQF-193	P84074	HPCA	Neuron-specific calcium-binding protein hippocalcin	0	0.0031	plasma membrane region	0.132	protein binding	9.91e-05	regulation of protein localization to membrane	no
AP2_Mu__Q96CW1_160_435	1-MCTTLFLLSTLAMLWR-16	Q00LT1	PRCD	Photoreceptor disk component PRCD	0	0.0031	plasma membrane region	0.132	protein binding	0.0315	multicellular organismal process	no
AP2_Mu__Q96CW1_160_435	20-ANRVQPEPSDVDGAAR-35	Q00LT1	PRCD	Photoreceptor disk component PRCD	0	0.0031	plasma membrane region	0.132	protein binding	0.0315	multicellular organismal process	no
AP2_Mu__Q96CW1_160_435	2280-PTTKDITGGSEERGAT-2295	Q01484	ANK2	Ankyrin-2	0	0.0031	plasma membrane region	4.33e-05	ion channel binding	0.000414	endocytosis	no
AP2_Mu__Q96CW1_160_435	148-YALRYHSIVTLPRARR-163	Q01726	MC1R	Melanocyte-stimulating hormone receptor	0	0.0546	plasma membrane	0.132	protein binding	0.0315	multicellular organismal process	no
AP2_Mu__Q96CW1_160_435	1068-IKHVCRRAAVALGRKR-1083	Q03164	KMT2A	Histone-lysine N-methyltransferase 2A	0	0.066	cytosol	0.132	protein binding	0.004	protein-containing complex assembly	no
AP2_Mu__Q96CW1_160_435	382-ATYRRLLEGEDAHLTQ-397	Q04695	KRT17	Keratin, type I cytoskeletal 17	2	0.066	cytosol	0.6121	molecular_function	0.0145	organelle organization	no
AP2_Mu__Q96CW1_160_435	329-SQRTPTTHAMSPRLRH-344	Q04844	CHRNE	Acetylcholine receptor subunit epsilon	0	0.0011	plasma membrane protein complex	0.6121	molecular_function	0.0315	multicellular organismal process	no
AP2_Mu__Q96CW1_160_435	598-YERFTNSETAEHIAQG-613	Q06187	BTK	Tyrosine-protein kinase BTK	3	0.0052	cytoplasmic vesicle	0.0015	lipid binding	0.0073	biological process involved in interspecies interaction between organisms	yes
AP2_Mu__Q96CW1_160_435	27-NDVANSFGTAVGSGVV-42	Q08357	SLC20A2	Sodium-dependent phosphate transporter 2	0	0.011	extracellular exosome	0.408	binding	0.0414	transport	no
AP2_Mu__Q96CW1_160_435	2213-QPQGVGYPPQQQQRMQ-2228	Q09472	EP300	Histone acetyltransferase p300	0	0.066	cytosol	0.0067	signaling receptor binding	0.0013	viral process	no
AP2_Mu__Q96CW1_160_435	416-PGGAGGSAVDDPLPDY-431	Q12948	FOXC1	Forkhead box protein C1	0	0.066	cytosol	0.132	protein binding	0.000422	regulation of anatomical structure size	no
AP2_Mu__Q96CW1_160_435	188-KLKATCMPAWKHEWLE-203	Q13233	MAP3K1	Mitogen-activated protein kinase kinase kinase 1	0	0.066	cytosol	0.132	protein binding	0.0131	cell surface receptor signaling pathway	no
AP2_Mu__Q96CW1_160_435	67-AAEPGAGPPQLPEALL-82	Q13424	SNTA1	Alpha-1-syntrophin	0	0.0011	plasma membrane protein complex	4.33e-05	ion channel binding	0.0185	regulation of localization	no
AP2_Mu__Q96CW1_160_435	198-WEMGPPGNWSPRPPRA-213	Q13501	SQSTM1	Sequestosome-1	0	0.0052	cytoplasmic vesicle	0.0067	signaling receptor binding	2.72e-05	regulation of protein localization to plasma membrane	no
AP2_Mu__Q96CW1_160_435	334-GDDDWTHLSSKEVDPS-349	Q13501	SQSTM1	Sequestosome-1	0	0.0052	cytoplasmic vesicle	0.0067	signaling receptor binding	2.72e-05	regulation of protein localization to plasma membrane	no
AP2_Mu__Q96CW1_160_435	573-APTQVTVETHPVQETT-588	Q13627	DYRK1A	Dual specificity tyrosine-phosphorylation-regulated kinase 1A	0	0.0707	protein-containing complex	0.132	protein binding	0.0013	viral process	no
AP2_Mu__Q96CW1_160_435	3954-DEQFGIWLDSSSPEQT-3969	Q14204	DYNC1H1	Cytoplasmic dynein 1 heavy chain 1	0	0.011	extracellular exosome	0.132	protein binding	2.46e-05	antigen processing and presentation of exogenous peptide antigen via MHC class II	no
AP2_Mu__Q96CW1_160_435	20-SLAAIEKRMAEKQARG-35	Q14524	SCN5A	Sodium channel protein type 5 subunit alpha	0	0.0011	plasma membrane protein complex	4.33e-05	ion channel binding	0.0185	regulation of localization	no
AP2_Mu__Q96CW1_160_435	510-SLTRGLSRTSMKPRSS-525	Q14524	SCN5A	Sodium channel protein type 5 subunit alpha	0	0.0011	plasma membrane protein complex	4.33e-05	ion channel binding	0.0185	regulation of localization	no
AP2_Mu__Q96CW1_160_435	31-RRARFVSKKGNCNVAH-46	Q14654	KCNJ11	ATP-sensitive inward rectifier potassium channel 11	0	0.0011	plasma membrane protein complex	4.33e-05	ion channel binding	2.72e-05	regulation of protein localization to plasma membrane	no
AP2_Mu__Q96CW1_160_435	205-EADRYQRLKDEVVRAQ-220	Q14683	SMC1A	Structural maintenance of chromosomes protein 1A	3	0.066	cytosol	0.132	protein binding	0.013	cellular component assembly	no
AP2_Mu__Q96CW1_160_435	432-KGSATPSGQESRTAPG-447	Q14781	CBX2	Chromobox protein homolog 2	0	0.0707	protein-containing complex	0.132	protein binding	0.0557	negative regulation of cellular process	no
AP2_Mu__Q96CW1_160_435	37-GVKVRWQRGGSDISAS-52	Q14896	MYBPC3	Myosin-binding protein C, cardiac-type	0	0.066	cytosol	0.132	protein binding	0.0018	regulation of cellular localization	no
AP2_Mu__Q96CW1_160_435	976-WKVLSSSGSEAAVPSV-991	Q15149	PLEC	Plectin	0	0.011	extracellular exosome	0.132	protein binding	0.013	cellular component assembly	no
AP2_Mu__Q96CW1_160_435	925-PTREIPDLLEKGERLP-940	Q15303	ERBB4	Receptor tyrosine-protein kinase erbB-4	0	0.0031	plasma membrane region	0.0067	signaling receptor binding	0.000629	transmembrane receptor protein tyrosine kinase signaling pathway	no
AP2_Mu__Q96CW1_160_435	223-ERNHWHYRDLEAMARI-238	Q15526	SURF1	Surfeit locus protein 1	0	0.8197	cellular anatomical entity	0.6121	molecular_function	0.0015	cellular protein-containing complex assembly	no
AP2_Mu__Q96CW1_160_435	619-HSAVDCNGVVSLVDGR-634	Q15858	SCN9A	Sodium channel protein type 9 subunit alpha	0	0.0011	plasma membrane protein complex	0.408	binding	0.0185	regulation of localization	no
AP2_Mu__Q96CW1_160_435	1947-DATSSTTSPPSYDSVT-1962	Q15858	SCN9A	Sodium channel protein type 9 subunit alpha	0	0.0011	plasma membrane protein complex	0.408	binding	0.0185	regulation of localization	no
AP2_Mu__Q96CW1_160_435	447-SSRLEAHLTRDELRAK-462	Q16236	NFE2L2	Nuclear factor erythroid 2-related factor 2	0	0.0546	plasma membrane	0.132	protein binding	0.000477	protein catabolic process	no
AP2_Mu__Q96CW1_160_435	77-LARRYGDVFQIRLGSC-92	Q16678	CYP1B1	Cytochrome P450 1B1	0	0.0282	organelle membrane	0.408	binding	0.0023	regulation of anatomical structure morphogenesis	no
AP2_Mu__Q96CW1_160_435	780-GVSERLQRLTFPAVSV-795	Q3T906	GNPTAB	N-acetylglucosamine-1-phosphotransferase subunits alpha/beta	0	0.0101	bounding membrane of organelle	0.408	binding	0.0046	protein transport	no
AP2_Mu__Q96CW1_160_435	1-MNDQYHRAARDGYLEL-16	Q495M9	USH1G	Usher syndrome type-1G protein	1	0.0546	plasma membrane	0.132	protein binding	0.0315	multicellular organismal process	no
AP2_Mu__Q96CW1_160_435	4-QYHRAARDGYLELLKE-19	Q495M9	USH1G	Usher syndrome type-1G protein	1	0.0546	plasma membrane	0.132	protein binding	0.0315	multicellular organismal process	no
AP2_Mu__Q96CW1_160_435	158-VKQKLYHNGHPSPRHL-173	Q5SV17	TMEM240	Transmembrane protein 240	0	0.0031	plasma membrane region	1		1		no
AP2_Mu__Q96CW1_160_435	96-EIISESLGLSQDVAGT-111	Q71RS6	SLC24A5	Sodium/potassium/calcium exchanger 5	0	0.0052	cytoplasmic vesicle	0.6121	molecular_function	0.0331	regulation of biological quality	no
AP2_Mu__Q96CW1_160_435	45-GGEQLLRARAGQDISA-60	Q7L5A8	FA2H	Fatty acid 2-hydroxylase	0	0.0282	organelle membrane	0.408	binding	0.0014	membrane organization	no
AP2_Mu__Q96CW1_160_435	334-FAVMAETTDNVFTLDA-349	Q7LG56	RRM2B	Ribonucleoside-diphosphate reductase subunit M2 B	0	0.066	cytosol	0.132	protein binding	0.0484	cellular macromolecule metabolic process	no
AP2_Mu__Q96CW1_160_435	164-QNAMNQVGIVLNVQQG-179	Q7Z3K3	POGZ	Pogo transposable element with ZNF domain	0	0.066	cytosol	0.408	binding	0.0015	cellular protein-containing complex assembly	no
AP2_Mu__Q96CW1_160_435	1354-EEQLKLSGEHSESSTP-1369	Q7Z3K3	POGZ	Pogo transposable element with ZNF domain	0	0.066	cytosol	0.408	binding	0.0015	cellular protein-containing complex assembly	no
AP2_Mu__Q96CW1_160_435	962-KKRLQQHIQELEAHLE-977	Q7Z406	MYH14	Myosin-14	0	0.011	extracellular exosome	0.132	protein binding	0.0023	regulation of anatomical structure morphogenesis	no
AP2_Mu__Q96CW1_160_435	3755-LSRLGISLLGAIAGIV-3770	Q7Z7G8	VPS13B	Vacuolar protein sorting-associated protein 13B	0	1		1		0.0046	protein transport	no
AP2_Mu__Q96CW1_160_435	1265-AQWHHQIPPPMSVRPS-1280	Q86TC9	MYPN	Myopalladin	0	0.0546	plasma membrane	0.132	protein binding	0.0145	organelle organization	no
AP2_Mu__Q96CW1_160_435	1036-EAAQQQQALASWQQWV-1051	Q86UK5	EVC2	Limbin	0	0.0011	plasma membrane protein complex	1		0.0131	cell surface receptor signaling pathway	no
AP2_Mu__Q96CW1_160_435	1273-STRLISSPTSFIDVGA-1288	Q86WG5	SBF2	Myotubularin-related protein 13	0	0.000614	endosome membrane	0.132	protein binding	0.007	cellular catabolic process	no
AP2_Mu__Q96CW1_160_435	508-PGRRYTGKRKSACTPA-523	Q86YC2	PALB2	Partner and localizer of BRCA2	0	0.8197	cellular anatomical entity	0.408	binding	0.0315	multicellular organismal process	no
AP2_Mu__Q96CW1_160_435	1637-LKAQNSAAQAAIQGAL-1652	Q8IVL0	NAV3	Neuron navigator 3	0	0.0101	bounding membrane of organelle	0.132	protein binding	0.0185	regulation of localization	no
AP2_Mu__Q96CW1_160_435	320-WRERLADGEFTHEMQV-335	Q8IXJ9	ASXL1	Polycomb group protein ASXL1	0	0.0707	protein-containing complex	0.0067	signaling receptor binding	0.000422	regulation of anatomical structure size	no
AP2_Mu__Q96CW1_160_435	1056-PVTSMFTGSAFNRSIH-1071	Q8IY17	PNPLA6	Patatin-like phospholipase domain-containing protein 6	0	0.0282	organelle membrane	0.6121	molecular_function	0.007	cellular catabolic process	no
AP2_Mu__Q96CW1_160_435	983-YEQLFSSTQGEISEPS-998	Q8IY92	SLX4	Structure-specific endonuclease subunit SLX4	3	0.066	cytosol	0.408	binding	0.013	cellular component assembly	no
AP2_Mu__Q96CW1_160_435	442-AEITGKAIQKGASKLR-457	Q8N0X7	SPART	Spartin	1	0.0101	bounding membrane of organelle	0.132	protein binding	0.0023	regulation of anatomical structure morphogenesis	no
AP2_Mu__Q96CW1_160_435	774-YVKINDLEHSVHHWTI-789	Q8N157	AHI1	Jouberin	3	0.066	cytosol	0.132	protein binding	8e-05	regulation of animal organ morphogenesis	no
AP2_Mu__Q96CW1_160_435	488-AVMSRLPHHSESRQEH-503	Q8N4S9	MARVELD2	MARVEL domain-containing protein 2	0	0.0031	plasma membrane region	1		0.013	cellular component assembly	no
AP2_Mu__Q96CW1_160_435	4-SLLAGERLVRALGPGG-19	Q8N511	TMEM199	Transmembrane protein 199	0	5.09e-05	coated vesicle membrane	1		3.76e-06	cellular protein catabolic process	no
AP2_Mu__Q96CW1_160_435	511-PTPQAVATEGVFVTEL-526	Q8NEP3	DNAAF1	Dynein assembly factor 1, axonemal	0	0.0546	plasma membrane	0.408	binding	0.0015	cellular protein-containing complex assembly	no
AP2_Mu__Q96CW1_160_435	110-AHSEGPAPAYVASGPF-125	Q8NI60	COQ8A	Atypical kinase COQ8A, mitochondrial	0	0.1671	intracellular membrane-bounded organelle	0.408	binding	0.0237	cellular protein metabolic process	no
AP2_Mu__Q96CW1_160_435	1297-YQQSLPSSHLTEEAKN-1312	Q8TCU4	ALMS1	Alstrom syndrome protein 1	1	0.066	cytosol	0.132	protein binding	0.0053	intracellular transport	no
AP2_Mu__Q96CW1_160_435	811-RLERTKSQGPLTVAAY-826	Q8TEQ8	PIGO	GPI ethanolamine phosphate transferase 3	0	0.0282	organelle membrane	0.6121	molecular_function	0.0237	cellular protein metabolic process	no
AP2_Mu__Q96CW1_160_435	42-NDVANSFGTAVGSGVV-57	Q8WUM9	SLC20A1	Sodium-dependent phosphate transporter 1	0	0.0546	plasma membrane	0.6121	molecular_function	0.0013	viral process	no
AP2_Mu__Q96CW1_160_435	276-RPPPRSARDGPPGKKL-291	Q8WY41	NANOS1	Nanos homolog 1	0	0.8197	cellular anatomical entity	0.408	binding	0.0331	regulation of biological quality	no
AP2_Mu__Q96CW1_160_435	12-PASRPAAPSAHPPAHP-27	Q8WYQ3	CHCHD10	Coiled-coil-helix-coiled-coil-helix domain-containing protein 10, mitochondrial	0	0.0041	membrane protein complex	1		0.0014	membrane organization	no
AP2_Mu__Q96CW1_160_435	793-KTTDLTTERLVHVDKR-808	Q8WZ42	TTN	Titin	1	0.011	extracellular exosome	0.132	protein binding	0.0015	cellular protein-containing complex assembly	no
AP2_Mu__Q96CW1_160_435	8495-KNDAGMQECFATLSVL-8510	Q8WZ42	TTN	Titin	0	0.011	extracellular exosome	0.132	protein binding	0.0015	cellular protein-containing complex assembly	no
AP2_Mu__Q96CW1_160_435	10294-APPAKVPEVQKGVVTE-10309	Q8WZ42	TTN	Titin	0	0.011	extracellular exosome	0.132	protein binding	0.0015	cellular protein-containing complex assembly	no
AP2_Mu__Q96CW1_160_435	10422-WSYSEEEEGVSISVYR-10437	Q8WZ42	TTN	Titin	2	0.011	extracellular exosome	0.132	protein binding	0.0015	cellular protein-containing complex assembly	no
AP2_Mu__Q96CW1_160_435	15588-GISEPSRATPPTKAVD-15603	Q8WZ42	TTN	Titin	0	0.011	extracellular exosome	0.132	protein binding	0.0015	cellular protein-containing complex assembly	no
AP2_Mu__Q96CW1_160_435	16368-KPTDALQITKEEVSRS-16383	Q8WZ42	TTN	Titin	0	0.011	extracellular exosome	0.132	protein binding	0.0015	cellular protein-containing complex assembly	no
AP2_Mu__Q96CW1_160_435	16993-CNKRDVEELQFTVEDL-17008	Q8WZ42	TTN	Titin	0	0.011	extracellular exosome	0.132	protein binding	0.0015	cellular protein-containing complex assembly	no
AP2_Mu__Q96CW1_160_435	21408-ISNVSAEKATLTWTPP-21423	Q8WZ42	TTN	Titin	0	0.011	extracellular exosome	0.132	protein binding	0.0015	cellular protein-containing complex assembly	no
AP2_Mu__Q96CW1_160_435	30905-WVRVNKVPVTMTRYRS-30920	Q8WZ42	TTN	Titin	0	0.011	extracellular exosome	0.132	protein binding	0.0015	cellular protein-containing complex assembly	no
AP2_Mu__Q96CW1_160_435	72-PPYQPLPYHQSQDPYS-87	Q92481	TFAP2B	Transcription factor AP-2-beta	0	0.1671	intracellular membrane-bounded organelle	0.132	protein binding	0.0021	regulation of protein localization	no
AP2_Mu__Q96CW1_160_435	293-PLVLEANRAPAASEGN-308	Q92560	BAP1	Ubiquitin carboxyl-terminal hydrolase BAP1	0	0.066	cytosol	0.408	binding	0.000818	regulation of cellular protein localization	no
AP2_Mu__Q96CW1_160_435	633-YWWTPEVIKHLPLPYD-648	Q92562	FIG4	Polyphosphoinositide phosphatase	0	0.000614	endosome membrane	0.6121	molecular_function	0.1159	primary metabolic process	no
AP2_Mu__Q96CW1_160_435	404-DDYVHISLPQATVTPP-419	Q92574	TSC1	Hamartin	0	0.0546	plasma membrane	0.132	protein binding	0.000191	regulation of cellular component size	no
AP2_Mu__Q96CW1_160_435	758-QARYNQLQEQRDTMVT-773	Q92574	TSC1	Hamartin	3	0.0546	plasma membrane	0.132	protein binding	0.000191	regulation of cellular component size	no
AP2_Mu__Q96CW1_160_435	1062-RWETTMGEASASIPTT-1077	Q92574	TSC1	Hamartin	0	0.0546	plasma membrane	0.132	protein binding	0.000191	regulation of cellular component size	no
AP2_Mu__Q96CW1_160_435	1338-DADSDFEVLMKTAHGH-1353	Q92736	RYR2	Ryanodine receptor 2	0	0.0013	cytoplasmic vesicle membrane	4.33e-05	ion channel binding	0.0018	regulation of cellular localization	no
AP2_Mu__Q96CW1_160_435	4303-RGFFRIICSLLLGGSL-4318	Q92736	RYR2	Ryanodine receptor 2	0	0.0013	cytoplasmic vesicle membrane	4.33e-05	ion channel binding	0.0018	regulation of cellular localization	no
AP2_Mu__Q96CW1_160_435	68-KQLSELLRGGSGSSIN-83	Q92793	CREBBP	CREB-binding protein	0	0.0707	protein-containing complex	0.132	protein binding	0.0013	viral process	no
AP2_Mu__Q96CW1_160_435	433-GTLGLSACFLPNSVFP-448	Q92834	RPGR	X-linked retinitis pigmentosa GTPase regulator	0	0.1671	intracellular membrane-bounded organelle	0.132	protein binding	0.0018	intracellular protein transport	no
AP2_Mu__Q96CW1_160_435	28-SFALARAAGAPHGGDL-43	Q96H96	COQ2	4-hydroxybenzoate polyprenyltransferase, mitochondrial	0	0.0282	organelle membrane	0.6121	molecular_function	0.1159	primary metabolic process	no
AP2_Mu__Q96CW1_160_435	1855-CVSNTHPSRRSQDPAL-1870	Q96JG9	ZNF469	Zinc finger protein 469	0	0.1671	intracellular membrane-bounded organelle	0.408	binding	1		no
AP2_Mu__Q96CW1_160_435	454-SANNQRYAFMPLIDDS-469	Q96K49	TMEM87B	Transmembrane protein 87B	3	0.0101	bounding membrane of organelle	1		0.0053	intracellular transport	no
AP2_Mu__Q96CW1_160_435	2181-SFCKQHREGMLFISKL-2196	Q96L73	NSD1	Histone-lysine N-methyltransferase, H3 lysine-36 specific	0	0.1671	intracellular membrane-bounded organelle	0.0067	signaling receptor binding	0.0237	cellular protein metabolic process	no
AP2_Mu__Q96CW1_160_435	237-LVRHSSLLCLLWRLFS-252	Q96NR8	RDH12	Retinol dehydrogenase 12	0	0.0031	plasma membrane region	0.6121	molecular_function	0.0315	multicellular organismal process	no
AP2_Mu__Q96CW1_160_435	160-LPRFRSADHDRARLMQ-175	Q96PV0	SYNGAP1	Ras/Rap GTPase-activating protein SynGAP	0	0.0546	plasma membrane	0.132	protein binding	0.0023	regulation of anatomical structure morphogenesis	no
AP2_Mu__Q96CW1_160_435	630-RDLPSSRDQPRKRRLP-645	Q96T37	RBM15	RNA-binding protein 15	0	0.0282	organelle membrane	0.408	binding	0.0013	viral process	no
AP2_Mu__Q96CW1_160_435	810-IIAMDPYYYFQEGWNI-825	Q99250	SCN2A	Sodium channel protein type 2 subunit alpha	0	0.0011	plasma membrane protein complex	0.6121	molecular_function	0.0185	regulation of localization	no
AP2_Mu__Q96CW1_160_435	263-SGSLTESECFGSLTEV-278	Q99728	BARD1	BRCA1-associated RING domain protein 1	0	0.0707	protein-containing complex	0.132	protein binding	3.57e-05	negative regulation of protein localization	no
AP2_Mu__Q96CW1_160_435	530-APYIPMDGEDFQLSPI-545	Q99814	EPAS1	Endothelial PAS domain-containing protein 1	0	0.066	cytosol	0.132	protein binding	0.0145	organelle organization	no
AP2_Mu__Q96CW1_160_435	188-RLKLCVSDRDVLPGTC-203	Q99836	MYD88	Myeloid differentiation primary response protein MyD88	0	0.000614	endosome membrane	0.0067	signaling receptor binding	0.0071	vesicle-mediated transport	no
AP2_Mu__Q96CW1_160_435	156-HLEMMESELAGKQHEI-171	Q99996	AKAP9	A-kinase anchor protein 9	0	0.0011	plasma membrane protein complex	4.33e-05	ion channel binding	0.0125	cellular localization	no
AP2_Mu__Q96CW1_160_435	276-RGGHKERPTVMLFPFR-291	Q9BSI4	TINF2	TERF1-interacting nuclear factor 2	0	0.0707	protein-containing complex	0.408	binding	0.0099	protein localization	no
AP2_Mu__Q96CW1_160_435	180-SFPKDRDYRREVMQAT-195	Q9BTA9	WAC	WW domain-containing adapter protein with coiled-coil	0	0.0707	protein-containing complex	0.132	protein binding	0.0237	cellular protein metabolic process	no
AP2_Mu__Q96CW1_160_435	643-YTLLHNPTLQVFRKTA-658	Q9BX79	STRA6	Receptor for retinol uptake STRA6	2	0.0546	plasma membrane	0.0015	lipid binding	0.011	organic substance transport	no
AP2_Mu__Q96CW1_160_435	1122-QLSGLKVSTAGQVVTE-1137	Q9BXM0	PRX	Periaxin	0	0.0546	plasma membrane	1		0.0014	membrane organization	no
AP2_Mu__Q96CW1_160_435	202-GEGQERAPGAPAFPLA-217	Q9BXM7	PINK1	Serine/threonine-protein kinase PINK1, mitochondrial	0	0.0101	bounding membrane of organelle	0.132	protein binding	0.000818	regulation of cellular protein localization	no
AP2_Mu__Q96CW1_160_435	376-PRHINDSPFGTLPGSA-391	Q9BZR6	RTN4R	Reticulon-4 receptor	1	0.011	extracellular exosome	0.000356	amide binding	0.0023	regulation of anatomical structure morphogenesis	no
AP2_Mu__Q96CW1_160_435	152-SASLLYQALPSSPDHE-167	Q9C000	NLRP1	NACHT, LRR and PYD domains-containing protein 1	0	0.066	cytosol	0.132	protein binding	0.0013	viral process	no
AP2_Mu__Q96CW1_160_435	998-GLYRGSPLVGDRKPLH-1013	Q9C0A6	SETD5	Histone-lysine N-methyltransferase SETD5	1	0.1671	intracellular membrane-bounded organelle	0.6121	molecular_function	0.0237	cellular protein metabolic process	no
AP2_Mu__Q96CW1_160_435	1166-WMVPTSVERLREGGSI-1181	Q9C0A6	SETD5	Histone-lysine N-methyltransferase SETD5	0	0.1671	intracellular membrane-bounded organelle	0.6121	molecular_function	0.0237	cellular protein metabolic process	no
AP2_Mu__Q96CW1_160_435	4-ETCVSYCESPAAAMDA-19	Q9H161	ALX4	Homeobox protein aristaless-like 4	0	0.0707	protein-containing complex	0.132	protein binding	0.0315	multicellular organismal process	no
AP2_Mu__Q96CW1_160_435	1-MAEGSAVSDPQHAARL-16	Q9H2C0	GAN	Gigaxonin	0	0.066	cytosol	1		0.0145	organelle organization	no
AP2_Mu__Q96CW1_160_435	390-ARYSLQSANASSLSSG-405	Q9H2P0	ADNP	Activity-dependent neuroprotector homeobox protein	0	0.0707	protein-containing complex	0.408	binding	1		no
AP2_Mu__Q96CW1_160_435	535-SHCTPPPPYPTDCSIV-550	Q9H3D4	TP63	Tumor protein 63	0	0.0707	protein-containing complex	0.132	protein binding	9.91e-05	regulation of protein localization to membrane	no
AP2_Mu__Q96CW1_160_435	2345-TELRAVMDWVWTDTTL-2360	Q9H5I5	PIEZO2	Piezo-type mechanosensitive ion channel component 2	0	0.0546	plasma membrane	0.6121	molecular_function	0.0331	regulation of biological quality	no
AP2_Mu__Q96CW1_160_435	1768-GQQEDKQDTDVHYHSL-1783	Q9HC10	OTOF	Otoferlin	0	0.0013	cytoplasmic vesicle membrane	0.408	binding	0.0015	cellular protein-containing complex assembly	no
AP2_Mu__Q96CW1_160_435	169-NSPQWWWARADLGQQV-184	Q9NP58	ABCB6	ATP-binding cassette sub-family B member 6, mitochondrial	0	0.000428	vacuolar membrane	0.408	binding	0.0077	nitrogen compound transport	no
AP2_Mu__Q96CW1_160_435	119-DCTSSVTFLPFMSRLP-134	Q9NQ40	SLC52A3	Solute carrier family 52, riboflavin transporter, member 3	0	0.0031	plasma membrane region	0.6121	molecular_function	0.0077	nitrogen compound transport	no
AP2_Mu__Q96CW1_160_435	424-AQQLKQERQKELACLR-439	Q9NQW6	ANLN	Anillin	0	0.2416	intracellular organelle	0.132	protein binding	0.0015	cellular protein-containing complex assembly	no
AP2_Mu__Q96CW1_160_435	811-IIAMDPYYYFQEGWNI-826	Q9NY46	SCN3A	Sodium channel protein type 3 subunit alpha	0	0.0011	plasma membrane protein complex	0.6121	molecular_function	0.0185	regulation of localization	no
AP2_Mu__Q96CW1_160_435	119-HTCGLANMFAYHTLGY-134	Q9NZN9	AIPL1	Aryl-hydrocarbon-interacting protein-like 1	1	0.066	cytosol	0.132	protein binding	0.0237	cellular protein metabolic process	no
AP2_Mu__Q96CW1_160_435	224-NPFIATSGPGHLSHVP-239	Q9P2D1	CHD7	Chromodomain-helicase-DNA-binding protein 7	0	0.1671	intracellular membrane-bounded organelle	0.408	binding	0.0018	regulation of cellular localization	no
AP2_Mu__Q96CW1_160_435	404-NPAGTPPPQVRPGSAG-419	Q9P2D1	CHD7	Chromodomain-helicase-DNA-binding protein 7	0	0.1671	intracellular membrane-bounded organelle	0.408	binding	0.0018	regulation of cellular localization	no
AP2_Mu__Q96CW1_160_435	2114-YHILNDPELSFLDAHK-2129	Q9P2D1	CHD7	Chromodomain-helicase-DNA-binding protein 7	3	0.1671	intracellular membrane-bounded organelle	0.408	binding	0.0018	regulation of cellular localization	yes
AP2_Mu__Q96CW1_160_435	1096-QVLVRPFVEVSFQRTV-1111	Q9P2K1	CC2D2A	Coiled-coil and C2 domain-containing protein 2A	0	0.066	cytosol	1		0.0125	cellular localization	no
AP2_Mu__Q96CW1_160_435	1438-LHQQDPLHQGSAGPVH-1453	Q9P2R6	RERE	Arginine-glutamic acid dipeptide repeats protein	0	0.0707	protein-containing complex	0.132	protein binding	0.0315	multicellular organismal process	no
AP2_Mu__Q96CW1_160_435	84-RVTTTYNQSPASFLSS-99	Q9UBF9	MYOT	Myotilin	0	0.0546	plasma membrane	0.132	protein binding	0.0315	multicellular organismal process	no
AP2_Mu__Q96CW1_160_435	111-YTSLPDFCHKFLPGYV-126	Q9UBM7	DHCR7	7-dehydrocholesterol reductase	0	0.0101	bounding membrane of organelle	0.408	binding	0.0315	multicellular organismal process	no
AP2_Mu__Q96CW1_160_435	518-NEEDRKHQQRSIIGFL-533	Q9UBT6	POLK	DNA polymerase kappa	0	0.1671	intracellular membrane-bounded organelle	0.408	binding	0.0484	cellular macromolecule metabolic process	no
AP2_Mu__Q96CW1_160_435	16-PPSQLDPRQVEMIRRR-31	Q9UD71	PPP1R1B	Protein phosphatase 1 regulatory subunit 1B	1	0.066	cytosol	0.0067	signaling receptor binding	0.0315	multicellular organismal process	no
AP2_Mu__Q96CW1_160_435	28-IRRRRPTPAMLFRLSE-43	Q9UD71	PPP1R1B	Protein phosphatase 1 regulatory subunit 1B	2	0.066	cytosol	0.0067	signaling receptor binding	0.0315	multicellular organismal process	no
AP2_Mu__Q96CW1_160_435	474-ANWQNHASLRLLNLVY-489	Q9UI10	EIF2B4	Translation initiation factor eIF-2B subunit delta	0	0.066	cytosol	0.132	protein binding	0.0131	cell surface receptor signaling pathway	no
AP2_Mu__Q96CW1_160_435	116-DEGRRQHYRDELVAGS-131	Q9UI46	DNAI1	Dynein intermediate chain 1, axonemal	0	0.0707	protein-containing complex	0.132	protein binding	0.0015	cellular protein-containing complex assembly	no
AP2_Mu__Q96CW1_160_435	887-VRLPFHRPPRAGAWRA-902	Q9UKN7	MYO15A	Unconventional myosin-XV	0	0.011	extracellular exosome	0.132	protein binding	0.0053	intracellular transport	no
AP2_Mu__Q96CW1_160_435	2396-DPVLSYGDADLEKPTA-2411	Q9UKN7	MYO15A	Unconventional myosin-XV	0	0.011	extracellular exosome	0.132	protein binding	0.0053	intracellular transport	no
AP2_Mu__Q96CW1_160_435	267-VKRETSHPRQKKTQSN-282	Q9ULD6	INTU	Protein inturned	0	0.3026	organelle	1		0.0071	vesicle-mediated transport	no
AP2_Mu__Q96CW1_160_435	338-HNEYYYEEAEHERRVR-353	Q9ULK5	VANGL2	Vang-like protein 2	0	5.83e-05	coated vesicle	1		2.22e-05	Wnt signaling pathway, planar cell polarity pathway	no
AP2_Mu__Q96CW1_160_435	462-RVPEHKRPLYLRRIVG-477	Q9UM01	SLC7A7	Y+L amino acid transporter 1	0	0.0031	plasma membrane region	0.6121	molecular_function	0.0077	nitrogen compound transport	no
AP2_Mu__Q96CW1_160_435	485-VLCMSVAAEMDLEDGG-500	Q9UM01	SLC7A7	Y+L amino acid transporter 1	0	0.0031	plasma membrane region	0.6121	molecular_function	0.0077	nitrogen compound transport	no
AP2_Mu__Q96CW1_160_435	128-HVADTKVNTKAQETEA-143	Q9UNF1	MAGED2	Melanoma-associated antigen D2	0	0.066	cytosol	1		0.0071	vesicle-mediated transport	no
AP2_Mu__Q96CW1_160_435	220-PPPPPPPREPFAPSLG-235	Q9UQB3	CTNND2	Catenin delta-2	0	0.0546	plasma membrane	0.132	protein binding	0.000288	Wnt signaling pathway	no
AP2_Mu__Q96CW1_160_435	452-TYRTSTAPSSPGVDSV-467	Q9UQB3	CTNND2	Catenin delta-2	0	0.0546	plasma membrane	0.132	protein binding	0.000288	Wnt signaling pathway	no
AP2_Mu__Q96CW1_160_435	892-SSLRYELLEEKSQNTE-907	Q9Y210	TRPC6	Short transient receptor potential channel 6	2	0.0041	membrane protein complex	1.16e-05	clathrin binding	0.0023	regulation of anatomical structure morphogenesis	yes
AP2_Mu__Q96CW1_160_435	896-YELLEEKSQNTEDLAE-911	Q9Y210	TRPC6	Short transient receptor potential channel 6	4	0.0041	membrane protein complex	1.16e-05	clathrin binding	0.0023	regulation of anatomical structure morphogenesis	yes
AP2_Mu__Q96CW1_160_435	52-AGSVSSTPLSTPCSSV-67	Q9Y5Q3	MAFB	Transcription factor MafB	0	0.0707	protein-containing complex	0.132	protein binding	0.0148	regulation of developmental process	no
AP2_Mu__Q96CW1_160_435	111-IDHKKSDDRTLVDRIL-126	Q9Y5Z9	UBIAD1	UbiA prenyltransferase domain-containing protein 1	0	0.0282	organelle membrane	0.6121	molecular_function	0.1287	cellular metabolic process	no
AP2B1_adaptin__P63010_700_937	392-YMEWISKAEEVILAED-407	O00555	CACNA1A	Voltage-dependent P/Q-type calcium channel subunit alpha-1A	1	0.0011	plasma membrane protein complex	0.000229	peptide binding	0.0021	regulation of protein localization	no
AP2B1_adaptin__P63010_700_937	36-EIQASIDQIFSRLERL-51	O14653	GOSR2	Golgi SNAP receptor complex member 2	0	5.09e-05	coated vesicle membrane	0.132	protein binding	0.00046	establishment of protein localization to organelle	no
AP2B1_adaptin__P63010_700_937	243-MVTRLLQQQNLPQTGE-258	O15357	INPPL1	Phosphatidylinositol 3,4,5-trisphosphate 5-phosphatase 2	0	0.0546	plasma membrane	0.132	protein binding	0.000414	endocytosis	no
AP2B1_adaptin__P63010_700_937	113-GWASTADPLSNMVLTF-128	O43181	NDUFS4	NADH dehydrogenase [ubiquinone] iron-sulfur protein 4, mitochondrial	0	0.0041	membrane protein complex	0.6121	molecular_function	0.0015	cellular protein-containing complex assembly	no
AP2B1_adaptin__P63010_700_937	265-ADALWWGLITLTTIGY-280	O43526	KCNQ2	Potassium voltage-gated channel subfamily KQT member 2	0	0.0011	plasma membrane protein complex	0.132	protein binding	0.0076	regulation of transport	no
AP2B1_adaptin__P63010_700_937	366-TGGVEKLFSLPAQPLW-381	O60216	RAD21	Double-strand-break repair protein rad21 homolog	1	0.066	cytosol	0.408	binding	0.0012	protein localization to organelle	no
AP2B1_adaptin__P63010_700_937	654-SEPVDWTFAQRELLEK-669	O60333	KIF1B	Kinesin-like protein KIF1B	1	0.0013	cytoplasmic vesicle membrane	0.132	protein binding	0.0031	cellular protein localization	no
AP2B1_adaptin__P63010_700_937	658-DWTFAQRELLEKQGID-673	O60333	KIF1B	Kinesin-like protein KIF1B	3	0.0013	cytoplasmic vesicle membrane	0.132	protein binding	0.0031	cellular protein localization	no
AP2B1_adaptin__P63010_700_937	231-GENWYSPTEFEAMAGR-246	O75398	DEAF1	Deformed epidermal autoregulatory factor 1 homolog	0	0.0707	protein-containing complex	0.408	binding	0.0288	anatomical structure development	no
AP2B1_adaptin__P63010_700_937	5-DEVTAFLGEWGPFQRL-20	O76082	SLC22A5	Solute carrier family 22 member 5	3	0.0264	vesicle	0.132	protein binding	0.0073	biological process involved in interspecies interaction between organisms	yes
AP2B1_adaptin__P63010_700_937	188-LRTDLTEARVQVWFQN-203	O95076	ALX3	Homeobox protein aristaless-like 3	0	0.8197	cellular anatomical entity	0.408	binding	0.0065	regulation of cell death	no
AP2B1_adaptin__P63010_700_937	768-APGEPGWMGRLWVTFS-783	O95180	CACNA1H	Voltage-dependent T-type calcium channel subunit alpha-1H	0	0.0011	plasma membrane protein complex	0.132	protein binding	0.00068	regulation of vesicle-mediated transport	no
AP2B1_adaptin__P63010_700_937	1223-WTDLENSIVSVERMQD-1238	O95255	ABCC6	Multidrug resistance-associated protein 6	0	0.0282	organelle membrane	0.408	binding	0.0315	multicellular organismal process	no
AP2B1_adaptin__P63010_700_937	36-QSFKERVAERGQKLED-51	P02549	SPTA1	Spectrin alpha chain, erythrocytic 1	1	0.066	cytosol	0.0036	protein-containing complex binding	0.0014	membrane organization	no
AP2B1_adaptin__P63010_700_937	100-NKPSKPKTNMKHMAGA-115	P04156	PRNP	Major prion protein	0	0.000126	presynapse	0.000229	peptide binding	4.19e-05	positive regulation of protein localization to membrane	no
AP2B1_adaptin__P63010_700_937	536-YWMPKWINATDPSART-551	P08243	ASNS	Asparagine synthetase [glutamine-hydrolyzing]	3	0.066	cytosol	0.132	protein binding	0.0024	negative regulation of cell death	yes
AP2B1_adaptin__P63010_700_937	232-LKEAETRAEFAERSVT-247	P09493	TPM1	Tropomyosin alpha-1 chain	3	0.066	cytosol	0.0036	protein-containing complex binding	0.0023	regulation of anatomical structure morphogenesis	no
AP2B1_adaptin__P63010_700_937	236-ETRAEFAERSVTKLEK-251	P09493	TPM1	Tropomyosin alpha-1 chain	1	0.066	cytosol	0.0036	protein-containing complex binding	0.0023	regulation of anatomical structure morphogenesis	no
AP2B1_adaptin__P63010_700_937	506-IHGEKKEFVCRWLDCS-521	P10071	GLI3	Transcriptional activator GLI3	1	0.066	cytosol	0.0036	protein-containing complex binding	2.52e-06	artery development	no
AP2B1_adaptin__P63010_700_937	115-QGLQGAQMGQPWCFFP-130	P10253	GAA	Lysosomal alpha-glucosidase	3	0.000343	lysosomal membrane	0.408	binding	0.0024	macromolecule catabolic process	yes
AP2B1_adaptin__P63010_700_937	119-GAQMGQPWCFFPPSYP-134	P10253	GAA	Lysosomal alpha-glucosidase	2	0.000343	lysosomal membrane	0.408	binding	0.0024	macromolecule catabolic process	yes
AP2B1_adaptin__P63010_700_937	1844-ERRIKELTYQTEEDRK-1859	P12883	MYH7	Myosin-7	0	0.0707	protein-containing complex	0.0036	protein-containing complex binding	0.0042	animal organ development	no
AP2B1_adaptin__P63010_700_937	423-NGDDSLFFSNFSLLGT-438	P13569	CFTR	Cystic fibrosis transmembrane conductance regulator	2	2.37e-05	clathrin-coated vesicle membrane	0.0036	protein-containing complex binding	0.00068	regulation of vesicle-mediated transport	no
AP2B1_adaptin__P63010_700_937	645-MGCDSFDQFSAERRNS-660	P13569	CFTR	Cystic fibrosis transmembrane conductance regulator	1	2.37e-05	clathrin-coated vesicle membrane	0.0036	protein-containing complex binding	0.00068	regulation of vesicle-mediated transport	no
AP2B1_adaptin__P63010_700_937	1273-SWDSITLQQWRKAFGV-1288	P13569	CFTR	Cystic fibrosis transmembrane conductance regulator	0	2.37e-05	clathrin-coated vesicle membrane	0.0036	protein-containing complex binding	0.00068	regulation of vesicle-mediated transport	no
AP2B1_adaptin__P63010_700_937	187-ALLGGSEIWRDIDFAH-202	P14679	TYR	Tyrosinase	0	0.0013	cytoplasmic vesicle membrane	0.132	protein binding	0.0042	animal organ development	no
AP2B1_adaptin__P63010_700_937	16-LSDLLDFSAMFSPPVS-31	P15884	TCF4	Transcription factor 4	0	0.0707	protein-containing complex	0.132	protein binding	0.0015	cellular protein-containing complex assembly	no
AP2B1_adaptin__P63010_700_937	542-NLDWLVSKLDRLEASS-557	P21817	RYR1	Ryanodine receptor 1	3	0.0011	plasma membrane protein complex	0.132	protein binding	0.004	protein-containing complex assembly	no
AP2B1_adaptin__P63010_700_937	225-RTQSDAGEFQLPFDPR-240	P22735	TGM1	Protein-glutamine gamma-glutamyltransferase K	1	0.0264	vesicle	0.132	protein binding	0.0237	cellular protein metabolic process	no
AP2B1_adaptin__P63010_700_937	470-RKRHREDSDVEMVEDD-485	P40692	MLH1	DNA mismatch repair protein Mlh1	1	0.0707	protein-containing complex	0.132	protein binding	0.0017	cellular macromolecule catabolic process	no
AP2B1_adaptin__P63010_700_937	53-LESGDKWFSLEFFPPR-68	P42898	MTHFR	Methylenetetrahydrofolate reductase	1	0.0018	synapse	0.0036	protein-containing complex binding	0.0138	regulation of cellular component organization	no
AP2B1_adaptin__P63010_700_937	56-GDKWFSLEFFPPRTAE-71	P42898	MTHFR	Methylenetetrahydrofolate reductase	1	0.0018	synapse	0.0036	protein-containing complex binding	0.0138	regulation of cellular component organization	no
AP2B1_adaptin__P63010_700_937	279-LLSDDSNFGQFELTTF-294	P43246	MSH2	DNA mismatch repair protein Msh2	3	0.0707	protein-containing complex	0.132	protein binding	0.000105	negative regulation of neuron death	yes
AP2B1_adaptin__P63010_700_937	281-SDDSNFGQFELTTFDF-296	P43246	MSH2	DNA mismatch repair protein Msh2	2	0.0707	protein-containing complex	0.132	protein binding	0.000105	negative regulation of neuron death	yes
AP2B1_adaptin__P63010_700_937	306-PYPKWNSVFDQLTQVV-321	P45985	MAP2K4	Dual specificity mitogen-activated protein kinase kinase 4	2	0.066	cytosol	0.132	protein binding	0.000105	negative regulation of neuron death	yes
AP2B1_adaptin__P63010_700_937	609-ALPIPGTPPPNYDSLR-624	P51168	SCNN1B	Amiloride-sensitive sodium channel subunit beta	0	0.0011	plasma membrane protein complex	0.132	protein binding	0.0315	multicellular organismal process	no
AP2B1_adaptin__P63010_700_937	227-NPWAQDEWEIPRQSLR-242	P51451	BLK	Tyrosine-protein kinase Blk	0	0.066	cytosol	0.132	protein binding	0.000629	transmembrane receptor protein tyrosine kinase signaling pathway	no
AP2B1_adaptin__P63010_700_937	1202-GMFDQKSSSHERRAFL-1217	P51531	SMARCA2	Probable global transcription activator SNF2L2	1	0.0707	protein-containing complex	0.132	protein binding	0.0138	regulation of cellular component organization	no
AP2B1_adaptin__P63010_700_937	1232-GMFDQKSSSHERRAFL-1247	P51532	SMARCA4	Transcription activator BRG1	1	0.0707	protein-containing complex	0.132	protein binding	0.0015	cellular protein-containing complex assembly	no
AP2B1_adaptin__P63010_700_937	30-NWFEELSSEAPPYNSE-45	P51587	BRCA2	Breast cancer type 2 susceptibility protein	0	0.0052	cytoplasmic vesicle	0.132	protein binding	0.00046	establishment of protein localization to organelle	no
AP2B1_adaptin__P63010_700_937	553-LCPNLIDNGSWPATTT-568	P51587	BRCA2	Breast cancer type 2 susceptibility protein	1	0.0052	cytoplasmic vesicle	0.132	protein binding	0.00046	establishment of protein localization to organelle	no
AP2B1_adaptin__P63010_700_937	300-ADALWWGVVTVTTIGY-315	P51787	KCNQ1	Potassium voltage-gated channel subfamily KQT member 1	0	0.0011	plasma membrane protein complex	0.132	protein binding	0.0021	positive regulation of transport	no
AP2B1_adaptin__P63010_700_937	438-RLFGETLSFIFPEGIV-453	P51801	CLCNKB	Chloride channel protein ClC-Kb	2	0.0041	membrane protein complex	0.408	binding	0.0076	regulation of transport	no
AP2B1_adaptin__P63010_700_937	94-EFADLTQVETFGFRGE-109	P54278	PMS2	Mismatch repair endonuclease PMS2	3	0.0546	plasma membrane	0.408	binding	0.0151	immune system process	yes
AP2B1_adaptin__P63010_700_937	97-DLTQVETFGFRGEALS-112	P54278	PMS2	Mismatch repair endonuclease PMS2	3	0.0546	plasma membrane	0.408	binding	0.0151	immune system process	yes
AP2B1_adaptin__P63010_700_937	190-CPGGEAEQGGTAAIQA-205	P56693	SOX10	Transcription factor SOX-10	0	0.2416	intracellular organelle	0.132	protein binding	0.0024	negative regulation of cell death	no
AP2B1_adaptin__P63010_700_937	271-ADSLWWGTITLTTIGY-286	P56696	KCNQ4	Potassium voltage-gated channel subfamily KQT member 4	0	0.0011	plasma membrane protein complex	0.132	protein binding	0.0076	regulation of transport	no
AP2B1_adaptin__P63010_700_937	100-SMVTNLDDSNWAAAFS-115	P57740	NUP107	Nuclear pore complex protein Nup107	2	0.0282	organelle membrane	0.6121	molecular_function	0.00046	establishment of protein localization to organelle	no
AP2B1_adaptin__P63010_700_937	1895-LVQRHFFLSQWIAEPT-1910	P78363	ABCA4	Retinal-specific phospholipid-transporting ATPase ABCA4	0	0.1637	membrane	0.408	binding	0.0014	membrane organization	no
AP2B1_adaptin__P63010_700_937	610-AETPAEPVDWAFAQRE-625	Q12756	KIF1A	Kinesin-like protein KIF1A	2	0.000144	postsynapse	0.132	protein binding	0.0018	intracellular protein transport	yes
AP2B1_adaptin__P63010_700_937	614-AEPVDWAFAQRELLEK-629	Q12756	KIF1A	Kinesin-like protein KIF1A	1	0.000144	postsynapse	0.132	protein binding	0.0018	intracellular protein transport	yes
AP2B1_adaptin__P63010_700_937	618-DWAFAQRELLEKQGID-633	Q12756	KIF1A	Kinesin-like protein KIF1A	3	0.000144	postsynapse	0.132	protein binding	0.0018	intracellular protein transport	yes
AP2B1_adaptin__P63010_700_937	126-MGVPPPPPPAPDYVLP-141	Q13285	NR5A1	Steroidogenic factor 1	0	0.0707	protein-containing complex	0.132	protein binding	0.0042	animal organ development	no
AP2B1_adaptin__P63010_700_937	3954-DEQFGIWLDSSSPEQT-3969	Q14204	DYNC1H1	Cytoplasmic dynein 1 heavy chain 1	1	0.0264	vesicle	0.132	protein binding	2.46e-05	antigen processing and presentation of exogenous peptide antigen via MHC class II	no
AP2B1_adaptin__P63010_700_937	4374-ESCDDNGYHWDTSDWM-4389	Q14517	FAT1	Protocadherin Fat 1	0	0.0068	cell junction	0.408	binding	0.0653	developmental process	no
AP2B1_adaptin__P63010_700_937	32-VAGPWLGVEWDNPERG-47	Q15813	TBCE	Tubulin-specific chaperone E	1	0.8197	cellular anatomical entity	0.132	protein binding	0.0015	cellular protein-containing complex assembly	no
AP2B1_adaptin__P63010_700_937	780-GVSERLQRLTFPAVSV-795	Q3T906	GNPTAB	N-acetylglucosamine-1-phosphotransferase subunits alpha/beta	2	0.0101	bounding membrane of organelle	0.408	binding	0.0046	protein transport	yes
AP2B1_adaptin__P63010_700_937	235-EVPRPQALSGSSVVWE-250	Q5SW96	LDLRAP1	Low density lipoprotein receptor adapter protein 1	1	2.37e-05	clathrin-coated vesicle membrane	1.16e-05	clathrin binding	1.4e-06	low-density lipoprotein particle clearance	no
AP2B1_adaptin__P63010_700_937	1668-LWEGCEPFQRQRFSFI-1683	Q68CP9	ARID2	AT-rich interactive domain-containing protein 2	0	0.0546	plasma membrane	0.408	binding	0.0042	animal organ development	no
AP2B1_adaptin__P63010_700_937	785-RSTLAESSDHVEKSPQ-800	Q6PJG6	BRAT1	BRCA1-associated ATM activator 1	1	0.1637	membrane	1		0.0125	cellular localization	no
AP2B1_adaptin__P63010_700_937	22-MTRDDSSGGWLPLGGS-37	Q7Z699	SPRED1	Sprouty-related, EVH1 domain-containing protein 1	1	0.0546	plasma membrane	0.132	protein binding	0.000629	transmembrane receptor protein tyrosine kinase signaling pathway	no
AP2B1_adaptin__P63010_700_937	540-WAMEDFYTARLVPPLV-555	Q8IY92	SLX4	Structure-specific endonuclease subunit SLX4	0	0.0068	cell junction	0.408	binding	0.0032	positive regulation of cellular component organization	no
AP2B1_adaptin__P63010_700_937	1429-GIPPQMMGGPLQSSSS-1444	Q8NFD5	ARID1B	AT-rich interactive domain-containing protein 1B	0	0.0018	synapse	0.408	binding	0.013	cellular component assembly	no
AP2B1_adaptin__P63010_700_937	10422-WSYSEEEEGVSISVYR-10437	Q8WZ42	TTN	Titin	0	0.0264	vesicle	0.0036	protein-containing complex binding	0.0015	cellular protein-containing complex assembly	no
AP2B1_adaptin__P63010_700_937	633-YWWTPEVIKHLPLPYD-648	Q92562	FIG4	Polyphosphoinositide phosphatase	0	0.000614	endosome membrane	0.6121	molecular_function	0.1159	primary metabolic process	no
AP2B1_adaptin__P63010_700_937	76-TAGQAEFTAMRDQYMR-91	Q92963	RIT1	GTP-binding protein Rit1	1	0.0546	plasma membrane	0.132	protein binding	0.0493	signal transduction	no
AP2B1_adaptin__P63010_700_937	322-DIHRPEDCWNKFISNR-337	Q96H96	COQ2	4-hydroxybenzoate polyprenyltransferase, mitochondrial	0	0.0282	organelle membrane	0.6121	molecular_function	0.1159	primary metabolic process	no
AP2B1_adaptin__P63010_700_937	509-WQGLAQPEAQITTWST-524	Q96HY7	DHTKD1	Probable 2-oxoglutarate dehydrogenase E1 component DHKTD1, mitochondrial	0	0.2416	intracellular organelle	0.408	binding	0.007	organic substance catabolic process	no
AP2B1_adaptin__P63010_700_937	359-DLCGRQLTAWIQVPGP-374	Q9BZD2	SLC29A3	Equilibrative nucleoside transporter 3	0	0.000343	lysosomal membrane	0.6121	molecular_function	1		no
AP2B1_adaptin__P63010_700_937	54-DLLTCGQCQMNFPLGD-69	Q9C0K0	BCL11B	B-cell lymphoma/leukemia 11B	0	0.2416	intracellular organelle	0.408	binding	0.0024	negative regulation of cell death	no
AP2B1_adaptin__P63010_700_937	44-DLLTCGQCQMNFPLGD-59	Q9H165	BCL11A	B-cell lymphoma/leukemia 11A	0	0.2416	intracellular organelle	0.132	protein binding	0.0023	regulation of anatomical structure morphogenesis	no
AP2B1_adaptin__P63010_700_937	767-SSDGTPDRRWCFRVDE-782	Q9HBA0	TRPV4	Transient receptor potential cation channel subfamily V member 4	0	0.0068	cell junction	0.0036	protein-containing complex binding	8.09e-05	import into cell	no
AP2B1_adaptin__P63010_700_937	1935-EKPNRPDTSFIWFLNP-1950	Q9HC10	OTOF	Otoferlin	2	0.0013	cytoplasmic vesicle membrane	0.0036	protein-containing complex binding	1.9e-05	vesicle-mediated transport in synapse	no
AP2B1_adaptin__P63010_700_937	1-MERRARSSSRESRGRG-16	Q9NP85	NPHS2	Podocin	1	0.0068	cell junction	1		0.0288	anatomical structure development	no
AP2B1_adaptin__P63010_700_937	20-NDRTASQGQWGRAWEV-35	Q9UBM7	DHCR7	7-dehydrocholesterol reductase	1	0.0101	bounding membrane of organelle	0.408	binding	3.45e-05	blood vessel development	no
AP2B1_adaptin__P63010_700_937	111-YTSLPDFCHKFLPGYV-126	Q9UBM7	DHCR7	7-dehydrocholesterol reductase	1	0.0101	bounding membrane of organelle	0.408	binding	3.45e-05	blood vessel development	no
AP2B1_adaptin__P63010_700_937	113-SLPDFCHKFLPGYVGG-128	Q9UBM7	DHCR7	7-dehydrocholesterol reductase	2	0.0101	bounding membrane of organelle	0.408	binding	3.45e-05	blood vessel development	no
AP2B1_adaptin__P63010_700_937	256-YVRPMDGQESMEPKLS-271	Q9UHB7	AFF4	AF4/FMR2 family member 4	1	0.0707	protein-containing complex	1		0.0288	anatomical structure development	no
AP2B1_adaptin__P63010_700_937	215-SCADRPFSAPWWFWLS-230	Q9UKY4	POMT2	Protein O-mannosyl-transferase 2	0	0.0282	organelle membrane	0.408	binding	0.000477	protein catabolic process	no
AP2B1_adaptin__P63010_700_937	539-CSENFLIAAVEAWGFQ-554	Q9ULP9	TBC1D24	TBC1 domain family member 24	3	0.000126	presynapse	0.6121	molecular_function	0.0671	cellular component organization	no
AP2B1_adaptin__P63010_700_937	544-LIAAVEAWGFQDPDTQ-559	Q9ULP9	TBC1D24	TBC1 domain family member 24	2	0.000126	presynapse	0.6121	molecular_function	0.0671	cellular component organization	no
AP2B1_adaptin__P63010_700_937	285-SYFWLQDFVPTSVFFL-300	Q9Y2D2	SLC35A3	UDP-N-acetylglucosamine transporter	1	0.0101	bounding membrane of organelle	0.6121	molecular_function	0.0077	nitrogen compound transport	no
AP2B1_adaptin__P63010_700_937	105-WTFQPFTNHSVDGPQR-120	Q9Y2M2	SSUH2	Protein SSUH2 homolog	2	0.2416	intracellular organelle	1		0.0653	developmental process	yes
AP2B1_adaptin__P63010_700_937	165-QYNSVSLGFALWGVLG-180	Q9Y672	ALG6	Dolichyl pyrophosphate Man9GlcNAc2 alpha-1,3-glucosyltransferase	1	0.0282	organelle membrane	0.6121	molecular_function	0.0237	cellular protein metabolic process	no
AP2B1_adaptin__P63010_700_937	175-NCQKHSPFSLSWWFWL-190	Q9Y6A1	POMT1	Protein O-mannosyl-transferase 1	2	0.0052	cytoplasmic vesicle	0.408	binding	0.0237	cellular protein metabolic process	yes
AP2B1_adaptin__P63010_700_937	160-LEAATKECQALEGRAR-175	Q9Y6K9	IKBKG	NF-kappa-B essential modulator	0	0.066	cytosol	0.0036	protein-containing complex binding	8e-05	antigen processing and presentation of exogenous peptide antigen	no
AURKA_Pkinase-merged__O14965_125_391	81-VPARNNMQSGVNNTKK-96	O43181	NDUFS4	NADH dehydrogenase [ubiquinone] iron-sulfur protein 4, mitochondrial	0	0.0707	protein-containing complex	0.0763	catalytic activity	0.0042	animal organ development	no
AURKA_Pkinase-merged__O14965_125_391	265-ADALWWGLITLTTIGY-280	O43526	KCNQ2	Potassium voltage-gated channel subfamily KQT member 2	0	0.0707	protein-containing complex	0.132	protein binding	0.0288	anatomical structure development	no
AURKA_Pkinase-merged__O14965_125_391	64-YYWNADTDLVSWLSPH-79	O60828	PQBP1	Polyglutamine-binding protein 1	2	0.0027	supramolecular complex	0.0852	heterocyclic compound binding	0.0138	regulation of cellular component organization	no
AURKA_Pkinase-merged__O14965_125_391	113-LREATGKTTADDSLPV-128	O75342	ALOX12B	Arachidonate 12-lipoxygenase, 12R-type	1	0.0012	perinuclear region of cytoplasm	0.0763	catalytic activity	0.0062	positive regulation of cellular protein metabolic process	no
AURKA_Pkinase-merged__O14965_125_391	4-YDEVTAFLGEWGPFQR-19	O76082	SLC22A5	Solute carrier family 22 member 5	0	0.066	cytosol	0.0055	ATP binding	0.0315	multicellular organismal process	no
AURKA_Pkinase-merged__O14965_125_391	79-MFQLPTLNFSPEQVAS-94	O95343	SIX3	Homeobox protein SIX3	0	0.0659	nucleus	0.0127	enzyme binding	1.16e-05	axis specification	no
AURKA_Pkinase-merged__O14965_125_391	55-LRAPSWFDTGLSEMRL-70	P02511	CRYAB	Alpha-crystallin B chain	0	6.06e-05	microtubule cytoskeleton	0.0026	protein dimerization activity	0.000231	regulation of protein stability	no
AURKA_Pkinase-merged__O14965_125_391	520-WGCGNSLRTALINSTG-535	P02545	LMNA	Prelamin-A/C	0	0.0011	polymeric cytoskeletal fiber	0.132	protein binding	0.000441	microtubule cytoskeleton organization	no
AURKA_Pkinase-merged__O14965_125_391	396-DLRSSFLTLRDHVPEL-411	P04198	MYCN	N-myc proto-oncogene protein	2	0.0173	intracellular non-membrane-bounded organelle	0.0014	kinase binding	0.0095	negative regulation of gene expression	no
AURKA_Pkinase-merged__O14965_125_391	40-EEWSQWLGGSSWPGYV-55	P04792	HSPB1	Heat shock protein beta-1	2	0.000128	spindle	0.0011	protein kinase binding	0.0013	microtubule-based process	yes
AURKA_Pkinase-merged__O14965_125_391	118-QDDLFWLTFEGKPLED-133	P05161	ISG15	Ubiquitin-like protein ISG15	0	0.0336	nucleoplasm	0.000223	ubiquitin protein ligase binding	0.000654	modification-dependent protein catabolic process	no
AURKA_Pkinase-merged__O14965_125_391	1051-ALPSTWIENKLYGMSD-1066	P07949	RET	Proto-oncogene tyrosine-protein kinase receptor Ret	0	0.0065	plasma membrane bounded cell projection	0.000801	protein kinase activity	1.83e-07	positive regulation of cell maturation	no
AURKA_Pkinase-merged__O14965_125_391	144-QEMQLKEAKHIAEDSD-159	P07951	TPM2	Tropomyosin beta chain	0	0.0011	polymeric cytoskeletal fiber	0.000236	protein heterodimerization activity	0.0162	regulation of molecular function	no
AURKA_Pkinase-merged__O14965_125_391	583-EFPRNRLSFGKTLGAG-598	P10721	KIT	Mast/stem cell growth factor receptor Kit	1	0.0707	protein-containing complex	0.000801	protein kinase activity	9.41e-05	protein autophosphorylation	no
AURKA_Pkinase-merged__O14965_125_391	426-DSLFFSNFSLLGTPVL-441	P13569	CFTR	Cystic fibrosis transmembrane conductance regulator	0	0.066	cytosol	0.0055	ATP binding	0.000305	cellular process involved in reproduction in multicellular organism	no
AURKA_Pkinase-merged__O14965_125_391	410-GVMTIGPGEPASLGPT-425	P20823	HNF1A	Hepatocyte nuclear factor 1-alpha	1	0.0659	nucleus	0.000236	protein heterodimerization activity	2.72e-05	liver development	no
AURKA_Pkinase-merged__O14965_125_391	1425-LLQVATFKGWMDIMYA-1440	P35498	SCN1A	Sodium channel protein type 1 subunit alpha	0	0.0065	plasma membrane bounded cell projection	0.6121	molecular_function	0.0331	regulation of biological quality	no
AURKA_Pkinase-merged__O14965_125_391	1237-LLQVATFKGWMDIMYA-1252	P35499	SCN4A	Sodium channel protein type 4 subunit alpha	0	0.0065	plasma membrane bounded cell projection	0.6121	molecular_function	0.0315	multicellular organismal process	no
AURKA_Pkinase-merged__O14965_125_391	763-SVESSSISLVPGTDYG-778	P38398	BRCA1	Breast cancer type 1 susceptibility protein	0	0.0173	intracellular non-membrane-bounded organelle	0.000223	ubiquitin protein ligase binding	5.97e-06	regulation of centrosome cycle	no
AURKA_Pkinase-merged__O14965_125_391	1411-MAELEAVLEQHGSQPS-1426	P38398	BRCA1	Breast cancer type 1 susceptibility protein	0	0.0173	intracellular non-membrane-bounded organelle	0.000223	ubiquitin protein ligase binding	5.97e-06	regulation of centrosome cycle	no
AURKA_Pkinase-merged__O14965_125_391	1-MYQSLAMAANHGPPPG-16	P43694	GATA4	Transcription factor GATA-4	0	0.0336	nucleoplasm	0.0011	protein kinase binding	1.77e-05	developmental cell growth	no
AURKA_Pkinase-merged__O14965_125_391	427-WNSLVLADSHGDIITA-442	P43694	GATA4	Transcription factor GATA-4	0	0.0336	nucleoplasm	0.0011	protein kinase binding	1.77e-05	developmental cell growth	no
AURKA_Pkinase-merged__O14965_125_391	577-TVAELVEAHTNFGFQP-592	P51168	SCNN1B	Amiloride-sensitive sodium channel subunit beta	0	0.0707	protein-containing complex	0.132	protein binding	0.0208	cellular response to stimulus	no
AURKA_Pkinase-merged__O14965_125_391	116-SAGKYDVYLINPQGKA-131	P51608	MECP2	Methyl-CpG-binding protein 2	0	0.000639	centrosome	0.0114	nucleotide binding	1.99e-05	mitotic spindle organization	no
AURKA_Pkinase-merged__O14965_125_391	628-RIKQLHHEAQQSEGEQ-643	P54278	PMS2	Mismatch repair endonuclease PMS2	0	0.0027	supramolecular complex	0.0055	ATP binding	0.0014	cellular response to DNA damage stimulus	no
AURKA_Pkinase-merged__O14965_125_391	1354-HVQALLVKRFQHTIRS-1369	P78363	ABCA4	Retinal-specific phospholipid-transporting ATPase ABCA4	0	0.1671	intracellular membrane-bounded organelle	0.0055	ATP binding	0.0315	multicellular organismal process	no
AURKA_Pkinase-merged__O14965_125_391	1858-YARFGEEHSANPFHWD-1873	P78363	ABCA4	Retinal-specific phospholipid-transporting ATPase ABCA4	0	0.1671	intracellular membrane-bounded organelle	0.0055	ATP binding	0.0315	multicellular organismal process	no
AURKA_Pkinase-merged__O14965_125_391	232-YDGWNQLNYITEELRN-247	P82251	SLC7A9	b(0,+)-type amino acid transporter 1	0	0.8197	cellular anatomical entity	0.408	binding	0.013	cellular component assembly	no
AURKA_Pkinase-merged__O14965_125_391	287-RYLQTALEGLGGVIDA-302	Q03395	ROM1	Rod outer segment membrane protein 1	0	0.8197	cellular anatomical entity	0.0026	protein dimerization activity	0.0012	protein localization to organelle	no
AURKA_Pkinase-merged__O14965_125_391	430-YDSYSSYCNAVAEAEI-445	Q08357	SLC20A2	Sodium-dependent phosphate transporter 2	0	0.242	membrane-bounded organelle	0.408	binding	0.0566	localization	no
AURKA_Pkinase-merged__O14965_125_391	126-MGVPPPPPPAPDYVLP-141	Q13285	NR5A1	Steroidogenic factor 1	0	0.0336	nucleoplasm	0.0127	enzyme binding	1.9e-05	positive regulation of reproductive process	no
AURKA_Pkinase-merged__O14965_125_391	1412-LLQVATFKGWMDIMYA-1427	Q14524	SCN5A	Sodium channel protein type 5 subunit alpha	0	0.0012	perinuclear region of cytoplasm	0.000223	ubiquitin protein ligase binding	0.0208	cellular response to stimulus	no
AURKA_Pkinase-merged__O14965_125_391	546-LLGPDWNCIPQMTTFI-561	Q14CM0	FRMPD4	FERM and PDZ domain-containing protein 4	0	0.002	cytoskeleton	0.0201	anion binding	0.0032	positive regulation of cellular component organization	no
AURKA_Pkinase-merged__O14965_125_391	77-LARRYGDVFQIRLGSC-92	Q16678	CYP1B1	Cytochrome P450 1B1	0	0.1671	intracellular membrane-bounded organelle	0.016	small molecule binding	0.0022	negative regulation of molecular function	no
AURKA_Pkinase-merged__O14965_125_391	1082-LRAKVAQLQTDYDALK-1097	Q66GS9	CEP135	Centrosomal protein of 135 kDa	0	4.87e-05	centriole	0.132	protein binding	4.53e-05	G2/M transition of mitotic cell cycle	no
AURKA_Pkinase-merged__O14965_125_391	392-SVACLTERIHQMEENQ-407	Q69YQ0	SPECC1L	Cytospin-A	0	0.000128	spindle	1		0.000399	cell division	no
AURKA_Pkinase-merged__O14965_125_391	367-IWTNFSSRFHIPQVAE-382	Q6P1M0	SLC27A4	Long-chain fatty acid transport protein 4	1	0.0065	plasma membrane bounded cell projection	0.0114	nucleotide binding	0.0022	negative regulation of molecular function	no
AURKA_Pkinase-merged__O14965_125_391	3747-LGEGLRQGLSRLGISL-3762	Q7Z7G8	VPS13B	Vacuolar protein sorting-associated protein 13B	0	1		1		0.0099	protein localization	no
AURKA_Pkinase-merged__O14965_125_391	875-MFWERAGCKEPCIITA-890	Q86YC2	PALB2	Partner and localizer of BRCA2	1	0.0336	nucleoplasm	0.0852	heterocyclic compound binding	0.000228	developmental growth	no
AURKA_Pkinase-merged__O14965_125_391	212-LKEQLTYFPSDTLFHD-227	Q8N157	AHI1	Jouberin	1	4.87e-05	centriole	0.132	protein binding	1.16e-05	axis specification	no
AURKA_Pkinase-merged__O14965_125_391	668-SEGAVTAVAICCRSRH-683	Q8NBP7	PCSK9	Proprotein convertase subtilisin/kexin type 9	0	0.0012	perinuclear region of cytoplasm	0.0114	catalytic activity, acting on a protein	2.72e-05	liver development	no
AURKA_Pkinase-merged__O14965_125_391	447-SLVMESSPGATGSFTY-462	Q8NCE2	MTMR14	Myotubularin-related protein 14	1	0.0012	perinuclear region of cytoplasm	0.0114	catalytic activity, acting on a protein	0.007	cellular catabolic process	no
AURKA_Pkinase-merged__O14965_125_391	2120-RSDRIYWYWPEDNVCE-2135	Q8WZ42	TTN	Titin	0	0.0173	intracellular non-membrane-bounded organelle	0.000154	protein serine kinase activity	0.000787	organelle assembly	no
AURKA_Pkinase-merged__O14965_125_391	404-DDYVHISLPQATVTPP-419	Q92574	TSC1	Hamartin	0	0.0012	perinuclear region of cytoplasm	0.132	protein binding	0.000231	regulation of protein stability	no
AURKA_Pkinase-merged__O14965_125_391	326-VLVDELRQRRDPNGAS-341	Q96C12	ARMC5	Armadillo repeat-containing protein 5	1	0.0336	nucleoplasm	1		1		no
AURKA_Pkinase-merged__O14965_125_391	305-TVFWGEHFEFNNLPAV-320	Q96PV0	SYNGAP1	Ras/Rap GTPase-activating protein SynGAP	0	0.066	cytosol	0.132	protein binding	0.000356	pattern specification process	no
AURKA_Pkinase-merged__O14965_125_391	1415-LLQVATFKGWMDIMYA-1430	Q99250	SCN2A	Sodium channel protein type 2 subunit alpha	0	0.0065	plasma membrane bounded cell projection	0.6121	molecular_function	0.0065	intracellular signal transduction	no
AURKA_Pkinase-merged__O14965_125_391	530-APYIPMDGEDFQLSPI-545	Q99814	EPAS1	Endothelial PAS domain-containing protein 1	0	0.0336	nucleoplasm	0.000236	protein heterodimerization activity	0.0042	animal organ development	no
AURKA_Pkinase-merged__O14965_125_391	146-SVPYGMAVVVRSPLRT-161	Q9BR39	JPH2	Junctophilin-2	1	0.0659	nucleus	0.0201	anion binding	0.0095	negative regulation of gene expression	no
AURKA_Pkinase-merged__O14965_125_391	1166-WMVPTSVERLREGGSI-1181	Q9C0A6	SETD5	Histone-lysine N-methyltransferase SETD5	0	0.0336	nucleoplasm	0.0114	catalytic activity, acting on a protein	0.0015	peptidyl-amino acid modification	no
AURKA_Pkinase-merged__O14965_125_391	24-NKRAKAERSGGGRGRQ-39	Q9NP85	NPHS2	Podocin	0	0.0707	protein-containing complex	1		0.0019	cytoskeleton organization	no
AURKA_Pkinase-merged__O14965_125_391	289-KVRMIAAEAEKAASES-304	Q9NP85	NPHS2	Podocin	0	0.0707	protein-containing complex	1		0.0019	cytoskeleton organization	no
AURKA_Pkinase-merged__O14965_125_391	246-PSAAAGGSSAKPSTDF-261	Q9NQV8	PRDM8	PR domain zinc finger protein 8	1	0.0659	nucleus	0.0121	transferase activity	0.0288	anatomical structure development	no
AURKA_Pkinase-merged__O14965_125_391	1410-LLQVATFKGWMDIMYA-1425	Q9NY46	SCN3A	Sodium channel protein type 3 subunit alpha	0	0.0065	plasma membrane bounded cell projection	0.6121	molecular_function	0.0331	regulation of biological quality	no
AURKA_Pkinase-merged__O14965_125_391	1406-LLQVATFKGWMDIMYA-1421	Q9UQD0	SCN8A	Sodium channel protein type 8 subunit alpha	0	0.0065	plasma membrane bounded cell projection	0.0055	ATP binding	0.0288	anatomical structure development	no
AURKA_Pkinase-merged__O14965_125_391	659-RHHLWGGNSGHPRTTP-674	Q9Y2T1	AXIN2	Axin-2	1	0.000639	centrosome	0.000223	ubiquitin protein ligase binding	0.000356	pattern specification process	no
AURKA_Pkinase-merged__O14965_125_391	101-FMEPYIFGSRLDHDII-116	Q9Y399	MRPS2	28S ribosomal protein S2, mitochondrial	0	0.0707	protein-containing complex	0.6121	molecular_function	0.000787	organelle assembly	no
AURKA_Pkinase-merged__O14965_125_391	1360-LLQVATFKGWMDIMYA-1375	Q9Y5Y9	SCN10A	Sodium channel protein type 10 subunit alpha	0	0.0065	plasma membrane bounded cell projection	0.132	protein binding	0.0315	multicellular organismal process	no
AURKA_Pkinase-merged__O14965_125_391	1-MSFIFDWIYSGFSSVL-16	Q9Y6B6	SAR1B	GTP-binding protein SAR1b	0	0.066	cytosol	0.0083	purine ribonucleoside triphosphate binding	0.0036	regulation of organelle organization	no
BRD4_NET__O60885_601_683	517-RLVSLRSTTPEELYQR-532	A2RRP1	NBAS	Neuroblastoma-amplified sequence	0	0.1671	intracellular membrane-bounded organelle	0.132	protein binding	0.0124	positive regulation of gene expression	no
BRD4_NET__O60885_601_683	733-QLDVEALIPTHDEQGR-748	B1AK53	ESPN	Espin	0	0.8197	cellular anatomical entity	0.0036	protein-containing complex binding	0.0671	cellular component organization	no
BRD4_NET__O60885_601_683	392-YMEWISKAEEVILAED-407	O00555	CACNA1A	Voltage-dependent P/Q-type calcium channel subunit alpha-1A	0	0.0659	nucleus	0.132	protein binding	0.0208	cellular response to stimulus	no
BRD4_NET__O60885_601_683	28-SGGSTASKGRYIPPHL-43	O00571	DDX3X	ATP-dependent RNA helicase DDX3X	0	0.0173	intracellular non-membrane-bounded organelle	0.0036	protein-containing complex binding	1.65e-05	positive regulation of mitotic cell cycle phase transition	no
BRD4_NET__O60885_601_683	704-ASVAQSRSGPLSPAAV-719	O14497	ARID1A	AT-rich interactive domain-containing protein 1A	1	0.0336	nucleoplasm	0.000558	transcription coregulator activity	7.91e-05	chromatin remodeling	no
BRD4_NET__O60885_601_683	1351-KVPRLKEEHGIELSSP-1366	O14647	CHD2	Chromodomain-helicase-DNA-binding protein 2	0	0.0173	intracellular non-membrane-bounded organelle	0.000138	histone binding	0.0011	chromatin organization	no
BRD4_NET__O60885_601_683	1608-LPASHGPQMHGHPRDN-1623	O14647	CHD2	Chromodomain-helicase-DNA-binding protein 2	0	0.0173	intracellular non-membrane-bounded organelle	0.000138	histone binding	0.0011	chromatin organization	no
BRD4_NET__O60885_601_683	2205-APAQPPMLGASSRPGA-2220	O14686	KMT2D	Histone-lysine N-methyltransferase 2D	0	0.0336	nucleoplasm	0.000138	histone binding	0.0011	chromatin organization	no
BRD4_NET__O60885_601_683	3513-WLFHTQQLLQMQLKVL-3528	O14686	KMT2D	Histone-lysine N-methyltransferase 2D	2	0.0336	nucleoplasm	0.000138	histone binding	0.0011	chromatin organization	no
BRD4_NET__O60885_601_683	420-RLQISTPDIKDNIVAQ-435	O14896	IRF6	Interferon regulatory factor 6	0	0.0336	nucleoplasm	0.0093	transcription regulator activity	0.0025	cell cycle process	no
BRD4_NET__O60885_601_683	801-SNNEYLEYGSHEDAMY-816	O14936	CASK	Peripheral plasma membrane protein CASK	0	0.0173	intracellular non-membrane-bounded organelle	0.000473	protein serine/threonine kinase activity	0.0027	regulation of response to external stimulus	no
BRD4_NET__O60885_601_683	649-THLTSLALPGKAESVA-664	O15055	PER2	Period circadian protein homolog 2	0	0.0173	intracellular non-membrane-bounded organelle	0.000558	transcription coregulator activity	0.0011	chromatin organization	no
BRD4_NET__O60885_601_683	162-RENLKVWIYPEGTRND-177	O15120	AGPAT2	1-acyl-sn-glycerol-3-phosphate acyltransferase beta	1	0.1671	intracellular membrane-bounded organelle	0.0121	transferase activity	0.006	positive regulation of signal transduction	no
BRD4_NET__O60885_601_683	247-LLQQQNLPQTGEQELE-262	O15357	INPPL1	Phosphatidylinositol 3,4,5-trisphosphate 5-phosphatase 2	1	0.0173	intracellular non-membrane-bounded organelle	0.0763	catalytic activity	0.0557	negative regulation of cellular process	no
BRD4_NET__O60885_601_683	113-GWASTADPLSNMVLTF-128	O43181	NDUFS4	NADH dehydrogenase [ubiquinone] iron-sulfur protein 4, mitochondrial	0	0.1671	intracellular membrane-bounded organelle	0.0763	catalytic activity	0.0049	regulation of protein phosphorylation	no
BRD4_NET__O60885_601_683	306-NHRPGALPLMSAFARS-321	O43435	TBX1	T-box transcription factor TBX1	0	0.0659	nucleus	0.0093	transcription regulator activity	0.0026	positive regulation of intracellular signal transduction	no
BRD4_NET__O60885_601_683	210-QLISPVQQLRIFCAGI-225	O43462	MBTPS2	Membrane-bound transcription factor site-2 protease	0	0.8197	cellular anatomical entity	0.0114	catalytic activity, acting on a protein	0.0032	positive regulation of transcription by RNA polymerase II	no
BRD4_NET__O60885_601_683	300-ALGESWGHAATIRLIF-315	O43502	RAD51C	DNA repair protein RAD51 homolog 3	0	0.0336	nucleoplasm	0.0763	catalytic activity	1.78e-06	positive regulation of G2/M transition of mitotic cell cycle	no
BRD4_NET__O60885_601_683	750-ILTLLDSRVSCHSQAD-765	O43525	KCNQ3	Potassium voltage-gated channel subfamily KQT member 3	0	0.8197	cellular anatomical entity	0.132	protein binding	0.279	regulation of cellular process	no
BRD4_NET__O60885_601_683	778-QRRSITRDSDTPLSLM-793	O43525	KCNQ3	Potassium voltage-gated channel subfamily KQT member 3	0	0.8197	cellular anatomical entity	0.132	protein binding	0.279	regulation of cellular process	no
BRD4_NET__O60885_601_683	265-ADALWWGLITLTTIGY-280	O43526	KCNQ2	Potassium voltage-gated channel subfamily KQT member 2	2	0.8197	cellular anatomical entity	0.132	protein binding	0.279	regulation of cellular process	no
BRD4_NET__O60885_601_683	268-LWWGLITLTTIGYGDK-283	O43526	KCNQ2	Potassium voltage-gated channel subfamily KQT member 2	3	0.8197	cellular anatomical entity	0.132	protein binding	0.279	regulation of cellular process	no
BRD4_NET__O60885_601_683	397-WTVERNGQRGFVPGSY-412	O43586	PSTPIP1	Proline-serine-threonine phosphatase-interacting protein 1	0	0.0173	intracellular non-membrane-bounded organelle	0.0036	protein-containing complex binding	0.0073	biological process involved in interspecies interaction between organisms	no
BRD4_NET__O60885_601_683	435-GSTLHRNILSSDLIKI-450	O60336	MAPKBP1	Mitogen-activated protein kinase-binding protein 1	0	0.0173	intracellular non-membrane-bounded organelle	1		0.000148	regulation of I-kappaB kinase/NF-kappaB signaling	no
BRD4_NET__O60885_601_683	282-EEIFHMTYDLASAVVR-297	O60741	HCN1	Potassium/sodium hyperpolarization-activated cyclic nucleotide-gated channel 1	0	0.8197	cellular anatomical entity	0.132	protein binding	0.0208	cellular response to stimulus	no
BRD4_NET__O60885_601_683	64-YYWNADTDLVSWLSPH-79	O60828	PQBP1	Polyglutamine-binding protein 1	0	0.0173	intracellular non-membrane-bounded organelle	0.000558	transcription coregulator activity	0.0012	regulation of defense response	no
BRD4_NET__O60885_601_683	150-GLVLHPSAYIRNGWNL-165	O60840	CACNA1F	Voltage-dependent L-type calcium channel subunit alpha-1F	0	0.8197	cellular anatomical entity	0.408	binding	0.0557	negative regulation of cellular process	no
BRD4_NET__O60885_601_683	174-PEGARDLLGPKALPGS-189	O75112	LDB3	LIM domain-binding protein 3	0	0.0173	intracellular non-membrane-bounded organelle	0.0127	enzyme binding	0.0671	cellular component organization	no
BRD4_NET__O60885_601_683	342-HTAIASASTTAPASSP-357	O75112	LDB3	LIM domain-binding protein 3	0	0.0173	intracellular non-membrane-bounded organelle	0.0127	enzyme binding	0.0671	cellular component organization	no
BRD4_NET__O60885_601_683	451-NALPIQVDYDAYDAQV-466	O75140	DEPDC5	GATOR complex protein DEPDC5	0	0.1671	intracellular membrane-bounded organelle	0.0036	protein-containing complex binding	0.0065	negative regulation of response to stimulus	no
BRD4_NET__O60885_601_683	1103-ASSAFYPQVSVDQTAT-1118	O75140	DEPDC5	GATOR complex protein DEPDC5	0	0.1671	intracellular membrane-bounded organelle	0.0036	protein-containing complex binding	0.0065	negative regulation of response to stimulus	no
BRD4_NET__O60885_601_683	79-GGSHFDSPFEFGFTFR-94	O75190	DNAJB6	DnaJ homolog subfamily B member 6	0	0.0336	nucleoplasm	0.0343	molecular function regulator	0.0012	regulation of cellular response to stress	no
BRD4_NET__O60885_601_683	207-SIHDGDFRVPQILQPF-222	O75845	SC5D	Lathosterol oxidase	1	0.8197	cellular anatomical entity	0.0763	catalytic activity	0.0402	regulation of biosynthetic process	no
BRD4_NET__O60885_601_683	550-ESTGLGLLRASIGYFL-565	O76024	WFS1	Wolframin	0	0.1671	intracellular membrane-bounded organelle	0.0127	enzyme binding	0.0012	regulation of cellular response to stress	no
BRD4_NET__O60885_601_683	4-YDEVTAFLGEWGPFQR-19	O76082	SLC22A5	Solute carrier family 22 member 5	0	0.242	membrane-bounded organelle	0.132	protein binding	0.0073	biological process involved in interspecies interaction between organisms	no
BRD4_NET__O60885_601_683	452-ELYPTVVRNMGVGVSS-467	O76082	SLC22A5	Solute carrier family 22 member 5	0	0.242	membrane-bounded organelle	0.132	protein binding	0.0073	biological process involved in interspecies interaction between organisms	no
BRD4_NET__O60885_601_683	220-SGLVWRGYRRPLRPKD-235	O95255	ABCC6	Multidrug resistance-associated protein 6	1	0.0336	nucleoplasm	0.0763	catalytic activity	0.0714	response to stimulus	no
BRD4_NET__O60885_601_683	236-LWSLGRENSSEELVSR-251	O95255	ABCC6	Multidrug resistance-associated protein 6	0	0.0336	nucleoplasm	0.0763	catalytic activity	0.0714	response to stimulus	no
BRD4_NET__O60885_601_683	1488-AQKGLFYRLAQESGLV-1503	O95255	ABCC6	Multidrug resistance-associated protein 6	0	0.0336	nucleoplasm	0.0763	catalytic activity	0.0714	response to stimulus	no
BRD4_NET__O60885_601_683	79-MFQLPTLNFSPEQVAS-94	O95343	SIX3	Homeobox protein SIX3	0	0.0659	nucleus	0.0093	transcription regulator activity	0.00052	regulation of cell cycle phase transition	no
BRD4_NET__O60885_601_683	216-RTRSLLREWYLQDPYP-231	O95343	SIX3	Homeobox protein SIX3	0	0.0659	nucleus	0.0093	transcription regulator activity	0.00052	regulation of cell cycle phase transition	no
BRD4_NET__O60885_601_683	436-SEIYPVEIRGRAFAFC-451	O95528	SLC2A10	Solute carrier family 2, facilitated glucose transporter member 10	0	0.8197	cellular anatomical entity	0.6121	molecular_function	0.006	positive regulation of signal transduction	no
BRD4_NET__O60885_601_683	2870-WLQAELEQSHPRLKEQ-2885	O95613	PCNT	Pericentrin	0	0.0173	intracellular non-membrane-bounded organelle	0.132	protein binding	9.81e-05	regulation of G2/M transition of mitotic cell cycle	no
BRD4_NET__O60885_601_683	552-HAPEPKAHYEPADRAR-567	O95819	MAP4K4	Mitogen-activated protein kinase kinase kinase kinase 4	0	0.8197	cellular anatomical entity	0.000473	protein serine/threonine kinase activity	0.0012	regulation of cellular response to stress	no
BRD4_NET__O60885_601_683	25-DDLPTVELQGVVPRGV-40	P00488	F13A1	Coagulation factor XIII A chain	0	0.8197	cellular anatomical entity	0.0114	catalytic activity, acting on a protein	0.0714	response to stimulus	no
BRD4_NET__O60885_601_683	1018-IPQQGFFSSPSTSRTP-1033	P00533	EGFR	Epidermal growth factor receptor	0	0.0659	nucleus	0.000473	protein serine/threonine kinase activity	1.65e-05	positive regulation of mitotic cell cycle phase transition	no
BRD4_NET__O60885_601_683	211-AYVFTLLVSLYLHDNT-226	P00846	MT-ATP6	ATP synthase subunit a	2	0.8197	cellular anatomical entity	0.6121	molecular_function	0.0252	response to stress	no
BRD4_NET__O60885_601_683	238-LVLHEETPPTTSSDSE-253	P01106	MYC	Myc proto-oncogene protein	0	0.0173	intracellular non-membrane-bounded organelle	0.0036	protein-containing complex binding	7.91e-05	chromatin remodeling	no
BRD4_NET__O60885_601_683	401-LLDVKTRLEQEIATYR-416	P02533	KRT14	Keratin, type I cytoskeletal 14	1	0.0659	nucleus	0.0036	protein-containing complex binding	0.0671	cellular component organization	no
BRD4_NET__O60885_601_683	413-ATYRRLLEGEDAHLSS-428	P02533	KRT14	Keratin, type I cytoskeletal 14	1	0.0659	nucleus	0.0036	protein-containing complex binding	0.0671	cellular component organization	no
BRD4_NET__O60885_601_683	32-KEDLQELNDRLAVYID-47	P02545	LMNA	Prelamin-A/C	1	0.0336	nucleoplasm	0.132	protein binding	0.000196	regulation of chromosome organization	no
BRD4_NET__O60885_601_683	44-VYIDRVRSLETENAGL-59	P02545	LMNA	Prelamin-A/C	1	0.0336	nucleoplasm	0.132	protein binding	0.000196	regulation of chromosome organization	no
BRD4_NET__O60885_601_683	56-NAGLRLRITESEEVVS-71	P02545	LMNA	Prelamin-A/C	1	0.0336	nucleoplasm	0.132	protein binding	0.000196	regulation of chromosome organization	no
BRD4_NET__O60885_601_683	80-AYEAELGDARKTLDSV-95	P02545	LMNA	Prelamin-A/C	0	0.0336	nucleoplasm	0.132	protein binding	0.000196	regulation of chromosome organization	no
BRD4_NET__O60885_601_683	164-DLRGQVAKLEAALGEA-179	P02545	LMNA	Prelamin-A/C	0	0.0336	nucleoplasm	0.132	protein binding	0.000196	regulation of chromosome organization	no
BRD4_NET__O60885_601_683	308-QLQKQLAAKEAKLRDL-323	P02545	LMNA	Prelamin-A/C	0	0.0336	nucleoplasm	0.132	protein binding	0.000196	regulation of chromosome organization	no
BRD4_NET__O60885_601_683	344-EMAEMRARMQQQLDEY-359	P02545	LMNA	Prelamin-A/C	0	0.0336	nucleoplasm	0.132	protein binding	0.000196	regulation of chromosome organization	no
BRD4_NET__O60885_601_683	262-NVHMVSTTLPVDSRMI-277	P04049	RAF1	RAF proto-oncogene serine/threonine-protein kinase	0	0.1671	intracellular membrane-bounded organelle	0.000473	protein serine/threonine kinase activity	0.0012	regulation of defense response	no
BRD4_NET__O60885_601_683	530-ALRKMEPKDKDQEVLL-545	P04114	APOB	Apolipoprotein B-100	0	0.0173	intracellular non-membrane-bounded organelle	0.0127	enzyme binding	0.0073	biological process involved in interspecies interaction between organisms	no
BRD4_NET__O60885_601_683	396-DLRSSFLTLRDHVPEL-411	P04198	MYCN	N-myc proto-oncogene protein	0	0.0173	intracellular non-membrane-bounded organelle	0.0093	transcription regulator activity	0.0032	positive regulation of transcription by RNA polymerase II	no
BRD4_NET__O60885_601_683	199-RFLEQQNQVLQTKWEL-214	P04264	KRT1	Keratin, type II cytoskeletal 1	0	0.0173	intracellular non-membrane-bounded organelle	0.132	protein binding	0.00033	regulation of inflammatory response	no
BRD4_NET__O60885_601_683	218-VPYEPPEVGSDCTTIH-233	P04637	TP53	Cellular tumor antigen p53	0	0.0173	intracellular non-membrane-bounded organelle	7.54e-06	basal RNA polymerase II transcription machinery binding	2.13e-05	positive regulation of histone modification	no
BRD4_NET__O60885_601_683	40-EEWSQWLGGSSWPGYV-55	P04792	HSPB1	Heat shock protein beta-1	0	0.0173	intracellular non-membrane-bounded organelle	0.0127	enzyme binding	0.000148	regulation of I-kappaB kinase/NF-kappaB signaling	no
BRD4_NET__O60885_601_683	53-WQGQVEPQLLKTVPRH-68	P07902	GALT	Galactose-1-phosphate uridylyltransferase	0	0.1671	intracellular membrane-bounded organelle	0.002	transferase activity, transferring phosphorus-containing groups	0.5192	cellular process	no
BRD4_NET__O60885_601_683	797-DGPLLLIVEYAKYGSL-812	P07949	RET	Proto-oncogene tyrosine-protein kinase receptor Ret	0	0.2416	intracellular organelle	0.000801	protein kinase activity	0.0026	positive regulation of intracellular signal transduction	no
BRD4_NET__O60885_601_683	76-KKATDAEADVASLNRR-91	P07951	TPM2	Tropomyosin beta chain	0	0.0173	intracellular non-membrane-bounded organelle	0.0036	protein-containing complex binding	0.0671	cellular component organization	no
BRD4_NET__O60885_601_683	96-AHQQHIEKKMLRLEGH-111	P08034	GJB1	Gap junction beta-1 protein	1	0.8197	cellular anatomical entity	0.6121	molecular_function	0.0671	cellular component organization	no
BRD4_NET__O60885_601_683	100-HIEKKMLRLEGHGDPL-115	P08034	GJB1	Gap junction beta-1 protein	2	0.8197	cellular anatomical entity	0.6121	molecular_function	0.0671	cellular component organization	no
BRD4_NET__O60885_601_683	403-LLDVKTRLEQEIATYR-418	P08779	KRT16	Keratin, type I cytoskeletal 16	1	0.0173	intracellular non-membrane-bounded organelle	0.6121	molecular_function	0.0073	biological process involved in interspecies interaction between organisms	no
BRD4_NET__O60885_601_683	415-ATYRRLLEGEDAHLSS-430	P08779	KRT16	Keratin, type I cytoskeletal 16	1	0.0173	intracellular non-membrane-bounded organelle	0.6121	molecular_function	0.0073	biological process involved in interspecies interaction between organisms	no
BRD4_NET__O60885_601_683	76-KKATDAEADVASLNRR-91	P09493	TPM1	Tropomyosin alpha-1 chain	0	0.0173	intracellular non-membrane-bounded organelle	0.0036	protein-containing complex binding	0.000877	positive regulation of organelle organization	no
BRD4_NET__O60885_601_683	256-LRVPPPLTPLSTIRNF-271	P11161	EGR2	E3 SUMO-protein ligase EGR2	0	0.0336	nucleoplasm	0.000853	chromatin binding	0.0032	positive regulation of transcription by RNA polymerase II	no
BRD4_NET__O60885_601_683	3410-VTLINFWPVDSAPASS-3425	P11532	DMD	Dystrophin	0	0.0173	intracellular non-membrane-bounded organelle	0.0127	enzyme binding	0.0032	positive regulation of cellular component organization	no
BRD4_NET__O60885_601_683	191-LIHKERKKANEVDRMV-206	P11908	PRPS2	Ribose-phosphate pyrophosphokinase 2	0	0.8197	cellular anatomical entity	0.0014	kinase activity	0.5192	cellular process	no
BRD4_NET__O60885_601_683	20-TLEQFHLSSMSSLGGP-35	P12755	SKI	Ski oncogene	0	0.0336	nucleoplasm	0.0093	transcription regulator activity	0.0032	positive regulation of transcription by RNA polymerase II	no
BRD4_NET__O60885_601_683	818-ADTDPTAPPYDSLLVF-833	P12830	CDH1	Cadherin-1	0	0.0173	intracellular non-membrane-bounded organelle	0.132	protein binding	0.0014	biological process involved in symbiotic interaction	no
BRD4_NET__O60885_601_683	401-HPRVKVGNEYVTKGQN-416	P12883	MYH7	Myosin-7	0	0.0173	intracellular non-membrane-bounded organelle	0.0036	protein-containing complex binding	0.0252	response to stress	no
BRD4_NET__O60885_601_683	735-FIDSRKGAEKLLSSLD-750	P12883	MYH7	Myosin-7	0	0.0173	intracellular non-membrane-bounded organelle	0.0036	protein-containing complex binding	0.0252	response to stress	no
BRD4_NET__O60885_601_683	772-LLEEMRDERLSRIITR-787	P12883	MYH7	Myosin-7	0	0.0173	intracellular non-membrane-bounded organelle	0.0036	protein-containing complex binding	0.0252	response to stress	no
BRD4_NET__O60885_601_683	737-FIDSRKGTEKLLSSLD-752	P13533	MYH6	Myosin-6	0	0.0173	intracellular non-membrane-bounded organelle	0.0036	protein-containing complex binding	0.0252	response to stress	no
BRD4_NET__O60885_601_683	774-LLEEMRDERLSRIITR-789	P13533	MYH6	Myosin-6	0	0.0173	intracellular non-membrane-bounded organelle	0.0036	protein-containing complex binding	0.0252	response to stress	no
BRD4_NET__O60885_601_683	739-VPDSEQGEAILPRISV-754	P13569	CFTR	Cystic fibrosis transmembrane conductance regulator	0	0.0659	nucleus	0.0036	protein-containing complex binding	0.0067	cellular response to stress	no
BRD4_NET__O60885_601_683	147-QSLLTPLNLQIDPSIQ-162	P13647	KRT5	Keratin, type II cytoskeletal 5	0	0.0659	nucleus	0.132	protein binding	0.0671	cellular component organization	no
BRD4_NET__O60885_601_683	127-TMPEYLRKRFGGQRIQ-142	P13866	SLC5A1	Sodium/glucose cotransporter 1	0	0.2416	intracellular organelle	0.6121	molecular_function	0.0714	response to stimulus	no
BRD4_NET__O60885_601_683	207-EVRELQEQLARQQVHV-222	P14136	GFAP	Glial fibrillary acidic protein	1	0.0173	intracellular non-membrane-bounded organelle	0.132	protein binding	0.0138	regulation of cellular component organization	no
BRD4_NET__O60885_601_683	215-LARQQVHVELDVAKPD-230	P14136	GFAP	Glial fibrillary acidic protein	1	0.0173	intracellular non-membrane-bounded organelle	0.132	protein binding	0.0138	regulation of cellular component organization	no
BRD4_NET__O60885_601_683	112-RICGNSFRADEHNRRY-127	P15918	RAG1	V(D)J recombination-activating protein 1	0	0.0336	nucleoplasm	0.000138	histone binding	0.0011	chromatin organization	no
BRD4_NET__O60885_601_683	341-ALVSGLPAYVAQNGLI-356	P16499	PDE6A	Rod cGMP-specific 3',5'-cyclic phosphodiesterase subunit alpha	0	0.8197	cellular anatomical entity	0.0763	catalytic activity	0.0027	regulation of response to external stimulus	no
BRD4_NET__O60885_601_683	445-TVMIKTIETRDGEVVS-460	P17661	DES	Desmin	0	0.0173	intracellular non-membrane-bounded organelle	0.132	protein binding	0.0671	cellular component organization	no
BRD4_NET__O60885_601_683	856-HHEQSVDRSGHSGSHH-871	P20930	FLG	Filaggrin	0	0.0173	intracellular non-membrane-bounded organelle	0.408	binding	0.3434	biological regulation	no
BRD4_NET__O60885_601_683	1180-HHEQSVDRSGHSGSHH-1195	P20930	FLG	Filaggrin	0	0.0173	intracellular non-membrane-bounded organelle	0.408	binding	0.3434	biological regulation	no
BRD4_NET__O60885_601_683	2444-KQARDSSRHSTSQEGQ-2459	P20930	FLG	Filaggrin	1	0.0173	intracellular non-membrane-bounded organelle	0.408	binding	0.3434	biological regulation	no
BRD4_NET__O60885_601_683	1470-SFQVDTSKAGVAPLQV-1485	P21333	FLNA	Filamin-A	0	0.0173	intracellular non-membrane-bounded organelle	0.0036	protein-containing complex binding	8.55e-05	positive regulation of I-kappaB kinase/NF-kappaB signaling	no
BRD4_NET__O60885_601_683	1633-RVRAVPTGDASKCTVT-1648	P21333	FLNA	Filamin-A	0	0.0173	intracellular non-membrane-bounded organelle	0.0036	protein-containing complex binding	8.55e-05	positive regulation of I-kappaB kinase/NF-kappaB signaling	no
BRD4_NET__O60885_601_683	790-LILNYPKAKMEDGQAA-805	P21359	NF1	Neurofibromin	0	0.0173	intracellular non-membrane-bounded organelle	0.0343	molecular function regulator	0.0049	regulation of protein phosphorylation	no
BRD4_NET__O60885_601_683	53-RQGGSHTRSSFLTFLC-68	P21731	TBXA2R	Thromboxane A2 receptor	0	0.2416	intracellular organelle	0.0127	enzyme binding	0.0027	regulation of response to external stimulus	no
BRD4_NET__O60885_601_683	542-NLDWLVSKLDRLEASS-557	P21817	RYR1	Ryanodine receptor 1	0	0.1671	intracellular membrane-bounded organelle	0.0127	enzyme binding	0.0208	cellular response to stimulus	no
BRD4_NET__O60885_601_683	3490-DQERTKKKRRGDRYSV-3505	P21817	RYR1	Ryanodine receptor 1	0	0.1671	intracellular membrane-bounded organelle	0.0127	enzyme binding	0.0208	cellular response to stimulus	no
BRD4_NET__O60885_601_683	4885-LFHMYVGVRAGGGIGD-4900	P21817	RYR1	Ryanodine receptor 1	0	0.1671	intracellular membrane-bounded organelle	0.0127	enzyme binding	0.0208	cellular response to stimulus	no
BRD4_NET__O60885_601_683	765-ANTDPTAPPYDTLLVF-780	P22223	CDH3	Cadherin-3	0	0.8197	cellular anatomical entity	0.132	protein binding	0.006	positive regulation of signal transduction	no
BRD4_NET__O60885_601_683	259-AAGFISVLKLFRMRSL-274	P22732	SLC2A5	Solute carrier family 2, facilitated glucose transporter member 5	1	0.242	membrane-bounded organelle	0.408	binding	0.0208	cellular response to stimulus	no
BRD4_NET__O60885_601_683	1-MQSCARAWGLRLGRGV-16	P23378	GLDC	Glycine dehydrogenase (decarboxylating), mitochondrial	1	0.0336	nucleoplasm	0.0127	enzyme binding	0.0208	cellular response to stimulus	no
BRD4_NET__O60885_601_683	4-CARAWGLRLGRGVGGG-19	P23378	GLDC	Glycine dehydrogenase (decarboxylating), mitochondrial	1	0.0336	nucleoplasm	0.0127	enzyme binding	0.0208	cellular response to stimulus	no
BRD4_NET__O60885_601_683	44-VVDIIRVNVDKVLERD-59	P23763	VAMP1	Vesicle-associated membrane protein 1	1	0.8197	cellular anatomical entity	0.132	protein binding	0.0036	regulation of organelle organization	no
BRD4_NET__O60885_601_683	198-SLSWYGAYLVNAYPLD-213	P23786	CPT2	Carnitine O-palmitoyltransferase 2, mitochondrial	0	0.0173	intracellular non-membrane-bounded organelle	0.0121	transferase activity	0.0338	positive regulation of metabolic process	no
BRD4_NET__O60885_601_683	305-TSHLGTKVEMVYSLLS-320	P25054	APC	Adenomatous polyposis coli protein	0	0.0173	intracellular non-membrane-bounded organelle	0.0036	protein-containing complex binding	0.000196	regulation of chromosome organization	no
BRD4_NET__O60885_601_683	1402-ASSVQSEPCSGMVSGI-1417	P25054	APC	Adenomatous polyposis coli protein	0	0.0173	intracellular non-membrane-bounded organelle	0.0036	protein-containing complex binding	0.000196	regulation of chromosome organization	no
BRD4_NET__O60885_601_683	2274-AKPSVKSELSPVARQT-2289	P25054	APC	Adenomatous polyposis coli protein	0	0.0173	intracellular non-membrane-bounded organelle	0.0036	protein-containing complex binding	0.000196	regulation of chromosome organization	no
BRD4_NET__O60885_601_683	2358-SSGSGKMSYTSPGRQM-2373	P25054	APC	Adenomatous polyposis coli protein	0	0.0173	intracellular non-membrane-bounded organelle	0.0036	protein-containing complex binding	0.000196	regulation of chromosome organization	no
BRD4_NET__O60885_601_683	78-ILSSLGENPQRQGLLK-93	P30793	GCH1	GTP cyclohydrolase 1	0	0.0336	nucleoplasm	0.0036	protein-containing complex binding	0.0012	regulation of cellular response to stress	no
BRD4_NET__O60885_601_683	873-WPTLNMLIKIIGNSVG-888	P35498	SCN1A	Sodium channel protein type 1 subunit alpha	0	0.0336	nucleoplasm	0.6121	molecular_function	0.0714	response to stimulus	no
BRD4_NET__O60885_601_683	937-FFHSFLIVFRVLCGEW-952	P35498	SCN1A	Sodium channel protein type 1 subunit alpha	1	0.0336	nucleoplasm	0.6121	molecular_function	0.0714	response to stimulus	no
BRD4_NET__O60885_601_683	940-SFLIVFRVLCGEWIET-955	P35498	SCN1A	Sodium channel protein type 1 subunit alpha	2	0.0336	nucleoplasm	0.6121	molecular_function	0.0714	response to stimulus	no
BRD4_NET__O60885_601_683	942-LIVFRVLCGEWIETMW-957	P35498	SCN1A	Sodium channel protein type 1 subunit alpha	1	0.0336	nucleoplasm	0.6121	molecular_function	0.0714	response to stimulus	no
BRD4_NET__O60885_601_683	1425-LLQVATFKGWMDIMYA-1440	P35498	SCN1A	Sodium channel protein type 1 subunit alpha	0	0.0336	nucleoplasm	0.6121	molecular_function	0.0714	response to stimulus	no
BRD4_NET__O60885_601_683	1654-KGIRTLLFALMMSLPA-1669	P35498	SCN1A	Sodium channel protein type 1 subunit alpha	0	0.0336	nucleoplasm	0.6121	molecular_function	0.0714	response to stimulus	no
BRD4_NET__O60885_601_683	1717-LFQITTSAGWDGLLAP-1732	P35498	SCN1A	Sodium channel protein type 1 subunit alpha	0	0.0336	nucleoplasm	0.6121	molecular_function	0.0714	response to stimulus	no
BRD4_NET__O60885_601_683	1978-STAACPPSYDRVTKPI-1993	P35498	SCN1A	Sodium channel protein type 1 subunit alpha	0	0.0336	nucleoplasm	0.6121	molecular_function	0.0714	response to stimulus	no
BRD4_NET__O60885_601_683	683-WPTLNMLIKIIGNSVG-698	P35499	SCN4A	Sodium channel protein type 4 subunit alpha	0	0.8197	cellular anatomical entity	0.6121	molecular_function	0.279	regulation of cellular process	no
BRD4_NET__O60885_601_683	1237-LLQVATFKGWMDIMYA-1252	P35499	SCN4A	Sodium channel protein type 4 subunit alpha	0	0.8197	cellular anatomical entity	0.6121	molecular_function	0.279	regulation of cellular process	no
BRD4_NET__O60885_601_683	1466-KGIRTLLFALMMSLPA-1481	P35499	SCN4A	Sodium channel protein type 4 subunit alpha	0	0.8197	cellular anatomical entity	0.6121	molecular_function	0.279	regulation of cellular process	no
BRD4_NET__O60885_601_683	183-SPQAVGSGIPEMKTIL-198	P35523	CLCN1	Chloride channel protein 1	0	0.8197	cellular anatomical entity	0.132	protein binding	0.279	regulation of cellular process	no
BRD4_NET__O60885_601_683	608-TDDGYMPMSPGVAPVP-623	P35568	IRS1	Insulin receptor substrate 1	0	0.0336	nucleoplasm	0.0036	protein-containing complex binding	0.0026	positive regulation of intracellular signal transduction	no
BRD4_NET__O60885_601_683	50-WFHLQEAVGIKLLWVA-65	P35575	G6PC	Glucose-6-phosphatase	0	0.8197	cellular anatomical entity	0.0011	phosphotransferase activity, alcohol group as acceptor	0.0208	cellular response to stimulus	no
BRD4_NET__O60885_601_683	1147-ELEDTLDSTAAQQELR-1162	P35579	MYH9	Myosin-9	0	0.0173	intracellular non-membrane-bounded organelle	0.0036	protein-containing complex binding	0.0025	cell cycle process	no
BRD4_NET__O60885_601_683	1827-TKERQAACKQVRRTEK-1842	P35579	MYH9	Myosin-9	0	0.0173	intracellular non-membrane-bounded organelle	0.0036	protein-containing complex binding	0.0025	cell cycle process	no
BRD4_NET__O60885_601_683	1031-TITHGVPRVMRVLLLG-1046	P35670	ATP7B	Copper-transporting ATPase 2	0	0.1671	intracellular membrane-bounded organelle	0.408	binding	0.0714	response to stimulus	no
BRD4_NET__O60885_601_683	1154-ELEDTLDSTATQQELR-1169	P35749	MYH11	Myosin-11	0	0.2416	intracellular organelle	0.0036	protein-containing complex binding	0.0671	cellular component organization	no
BRD4_NET__O60885_601_683	1526-NVHELEKSKRALETQM-1541	P35749	MYH11	Myosin-11	1	0.2416	intracellular organelle	0.0036	protein-containing complex binding	0.0671	cellular component organization	no
BRD4_NET__O60885_601_683	197-RFLEQQNQVLQTKWEL-212	P35908	KRT2	Keratin, type II cytoskeletal 2 epidermal	0	0.0659	nucleus	0.132	protein binding	0.0671	cellular component organization	no
BRD4_NET__O60885_601_683	483-LLEGEECRMSGDLSSN-498	P35908	KRT2	Keratin, type II cytoskeletal 2 epidermal	0	0.0659	nucleus	0.132	protein binding	0.0671	cellular component organization	no
BRD4_NET__O60885_601_683	842-RERLHLGRVLGYGAFG-857	P35916	FLT4	Vascular endothelial growth factor receptor 3	0	0.0336	nucleoplasm	0.000801	protein kinase activity	0.0012	regulation of cellular response to stress	no
BRD4_NET__O60885_601_683	283-LLPSSQDTPSKRGVRT-298	P36021	SLC16A2	Monocarboxylate transporter 8	0	0.8197	cellular anatomical entity	0.6121	molecular_function	0.0557	negative regulation of cellular process	no
BRD4_NET__O60885_601_683	446-TGGIVEEYQLPYYNMV-461	P36894	BMPR1A	Bone morphogenetic protein receptor type-1A	0	0.8197	cellular anatomical entity	0.000473	protein serine/threonine kinase activity	0.0012	regulation of cellular response to stress	no
BRD4_NET__O60885_601_683	178-SIVRLLQCDPSSASQF-193	P37235	HPCAL1	Hippocalcin-like protein 1	1	0.8197	cellular anatomical entity	0.408	binding	1		no
BRD4_NET__O60885_601_683	159-LGTVRTLRTKQRIQPQ-174	P38398	BRCA1	Breast cancer type 1 susceptibility protein	0	0.000127	chromosome	9.3e-06	RNA polymerase binding	3.76e-06	positive regulation of histone methylation	no
BRD4_NET__O60885_601_683	179-YIELGSDSSEDTVNKA-194	P38398	BRCA1	Breast cancer type 1 susceptibility protein	0	0.000127	chromosome	9.3e-06	RNA polymerase binding	3.76e-06	positive regulation of histone methylation	no
BRD4_NET__O60885_601_683	223-KAACEFSETDVTNTEH-238	P38398	BRCA1	Breast cancer type 1 susceptibility protein	1	0.000127	chromosome	9.3e-06	RNA polymerase binding	3.76e-06	positive regulation of histone methylation	no
BRD4_NET__O60885_601_683	227-EFSETDVTNTEHHQPS-242	P38398	BRCA1	Breast cancer type 1 susceptibility protein	1	0.000127	chromosome	9.3e-06	RNA polymerase binding	3.76e-06	positive regulation of histone methylation	no
BRD4_NET__O60885_601_683	611-LRRKSSTRHIHALELV-626	P38398	BRCA1	Breast cancer type 1 susceptibility protein	0	0.000127	chromosome	9.3e-06	RNA polymerase binding	3.76e-06	positive regulation of histone methylation	no
BRD4_NET__O60885_601_683	771-LVPGTDYGTQESISLL-786	P38398	BRCA1	Breast cancer type 1 susceptibility protein	0	0.000127	chromosome	9.3e-06	RNA polymerase binding	3.76e-06	positive regulation of histone methylation	no
BRD4_NET__O60885_601_683	947-KGGSRFCLSSQFRGNE-962	P38398	BRCA1	Breast cancer type 1 susceptibility protein	0	0.000127	chromosome	9.3e-06	RNA polymerase binding	3.76e-06	positive regulation of histone methylation	no
BRD4_NET__O60885_601_683	1047-VGSSTNEVGSSINEIG-1062	P38398	BRCA1	Breast cancer type 1 susceptibility protein	0	0.000127	chromosome	9.3e-06	RNA polymerase binding	3.76e-06	positive regulation of histone methylation	no
BRD4_NET__O60885_601_683	1231-FGKVNNIPSQSTRHST-1246	P38398	BRCA1	Breast cancer type 1 susceptibility protein	0	0.000127	chromosome	9.3e-06	RNA polymerase binding	3.76e-06	positive regulation of histone methylation	no
BRD4_NET__O60885_601_683	1259-NLLSLKNSLNDCSNQV-1274	P38398	BRCA1	Breast cancer type 1 susceptibility protein	1	0.000127	chromosome	9.3e-06	RNA polymerase binding	3.76e-06	positive regulation of histone methylation	no
BRD4_NET__O60885_601_683	1615-AAAHTTDTAGYNAMEE-1630	P38398	BRCA1	Breast cancer type 1 susceptibility protein	0	0.000127	chromosome	9.3e-06	RNA polymerase binding	3.76e-06	positive regulation of histone methylation	no
BRD4_NET__O60885_601_683	426-QQDEEMLELPAPAEVA-441	P40692	MLH1	DNA mismatch repair protein Mlh1	0	0.0336	nucleoplasm	0.000853	chromatin binding	0.0014	cellular response to DNA damage stimulus	no
BRD4_NET__O60885_601_683	706-RDREPSKLKRSYSSPD-721	P40818	USP8	Ubiquitin carboxyl-terminal hydrolase 8	1	0.0659	nucleus	0.0114	catalytic activity, acting on a protein	0.001	mitotic cell cycle process	no
BRD4_NET__O60885_601_683	1-MAFYSCCWVLLALTWH-16	P41180	CASR	Extracellular calcium-sensing receptor	1	0.0659	nucleus	0.0036	protein-containing complex binding	0.0026	positive regulation of intracellular signal transduction	no
BRD4_NET__O60885_601_683	4-YSCCWVLLALTWHTSA-19	P41180	CASR	Extracellular calcium-sensing receptor	1	0.0659	nucleus	0.0036	protein-containing complex binding	0.0026	positive regulation of intracellular signal transduction	no
BRD4_NET__O60885_601_683	397-HMGTNVIVANTMPTHL-412	P41235	HNF4A	Hepatocyte nuclear factor 4-alpha	0	0.0336	nucleoplasm	0.000853	chromatin binding	0.0032	positive regulation of transcription by RNA polymerase II	no
BRD4_NET__O60885_601_683	279-LLSDDSNFGQFELTTF-294	P43246	MSH2	DNA mismatch repair protein Msh2	0	0.0336	nucleoplasm	0.000853	chromatin binding	0.000877	regulation of mitotic cell cycle	no
BRD4_NET__O60885_601_683	4-SLAMAANHGPPPGAYE-19	P43694	GATA4	Transcription factor GATA-4	0	0.0336	nucleoplasm	0.0093	transcription regulator activity	0.0012	regulation of cellular response to stress	no
BRD4_NET__O60885_601_683	140-RRAERAEQQRIRNERE-155	P45379	TNNT2	Troponin T, cardiac muscle	0	0.0173	intracellular non-membrane-bounded organelle	0.132	protein binding	0.0671	cellular component organization	no
BRD4_NET__O60885_601_683	854-GLPPEPREKIISAPLP-869	P46019	PHKA2	Phosphorylase b kinase regulatory subunit alpha, liver isoform	0	0.8197	cellular anatomical entity	0.000473	protein serine/threonine kinase activity	0.5192	cellular process	no
BRD4_NET__O60885_601_683	275-VSHYFPLTEVGMVETS-290	P48165	GJA8	Gap junction alpha-8 protein	0	0.8197	cellular anatomical entity	0.132	protein binding	0.5192	cellular process	no
BRD4_NET__O60885_601_683	217-PIVNKTEIENVRNGTQ-232	P48547	KCNC1	Potassium voltage-gated channel subfamily C member 1	0	0.8197	cellular anatomical entity	0.6121	molecular_function	0.0671	cellular component organization	no
BRD4_NET__O60885_601_683	94-TRPHPALWRMVFGLSV-109	P48651	PTDSS1	Phosphatidylserine synthase 1	0	0.8197	cellular anatomical entity	0.002	transferase activity, transferring phosphorus-containing groups	0.5192	cellular process	no
BRD4_NET__O60885_601_683	34-EVAIKLECVKTKHPQL-49	P48730	CSNK1D	Casein kinase I isoform delta	1	0.0173	intracellular non-membrane-bounded organelle	0.000473	protein serine/threonine kinase activity	9.81e-05	regulation of G2/M transition of mitotic cell cycle	no
BRD4_NET__O60885_601_683	42-LTSQLKAHQEKPNFII-57	P49590	HARS2	Histidine--tRNA ligase, mitochondrial	0	0.1671	intracellular membrane-bounded organelle	0.0763	catalytic activity	0.5192	cellular process	no
BRD4_NET__O60885_601_683	34-EVAIKLECVKTKHPQL-49	P49674	CSNK1E	Casein kinase I isoform epsilon	1	0.0336	nucleoplasm	0.000473	protein serine/threonine kinase activity	9.81e-05	regulation of G2/M transition of mitotic cell cycle	no
BRD4_NET__O60885_601_683	560-CGKTFTRRNTMARHAD-575	P49711	CTCF	Transcriptional repressor CTCF	0	6.22e-06	condensed chromosome	0.000853	chromatin binding	1.12e-05	regulation of histone methylation	no
BRD4_NET__O60885_601_683	199-QGHEMAVNLSKAGIET-214	P49770	EIF2B2	Translation initiation factor eIF-2B subunit beta	0	0.8197	cellular anatomical entity	0.408	binding	0.0127	positive regulation of response to stimulus	no
BRD4_NET__O60885_601_683	48-RSQENEEDGEEDPDRY-63	P49810	PSEN2	Presenilin-2	0	0.0173	intracellular non-membrane-bounded organelle	0.0114	catalytic activity, acting on a protein	0.0557	negative regulation of cellular process	no
BRD4_NET__O60885_601_683	1130-SMSGGHGLRVGALDVP-1145	P49815	TSC2	Tuberin	0	0.0659	nucleus	0.0127	enzyme binding	0.0013	viral process	no
BRD4_NET__O60885_601_683	45-ELQARLAELNAEDQNR-60	P49918	CDKN1C	Cyclin-dependent kinase inhibitor 1C	0	0.0659	nucleus	0.0036	protein-containing complex binding	0.000441	regulation of mitotic cell cycle phase transition	no
BRD4_NET__O60885_601_683	693-DDDPFMNTSSLRRNRR-708	P49959	MRE11	Double-strand break repair protein MRE11	1	0.0336	nucleoplasm	0.0763	catalytic activity	6.96e-05	positive regulation of chromosome organization	no
BRD4_NET__O60885_601_683	140-LKWRLEQLQGPQEMER-155	P50539	MXI1	Max-interacting protein 1	1	0.0173	intracellular non-membrane-bounded organelle	0.0093	transcription regulator activity	0.0146	regulation of transcription by RNA polymerase II	no
BRD4_NET__O60885_601_683	198-LATPPTLSSTVLIVRN-213	P51587	BRCA2	Breast cancer type 2 susceptibility protein	1	0.0336	nucleoplasm	0.0121	transferase activity	2.99e-05	positive regulation of mitotic cell cycle	no
BRD4_NET__O60885_601_683	407-QMEKIPLLHISSCDQN-422	P51587	BRCA2	Breast cancer type 2 susceptibility protein	3	0.0336	nucleoplasm	0.0121	transferase activity	2.99e-05	positive regulation of mitotic cell cycle	yes
BRD4_NET__O60885_601_683	411-IPLLHISSCDQNISEK-426	P51587	BRCA2	Breast cancer type 2 susceptibility protein	2	0.0336	nucleoplasm	0.0121	transferase activity	2.99e-05	positive regulation of mitotic cell cycle	yes
BRD4_NET__O60885_601_683	553-LCPNLIDNGSWPATTT-568	P51587	BRCA2	Breast cancer type 2 susceptibility protein	0	0.0336	nucleoplasm	0.0121	transferase activity	2.99e-05	positive regulation of mitotic cell cycle	no
BRD4_NET__O60885_601_683	901-LALGNTKELHETDLTC-916	P51587	BRCA2	Breast cancer type 2 susceptibility protein	0	0.0336	nucleoplasm	0.0121	transferase activity	2.99e-05	positive regulation of mitotic cell cycle	no
BRD4_NET__O60885_601_683	961-QHIKMTLGQDLKSDIS-976	P51587	BRCA2	Breast cancer type 2 susceptibility protein	0	0.0336	nucleoplasm	0.0121	transferase activity	2.99e-05	positive regulation of mitotic cell cycle	no
BRD4_NET__O60885_601_683	1167-IMNAPSIGQVDSSKQF-1182	P51587	BRCA2	Breast cancer type 2 susceptibility protein	0	0.0336	nucleoplasm	0.0121	transferase activity	2.99e-05	positive regulation of mitotic cell cycle	no
BRD4_NET__O60885_601_683	1258-ISLSSSKCHDSVVSMF-1273	P51587	BRCA2	Breast cancer type 2 susceptibility protein	0	0.0336	nucleoplasm	0.0121	transferase activity	2.99e-05	positive regulation of mitotic cell cycle	no
BRD4_NET__O60885_601_683	1548-EKEQGTSEITSFSHQW-1563	P51587	BRCA2	Breast cancer type 2 susceptibility protein	0	0.0336	nucleoplasm	0.0121	transferase activity	2.99e-05	positive regulation of mitotic cell cycle	no
BRD4_NET__O60885_601_683	1729-KNHLSEKQDTYLSNSS-1744	P51587	BRCA2	Breast cancer type 2 susceptibility protein	1	0.0336	nucleoplasm	0.0121	transferase activity	2.99e-05	positive regulation of mitotic cell cycle	no
BRD4_NET__O60885_601_683	2147-HSIKVSPYLSQFQQDK-2162	P51587	BRCA2	Breast cancer type 2 susceptibility protein	0	0.0336	nucleoplasm	0.0121	transferase activity	2.99e-05	positive regulation of mitotic cell cycle	no
BRD4_NET__O60885_601_683	2386-SATRNEKMRHLITTGR-2401	P51587	BRCA2	Breast cancer type 2 susceptibility protein	0	0.0336	nucleoplasm	0.0121	transferase activity	2.99e-05	positive regulation of mitotic cell cycle	no
BRD4_NET__O60885_601_683	3273-FLSRLPLPPPVSPICT-3288	P51587	BRCA2	Breast cancer type 2 susceptibility protein	0	0.0336	nucleoplasm	0.0121	transferase activity	2.99e-05	positive regulation of mitotic cell cycle	no
BRD4_NET__O60885_601_683	1-MVAGMLGLREEKSEDQ-16	P51608	MECP2	Methyl-CpG-binding protein 2	1	0.0336	nucleoplasm	0.000558	transcription coregulator activity	1.78e-06	positive regulation of G2/M transition of mitotic cell cycle	no
BRD4_NET__O60885_601_683	299-TVLPIKKRKTRETVSI-314	P51608	MECP2	Methyl-CpG-binding protein 2	1	0.0336	nucleoplasm	0.000558	transcription coregulator activity	1.78e-06	positive regulation of G2/M transition of mitotic cell cycle	no
BRD4_NET__O60885_601_683	447-AEKYKHRGEGERKDIV-462	P51608	MECP2	Methyl-CpG-binding protein 2	0	0.0336	nucleoplasm	0.000558	transcription coregulator activity	1.78e-06	positive regulation of G2/M transition of mitotic cell cycle	no
BRD4_NET__O60885_601_683	239-ASSYFVGALIVHADCF-254	P51690	ARSL	Arylsulfatase L	0	0.1671	intracellular membrane-bounded organelle	0.0763	catalytic activity	0.7029	biological_process	no
BRD4_NET__O60885_601_683	568-PWLQPCCGPFPLCWCL-583	P51690	ARSL	Arylsulfatase L	0	0.1671	intracellular membrane-bounded organelle	0.0763	catalytic activity	0.7029	biological_process	no
BRD4_NET__O60885_601_683	177-QESLRIQAQFGPLAQL-192	P51692	STAT5B	Signal transducer and activator of transcription 5B	0	0.0336	nucleoplasm	0.000853	chromatin binding	2.99e-05	positive regulation of mitotic cell cycle	no
BRD4_NET__O60885_601_683	106-VQGRVYNFLERPTGWK-121	P51787	KCNQ1	Potassium voltage-gated channel subfamily KQT member 1	0	0.1671	intracellular membrane-bounded organelle	0.0127	enzyme binding	0.0208	cellular response to stimulus	no
BRD4_NET__O60885_601_683	615-QLLSLHGGSTPGSGGP-630	P51787	KCNQ1	Potassium voltage-gated channel subfamily KQT member 1	0	0.1671	intracellular membrane-bounded organelle	0.0127	enzyme binding	0.0208	cellular response to stimulus	no
BRD4_NET__O60885_601_683	48-LAAFKPEAYAGPEAAA-63	P52952	NKX2-5	Homeobox protein Nkx-2.5	0	0.0659	nucleus	0.000853	chromatin binding	0.0032	positive regulation of transcription by RNA polymerase II	no
BRD4_NET__O60885_601_683	623-LVPGRRDNLAKLPTGT-638	P54098	POLG	DNA polymerase subunit gamma-1	0	0.0173	intracellular non-membrane-bounded organelle	0.000853	chromatin binding	0.0208	cellular response to stimulus	no
BRD4_NET__O60885_601_683	1-MDVLVSECSARLLQQE-16	P54136	RARS1	Arginine--tRNA ligase, cytoplasmic	0	0.0336	nucleoplasm	0.0763	catalytic activity	0.5192	cellular process	no
BRD4_NET__O60885_601_683	433-KPHSPKTPEPRRSPLG-448	P54278	PMS2	Mismatch repair endonuclease PMS2	1	0.0173	intracellular non-membrane-bounded organelle	0.0763	catalytic activity	0.0014	cellular response to DNA damage stimulus	no
BRD4_NET__O60885_601_683	411-LLQPVHVSVSSGYGSL-426	P56645	PER3	Period circadian protein homolog 3	0	0.0659	nucleus	0.0127	enzyme binding	0.0146	regulation of transcription by RNA polymerase II	no
BRD4_NET__O60885_601_683	191-LIHKERKKANEVDRMV-206	P60891	PRPS1	Ribose-phosphate pyrophosphokinase 1	0	0.8197	cellular anatomical entity	0.0014	kinase activity	0.5192	cellular process	no
BRD4_NET__O60885_601_683	100-RFRPAGAAPRPPPKPM-115	P62854	RPS26	40S ribosomal protein S26	0	0.0173	intracellular non-membrane-bounded organelle	0.132	protein binding	0.0013	viral process	no
BRD4_NET__O60885_601_683	226-TLWTSDTQGDEAEAGE-241	P63104	YWHAZ	14-3-3 protein zeta/delta	0	0.0336	nucleoplasm	0.0127	enzyme binding	0.000877	positive regulation of organelle organization	no
BRD4_NET__O60885_601_683	1858-YARFGEEHSANPFHWD-1873	P78363	ABCA4	Retinal-specific phospholipid-transporting ATPase ABCA4	0	0.1671	intracellular membrane-bounded organelle	0.0763	catalytic activity	0.0671	cellular component organization	no
BRD4_NET__O60885_601_683	178-SIVRLLQCDPSSASQF-193	P84074	HPCA	Neuron-specific calcium-binding protein hippocalcin	1	0.8197	cellular anatomical entity	0.0127	enzyme binding	0.0074	regulation of phosphate metabolic process	no
BRD4_NET__O60885_601_683	4221-ALLTQFDRLNQATEDV-4236	P98161	PKD1	Polycystin-1	1	0.0659	nucleus	0.0127	enzyme binding	0.000383	positive regulation of cell cycle	no
BRD4_NET__O60885_601_683	175-NRGPGLGSTQGQTIAL-190	Q00577	PURA	Transcriptional activator protein Pur-alpha	1	0.0659	nucleus	0.0093	transcription regulator activity	0.0671	cellular component organization	no
BRD4_NET__O60885_601_683	1-MCTTLFLLSTLAMLWR-16	Q00LT1	PRCD	Photoreceptor disk component PRCD	0	0.1671	intracellular membrane-bounded organelle	0.132	protein binding	0.0714	response to stimulus	no
BRD4_NET__O60885_601_683	3620-WLERDGKHATDTNLVE-3635	Q01484	ANK2	Ankyrin-2	0	0.0173	intracellular non-membrane-bounded organelle	6.06e-05	modification-dependent protein binding	0.0124	positive regulation of gene expression	no
BRD4_NET__O60885_601_683	148-YALRYHSIVTLPRARR-163	Q01726	MC1R	Melanocyte-stimulating hormone receptor	0	0.8197	cellular anatomical entity	0.0127	enzyme binding	0.0014	cellular response to DNA damage stimulus	no
BRD4_NET__O60885_601_683	151-GNLRMVISNIFNTDYH-166	Q02161	RHD	Blood group Rh(D) polypeptide	0	0.8197	cellular anatomical entity	0.6121	molecular_function	0.5192	cellular process	no
BRD4_NET__O60885_601_683	848-KTDRLLTQMLPPSVAE-863	Q02846	GUCY2D	Retinal guanylyl cyclase 1	1	0.8197	cellular anatomical entity	0.000801	protein kinase activity	0.0027	regulation of response to external stimulus	no
BRD4_NET__O60885_601_683	2721-DDGTESDTSVTATTRK-2736	Q03164	KMT2A	Histone-lysine N-methyltransferase 2A	0	0.0336	nucleoplasm	1.17e-06	acetylation-dependent protein binding	3.76e-06	positive regulation of histone methylation	no
BRD4_NET__O60885_601_683	287-RYLQTALEGLGGVIDA-302	Q03395	ROM1	Rod outer segment membrane protein 1	0	0.8197	cellular anatomical entity	0.132	protein binding	0.0557	regulation of gene expression	no
BRD4_NET__O60885_601_683	370-LLDVKTRLEQEIATYR-385	Q04695	KRT17	Keratin, type I cytoskeletal 17	0	0.0173	intracellular non-membrane-bounded organelle	0.6121	molecular_function	0.0062	positive regulation of cellular protein metabolic process	no
BRD4_NET__O60885_601_683	20-AVQENIPALRRSSSFL-35	Q05066	SRY	Sex-determining region Y protein	0	0.0336	nucleoplasm	0.0093	transcription regulator activity	0.0032	positive regulation of transcription by RNA polymerase II	no
BRD4_NET__O60885_601_683	118-AMHREKYPNYKYRPRR-133	Q05066	SRY	Sex-determining region Y protein	0	0.0336	nucleoplasm	0.0093	transcription regulator activity	0.0032	positive regulation of transcription by RNA polymerase II	no
BRD4_NET__O60885_601_683	601-LTLSSAMWFSWGVLLN-616	Q05586	GRIN1	Glutamate receptor ionotropic, NMDA 1	0	0.1671	intracellular membrane-bounded organelle	0.0036	protein-containing complex binding	0.0027	regulation of response to external stimulus	no
BRD4_NET__O60885_601_683	598-YERFTNSETAEHIAQG-613	Q06187	BTK	Tyrosine-protein kinase BTK	0	0.0659	nucleus	0.000801	protein kinase activity	0.00033	regulation of inflammatory response	no
BRD4_NET__O60885_601_683	875-FLREAQSPEEPTPLPV-890	Q07912	TNK2	Activated CDC42 kinase 1	0	0.0659	nucleus	0.000473	protein serine/threonine kinase activity	0.0036	positive regulation of protein modification process	no
BRD4_NET__O60885_601_683	416-HRETEGEEQAQLLHVS-431	Q09470	KCNA1	Potassium voltage-gated channel subfamily A member 1	0	0.1671	intracellular membrane-bounded organelle	0.132	protein binding	0.0208	cellular response to stimulus	no
BRD4_NET__O60885_601_683	805-SPIMPPGSQGSHIHCP-820	Q09472	EP300	Histone acetyltransferase p300	0	0.000127	chromosome	1.16e-05	p53 binding	0.000223	positive regulation of cell cycle process	no
BRD4_NET__O60885_601_683	2137-QAGVQRAGLPQQQPQQ-2152	Q09472	EP300	Histone acetyltransferase p300	0	0.000127	chromosome	1.16e-05	p53 binding	0.000223	positive regulation of cell cycle process	no
BRD4_NET__O60885_601_683	2217-VGYPPQQQQRMQHHMQ-2232	Q09472	EP300	Histone acetyltransferase p300	0	0.000127	chromosome	1.16e-05	p53 binding	0.000223	positive regulation of cell cycle process	no
BRD4_NET__O60885_601_683	604-KVTGEPKPEITWWFEG-619	Q0ZGT2	NEXN	Nexilin	0	0.0173	intracellular non-membrane-bounded organelle	0.0036	protein-containing complex binding	0.0036	regulation of organelle organization	no
BRD4_NET__O60885_601_683	339-YWECVYLLMVTMSTVG-354	Q12791	KCNMA1	Calcium-activated potassium channel subunit alpha-1	0	0.8197	cellular anatomical entity	0.132	protein binding	0.0252	response to stress	no
BRD4_NET__O60885_601_683	181-RSGGAGGAGAPGAVVV-196	Q12809	KCNH2	Potassium voltage-gated channel subfamily H member 2	0	0.8197	cellular anatomical entity	0.0127	enzyme binding	0.0208	cellular response to stimulus	no
BRD4_NET__O60885_601_683	479-NEEVVSHPGRIAVHYF-494	Q12809	KCNH2	Potassium voltage-gated channel subfamily H member 2	1	0.8197	cellular anatomical entity	0.0127	enzyme binding	0.0208	cellular response to stimulus	no
BRD4_NET__O60885_601_683	480-EEVVSHPGRIAVHYFK-495	Q12809	KCNH2	Potassium voltage-gated channel subfamily H member 2	1	0.8197	cellular anatomical entity	0.0127	enzyme binding	0.0208	cellular response to stimulus	no
BRD4_NET__O60885_601_683	989-GAFSGVSNIFSFWGDS-1004	Q12809	KCNH2	Potassium voltage-gated channel subfamily H member 2	0	0.8197	cellular anatomical entity	0.0127	enzyme binding	0.0208	cellular response to stimulus	no
BRD4_NET__O60885_601_683	611-LVFNNSVPVQNPKGTT-626	Q12879	GRIN2A	Glutamate receptor ionotropic, NMDA 2A	0	0.1671	intracellular membrane-bounded organelle	0.408	binding	0.0062	positive regulation of cellular protein metabolic process	no
BRD4_NET__O60885_601_683	412-LQGAPGGAGGSAVDDP-427	Q12948	FOXC1	Forkhead box protein C1	1	0.0336	nucleoplasm	0.000853	chromatin binding	0.000877	regulation of mitotic cell cycle	no
BRD4_NET__O60885_601_683	330-STTQSCTHSRHNIYRG-345	Q13144	EIF2B5	Translation initiation factor eIF-2B subunit epsilon	0	0.0659	nucleus	0.0127	enzyme binding	0.0062	positive regulation of cellular protein metabolic process	no
BRD4_NET__O60885_601_683	612-LVFNNSVPVQNPKGTT-627	Q13224	GRIN2B	Glutamate receptor ionotropic, NMDA 2B	0	0.0173	intracellular non-membrane-bounded organelle	0.408	binding	0.0062	positive regulation of cellular protein metabolic process	no
BRD4_NET__O60885_601_683	595-ADVAMGAETRKRSPTL-610	Q13402	MYO7A	Unconventional myosin-VIIa	0	0.0173	intracellular non-membrane-bounded organelle	0.0036	protein-containing complex binding	0.0671	cellular component organization	no
BRD4_NET__O60885_601_683	1694-VVRLLQLRTAEPEVRA-1709	Q13402	MYO7A	Unconventional myosin-VIIa	0	0.0173	intracellular non-membrane-bounded organelle	0.0036	protein-containing complex binding	0.0671	cellular component organization	no
BRD4_NET__O60885_601_683	40-LAQPVTLLDIYTHWQQ-55	Q13428	TCOF1	Treacle protein	0	0.0173	intracellular non-membrane-bounded organelle	4.81e-06	RNA polymerase core enzyme binding	0.015	regulation of cellular protein metabolic process	no
BRD4_NET__O60885_601_683	151-RTPLLQAPGGPHQDLR-166	Q13488	TCIRG1	V-type proton ATPase 116 kDa subunit a3	0	0.0659	nucleus	0.0127	enzyme binding	0.0208	cellular response to stimulus	no
BRD4_NET__O60885_601_683	346-VDPSTGELQSLQMPES-361	Q13501	SQSTM1	Sequestosome-1	0	0.0173	intracellular non-membrane-bounded organelle	6.06e-05	modification-dependent protein binding	0.000148	regulation of I-kappaB kinase/NF-kappaB signaling	no
BRD4_NET__O60885_601_683	403-SMGFSDEGGWLTRLLQ-418	Q13501	SQSTM1	Sequestosome-1	0	0.0173	intracellular non-membrane-bounded organelle	6.06e-05	modification-dependent protein binding	0.000148	regulation of I-kappaB kinase/NF-kappaB signaling	no
BRD4_NET__O60885_601_683	562-IVKNISSEHSMSSTPL-577	Q13873	BMPR2	Bone morphogenetic protein receptor type-2	0	0.0336	nucleoplasm	0.000473	protein serine/threonine kinase activity	0.0027	regulation of response to external stimulus	no
BRD4_NET__O60885_601_683	858-LNINSSPDEHEPLLRR-873	Q13873	BMPR2	Bone morphogenetic protein receptor type-2	0	0.0336	nucleoplasm	0.000473	protein serine/threonine kinase activity	0.0027	regulation of response to external stimulus	no
BRD4_NET__O60885_601_683	687-PEDKSPITPGSRGRYS-702	Q14003	KCNC3	Potassium voltage-gated channel subfamily C member 3	0	0.0173	intracellular non-membrane-bounded organelle	0.6121	molecular_function	0.0671	cellular component organization	no
BRD4_NET__O60885_601_683	1412-LLQVATFKGWMDIMYA-1427	Q14524	SCN5A	Sodium channel protein type 5 subunit alpha	0	0.0173	intracellular non-membrane-bounded organelle	0.0127	enzyme binding	0.0208	cellular response to stimulus	no
BRD4_NET__O60885_601_683	1641-KGIRTLLFALMMSLPA-1656	Q14524	SCN5A	Sodium channel protein type 5 subunit alpha	0	0.0173	intracellular non-membrane-bounded organelle	0.0127	enzyme binding	0.0208	cellular response to stimulus	no
BRD4_NET__O60885_601_683	1704-LFQITTSAGWDGLLSP-1719	Q14524	SCN5A	Sodium channel protein type 5 subunit alpha	0	0.0173	intracellular non-membrane-bounded organelle	0.0127	enzyme binding	0.0208	cellular response to stimulus	no
BRD4_NET__O60885_601_683	1016-VLQRIAAPNMKAMEKL-1031	Q14683	SMC1A	Structural maintenance of chromosomes protein 1A	0	1.92e-06	condensed nuclear chromosome	0.000853	chromatin binding	0.001	mitotic cell cycle process	no
BRD4_NET__O60885_601_683	1014-LAGEEVSIRNSPTDTI-1029	Q14896	MYBPC3	Myosin-binding protein C, cardiac-type	0	0.0173	intracellular non-membrane-bounded organelle	0.0343	molecular function regulator	0.279	regulation of cellular process	no
BRD4_NET__O60885_601_683	390-GGAMGINNRGAMPPAP-405	Q15233	NONO	Non-POU domain-containing octamer-binding protein	0	0.0336	nucleoplasm	0.000853	chromatin binding	0.0012	regulation of cellular response to stress	no
BRD4_NET__O60885_601_683	4717-LFHMYVGVRAGGGIGD-4732	Q15413	RYR3	Ryanodine receptor 3	0	0.1671	intracellular membrane-bounded organelle	0.132	protein binding	0.0208	cellular response to stimulus	no
BRD4_NET__O60885_601_683	383-RRGLPKAVCMNGTEAA-398	Q15831	STK11	Serine/threonine-protein kinase STK11	0	0.0336	nucleoplasm	1.16e-05	p53 binding	0.0014	cellular response to DNA damage stimulus	no
BRD4_NET__O60885_601_683	849-WPTLNMLIKIIGNSVG-864	Q15858	SCN9A	Sodium channel protein type 9 subunit alpha	0	0.8197	cellular anatomical entity	0.408	binding	0.0252	response to stress	no
BRD4_NET__O60885_601_683	913-FFHSFLIVFRVLCGEW-928	Q15858	SCN9A	Sodium channel protein type 9 subunit alpha	1	0.8197	cellular anatomical entity	0.408	binding	0.0252	response to stress	no
BRD4_NET__O60885_601_683	916-SFLIVFRVLCGEWIET-931	Q15858	SCN9A	Sodium channel protein type 9 subunit alpha	2	0.8197	cellular anatomical entity	0.408	binding	0.0252	response to stress	no
BRD4_NET__O60885_601_683	918-LIVFRVLCGEWIETMW-933	Q15858	SCN9A	Sodium channel protein type 9 subunit alpha	1	0.8197	cellular anatomical entity	0.408	binding	0.0252	response to stress	no
BRD4_NET__O60885_601_683	1304-FEGMRVVVNALIGAIP-1319	Q15858	SCN9A	Sodium channel protein type 9 subunit alpha	0	0.8197	cellular anatomical entity	0.408	binding	0.0252	response to stress	no
BRD4_NET__O60885_601_683	1628-KGIRTLLFALMMSLPA-1643	Q15858	SCN9A	Sodium channel protein type 9 subunit alpha	0	0.8197	cellular anatomical entity	0.408	binding	0.0252	response to stress	no
BRD4_NET__O60885_601_683	1691-LFQITTSAGWDGLLAP-1706	Q15858	SCN9A	Sodium channel protein type 9 subunit alpha	0	0.8197	cellular anatomical entity	0.408	binding	0.0252	response to stress	no
BRD4_NET__O60885_601_683	76-LDEETGEFLPIQPAQH-91	Q16236	NFE2L2	Nuclear factor erythroid 2-related factor 2	0	0.0336	nucleoplasm	0.0093	transcription regulator activity	0.0012	regulation of cellular response to stress	no
BRD4_NET__O60885_601_683	259-ALGSMLISWYMSGYHT-274	Q16637	SMN1	Survival motor neuron protein	0	0.0173	intracellular non-membrane-bounded organelle	0.132	protein binding	0.0671	cellular component organization	no
BRD4_NET__O60885_601_683	317-FVTQFTDRGEHPLPAR-332	Q2KHM9	KIAA0753	Protein moonraker	0	0.0173	intracellular non-membrane-bounded organelle	1		0.0025	cell cycle process	no
BRD4_NET__O60885_601_683	913-QLAYFTDSKNTGRQLK-928	Q3T906	GNPTAB	N-acetylglucosamine-1-phosphotransferase subunits alpha/beta	0	0.1671	intracellular membrane-bounded organelle	0.002	transferase activity, transferring phosphorus-containing groups	0.0671	cellular component organization	no
BRD4_NET__O60885_601_683	881-KMQDKLNQLSEEKATL-896	Q4G0X9	CCDC40	Coiled-coil domain-containing protein 40	0	0.3026	organelle	1		0.0671	cellular component organization	no
BRD4_NET__O60885_601_683	717-SRNPPSYIAPYSCILR-732	Q5HYA8	TMEM67	Meckelin	0	0.8197	cellular anatomical entity	0.132	protein binding	0.0015	regulation of cell cycle process	no
BRD4_NET__O60885_601_683	100-RFRPAGAAPRPPPKPM-115	Q5JNZ5	RPS26P11	Putative 40S ribosomal protein S26-like 1	0	0.8383	cellular_component	0.408	binding	0.5192	cellular process	no
BRD4_NET__O60885_601_683	624-EADRYGPERPRSRSPV-639	Q5T481	RBM20	RNA-binding protein 20	1	0.0659	nucleus	0.408	binding	0.0062	positive regulation of RNA metabolic process	no
BRD4_NET__O60885_601_683	628-YGPERPRSRSPVSRSL-643	Q5T481	RBM20	RNA-binding protein 20	1	0.0659	nucleus	0.408	binding	0.0062	positive regulation of RNA metabolic process	no
BRD4_NET__O60885_601_683	374-HGEINLHEFSKETTNQ-389	Q5T6L9	ERMARD	Endoplasmic reticulum membrane-associated RNA degradation protein	1	0.8197	cellular anatomical entity	1		0.7029	biological_process	no
BRD4_NET__O60885_601_683	47-KPHSPKTPEPRRSPLG-62	Q68D20	PMS2CL	Protein PMS2CL	1	1		1		1		no
BRD4_NET__O60885_601_683	1469-SLRNFRLNSSDMDGEP-1484	Q6KC79	NIPBL	Nipped-B-like protein	0	7.82e-06	nuclear chromosome	0.000853	chromatin binding	2.13e-05	positive regulation of histone modification	no
BRD4_NET__O60885_601_683	883-IMQRSQWQRAQLEQGG-898	Q6P1N0	CC2D1A	Coiled-coil and C2 domain-containing protein 1A	0	0.0659	nucleus	0.0093	transcription regulator activity	8.55e-05	positive regulation of I-kappaB kinase/NF-kappaB signaling	no
BRD4_NET__O60885_601_683	2137-SLPELPLQTKDAADGE-2152	Q6UB99	ANKRD11	Ankyrin repeat domain-containing protein 11	0	0.0336	nucleoplasm	1		0.3434	biological regulation	no
BRD4_NET__O60885_601_683	1418-PFDRLQQLLPASQSTQ-1433	Q6W2J9	BCOR	BCL-6 corepressor	0	0.0336	nucleoplasm	0.000558	transcription coregulator activity	1.42e-07	regulation of histone H3-K36 methylation	no
BRD4_NET__O60885_601_683	413-RMENSLPAKVPSRGDE-428	Q6Y7W6	GIGYF2	GRB10-interacting GYF protein 2	0	0.0173	intracellular non-membrane-bounded organelle	0.132	protein binding	0.0062	positive regulation of RNA metabolic process	no
BRD4_NET__O60885_601_683	216-DSEYVRAVYRMSEMIF-231	Q6ZWL3	CYP4V2	Cytochrome P450 4V2	0	0.8197	cellular anatomical entity	0.0763	catalytic activity	0.0714	response to stimulus	no
BRD4_NET__O60885_601_683	45-GGEQLLRARAGQDISA-60	Q7L5A8	FA2H	Fatty acid 2-hydroxylase	2	0.1671	intracellular membrane-bounded organelle	0.0763	catalytic activity	0.0671	cellular component organization	no
BRD4_NET__O60885_601_683	64-HLSTSTTVSSSGAQNS-79	Q7Z3K3	POGZ	Pogo transposable element with ZNF domain	0	0.0336	nucleoplasm	0.408	binding	0.001	mitotic cell cycle process	no
BRD4_NET__O60885_601_683	164-QNAMNQVGIVLNVQQG-179	Q7Z3K3	POGZ	Pogo transposable element with ZNF domain	0	0.0336	nucleoplasm	0.408	binding	0.001	mitotic cell cycle process	no
BRD4_NET__O60885_601_683	926-ALALPPLATEGAECLN-941	Q7Z3K3	POGZ	Pogo transposable element with ZNF domain	0	0.0336	nucleoplasm	0.408	binding	0.001	mitotic cell cycle process	no
BRD4_NET__O60885_601_683	240-NVNVEMNAAPGVDLTV-255	Q7Z3Y8	KRT27	Keratin, type I cytoskeletal 27	0	0.242	membrane-bounded organelle	0.6121	molecular_function	0.5192	cellular process	no
BRD4_NET__O60885_601_683	239-NVNVEMNATPGVDLTV-254	Q7Z3Y9	KRT26	Keratin, type I cytoskeletal 26	0	0.242	membrane-bounded organelle	0.6121	molecular_function	0.5192	cellular process	no
BRD4_NET__O60885_601_683	235-NVNVEMNAAPGVDLTV-250	Q7Z3Z0	KRT25	Keratin, type I cytoskeletal 25	0	0.242	membrane-bounded organelle	0.132	protein binding	0.0671	cellular component organization	no
BRD4_NET__O60885_601_683	1171-ELEDTLDSTNAQQELR-1186	Q7Z406	MYH14	Myosin-14	0	0.242	membrane-bounded organelle	0.0036	protein-containing complex binding	0.0671	cellular component organization	no
BRD4_NET__O60885_601_683	1472-ALLLTPRDRASGTQGA-1487	Q7Z5J4	RAI1	Retinoic acid-induced protein 1	0	0.0336	nucleoplasm	0.408	binding	0.0032	positive regulation of transcription by RNA polymerase II	no
BRD4_NET__O60885_601_683	297-SLQQGDVDGAQRLGRV-312	Q7Z6L0	PRRT2	Proline-rich transmembrane protein 2	0	0.2416	intracellular organelle	0.132	protein binding	0.000877	positive regulation of organelle organization	no
BRD4_NET__O60885_601_683	1324-QLMDMGFTREHAMEAL-1339	Q7Z6Z7	HUWE1	E3 ubiquitin-protein ligase HUWE1	0	0.0336	nucleoplasm	0.0114	catalytic activity, acting on a protein	0.000877	positive regulation of organelle organization	no
BRD4_NET__O60885_601_683	2207-NGMNNIIRLFLKKGLV-2222	Q7Z6Z7	HUWE1	E3 ubiquitin-protein ligase HUWE1	0	0.0336	nucleoplasm	0.0114	catalytic activity, acting on a protein	0.000877	positive regulation of organelle organization	no
BRD4_NET__O60885_601_683	2959-LAGISLPEGVDPSFLA-2974	Q7Z6Z7	HUWE1	E3 ubiquitin-protein ligase HUWE1	0	0.0336	nucleoplasm	0.0114	catalytic activity, acting on a protein	0.000877	positive regulation of organelle organization	no
BRD4_NET__O60885_601_683	4179-QEFGVCEVRDLKPNGA-4194	Q7Z6Z7	HUWE1	E3 ubiquitin-protein ligase HUWE1	0	0.0336	nucleoplasm	0.0114	catalytic activity, acting on a protein	0.000877	positive regulation of organelle organization	no
BRD4_NET__O60885_601_683	183-RFLEQQNQVLQTKWEL-198	Q7Z794	KRT77	Keratin, type II cytoskeletal 1b	0	0.0173	intracellular non-membrane-bounded organelle	1		0.5192	cellular process	no
BRD4_NET__O60885_601_683	891-LIPLLQGPSDTKDLHS-906	Q7Z7G8	VPS13B	Vacuolar protein sorting-associated protein 13B	0	1		1		0.7029	biological_process	no
BRD4_NET__O60885_601_683	875-MFWERAGCKEPCIITA-890	Q86YC2	PALB2	Partner and localizer of BRCA2	0	0.0336	nucleoplasm	0.408	binding	0.0014	cellular response to DNA damage stimulus	no
BRD4_NET__O60885_601_683	320-WRERLADGEFTHEMQV-335	Q8IXJ9	ASXL1	Polycomb group protein ASXL1	1	0.0336	nucleoplasm	0.000558	transcription coregulator activity	0.0011	chromatin organization	no
BRD4_NET__O60885_601_683	927-ALPPPQGQHSGARGAE-942	Q8IY92	SLX4	Structure-specific endonuclease subunit SLX4	1	0.0336	nucleoplasm	0.0343	molecular function regulator	6.96e-05	positive regulation of chromosome organization	no
BRD4_NET__O60885_601_683	167-ITNILKRSGEQIWSVS-182	Q8IZF0	NALCN	Sodium leak channel non-selective protein	2	0.8197	cellular anatomical entity	0.6121	molecular_function	0.279	regulation of cellular process	no
BRD4_NET__O60885_601_683	25-VLLWLTALAIKFTLID-40	Q8N0W4	NLGN4X	Neuroligin-4, X-linked	0	0.8197	cellular anatomical entity	0.132	protein binding	0.0065	negative regulation of response to stimulus	no
BRD4_NET__O60885_601_683	369-HVVDEHTGQYVKKDDS-384	Q8N157	AHI1	Jouberin	0	0.0173	intracellular non-membrane-bounded organelle	0.132	protein binding	0.0032	positive regulation of cellular component organization	no
BRD4_NET__O60885_601_683	724-IWKVEMREDSAILVRQ-739	Q8N157	AHI1	Jouberin	1	0.0173	intracellular non-membrane-bounded organelle	0.132	protein binding	0.0032	positive regulation of cellular component organization	no
BRD4_NET__O60885_601_683	602-QVPIPEMPHEPLACAN-617	Q8N2C7	UNC80	Protein unc-80 homolog	1	0.8197	cellular anatomical entity	0.6121	molecular_function	0.3434	biological regulation	no
BRD4_NET__O60885_601_683	488-AVMSRLPHHSESRQEH-503	Q8N4S9	MARVELD2	MARVEL domain-containing protein 2	0	0.2416	intracellular organelle	1		0.0671	cellular component organization	no
BRD4_NET__O60885_601_683	1-MASSLLAGERLVRALG-16	Q8N511	TMEM199	Transmembrane protein 199	0	0.1671	intracellular membrane-bounded organelle	1		0.0208	cellular response to stimulus	no
BRD4_NET__O60885_601_683	2897-LQAGVSKLNEAKALVD-2912	Q8NCM8	DYNC2H1	Cytoplasmic dynein 2 heavy chain 1	0	0.1671	intracellular membrane-bounded organelle	0.0763	catalytic activity	0.006	positive regulation of signal transduction	no
BRD4_NET__O60885_601_683	82-VPRTRKEIEARYLQRK-97	Q8NEW7	TMIE	Transmembrane inner ear expressed protein	0	0.8197	cellular anatomical entity	1		0.7029	biological_process	no
BRD4_NET__O60885_601_683	3225-CYEPQLNRLKEKAQQL-3240	Q8NF91	SYNE1	Nesprin-1	0	0.0173	intracellular non-membrane-bounded organelle	0.0036	protein-containing complex binding	0.0671	cellular component organization	no
BRD4_NET__O60885_601_683	5148-LVSVVNSFHEKIVALE-5163	Q8NF91	SYNE1	Nesprin-1	0	0.0173	intracellular non-membrane-bounded organelle	0.0036	protein-containing complex binding	0.0671	cellular component organization	no
BRD4_NET__O60885_601_683	1014-PSLRSPPRVISRPPPS-1029	Q8NHM5	KDM2B	Lysine-specific demethylase 2B	0	0.000127	chromosome	0.0114	catalytic activity, acting on a protein	0.0011	chromatin organization	no
BRD4_NET__O60885_601_683	451-KKEGILADCEKEACSP-466	Q8TBB6	SLC7A14	Probable cationic amino acid transporter	0	0.0336	nucleoplasm	0.6121	molecular_function	0.0074	regulation of phosphate metabolic process	no
BRD4_NET__O60885_601_683	905-SSFYSHREKPIIFSQQ-920	Q8TCU4	ALMS1	Alstrom syndrome protein 1	0	0.3026	organelle	0.132	protein binding	9.81e-05	regulation of G2/M transition of mitotic cell cycle	no
BRD4_NET__O60885_601_683	64-LQSQRILANVRERQRT-79	Q8WVJ9	TWIST2	Twist-related protein 2	0	0.0173	intracellular non-membrane-bounded organelle	0.0093	transcription regulator activity	0.0146	regulation of transcription by RNA polymerase II	no
BRD4_NET__O60885_601_683	629-LIESVRQRDSKIDSLT-644	Q8WXW3	PIBF1	Progesterone-induced-blocking factor 1	1	0.0659	nucleus	0.132	protein binding	0.001	mitotic cell cycle process	no
BRD4_NET__O60885_601_683	437-RVREPVISAVEQTAQR-452	Q8WZ42	TTN	Titin	0	1.92e-06	condensed nuclear chromosome	0.000473	protein serine/threonine kinase activity	0.001	mitotic cell cycle process	no
BRD4_NET__O60885_601_683	3895-NYPQSSIEPPMHSYLT-3910	Q8WZ42	TTN	Titin	0	1.92e-06	condensed nuclear chromosome	0.000473	protein serine/threonine kinase activity	0.001	mitotic cell cycle process	no
BRD4_NET__O60885_601_683	4047-VAIKKVQEVQGRDLLS-4062	Q8WZ42	TTN	Titin	0	1.92e-06	condensed nuclear chromosome	0.000473	protein serine/threonine kinase activity	0.001	mitotic cell cycle process	no
BRD4_NET__O60885_601_683	4187-QEEMDSFSGSQKVEPI-4202	Q8WZ42	TTN	Titin	0	1.92e-06	condensed nuclear chromosome	0.000473	protein serine/threonine kinase activity	0.001	mitotic cell cycle process	no
BRD4_NET__O60885_601_683	7239-RPGGNYTITCVGNTPH-7254	Q8WZ42	TTN	Titin	0	1.92e-06	condensed nuclear chromosome	0.000473	protein serine/threonine kinase activity	0.001	mitotic cell cycle process	no
BRD4_NET__O60885_601_683	8495-KNDAGMQECFATLSVL-8510	Q8WZ42	TTN	Titin	0	1.92e-06	condensed nuclear chromosome	0.000473	protein serine/threonine kinase activity	0.001	mitotic cell cycle process	no
BRD4_NET__O60885_601_683	11258-LVPKKEAVPPAKGRTV-11273	Q8WZ42	TTN	Titin	0	1.92e-06	condensed nuclear chromosome	0.000473	protein serine/threonine kinase activity	0.001	mitotic cell cycle process	no
BRD4_NET__O60885_601_683	14642-TGKPEPKITWTKADMI-14657	Q8WZ42	TTN	Titin	0	1.92e-06	condensed nuclear chromosome	0.000473	protein serine/threonine kinase activity	0.001	mitotic cell cycle process	no
BRD4_NET__O60885_601_683	16412-SVFRNVHVEVYDRPSP-16427	Q8WZ42	TTN	Titin	0	1.92e-06	condensed nuclear chromosome	0.000473	protein serine/threonine kinase activity	0.001	mitotic cell cycle process	no
BRD4_NET__O60885_601_683	19742-ATLAWLPPLRDGGAKI-19757	Q8WZ42	TTN	Titin	2	1.92e-06	condensed nuclear chromosome	0.000473	protein serine/threonine kinase activity	0.001	mitotic cell cycle process	no
BRD4_NET__O60885_601_683	25318-GTATENLSVIVLEKPG-25333	Q8WZ42	TTN	Titin	0	1.92e-06	condensed nuclear chromosome	0.000473	protein serine/threonine kinase activity	0.001	mitotic cell cycle process	no
BRD4_NET__O60885_601_683	29469-ATEQPAPPRRLDVVDT-29484	Q8WZ42	TTN	Titin	1	1.92e-06	condensed nuclear chromosome	0.000473	protein serine/threonine kinase activity	0.001	mitotic cell cycle process	no
BRD4_NET__O60885_601_683	30458-LVKVYDTPGPCPSVKV-30473	Q8WZ42	TTN	Titin	0	1.92e-06	condensed nuclear chromosome	0.000473	protein serine/threonine kinase activity	0.001	mitotic cell cycle process	no
BRD4_NET__O60885_601_683	30794-YVVEQRDAHRPGWLPV-30809	Q8WZ42	TTN	Titin	0	1.92e-06	condensed nuclear chromosome	0.000473	protein serine/threonine kinase activity	0.001	mitotic cell cycle process	no
BRD4_NET__O60885_601_683	30869-DVSRDGMTLTWYPPED-30884	Q8WZ42	TTN	Titin	0	1.92e-06	condensed nuclear chromosome	0.000473	protein serine/threonine kinase activity	0.001	mitotic cell cycle process	no
BRD4_NET__O60885_601_683	31393-WVEYRQSGDSAWKKSN-31408	Q8WZ42	TTN	Titin	0	1.92e-06	condensed nuclear chromosome	0.000473	protein serine/threonine kinase activity	0.001	mitotic cell cycle process	no
BRD4_NET__O60885_601_683	33208-ELMRPVSELIRSRPQP-33223	Q8WZ42	TTN	Titin	0	1.92e-06	condensed nuclear chromosome	0.000473	protein serine/threonine kinase activity	0.001	mitotic cell cycle process	no
BRD4_NET__O60885_601_683	34299-QEQGRFHIENTDDLTT-34314	Q8WZ42	TTN	Titin	0	1.92e-06	condensed nuclear chromosome	0.000473	protein serine/threonine kinase activity	0.001	mitotic cell cycle process	no
BRD4_NET__O60885_601_683	633-YWWTPEVIKHLPLPYD-648	Q92562	FIG4	Polyphosphoinositide phosphatase	1	0.0173	intracellular non-membrane-bounded organelle	0.0763	catalytic activity	0.5192	cellular process	no
BRD4_NET__O60885_601_683	600-QPPPYDHLFEVALPKT-615	Q92574	TSC1	Hamartin	0	0.0173	intracellular non-membrane-bounded organelle	0.0036	protein-containing complex binding	0.000877	positive regulation of organelle organization	no
BRD4_NET__O60885_601_683	52-RKPLSQLTNQPPCLDS-67	Q92698	RAD54L	DNA repair and recombination protein RAD54-like	0	0.0336	nucleoplasm	0.0763	catalytic activity	0.0014	cellular response to DNA damage stimulus	no
BRD4_NET__O60885_601_683	76-RALQEMLANTVEKSEG-91	Q92736	RYR2	Ryanodine receptor 2	0	0.1671	intracellular membrane-bounded organelle	0.0127	enzyme binding	0.0208	cellular response to stimulus	no
BRD4_NET__O60885_601_683	1007-WARDRIRQGWTYGIQQ-1022	Q92736	RYR2	Ryanodine receptor 2	2	0.1671	intracellular membrane-bounded organelle	0.0127	enzyme binding	0.0208	cellular response to stimulus	no
BRD4_NET__O60885_601_683	1366-KEETELDSEEEQPSHD-1381	Q92794	KAT6A	Histone acetyltransferase KAT6A	0	0.0173	intracellular non-membrane-bounded organelle	0.000138	histone binding	0.0011	chromatin organization	no
BRD4_NET__O60885_601_683	313-WLLASLDGQTTGLIPA-328	Q92968	PEX13	Peroxisomal membrane protein PEX13	0	0.1671	intracellular membrane-bounded organelle	1		0.0671	cellular component organization	no
BRD4_NET__O60885_601_683	36-LTALNVKQGFNNQPAV-51	Q93074	MED12	Mediator of RNA polymerase II transcription subunit 12	0	0.0336	nucleoplasm	0.000558	transcription coregulator activity	0.0032	positive regulation of transcription by RNA polymerase II	no
BRD4_NET__O60885_601_683	570-LLQFLDTQAPMLTDPR-585	Q93074	MED12	Mediator of RNA polymerase II transcription subunit 12	0	0.0336	nucleoplasm	0.000558	transcription coregulator activity	0.0032	positive regulation of transcription by RNA polymerase II	no
BRD4_NET__O60885_601_683	1320-LMQLICYPHRLLDNED-1335	Q93074	MED12	Mediator of RNA polymerase II transcription subunit 12	0	0.0336	nucleoplasm	0.000558	transcription coregulator activity	0.0032	positive regulation of transcription by RNA polymerase II	no
BRD4_NET__O60885_601_683	92-KLWEIGKIIGGMWRDL-107	Q969G3	SMARCE1	SWI/SNF-related matrix-associated actin-dependent regulator of chromatin subfamily E member 1	0	7.82e-06	nuclear chromosome	0.000558	transcription coregulator activity	7.91e-05	chromatin remodeling	no
BRD4_NET__O60885_601_683	444-ALGHYKQSKDLALAAE-459	Q969Y2	GTPBP3	tRNA modification GTPase GTPBP3, mitochondrial	0	0.0659	nucleus	0.0763	catalytic activity	0.5192	cellular process	no
BRD4_NET__O60885_601_683	1-MRVLVRRCWGPPLAHG-16	Q96DP5	MTFMT	Methionyl-tRNA formyltransferase, mitochondrial	1	0.1671	intracellular membrane-bounded organelle	0.0121	transferase activity	0.5192	cellular process	no
BRD4_NET__O60885_601_683	12-DFREAPTLRLTSGAGL-27	Q96DT5	DNAH11	Dynein heavy chain 11, axonemal	0	0.3026	organelle	0.0763	catalytic activity	0.279	regulation of cellular process	no
BRD4_NET__O60885_601_683	16-GDLQPRQVASSPGHPS-31	Q96JG9	ZNF469	Zinc finger protein 469	0	0.0659	nucleus	0.408	binding	1		no
BRD4_NET__O60885_601_683	3003-GLPGNTHLLPLRATDF-3018	Q96JG9	ZNF469	Zinc finger protein 469	0	0.0659	nucleus	0.408	binding	1		no
BRD4_NET__O60885_601_683	157-LLLERLKVSAPARVVN-172	Q96NR8	RDH12	Retinol dehydrogenase 12	0	0.8197	cellular anatomical entity	0.0763	catalytic activity	0.3434	biological regulation	no
BRD4_NET__O60885_601_683	233-VRSELVRHSSLLCLLW-248	Q96NR8	RDH12	Retinol dehydrogenase 12	1	0.8197	cellular anatomical entity	0.0763	catalytic activity	0.3434	biological regulation	no
BRD4_NET__O60885_601_683	317-PLCTDWQKAERGDILL-332	Q96P20	NLRP3	NACHT, LRR and PYD domains-containing protein 3	0	0.0659	nucleus	0.132	protein binding	0.00033	regulation of inflammatory response	no
BRD4_NET__O60885_601_683	1234-EHQHLYAKILHLVMAD-1249	Q96PY6	NEK1	Serine/threonine-protein kinase Nek1	1	0.0336	nucleoplasm	0.000473	protein serine/threonine kinase activity	0.0014	cellular response to DNA damage stimulus	no
BRD4_NET__O60885_601_683	1242-ILHLVMADGAYQEDND-1257	Q96PY6	NEK1	Serine/threonine-protein kinase Nek1	1	0.0336	nucleoplasm	0.000473	protein serine/threonine kinase activity	0.0014	cellular response to DNA damage stimulus	no
BRD4_NET__O60885_601_683	1468-DQRRALVMQLFQDHGF-1483	Q96RK0	CIC	Protein capicua homolog	0	0.0336	nucleoplasm	0.0093	transcription regulator activity	0.0146	regulation of transcription by RNA polymerase II	no
BRD4_NET__O60885_601_683	326-EFFLKWPAAGFELPAF-341	Q96T60	PNKP	Bifunctional polynucleotide phosphatase/kinase	0	0.0173	intracellular non-membrane-bounded organelle	0.0011	phosphotransferase activity, alcohol group as acceptor	6.96e-05	positive regulation of chromosome organization	no
BRD4_NET__O60885_601_683	864-WPTLNMLIKIIGNSVG-879	Q99250	SCN2A	Sodium channel protein type 2 subunit alpha	0	0.8197	cellular anatomical entity	0.6121	molecular_function	0.0067	cellular response to stress	no
BRD4_NET__O60885_601_683	928-FFHSFLIVFRVLCGEW-943	Q99250	SCN2A	Sodium channel protein type 2 subunit alpha	1	0.8197	cellular anatomical entity	0.6121	molecular_function	0.0067	cellular response to stress	no
BRD4_NET__O60885_601_683	931-SFLIVFRVLCGEWIET-946	Q99250	SCN2A	Sodium channel protein type 2 subunit alpha	2	0.8197	cellular anatomical entity	0.6121	molecular_function	0.0067	cellular response to stress	no
BRD4_NET__O60885_601_683	933-LIVFRVLCGEWIETMW-948	Q99250	SCN2A	Sodium channel protein type 2 subunit alpha	1	0.8197	cellular anatomical entity	0.6121	molecular_function	0.0067	cellular response to stress	no
BRD4_NET__O60885_601_683	1136-NATSSSEGSTVDIGAP-1151	Q99250	SCN2A	Sodium channel protein type 2 subunit alpha	0	0.8197	cellular anatomical entity	0.6121	molecular_function	0.0067	cellular response to stress	no
BRD4_NET__O60885_601_683	1415-LLQVATFKGWMDIMYA-1430	Q99250	SCN2A	Sodium channel protein type 2 subunit alpha	0	0.8197	cellular anatomical entity	0.6121	molecular_function	0.0067	cellular response to stress	no
BRD4_NET__O60885_601_683	1644-KGIRTLLFALMMSLPA-1659	Q99250	SCN2A	Sodium channel protein type 2 subunit alpha	0	0.8197	cellular anatomical entity	0.6121	molecular_function	0.0067	cellular response to stress	no
BRD4_NET__O60885_601_683	1707-LFQITTSAGWDGLLAP-1722	Q99250	SCN2A	Sodium channel protein type 2 subunit alpha	0	0.8197	cellular anatomical entity	0.6121	molecular_function	0.0067	cellular response to stress	no
BRD4_NET__O60885_601_683	175-AQQDSYEFVSPSPPAD-190	Q99728	BARD1	BRCA1-associated RING domain protein 1	0	0.0173	intracellular non-membrane-bounded organelle	0.0114	catalytic activity, acting on a protein	0.0014	cellular response to DNA damage stimulus	no
BRD4_NET__O60885_601_683	351-TVPSENIPLPECSSPP-366	Q99728	BARD1	BRCA1-associated RING domain protein 1	1	0.0173	intracellular non-membrane-bounded organelle	0.0114	catalytic activity, acting on a protein	0.0014	cellular response to DNA damage stimulus	no
BRD4_NET__O60885_601_683	156-HLEMMESELAGKQHEI-171	Q99996	AKAP9	A-kinase anchor protein 9	0	0.0173	intracellular non-membrane-bounded organelle	0.0343	molecular function regulator	9.81e-05	regulation of G2/M transition of mitotic cell cycle	no
BRD4_NET__O60885_601_683	3359-IVELLNETEKYKLDSL-3374	Q99996	AKAP9	A-kinase anchor protein 9	0	0.0173	intracellular non-membrane-bounded organelle	0.0343	molecular function regulator	9.81e-05	regulation of G2/M transition of mitotic cell cycle	no
BRD4_NET__O60885_601_683	284-TVMLFPFRNLGSPTQV-299	Q9BSI4	TINF2	TERF1-interacting nuclear factor 2	0	0.0173	intracellular non-membrane-bounded organelle	0.408	binding	0.000196	regulation of chromosome organization	no
BRD4_NET__O60885_601_683	489-NLEAIIRAKDGAAMYS-504	Q9BVV6	KIAA0586	Protein TALPID3	0	0.0173	intracellular non-membrane-bounded organelle	1		0.0671	cellular component organization	no
BRD4_NET__O60885_601_683	652-QVFRKTALLGANGAQP-667	Q9BX79	STRA6	Receptor for retinol uptake STRA6	1	0.8197	cellular anatomical entity	0.408	binding	0.0922	positive regulation of biological process	no
BRD4_NET__O60885_601_683	24-RRDRINRSLEELRLLL-39	Q9BYE0	HES7	Transcription factor HES-7	0	0.0659	nucleus	0.0093	transcription regulator activity	0.0146	regulation of transcription by RNA polymerase II	no
BRD4_NET__O60885_601_683	376-PRHINDSPFGTLPGSA-391	Q9BZR6	RTN4R	Reticulon-4 receptor	0	0.1671	intracellular membrane-bounded organelle	0.408	binding	0.0012	regulation of cellular response to stress	no
BRD4_NET__O60885_601_683	44-QPEKTSGMEVASYLVA-59	Q9C000	NLRP1	NACHT, LRR and PYD domains-containing protein 1	0	0.0336	nucleoplasm	0.0127	enzyme binding	0.00033	regulation of inflammatory response	no
BRD4_NET__O60885_601_683	517-KILIRFSDYVEVADAQ-532	Q9C0D0	PHACTR1	Phosphatase and actin regulator 1	0	0.0659	nucleus	0.0127	enzyme binding	0.0671	cellular component organization	no
BRD4_NET__O60885_601_683	238-YTDCPFPKWMHWALIA-253	Q9GZR5	ELOVL4	Elongation of very long chain fatty acids protein 4	0	0.1671	intracellular membrane-bounded organelle	0.0121	transferase activity	0.5192	cellular process	no
BRD4_NET__O60885_601_683	3285-VHGSTGTLLATDLNSL-3300	Q9H251	CDH23	Cadherin-23	0	0.8197	cellular anatomical entity	0.132	protein binding	0.0671	cellular component organization	no
BRD4_NET__O60885_601_683	973-RLRLNVPEETAGDSEE-988	Q9H2X9	SLC12A5	Solute carrier family 12 member 5	0	0.8197	cellular anatomical entity	0.0127	enzyme binding	0.0252	response to stress	no
BRD4_NET__O60885_601_683	289-KVRMIAAEAEKAASES-304	Q9NP85	NPHS2	Podocin	1	0.1671	intracellular membrane-bounded organelle	1		0.0671	cellular component organization	no
BRD4_NET__O60885_601_683	201-LKRIKLPNSIDSYTDR-216	Q9NQW8	CNGB3	Cyclic nucleotide-gated cation channel beta-3	1	0.8197	cellular anatomical entity	0.408	binding	0.279	regulation of cellular process	no
BRD4_NET__O60885_601_683	193-HQQIHRNAPICPLCKA-208	Q9NQZ6	ZC4H2	Zinc finger C4H2 domain-containing protein	0	0.0659	nucleus	0.408	binding	0.0671	cellular component organization	no
BRD4_NET__O60885_601_683	343-SAQIVSKHLVGVDSLI-358	Q9NR50	EIF2B3	Translation initiation factor eIF-2B subunit gamma	0	0.8197	cellular anatomical entity	0.0127	enzyme binding	0.0127	positive regulation of response to stimulus	no
BRD4_NET__O60885_601_683	268-LLATRVSADLAQAARN-283	Q9NRI5	DISC1	Disrupted in schizophrenia 1 protein	0	0.0173	intracellular non-membrane-bounded organelle	0.0036	protein-containing complex binding	0.0032	positive regulation of cellular component organization	no
BRD4_NET__O60885_601_683	41-MSRATSVGDQLEAPAR-56	Q9NTI2	ATP8A2	Phospholipid-transporting ATPase IB	0	0.0336	nucleoplasm	0.408	binding	0.0032	positive regulation of cellular component organization	no
BRD4_NET__O60885_601_683	469-CLSSRSLAWGSSAGRE-484	Q9NVR5	DNAAF2	Protein kintoun	0	0.8197	cellular anatomical entity	1		0.0671	cellular component organization	no
BRD4_NET__O60885_601_683	140-EDTMHQRKRIHQLEQQ-155	Q9NVV9	THAP1	THAP domain-containing protein 1	1	0.0336	nucleoplasm	0.0093	transcription regulator activity	0.000877	regulation of mitotic cell cycle	no
BRD4_NET__O60885_601_683	865-WPTLNMLIKIIGNSVG-880	Q9NY46	SCN3A	Sodium channel protein type 3 subunit alpha	0	0.8197	cellular anatomical entity	0.6121	molecular_function	0.279	regulation of cellular process	no
BRD4_NET__O60885_601_683	929-FFHSFLIVFRVLCGEW-944	Q9NY46	SCN3A	Sodium channel protein type 3 subunit alpha	1	0.8197	cellular anatomical entity	0.6121	molecular_function	0.279	regulation of cellular process	no
BRD4_NET__O60885_601_683	932-SFLIVFRVLCGEWIET-947	Q9NY46	SCN3A	Sodium channel protein type 3 subunit alpha	2	0.8197	cellular anatomical entity	0.6121	molecular_function	0.279	regulation of cellular process	no
BRD4_NET__O60885_601_683	934-LIVFRVLCGEWIETMW-949	Q9NY46	SCN3A	Sodium channel protein type 3 subunit alpha	1	0.8197	cellular anatomical entity	0.6121	molecular_function	0.279	regulation of cellular process	no
BRD4_NET__O60885_601_683	1410-LLQVATFKGWMDIMYA-1425	Q9NY46	SCN3A	Sodium channel protein type 3 subunit alpha	0	0.8197	cellular anatomical entity	0.6121	molecular_function	0.279	regulation of cellular process	no
BRD4_NET__O60885_601_683	1639-KGIRTLLFALMMSLPA-1654	Q9NY46	SCN3A	Sodium channel protein type 3 subunit alpha	0	0.8197	cellular anatomical entity	0.6121	molecular_function	0.279	regulation of cellular process	no
BRD4_NET__O60885_601_683	1702-LFQITTSAGWDGLLAP-1717	Q9NY46	SCN3A	Sodium channel protein type 3 subunit alpha	0	0.8197	cellular anatomical entity	0.6121	molecular_function	0.279	regulation of cellular process	no
BRD4_NET__O60885_601_683	1963-STTSPPSYDSVTKPDK-1978	Q9NY46	SCN3A	Sodium channel protein type 3 subunit alpha	0	0.8197	cellular anatomical entity	0.6121	molecular_function	0.279	regulation of cellular process	no
BRD4_NET__O60885_601_683	1-MPAFNRLFPLASLVLI-16	Q9NY72	SCN3B	Sodium channel subunit beta-3	1	0.8197	cellular anatomical entity	0.0343	molecular function regulator	0.0922	positive regulation of biological process	no
BRD4_NET__O60885_601_683	235-EEIFHMTYDLASAVVR-250	Q9P1Z3	HCN3	Potassium/sodium hyperpolarization-activated cyclic nucleotide-gated channel 3	0	0.8197	cellular anatomical entity	0.408	binding	0.0208	cellular response to stimulus	no
BRD4_NET__O60885_601_683	404-NPAGTPPPQVRPGSAG-419	Q9P2D1	CHD7	Chromodomain-helicase-DNA-binding protein 7	1	0.0173	intracellular non-membrane-bounded organelle	0.000853	chromatin binding	7.91e-05	chromatin remodeling	no
BRD4_NET__O60885_601_683	863-NDPNNAPLMQLISVAT-878	Q9P2K1	CC2D2A	Coiled-coil and C2 domain-containing protein 2A	0	0.0173	intracellular non-membrane-bounded organelle	1		0.0671	cellular component organization	no
BRD4_NET__O60885_601_683	1096-QVLVRPFVEVSFQRTV-1111	Q9P2K1	CC2D2A	Coiled-coil and C2 domain-containing protein 2A	0	0.0173	intracellular non-membrane-bounded organelle	1		0.0671	cellular component organization	no
BRD4_NET__O60885_601_683	111-YTSLPDFCHKFLPGYV-126	Q9UBM7	DHCR7	7-dehydrocholesterol reductase	0	0.1671	intracellular membrane-bounded organelle	0.0763	catalytic activity	0.0402	regulation of biosynthetic process	no
BRD4_NET__O60885_601_683	12-VPVAVHKHALHDGLRQ-27	Q9UBP8	KAAG1	Kidney-associated antigen 1	0	1		1		0.0714	response to stimulus	no
BRD4_NET__O60885_601_683	730-SLPSKSFNIEHCHQNS-745	Q9UBT6	POLK	DNA polymerase kappa	0	0.0336	nucleoplasm	0.002	transferase activity, transferring phosphorus-containing groups	0.0014	cellular response to DNA damage stimulus	no
BRD4_NET__O60885_601_683	228-AAALAAALGPAEAGML-243	Q9UGJ0	PRKAG2	5'-AMP-activated protein kinase subunit gamma-2	0	0.0336	nucleoplasm	0.000473	protein serine/threonine kinase activity	0.0025	cell cycle process	no
BRD4_NET__O60885_601_683	96-SGPKAAEPVSRRTELS-111	Q9UHD8	SEPTIN9	Septin-9	0	0.0173	intracellular non-membrane-bounded organelle	0.0763	catalytic activity	0.000877	positive regulation of organelle organization	no
BRD4_NET__O60885_601_683	660-QIQLPPQQAQASGPQA-675	Q9UJ55	MAGEL2	MAGE-like protein 2	0	0.0659	nucleus	0.0114	catalytic activity, acting on a protein	0.000877	positive regulation of organelle organization	no
BRD4_NET__O60885_601_683	372-QVTTYLHKDYNNLWII-387	Q9UKY4	POMT2	Protein O-mannosyl-transferase 2	2	0.8197	cellular anatomical entity	0.0121	transferase activity	0.0036	positive regulation of protein modification process	no
BRD4_NET__O60885_601_683	1194-KHMAISRQLSTEQAVL-1209	Q9ULD2	MTUS1	Microtubule-associated tumor suppressor 1	0	0.0173	intracellular non-membrane-bounded organelle	0.132	protein binding	0.0027	regulation of response to external stimulus	no
BRD4_NET__O60885_601_683	329-LAAGLKWGHEAIEMHS-344	Q9ULV1	FZD4	Frizzled-4	0	0.8197	cellular anatomical entity	0.0036	protein-containing complex binding	0.0026	positive regulation of intracellular signal transduction	no
BRD4_NET__O60885_601_683	37-QLQQLLQQSPPQAPLP-52	Q9ULV3	CIZ1	Cip1-interacting zinc finger protein	0	0.0336	nucleoplasm	0.408	binding	1		no
BRD4_NET__O60885_601_683	1-MAVLLLLLRALRRGPG-16	Q9UQ90	SPG7	Paraplegin	1	0.1671	intracellular membrane-bounded organelle	0.0114	catalytic activity, acting on a protein	0.0671	cellular component organization	no
BRD4_NET__O60885_601_683	858-WPTLNMLIKIIGNSVG-873	Q9UQD0	SCN8A	Sodium channel protein type 8 subunit alpha	0	0.2416	intracellular organelle	0.408	binding	0.279	regulation of cellular process	no
BRD4_NET__O60885_601_683	922-FFHSFLIVFRVLCGEW-937	Q9UQD0	SCN8A	Sodium channel protein type 8 subunit alpha	1	0.2416	intracellular organelle	0.408	binding	0.279	regulation of cellular process	no
BRD4_NET__O60885_601_683	925-SFLIVFRVLCGEWIET-940	Q9UQD0	SCN8A	Sodium channel protein type 8 subunit alpha	2	0.2416	intracellular organelle	0.408	binding	0.279	regulation of cellular process	no
BRD4_NET__O60885_601_683	927-LIVFRVLCGEWIETMW-942	Q9UQD0	SCN8A	Sodium channel protein type 8 subunit alpha	1	0.2416	intracellular organelle	0.408	binding	0.279	regulation of cellular process	no
BRD4_NET__O60885_601_683	1406-LLQVATFKGWMDIMYA-1421	Q9UQD0	SCN8A	Sodium channel protein type 8 subunit alpha	0	0.2416	intracellular organelle	0.408	binding	0.279	regulation of cellular process	no
BRD4_NET__O60885_601_683	1635-KGIRTLLFALMMSLPA-1650	Q9UQD0	SCN8A	Sodium channel protein type 8 subunit alpha	0	0.2416	intracellular organelle	0.408	binding	0.279	regulation of cellular process	no
BRD4_NET__O60885_601_683	1698-LFQITTSAGWDGLLLP-1713	Q9UQD0	SCN8A	Sodium channel protein type 8 subunit alpha	0	0.2416	intracellular organelle	0.408	binding	0.279	regulation of cellular process	no
BRD4_NET__O60885_601_683	49-KACCLLTPPPPPLFPP-64	Q9Y215	COLQ	Acetylcholinesterase collagenic tail peptide	0	0.8197	cellular anatomical entity	0.408	binding	0.0671	cellular component organization	no
BRD4_NET__O60885_601_683	228-SFSTLGRLRNGIGGAA-243	Q9Y252	RNF6	E3 ubiquitin-protein ligase RNF6	0	0.0336	nucleoplasm	0.0114	catalytic activity, acting on a protein	0.0054	positive regulation of nucleic acid-templated transcription	no
BRD4_NET__O60885_601_683	402-EEIFHMTYDLASAVVR-417	Q9Y3Q4	HCN4	Potassium/sodium hyperpolarization-activated cyclic nucleotide-gated channel 4	0	0.8197	cellular anatomical entity	0.132	protein binding	0.0208	cellular response to stimulus	no
BRD4_NET__O60885_601_683	1360-LLQVATFKGWMDIMYA-1375	Q9Y5Y9	SCN10A	Sodium channel protein type 10 subunit alpha	0	0.242	membrane-bounded organelle	0.132	protein binding	0.279	regulation of cellular process	no
BRD4_NET__O60885_601_683	1591-KGIRTLLFALMMSLPA-1606	Q9Y5Y9	SCN10A	Sodium channel protein type 10 subunit alpha	0	0.242	membrane-bounded organelle	0.132	protein binding	0.279	regulation of cellular process	no
BRD4_NET__O60885_601_683	1654-LFQITTSAGWDGLLSP-1669	Q9Y5Y9	SCN10A	Sodium channel protein type 10 subunit alpha	0	0.242	membrane-bounded organelle	0.132	protein binding	0.279	regulation of cellular process	no
Bub1_TPR__O43683_1_150	4890-TQHSYTYNVSNLDVRQ-4905	O14686	KMT2D	Histone-lysine N-methyltransferase 2D	1	0.0336	nucleoplasm	0.0114	catalytic activity, acting on a protein	0.0051	reproductive process	no
Bub1_TPR__O43683_1_150	1079-TPTYMDSPRKDGAFFM-1094	O75140	DEPDC5	GATOR complex protein DEPDC5	0	0.066	cytosol	0.408	binding	0.0557	negative regulation of cellular process	no
Bub1_TPR__O43683_1_150	53-PKWTKICSLHSLPPQS-68	P03928	MT-ATP8	ATP synthase protein 8	0	0.0707	protein-containing complex	0.6121	molecular_function	0.0145	organelle organization	no
Bub1_TPR__O43683_1_150	275-GTSPSGLNMGELIARM-290	P20807	CAPN3	Calpain-3	0	0.0027	supramolecular complex	0.0114	catalytic activity, acting on a protein	0.001	apoptotic process	no
Bub1_TPR__O43683_1_150	53-RQGGSHTRSSFLTFLC-68	P21731	TBXA2R	Thromboxane A2 receptor	2	0.1637	membrane	0.408	binding	0.0557	negative regulation of cellular process	no
Bub1_TPR__O43683_1_150	577-TVAELVEAHTNFGFQP-592	P51168	SCNN1B	Amiloride-sensitive sodium channel subunit beta	0	0.0707	protein-containing complex	0.408	binding	0.3434	biological regulation	no
Bub1_TPR__O43683_1_150	1-MDVLVSECSARLLQQE-16	P54136	RARS1	Arginine--tRNA ligase, cytoplasmic	0	0.0336	nucleoplasm	0.0055	ATP binding	0.5192	cellular process	no
Bub1_TPR__O43683_1_150	267-GGTTGKLRRRSTTSRA-282	P55316	FOXG1	Forkhead box protein G1	0	0.0336	nucleoplasm	0.0852	heterocyclic compound binding	0.0557	negative regulation of cellular process	no
Bub1_TPR__O43683_1_150	2209-QVSSSSLARIFQLLLS-2224	P78363	ABCA4	Retinal-specific phospholipid-transporting ATPase ABCA4	0	0.1637	membrane	0.0055	ATP binding	0.0671	cellular component organization	no
Bub1_TPR__O43683_1_150	1-MCTTLFLLSTLAMLWR-16	Q00LT1	PRCD	Photoreceptor disk component PRCD	0	0.1637	membrane	0.408	binding	0.7029	biological_process	no
Bub1_TPR__O43683_1_150	1266-VYQQDWAQNNALQLQK-1281	Q12879	GRIN2A	Glutamate receptor ionotropic, NMDA 2A	0	0.0707	protein-containing complex	0.0981	ion binding	0.0678	negative regulation of biological process	no
Bub1_TPR__O43683_1_150	1690-QRQDVVRLLQLRTAEP-1705	Q13402	MYO7A	Unconventional myosin-VIIa	0	0.0173	intracellular non-membrane-bounded organelle	0.0055	ATP binding	0.0145	organelle organization	no
Bub1_TPR__O43683_1_150	460-AQAAAVAGNIPGPGSV-475	Q13485	SMAD4	Mothers against decapentaplegic homolog 4	0	0.0336	nucleoplasm	0.0201	anion binding	0.000196	regulation of chromosome organization	no
Bub1_TPR__O43683_1_150	570-TSAQGQPSPGTSAPGH-585	Q14524	SCN5A	Sodium channel protein type 5 subunit alpha	0	0.0173	intracellular non-membrane-bounded organelle	0.408	binding	0.279	regulation of cellular process	no
Bub1_TPR__O43683_1_150	16-LRESYLAETRHRGNNE-31	Q86TC9	MYPN	Myopalladin	0	0.1637	membrane	0.408	binding	0.0145	organelle organization	no
Bub1_TPR__O43683_1_150	21-LNSNVLLWLTALAIKF-36	Q8N0W4	NLGN4X	Neuroligin-4, X-linked	0	0.1637	membrane	0.0201	anion binding	0.0557	negative regulation of cellular process	no
Bub1_TPR__O43683_1_150	322-LFEDLLRQMSDLRLQA-337	Q8N0X7	SPART	Spartin	2	0.0173	intracellular non-membrane-bounded organelle	0.408	binding	0.000399	cell division	no
Bub1_TPR__O43683_1_150	92-SHPTRARRCPGGLPGH-107	Q8N726	CDKN2A	Tumor suppressor ARF	0	0.0173	intracellular non-membrane-bounded organelle	0.0114	catalytic activity, acting on a protein	0.000399	cell division	no
Bub1_TPR__O43683_1_150	3345-ESVLQNTSPEGIPTIQ-3360	Q8NF91	SYNE1	Nesprin-1	0	0.0027	supramolecular complex	0.0852	heterocyclic compound binding	0.0051	reproductive process	no
Bub1_TPR__O43683_1_150	10350-PPPKVPALPKKPVPEE-10365	Q8WZ42	TTN	Titin	0	0.0173	intracellular non-membrane-bounded organelle	0.000154	protein serine kinase activity	0.000381	chromosome organization	no
Bub1_TPR__O43683_1_150	136-RNINEYLAVVDAPPLD-151	Q96CU9	FOXRED1	FAD-dependent oxidoreductase domain-containing protein 1	0	0.0707	protein-containing complex	0.0763	catalytic activity	0.0671	cellular component organization	no
Bub1_TPR__O43683_1_150	84-EGPVAQRAVRLAVIEF-99	Q96EK5	KIFBP	KIF-binding protein	0	0.0173	intracellular non-membrane-bounded organelle	0.408	binding	0.5192	cellular process	no
Bub1_TPR__O43683_1_150	237-LVRHSSLLCLLWRLFS-252	Q96NR8	RDH12	Retinol dehydrogenase 12	0	0.1637	membrane	0.0763	catalytic activity	0.3434	biological regulation	no
Bub1_TPR__O43683_1_150	963-HHHHRGGEPPGDTFAP-978	Q96PV0	SYNGAP1	Ras/Rap GTPase-activating protein SynGAP	0	0.066	cytosol	0.408	binding	0.0012	negative regulation of cellular component organization	no
Bub1_TPR__O43683_1_150	247-MSRMQSKEYPVVPRST-262	Q99593	TBX5	T-box transcription factor TBX5	0	0.0336	nucleoplasm	0.0852	heterocyclic compound binding	0.0557	negative regulation of cellular process	no
Bub1_TPR__O43683_1_150	188-RLKLCVSDRDVLPGTC-203	Q99836	MYD88	Myeloid differentiation primary response protein MyD88	1	0.066	cytosol	0.408	binding	0.001	apoptotic process	no
CBX3_CHROMO-Shadow__Q13185_109_173	394-RPGEQSQGTQSQGSAL-409	O00255	MEN1	Menin	0	1.94e-05	nuclear chromosome, telomeric region	0.132	protein binding	0.000807	negative regulation of cell cycle	no
CBX3_CHROMO-Shadow__Q13185_109_173	1226-LSTTNPLRRLCHYILN-1241	O00555	CACNA1A	Voltage-dependent P/Q-type calcium channel subunit alpha-1A	0	0.0659	nucleus	0.132	protein binding	0.0208	cellular response to stimulus	no
CBX3_CHROMO-Shadow__Q13185_109_173	584-SQQSQQTAYSQQRFPP-599	O14497	ARID1A	AT-rich interactive domain-containing protein 1A	0	0.0029	nuclear chromatin	0.0011	transcription factor binding	7.91e-05	chromatin remodeling	no
CBX3_CHROMO-Shadow__Q13185_109_173	1588-EGVWLTETGMALLRNL-1603	O14686	KMT2D	Histone-lysine N-methyltransferase 2D	3	0.0336	nucleoplasm	0.132	protein binding	0.0011	chromatin organization	no
CBX3_CHROMO-Shadow__Q13185_109_173	992-NGTTEPRVLYQLDRIT-1007	O14802	POLR3A	DNA-directed RNA polymerase III subunit RPC1	0	0.0336	nucleoplasm	0.408	binding	0.0252	response to stress	no
CBX3_CHROMO-Shadow__Q13185_109_173	601-EPFTMVAVKMLKEEAS-616	O15146	MUSK	Muscle, skeletal receptor tyrosine-protein kinase	0	0.0707	protein-containing complex	0.408	binding	0.035	regulation of cellular macromolecule biosynthetic process	no
CBX3_CHROMO-Shadow__Q13185_109_173	130-RQEVAEITKQLPPVVP-145	O15273	TCAP	Telethonin	0	0.8197	cellular anatomical entity	0.0012	protein domain specific binding	0.0252	response to stress	no
CBX3_CHROMO-Shadow__Q13185_109_173	379-EPRFSPPPSPPGPCMP-394	O15287	FANCG	Fanconi anemia group G protein	0	0.0173	intracellular non-membrane-bounded organelle	0.408	binding	0.0014	cellular response to DNA damage stimulus	no
CBX3_CHROMO-Shadow__Q13185_109_173	179-STVSHDYLKGSYGLDL-194	O15357	INPPL1	Phosphatidylinositol 3,4,5-trisphosphate 5-phosphatase 2	0	0.0173	intracellular non-membrane-bounded organelle	0.0012	protein domain specific binding	0.0095	negative regulation of gene expression	no
CBX3_CHROMO-Shadow__Q13185_109_173	265-ADALWWGLITLTTIGY-280	O43526	KCNQ2	Potassium voltage-gated channel subfamily KQT member 2	0	0.0707	protein-containing complex	0.132	protein binding	0.279	regulation of cellular process	no
CBX3_CHROMO-Shadow__Q13185_109_173	111-GEEELLRGSAPHAQDT-126	O60393	NOBOX	Homeobox protein NOBOX	0	0.0029	nuclear chromatin	0.408	binding	0.0269	regulation of transcription, DNA-templated	no
CBX3_CHROMO-Shadow__Q13185_109_173	667-SSLPGGTAIPPPPPLP-682	O60610	DIAPH1	Protein diaphanous homolog 1	1	0.000128	spindle	0.0127	enzyme binding	0.0208	cellular response to stimulus	no
CBX3_CHROMO-Shadow__Q13185_109_173	653-GGLLANNPTLDAMTEI-668	O60733	PLA2G6	85/88 kDa calcium-independent phospholipase A2	1	0.1637	membrane	0.0109	identical protein binding	0.0252	response to stress	no
CBX3_CHROMO-Shadow__Q13185_109_173	64-YYWNADTDLVSWLSPH-79	O60828	PQBP1	Polyglutamine-binding protein 1	0	0.0173	intracellular non-membrane-bounded organelle	0.408	binding	0.0208	cellular response to stimulus	no
CBX3_CHROMO-Shadow__Q13185_109_173	36-FLIKPESKVAKLDTSQ-51	O60832	DKC1	H/ACA ribonucleoprotein complex subunit DKC1	1	0.0173	intracellular non-membrane-bounded organelle	0.408	binding	0.0044	negative regulation of RNA metabolic process	no
CBX3_CHROMO-Shadow__Q13185_109_173	120-RRAKQRKQERSLLQPL-135	O75360	PROP1	Homeobox protein prophet of Pit-1	0	0.000434	transcription regulator complex	0.132	protein binding	0.0037	negative regulation of RNA biosynthetic process	no
CBX3_CHROMO-Shadow__Q13185_109_173	56-SSTPMSTPCSSVPPSP-71	O75444	MAF	Transcription factor Maf	2	0.0029	nuclear chromatin	0.408	binding	0.0037	negative regulation of RNA biosynthetic process	no
CBX3_CHROMO-Shadow__Q13185_109_173	207-SIHDGDFRVPQILQPF-222	O75845	SC5D	Lathosterol oxidase	0	0.0282	organelle membrane	0.408	binding	0.0402	regulation of biosynthetic process	no
CBX3_CHROMO-Shadow__Q13185_109_173	133-FPPPTPLEPSPTLPDL-148	O75923	DYSF	Dysferlin	0	0.0282	organelle membrane	0.132	protein binding	0.0067	cellular response to stress	no
CBX3_CHROMO-Shadow__Q13185_109_173	550-ESTGLGLLRASIGYFL-565	O76024	WFS1	Wolframin	0	0.0282	organelle membrane	0.0127	enzyme binding	0.0037	negative regulation of RNA biosynthetic process	no
CBX3_CHROMO-Shadow__Q13185_109_173	395-QYLPRRYSMATALFLG-410	O76082	SLC22A5	Solute carrier family 22 member 5	0	0.1637	membrane	0.0012	protein domain specific binding	0.0714	response to stimulus	no
CBX3_CHROMO-Shadow__Q13185_109_173	1223-WTDLENSIVSVERMQD-1238	O95255	ABCC6	Multidrug resistance-associated protein 6	0	0.0282	organelle membrane	0.408	binding	0.0714	response to stimulus	no
CBX3_CHROMO-Shadow__Q13185_109_173	153-MYHPEGESSTTPFFST-168	O95999	BCL10	B-cell lymphoma/leukemia 10	0	0.0659	nucleus	0.0012	protein domain specific binding	0.0208	cellular response to stimulus	no
CBX3_CHROMO-Shadow__Q13185_109_173	393-PEVLVSVGTAGYNRAV-408	O96017	CHEK2	Serine/threonine-protein kinase Chk2	0	0.0336	nucleoplasm	0.0109	identical protein binding	0.000269	negative regulation of cell cycle process	no
CBX3_CHROMO-Shadow__Q13185_109_173	505-STALPQVLAQPSTSRK-520	O96017	CHEK2	Serine/threonine-protein kinase Chk2	0	0.0336	nucleoplasm	0.0109	identical protein binding	0.000269	negative regulation of cell cycle process	no
CBX3_CHROMO-Shadow__Q13185_109_173	138-VTVNQSLLTPLNLQID-153	P02538	KRT6A	Keratin, type II cytoskeletal 6A	0	0.0659	nucleus	0.6121	molecular_function	0.0252	response to stress	no
CBX3_CHROMO-Shadow__Q13185_109_173	136-DLEALLNSKEAALSTA-151	P02545	LMNA	Prelamin-A/C	0	1.81e-05	site of DNA damage	0.0109	identical protein binding	0.0067	cellular response to stress	no
CBX3_CHROMO-Shadow__Q13185_109_173	611-ISSGSSASSVTVTRSY-626	P02545	LMNA	Prelamin-A/C	0	1.81e-05	site of DNA damage	0.0109	identical protein binding	0.0067	cellular response to stress	no
CBX3_CHROMO-Shadow__Q13185_109_173	246-SSEGSLSQRQRSTSTP-261	P04049	RAF1	RAF proto-oncogene serine/threonine-protein kinase	1	0.0282	organelle membrane	0.0109	identical protein binding	0.0121	negative regulation of nitrogen compound metabolic process	no
CBX3_CHROMO-Shadow__Q13185_109_173	258-TSTPNVHMVSTTLPVD-273	P04049	RAF1	RAF proto-oncogene serine/threonine-protein kinase	1	0.0282	organelle membrane	0.0109	identical protein binding	0.0121	negative regulation of nitrogen compound metabolic process	no
CBX3_CHROMO-Shadow__Q13185_109_173	138-VTVNQSLLTPLNLQID-153	P04259	KRT6B	Keratin, type II cytoskeletal 6B	0	0.242	membrane-bounded organelle	0.6121	molecular_function	0.5192	cellular process	no
CBX3_CHROMO-Shadow__Q13185_109_173	687-YSSSGARRPSLDSMEN-702	P07949	RET	Proto-oncogene tyrosine-protein kinase receptor Ret	0	0.0282	organelle membrane	0.408	binding	0.0208	cellular response to stimulus	no
CBX3_CHROMO-Shadow__Q13185_109_173	805-EYAKYGSLRGFLRESR-820	P07949	RET	Proto-oncogene tyrosine-protein kinase receptor Ret	0	0.0282	organelle membrane	0.408	binding	0.0208	cellular response to stimulus	no
CBX3_CHROMO-Shadow__Q13185_109_173	144-QEMQLKEAKHIAEDSD-159	P07951	TPM2	Tropomyosin beta chain	0	0.0173	intracellular non-membrane-bounded organelle	0.0109	identical protein binding	0.0671	cellular component organization	no
CBX3_CHROMO-Shadow__Q13185_109_173	215-RACARRAQRRSNPPSR-230	P08034	GJB1	Gap junction beta-1 protein	0	0.0282	organelle membrane	0.6121	molecular_function	0.0671	cellular component organization	no
CBX3_CHROMO-Shadow__Q13185_109_173	343-GGGQYFAKPRNQGGYG-358	P09651	HNRNPA1	Heterogeneous nuclear ribonucleoprotein A1	0	0.0336	nucleoplasm	0.0012	protein domain specific binding	0.005	negative regulation of cellular macromolecule biosynthetic process	no
CBX3_CHROMO-Shadow__Q13185_109_173	705-PSPGGQSSCSSQQSPI-720	P10071	GLI3	Transcriptional activator GLI3	0	0.000434	transcription regulator complex	0.0127	enzyme binding	0.0037	negative regulation of RNA biosynthetic process	no
CBX3_CHROMO-Shadow__Q13185_109_173	731-LRRRAVVKEPLLPPED-746	P12830	CDH1	Cadherin-1	1	0.0173	intracellular non-membrane-bounded organelle	0.0109	identical protein binding	0.0208	cellular response to stimulus	no
CBX3_CHROMO-Shadow__Q13185_109_173	1552-EASLEHEEGKILRIQL-1567	P12882	MYH1	Myosin-1	0	0.0173	intracellular non-membrane-bounded organelle	0.132	protein binding	0.7029	biological_process	no
CBX3_CHROMO-Shadow__Q13185_109_173	1548-EASLEHEEGKILRAQL-1563	P12883	MYH7	Myosin-7	0	0.0173	intracellular non-membrane-bounded organelle	0.132	protein binding	0.0252	response to stress	no
CBX3_CHROMO-Shadow__Q13185_109_173	1550-EASLEHEEGKILRAQL-1565	P13533	MYH6	Myosin-6	0	0.0173	intracellular non-membrane-bounded organelle	0.0127	enzyme binding	0.0252	response to stress	no
CBX3_CHROMO-Shadow__Q13185_109_173	1551-EASLEHEEGKILRIQL-1566	P13535	MYH8	Myosin-8	0	0.0707	protein-containing complex	0.132	protein binding	0.5192	cellular process	no
CBX3_CHROMO-Shadow__Q13185_109_173	1-MSRQSSVSFRSGGSRS-16	P13647	KRT5	Keratin, type II cytoskeletal 5	0	0.0659	nucleus	0.132	protein binding	0.0671	cellular component organization	no
CBX3_CHROMO-Shadow__Q13185_109_173	143-VTVNQSLLTPLNLQID-158	P13647	KRT5	Keratin, type II cytoskeletal 5	0	0.0659	nucleus	0.132	protein binding	0.0671	cellular component organization	no
CBX3_CHROMO-Shadow__Q13185_109_173	403-VKKQCANLQNAIADAE-418	P13647	KRT5	Keratin, type II cytoskeletal 5	0	0.0659	nucleus	0.132	protein binding	0.0671	cellular component organization	no
CBX3_CHROMO-Shadow__Q13185_109_173	187-ALLGGSEIWRDIDFAH-202	P14679	TYR	Tyrosinase	0	0.0282	organelle membrane	0.0109	identical protein binding	0.0714	response to stimulus	no
CBX3_CHROMO-Shadow__Q13185_109_173	390-AKSATIEPKEVKPETK-405	P14867	GABRA1	Gamma-aminobutyric acid receptor subunit alpha-1	0	0.0282	organelle membrane	0.408	binding	0.0671	cellular component organization	no
CBX3_CHROMO-Shadow__Q13185_109_173	837-PQEPDFPPPPPDLEQL-852	P18206	VCL	Vinculin	2	0.0173	intracellular non-membrane-bounded organelle	0.0127	enzyme binding	0.0557	negative regulation of cellular process	no
CBX3_CHROMO-Shadow__Q13185_109_173	24-PHPAQSKATEAGGGNP-39	P20807	CAPN3	Calpain-3	2	0.0173	intracellular non-membrane-bounded organelle	0.0109	identical protein binding	0.0037	negative regulation of RNA biosynthetic process	no
CBX3_CHROMO-Shadow__Q13185_109_173	315-RTIIPVQYETRMACGL-330	P20807	CAPN3	Calpain-3	0	0.0173	intracellular non-membrane-bounded organelle	0.0109	identical protein binding	0.0037	negative regulation of RNA biosynthetic process	no
CBX3_CHROMO-Shadow__Q13185_109_173	1311-DNEELIKVEGTKIVLG-1326	P21675	TAF1	Transcription initiation factor TFIID subunit 1	1	6.87e-05	RNA polymerase II transcription regulator complex	0.0011	transcription factor binding	0.0014	cellular response to DNA damage stimulus	no
CBX3_CHROMO-Shadow__Q13185_109_173	53-RQGGSHTRSSFLTFLC-68	P21731	TBXA2R	Thromboxane A2 receptor	1	0.1637	membrane	0.0127	enzyme binding	0.0208	cellular response to stimulus	no
CBX3_CHROMO-Shadow__Q13185_109_173	92-GSLPWLDGGKALGSHH-107	P23771	GATA3	Trans-acting T-cell-specific transcription factor GATA-3	0	0.0029	nuclear chromatin	0.0012	protein domain specific binding	7.91e-05	chromatin remodeling	no
CBX3_CHROMO-Shadow__Q13185_109_173	152-TFPPTPPKDVSPDPSL-167	P23771	GATA3	Trans-acting T-cell-specific transcription factor GATA-3	0	0.0029	nuclear chromatin	0.0012	protein domain specific binding	7.91e-05	chromatin remodeling	no
CBX3_CHROMO-Shadow__Q13185_109_173	198-SLSWYGAYLVNAYPLD-213	P23786	CPT2	Carnitine O-palmitoyltransferase 2, mitochondrial	0	0.0005	organelle inner membrane	0.6121	molecular_function	0.0809	regulation of primary metabolic process	no
CBX3_CHROMO-Shadow__Q13185_109_173	196-DPPRKLMAMQRPGPYD-211	P31943	HNRNPH1	Heterogeneous nuclear ribonucleoprotein H	0	0.0336	nucleoplasm	0.0109	identical protein binding	0.032	regulation of RNA metabolic process	no
CBX3_CHROMO-Shadow__Q13185_109_173	24-HWQQQSYLDSGIHSGA-39	P35222	CTNNB1	Catenin beta-1	0	2.85e-06	nuclear euchromatin	0.0011	transcription factor binding	0.000807	negative regulation of cell cycle	no
CBX3_CHROMO-Shadow__Q13185_109_173	1425-LLQVATFKGWMDIMYA-1440	P35498	SCN1A	Sodium channel protein type 1 subunit alpha	0	0.0336	nucleoplasm	0.6121	molecular_function	0.0714	response to stimulus	no
CBX3_CHROMO-Shadow__Q13185_109_173	1654-KGIRTLLFALMMSLPA-1669	P35498	SCN1A	Sodium channel protein type 1 subunit alpha	0	0.0336	nucleoplasm	0.6121	molecular_function	0.0714	response to stimulus	no
CBX3_CHROMO-Shadow__Q13185_109_173	1717-LFQITTSAGWDGLLAP-1732	P35498	SCN1A	Sodium channel protein type 1 subunit alpha	0	0.0336	nucleoplasm	0.6121	molecular_function	0.0714	response to stimulus	no
CBX3_CHROMO-Shadow__Q13185_109_173	1978-STAACPPSYDRVTKPI-1993	P35498	SCN1A	Sodium channel protein type 1 subunit alpha	0	0.0336	nucleoplasm	0.6121	molecular_function	0.0714	response to stimulus	no
CBX3_CHROMO-Shadow__Q13185_109_173	1237-LLQVATFKGWMDIMYA-1252	P35499	SCN4A	Sodium channel protein type 4 subunit alpha	0	0.0707	protein-containing complex	0.6121	molecular_function	0.279	regulation of cellular process	no
CBX3_CHROMO-Shadow__Q13185_109_173	1466-KGIRTLLFALMMSLPA-1481	P35499	SCN4A	Sodium channel protein type 4 subunit alpha	0	0.0707	protein-containing complex	0.6121	molecular_function	0.279	regulation of cellular process	no
CBX3_CHROMO-Shadow__Q13185_109_173	427-KCPNPTCENMNFSWRN-442	P35637	FUS	RNA-binding protein FUS	2	0.0336	nucleoplasm	0.0109	identical protein binding	0.0044	negative regulation of RNA metabolic process	no
CBX3_CHROMO-Shadow__Q13185_109_173	446-TGGIVEEYQLPYYNMV-461	P36894	BMPR1A	Bone morphogenetic protein receptor type-1A	1	0.0707	protein-containing complex	0.0109	identical protein binding	0.0208	cellular response to stimulus	no
CBX3_CHROMO-Shadow__Q13185_109_173	1307-TANTNTQDPFLIGSSK-1322	P38398	BRCA1	Breast cancer type 1 susceptibility protein	1	0.0173	intracellular non-membrane-bounded organelle	0.0109	identical protein binding	3.76e-06	negative regulation of G0 to G1 transition	no
CBX3_CHROMO-Shadow__Q13185_109_173	401-NVIVANTMPTHLSNGQ-416	P41235	HNF4A	Hepatocyte nuclear factor 4-alpha	0	0.0029	nuclear chromatin	0.0011	transcription factor binding	0.000179	rhythmic process	no
CBX3_CHROMO-Shadow__Q13185_109_173	76-AVSQVLKGYDWTLVPM-91	P48436	SOX9	Transcription factor SOX-9	0	0.000434	transcription regulator complex	0.0011	transcription factor binding	7.91e-05	chromatin remodeling	no
CBX3_CHROMO-Shadow__Q13185_109_173	138-VTVNQSLLTPLNLQID-153	P48668	KRT6C	Keratin, type II cytoskeletal 6C	0	0.242	membrane-bounded organelle	1		0.0671	cellular component organization	no
CBX3_CHROMO-Shadow__Q13185_109_173	1366-EGGRPSVDLSFQPSQP-1381	P49815	TSC2	Tuberin	0	0.0659	nucleus	0.0109	identical protein binding	0.0035	regulation of cell cycle	no
CBX3_CHROMO-Shadow__Q13185_109_173	1716-ALHANMASQVHHSRSN-1731	P49815	TSC2	Tuberin	1	0.0659	nucleus	0.0109	identical protein binding	0.0035	regulation of cell cycle	no
CBX3_CHROMO-Shadow__Q13185_109_173	152-EMERIRMDSIGSTISS-167	P50539	MXI1	Max-interacting protein 1	0	6.87e-05	RNA polymerase II transcription regulator complex	0.132	protein binding	0.0037	negative regulation of RNA biosynthetic process	no
CBX3_CHROMO-Shadow__Q13185_109_173	142-SPVVLQCTHVTPQRDK-157	P51587	BRCA2	Breast cancer type 2 susceptibility protein	2	1.94e-05	nuclear chromosome, telomeric region	0.0109	identical protein binding	0.0011	chromatin organization	no
CBX3_CHROMO-Shadow__Q13185_109_173	215-KSPGKLLVKMPFQTSP-230	P51608	MECP2	Methyl-CpG-binding protein 2	1	1.19e-05	heterochromatin	0.0012	protein domain specific binding	0.0011	chromatin organization	no
CBX3_CHROMO-Shadow__Q13185_109_173	935-PSTLVRTEPREHLLDQ-950	P52732	KIF11	Kinesin-like protein KIF11	0	0.000128	spindle	0.0127	enzyme binding	0.0015	regulation of cell cycle process	no
CBX3_CHROMO-Shadow__Q13185_109_173	1233-CPQTFGTNSKLRLHRL-1248	P52746	ZNF142	Zinc finger protein 142	0	0.0659	nucleus	0.408	binding	0.0269	regulation of transcription, DNA-templated	no
CBX3_CHROMO-Shadow__Q13185_109_173	1-MFPSPALTPTPFSVKD-16	P52952	NKX2-5	Homeobox protein Nkx-2.5	0	6.87e-05	RNA polymerase II transcription regulator complex	0.0011	transcription factor binding	0.0037	negative regulation of RNA biosynthetic process	no
CBX3_CHROMO-Shadow__Q13185_109_173	124-KTEADNAERPRARRRR-139	P52952	NKX2-5	Homeobox protein Nkx-2.5	1	6.87e-05	RNA polymerase II transcription regulator complex	0.0011	transcription factor binding	0.0037	negative regulation of RNA biosynthetic process	no
CBX3_CHROMO-Shadow__Q13185_109_173	421-VPHPSMTSQSSTSMSA-436	P55316	FOXG1	Forkhead box protein G1	1	0.0029	nuclear chromatin	0.408	binding	0.0037	negative regulation of RNA biosynthetic process	no
CBX3_CHROMO-Shadow__Q13185_109_173	196-DPPRKLMAMQRPGPYD-211	P55795	HNRNPH2	Heterogeneous nuclear ribonucleoprotein H2	0	0.0336	nucleoplasm	0.408	binding	0.032	regulation of RNA metabolic process	no
CBX3_CHROMO-Shadow__Q13185_109_173	248-GFRGSDDSDLRVARLQ-263	P57082	TBX4	T-box transcription factor TBX4	0	0.0029	nuclear chromatin	0.408	binding	0.0037	negative regulation of RNA biosynthetic process	no
CBX3_CHROMO-Shadow__Q13185_109_173	65-GQRYLADIFTTCVDIR-80	P63252	KCNJ2	Inward rectifier potassium channel 2	1	0.0707	protein-containing complex	0.0109	identical protein binding	0.0208	cellular response to stimulus	no
CBX3_CHROMO-Shadow__Q13185_109_173	208-PVPTPRKPAFSDMPRA-223	P78314	SH3BP2	SH3 domain-binding protein 2	0	1		0.0012	protein domain specific binding	0.279	regulation of cellular process	no
CBX3_CHROMO-Shadow__Q13185_109_173	259-AHPQGKISKTYVHSAV-274	Q02161	RHD	Blood group Rh(D) polypeptide	1	0.8197	cellular anatomical entity	0.6121	molecular_function	0.5192	cellular process	no
CBX3_CHROMO-Shadow__Q13185_109_173	1082-AVTSNRSDPLKDDPHM-1097	Q03468	ERCC6	DNA excision repair protein ERCC-6	0	1.81e-05	site of DNA damage	0.0127	enzyme binding	7.91e-05	chromatin remodeling	no
CBX3_CHROMO-Shadow__Q13185_109_173	616-AMIKHLRTHNGASPYQ-631	Q05516	ZBTB16	Zinc finger and BTB domain-containing protein 16	1	0.000434	transcription regulator complex	0.0012	protein domain specific binding	0.0037	negative regulation of RNA biosynthetic process	no
CBX3_CHROMO-Shadow__Q13185_109_173	1194-PRYSISDRTSISDPPE-1209	Q07889	SOS1	Son of sevenless homolog 1	1	0.1637	membrane	0.0012	protein domain specific binding	0.0671	cellular component organization	no
CBX3_CHROMO-Shadow__Q13185_109_173	1997-QGGLPQPQQLQSGMPR-2012	Q09472	EP300	Histone acetyltransferase p300	1	0.000434	transcription regulator complex	0.0011	transcription factor binding	0.000179	rhythmic process	no
CBX3_CHROMO-Shadow__Q13185_109_173	24-WAGHWDSTSPASSSDS-39	Q0VG99	MESP2	Mesoderm posterior protein 2	0	0.0029	nuclear chromatin	0.132	protein binding	0.0269	regulation of transcription, DNA-templated	no
CBX3_CHROMO-Shadow__Q13185_109_173	299-HLRTHTGEKPYACTWE-314	Q13351	KLF1	Krueppel-like factor 1	0	0.0029	nuclear chromatin	0.408	binding	0.0269	regulation of transcription, DNA-templated	no
CBX3_CHROMO-Shadow__Q13185_109_173	40-LRPAGESPAGPALLVA-55	Q13608	PEX6	Peroxisome assembly factor 2	0	0.0282	organelle membrane	0.132	protein binding	0.0671	cellular component organization	no
CBX3_CHROMO-Shadow__Q13185_109_173	1283-RQQPHLDSGSLPPGRQ-1298	Q13635	PTCH1	Protein patched homolog 1	0	0.0282	organelle membrane	0.132	protein binding	0.0035	regulation of cell cycle	no
CBX3_CHROMO-Shadow__Q13185_109_173	179-RGFCLHAFTFLRDPWN-194	Q14524	SCN5A	Sodium channel protein type 5 subunit alpha	0	0.0173	intracellular non-membrane-bounded organelle	0.0012	protein domain specific binding	0.0208	cellular response to stimulus	no
CBX3_CHROMO-Shadow__Q13185_109_173	822-WPTLNTLIKIIGNSVG-837	Q14524	SCN5A	Sodium channel protein type 5 subunit alpha	0	0.0173	intracellular non-membrane-bounded organelle	0.0012	protein domain specific binding	0.0208	cellular response to stimulus	no
CBX3_CHROMO-Shadow__Q13185_109_173	1082-VSGGPEAPPDSRTWSQ-1097	Q14524	SCN5A	Sodium channel protein type 5 subunit alpha	1	0.0173	intracellular non-membrane-bounded organelle	0.0012	protein domain specific binding	0.0208	cellular response to stimulus	no
CBX3_CHROMO-Shadow__Q13185_109_173	1412-LLQVATFKGWMDIMYA-1427	Q14524	SCN5A	Sodium channel protein type 5 subunit alpha	0	0.0173	intracellular non-membrane-bounded organelle	0.0012	protein domain specific binding	0.0208	cellular response to stimulus	no
CBX3_CHROMO-Shadow__Q13185_109_173	1641-KGIRTLLFALMMSLPA-1656	Q14524	SCN5A	Sodium channel protein type 5 subunit alpha	0	0.0173	intracellular non-membrane-bounded organelle	0.0012	protein domain specific binding	0.0208	cellular response to stimulus	no
CBX3_CHROMO-Shadow__Q13185_109_173	1704-LFQITTSAGWDGLLSP-1719	Q14524	SCN5A	Sodium channel protein type 5 subunit alpha	0	0.0173	intracellular non-membrane-bounded organelle	0.0012	protein domain specific binding	0.0208	cellular response to stimulus	no
CBX3_CHROMO-Shadow__Q13185_109_173	254-DEHRKKQHVFLRTTGR-269	Q14643	ITPR1	Inositol 1,4,5-trisphosphate receptor type 1	1	5.97e-06	nuclear inner membrane	0.408	binding	0.0067	cellular response to stress	no
CBX3_CHROMO-Shadow__Q13185_109_173	40-PQPQPQPQAQSQPPSS-55	Q14738	PPP2R5D	Serine/threonine-protein phosphatase 2A 56 kDa regulatory subunit delta isoform	0	0.0336	nucleoplasm	0.6121	molecular_function	0.0121	negative regulation of nitrogen compound metabolic process	no
CBX3_CHROMO-Shadow__Q13185_109_173	1628-KGIRTLLFALMMSLPA-1643	Q15858	SCN9A	Sodium channel protein type 9 subunit alpha	0	0.0707	protein-containing complex	0.408	binding	0.0252	response to stress	no
CBX3_CHROMO-Shadow__Q13185_109_173	1691-LFQITTSAGWDGLLAP-1706	Q15858	SCN9A	Sodium channel protein type 9 subunit alpha	0	0.0707	protein-containing complex	0.408	binding	0.0252	response to stress	no
CBX3_CHROMO-Shadow__Q13185_109_173	251-PDSLDDADALGSMLIS-266	Q16637	SMN1	Survival motor neuron protein	1	0.0173	intracellular non-membrane-bounded organelle	0.0109	identical protein binding	0.0671	cellular component organization	no
CBX3_CHROMO-Shadow__Q13185_109_173	1325-TAAFYGDKQPVTVGVQ-1340	Q2LD37	KIAA1109	Transmembrane protein KIAA1109	1	0.0659	nucleus	1		0.279	regulation of cellular process	no
CBX3_CHROMO-Shadow__Q13185_109_173	909-RFMQFRAKDSYSLALS-924	Q5JUK3	KCNT1	Potassium channel subfamily T member 1	0	0.1637	membrane	0.6121	molecular_function	1		no
CBX3_CHROMO-Shadow__Q13185_109_173	1714-IPQSPALHRAAAHIHS-1729	Q5T011	SZT2	KICSTOR complex protein SZT2	0	0.0282	organelle membrane	1		0.0067	cellular response to stress	no
CBX3_CHROMO-Shadow__Q13185_109_173	55-LMAQMATTAAGVAVGS-70	Q5T1J5	CHCHD2P9	Putative coiled-coil-helix-coiled-coil-helix domain-containing protein CHCHD2P9, mitochondrial	0	0.0659	nucleus	0.408	binding	0.0269	regulation of transcription, DNA-templated	no
CBX3_CHROMO-Shadow__Q13185_109_173	620-DMFREADRYGPERPRS-635	Q5T481	RBM20	RNA-binding protein 20	1	0.0659	nucleus	0.408	binding	0.032	regulation of RNA metabolic process	no
CBX3_CHROMO-Shadow__Q13185_109_173	49-PIPTVARAYPLVGHAL-64	Q6ZWL3	CYP4V2	Cytochrome P450 4V2	1	0.0282	organelle membrane	0.408	binding	0.0714	response to stimulus	no
CBX3_CHROMO-Shadow__Q13185_109_173	605-VRPNSIVPLSKKVHRN-620	Q7Z3B3	KANSL1	KAT8 regulatory NSL complex subunit 1	1	0.0173	intracellular non-membrane-bounded organelle	0.0127	enzyme binding	0.0011	chromatin organization	no
CBX3_CHROMO-Shadow__Q13185_109_173	898-EELLTPLAPALPSPAS-913	Q7Z3K3	POGZ	Pogo transposable element with ZNF domain	0	0.0029	nuclear chromatin	0.408	binding	0.0269	regulation of transcription, DNA-templated	no
CBX3_CHROMO-Shadow__Q13185_109_173	1277-ISSPTSFIDVGARLAG-1292	Q86WG5	SBF2	Myotubularin-related protein 13	2	0.0282	organelle membrane	0.0127	enzyme binding	0.3434	biological regulation	no
CBX3_CHROMO-Shadow__Q13185_109_173	595-EKAEKKLMSVKSELDT-610	Q8IYT3	CCDC170	Coiled-coil domain-containing protein 170	0	0.1671	intracellular membrane-bounded organelle	0.132	protein binding	0.0671	cellular component organization	no
CBX3_CHROMO-Shadow__Q13185_109_173	270-TEHLLRGSPPPPQRRY-285	Q8N653	LZTR1	Leucine-zipper-like transcriptional regulator 1	0	0.0282	organelle membrane	0.0127	enzyme binding	0.0557	negative regulation of cellular process	no
CBX3_CHROMO-Shadow__Q13185_109_173	154-AYATTRIRSQIGNTES-169	Q8TB36	GDAP1	Ganglioside-induced differentiation-associated protein 1	0	0.0659	nucleus	1		0.0671	cellular component organization	no
CBX3_CHROMO-Shadow__Q13185_109_173	44-LMAQMATTAAGVAVGS-59	Q8WYQ3	CHCHD10	Coiled-coil-helix-coiled-coil-helix domain-containing protein 10, mitochondrial	0	0.0659	nucleus	1		0.0269	regulation of transcription, DNA-templated	no
CBX3_CHROMO-Shadow__Q13185_109_173	865-KPSETRVRAEPTPLPQ-880	Q8WZ42	TTN	Titin	0	0.0173	intracellular non-membrane-bounded organelle	0.0109	identical protein binding	0.0557	regulation of gene expression	no
CBX3_CHROMO-Shadow__Q13185_109_173	19382-MKVQNLLPDHEYQFRV-19397	Q8WZ42	TTN	Titin	2	0.0173	intracellular non-membrane-bounded organelle	0.0109	identical protein binding	0.0557	regulation of gene expression	no
CBX3_CHROMO-Shadow__Q13185_109_173	30905-WVRVNKVPVTMTRYRS-30920	Q8WZ42	TTN	Titin	0	0.0173	intracellular non-membrane-bounded organelle	0.0109	identical protein binding	0.0557	regulation of gene expression	no
CBX3_CHROMO-Shadow__Q13185_109_173	31389-ILGYWVEYRQSGDSAW-31404	Q8WZ42	TTN	Titin	1	0.0173	intracellular non-membrane-bounded organelle	0.0109	identical protein binding	0.0557	regulation of gene expression	no
CBX3_CHROMO-Shadow__Q13185_109_173	633-YWWTPEVIKHLPLPYD-648	Q92562	FIG4	Polyphosphoinositide phosphatase	0	0.0173	intracellular non-membrane-bounded organelle	0.6121	molecular_function	0.5192	cellular process	no
CBX3_CHROMO-Shadow__Q13185_109_173	404-DDYVHISLPQATVTPP-419	Q92574	TSC1	Hamartin	0	0.0173	intracellular non-membrane-bounded organelle	0.132	protein binding	0.0035	regulation of cell cycle	no
CBX3_CHROMO-Shadow__Q13185_109_173	758-QARYNQLQEQRDTMVT-773	Q92574	TSC1	Hamartin	0	0.0173	intracellular non-membrane-bounded organelle	0.132	protein binding	0.0035	regulation of cell cycle	no
CBX3_CHROMO-Shadow__Q13185_109_173	185-HVREQLSSETGLDMRV-200	Q969G2	LHX4	LIM/homeobox protein Lhx4	1	0.0029	nuclear chromatin	0.408	binding	0.0269	regulation of transcription, DNA-templated	no
CBX3_CHROMO-Shadow__Q13185_109_173	251-ALDVFLNSGGEENTVL-266	Q96EV8	DTNBP1	Dysbindin	0	0.0173	intracellular non-membrane-bounded organelle	1		0.0121	negative regulation of nitrogen compound metabolic process	no
CBX3_CHROMO-Shadow__Q13185_109_173	237-LVRHSSLLCLLWRLFS-252	Q96NR8	RDH12	Retinol dehydrogenase 12	0	0.0282	organelle membrane	0.6121	molecular_function	0.3434	biological regulation	no
CBX3_CHROMO-Shadow__Q13185_109_173	317-PLCTDWQKAERGDILL-332	Q96P20	NLRP3	NACHT, LRR and PYD domains-containing protein 3	0	0.0282	organelle membrane	0.0011	transcription factor binding	0.0095	negative regulation of gene expression	no
CBX3_CHROMO-Shadow__Q13185_109_173	326-EFFLKWPAAGFELPAF-341	Q96T60	PNKP	Bifunctional polynucleotide phosphatase/kinase	2	0.0173	intracellular non-membrane-bounded organelle	0.408	binding	0.0014	cellular response to DNA damage stimulus	no
CBX3_CHROMO-Shadow__Q13185_109_173	1415-LLQVATFKGWMDIMYA-1430	Q99250	SCN2A	Sodium channel protein type 2 subunit alpha	0	0.0707	protein-containing complex	0.6121	molecular_function	0.0067	cellular response to stress	no
CBX3_CHROMO-Shadow__Q13185_109_173	1644-KGIRTLLFALMMSLPA-1659	Q99250	SCN2A	Sodium channel protein type 2 subunit alpha	0	0.0707	protein-containing complex	0.6121	molecular_function	0.0067	cellular response to stress	no
CBX3_CHROMO-Shadow__Q13185_109_173	1707-LFQITTSAGWDGLLAP-1722	Q99250	SCN2A	Sodium channel protein type 2 subunit alpha	0	0.0707	protein-containing complex	0.6121	molecular_function	0.0067	cellular response to stress	no
CBX3_CHROMO-Shadow__Q13185_109_173	395-PPSTLSSSSYRRVMSS-410	Q99728	BARD1	BRCA1-associated RING domain protein 1	0	0.0173	intracellular non-membrane-bounded organelle	0.0109	identical protein binding	0.000807	negative regulation of cell cycle	no
CBX3_CHROMO-Shadow__Q13185_109_173	530-APYIPMDGEDFQLSPI-545	Q99814	EPAS1	Endothelial PAS domain-containing protein 1	0	0.000434	transcription regulator complex	0.0011	transcription factor binding	0.0067	cellular response to stress	no
CBX3_CHROMO-Shadow__Q13185_109_173	460-DHTVNLRSRNGWPGAV-475	Q99959	PKP2	Plakophilin-2	0	0.0336	nucleoplasm	0.0127	enzyme binding	0.0557	negative regulation of cellular process	no
CBX3_CHROMO-Shadow__Q13185_109_173	276-RGGHKERPTVMLFPFR-291	Q9BSI4	TINF2	TERF1-interacting nuclear factor 2	1	1.94e-05	nuclear chromosome, telomeric region	0.408	binding	0.005	negative regulation of cellular macromolecule biosynthetic process	no
CBX3_CHROMO-Shadow__Q13185_109_173	639-WGLAYTLLHNPTLQVF-654	Q9BX79	STRA6	Receptor for retinol uptake STRA6	0	0.0707	protein-containing complex	0.408	binding	0.3095	regulation of biological process	no
CBX3_CHROMO-Shadow__Q13185_109_173	986-AYSPLNAMPRADGLYR-1001	Q9C0A6	SETD5	Histone-lysine N-methyltransferase SETD5	0	2.85e-06	nuclear euchromatin	0.6121	molecular_function	0.0011	chromatin organization	no
CBX3_CHROMO-Shadow__Q13185_109_173	2234-QQEGQELLRHNQELHG-2249	Q9H2D6	TRIOBP	TRIO and F-actin-binding protein	0	0.0173	intracellular non-membrane-bounded organelle	0.0127	enzyme binding	0.0557	negative regulation of cellular process	no
CBX3_CHROMO-Shadow__Q13185_109_173	535-SHCTPPPPYPTDCSIV-550	Q9H3D4	TP63	Tumor protein 63	0	0.0029	nuclear chromatin	0.0012	protein domain specific binding	7.91e-05	chromatin remodeling	no
CBX3_CHROMO-Shadow__Q13185_109_173	64-RPNLRMKFQGAFRKGV-79	Q9HBA0	TRPV4	Transient receptor potential cation channel subfamily V member 4	2	0.0173	intracellular non-membrane-bounded organelle	0.0012	protein domain specific binding	0.0067	cellular response to stress	no
CBX3_CHROMO-Shadow__Q13185_109_173	170-SPQWWWARADLGQQVQ-185	Q9NP58	ABCB6	ATP-binding cassette sub-family B member 6, mitochondrial	0	8.55e-05	envelope	0.408	binding	0.3434	biological regulation	no
CBX3_CHROMO-Shadow__Q13185_109_173	431-GSIGHSPLSLSAQSVM-446	Q9NQC7	CYLD	Ubiquitin carboxyl-terminal hydrolase CYLD	1	0.000128	spindle	0.0127	enzyme binding	0.0035	regulation of cell cycle	no
CBX3_CHROMO-Shadow__Q13185_109_173	1196-TIPSDSGIGTDNNSTS-1211	Q9NR48	ASH1L	Histone-lysine N-methyltransferase ASH1L	0	0.0173	intracellular non-membrane-bounded organelle	0.408	binding	0.0011	chromatin organization	no
CBX3_CHROMO-Shadow__Q13185_109_173	12-ATGGPGAQLGASFLQA-27	Q9NWW5	CLN6	Ceroid-lipofuscinosis neuronal protein 6	0	0.0173	intracellular non-membrane-bounded organelle	0.0109	identical protein binding	0.0671	cellular component organization	no
CBX3_CHROMO-Shadow__Q13185_109_173	1410-LLQVATFKGWMDIMYA-1425	Q9NY46	SCN3A	Sodium channel protein type 3 subunit alpha	0	0.0707	protein-containing complex	0.6121	molecular_function	0.279	regulation of cellular process	no
CBX3_CHROMO-Shadow__Q13185_109_173	1639-KGIRTLLFALMMSLPA-1654	Q9NY46	SCN3A	Sodium channel protein type 3 subunit alpha	0	0.0707	protein-containing complex	0.6121	molecular_function	0.279	regulation of cellular process	no
CBX3_CHROMO-Shadow__Q13185_109_173	1702-LFQITTSAGWDGLLAP-1717	Q9NY46	SCN3A	Sodium channel protein type 3 subunit alpha	0	0.0707	protein-containing complex	0.6121	molecular_function	0.279	regulation of cellular process	no
CBX3_CHROMO-Shadow__Q13185_109_173	1506-AIPPPMSAAHQLQAMH-1521	Q9P2R6	RERE	Arginine-glutamic acid dipeptide repeats protein	0	0.0659	nucleus	0.0011	transcription factor binding	7.91e-05	chromatin remodeling	no
CBX3_CHROMO-Shadow__Q13185_109_173	185-HVREQLSSETGLDMRV-200	Q9UBR4	LHX3	LIM/homeobox protein Lhx3	1	0.000434	transcription regulator complex	0.0011	transcription factor binding	0.0269	regulation of transcription, DNA-templated	no
CBX3_CHROMO-Shadow__Q13185_109_173	228-AAALAAALGPAEAGML-243	Q9UGJ0	PRKAG2	5'-AMP-activated protein kinase subunit gamma-2	0	0.0336	nucleoplasm	0.0127	enzyme binding	0.000807	negative regulation of cell cycle	no
CBX3_CHROMO-Shadow__Q13185_109_173	684-WPTLNTLIKIIGNSVG-699	Q9UI33	SCN11A	Sodium channel protein type 11 subunit alpha	0	0.0707	protein-containing complex	0.6121	molecular_function	0.0714	response to stimulus	no
CBX3_CHROMO-Shadow__Q13185_109_173	1554-EASLEHEEGKILRIQL-1569	Q9UKX2	MYH2	Myosin-2	0	0.0173	intracellular non-membrane-bounded organelle	0.132	protein binding	0.279	regulation of cellular process	no
CBX3_CHROMO-Shadow__Q13185_109_173	1123-GHGAFGEVYEGQVSGM-1138	Q9UM73	ALK	ALK tyrosine kinase receptor	0	0.0707	protein-containing complex	0.0109	identical protein binding	0.021	negative regulation of metabolic process	no
CBX3_CHROMO-Shadow__Q13185_109_173	1406-LLQVATFKGWMDIMYA-1421	Q9UQD0	SCN8A	Sodium channel protein type 8 subunit alpha	0	0.0707	protein-containing complex	0.408	binding	0.279	regulation of cellular process	no
CBX3_CHROMO-Shadow__Q13185_109_173	1635-KGIRTLLFALMMSLPA-1650	Q9UQD0	SCN8A	Sodium channel protein type 8 subunit alpha	0	0.0707	protein-containing complex	0.408	binding	0.279	regulation of cellular process	no
CBX3_CHROMO-Shadow__Q13185_109_173	1698-LFQITTSAGWDGLLLP-1713	Q9UQD0	SCN8A	Sodium channel protein type 8 subunit alpha	0	0.0707	protein-containing complex	0.408	binding	0.279	regulation of cellular process	no
CBX3_CHROMO-Shadow__Q13185_109_173	511-RNFRSQAEKAQLEAEK-526	Q9Y592	CEP83	Centrosomal protein of 83 kDa	0	0.0173	intracellular non-membrane-bounded organelle	0.0109	identical protein binding	0.0671	cellular component organization	no
CBX3_CHROMO-Shadow__Q13185_109_173	770-WPTLNTLIKIIGNSVG-785	Q9Y5Y9	SCN10A	Sodium channel protein type 10 subunit alpha	0	0.0707	protein-containing complex	0.132	protein binding	0.279	regulation of cellular process	no
CBX3_CHROMO-Shadow__Q13185_109_173	1360-LLQVATFKGWMDIMYA-1375	Q9Y5Y9	SCN10A	Sodium channel protein type 10 subunit alpha	0	0.0707	protein-containing complex	0.132	protein binding	0.279	regulation of cellular process	no
CBX3_CHROMO-Shadow__Q13185_109_173	1591-KGIRTLLFALMMSLPA-1606	Q9Y5Y9	SCN10A	Sodium channel protein type 10 subunit alpha	0	0.0707	protein-containing complex	0.132	protein binding	0.279	regulation of cellular process	no
CBX3_CHROMO-Shadow__Q13185_109_173	1654-LFQITTSAGWDGLLSP-1669	Q9Y5Y9	SCN10A	Sodium channel protein type 10 subunit alpha	0	0.0707	protein-containing complex	0.132	protein binding	0.279	regulation of cellular process	no
CBX3_CHROMO-Shadow__Q13185_109_173	1552-EASLEHEEGKILRIQL-1567	Q9Y623	MYH4	Myosin-4	0	0.0173	intracellular non-membrane-bounded organelle	0.132	protein binding	0.5192	cellular process	no
CBX3_CHROMO-Shadow__Q13185_109_173	175-NCQKHSPFSLSWWFWL-190	Q9Y6A1	POMT1	Protein O-mannosyl-transferase 1	1	0.0282	organelle membrane	0.408	binding	0.035	regulation of cellular macromolecule biosynthetic process	no
CBX3_CHROMO-Shadow__Q13185_109_173	55-LMAQMATTAAGVAVGS-70	Q9Y6H1	CHCHD2	Coiled-coil-helix-coiled-coil-helix domain-containing protein 2	0	0.0659	nucleus	0.0011	transcription factor binding	0.0067	cellular response to stress	no
CBX3_CHROMO-Shadow__Q13185_109_173	3527-QTEPVGTIRTPSIRAR-3542	Q9Y6V0	PCLO	Protein piccolo	1	0.0173	intracellular non-membrane-bounded organelle	0.132	protein binding	0.0671	cellular component organization	no
CBX3_CHROMO-Shadow__Q13185_109_173	864-TIPSDSGIGTDNNSTS-879	Q9Y6X0	SETBP1	SET-binding protein	0	0.0336	nucleoplasm	0.408	binding	1		no
CHD1_tandem-chromo__O14646_268_443	388-ELNGYMEWISKAEEVI-403	O00555	CACNA1A	Voltage-dependent P/Q-type calcium channel subunit alpha-1A	0	0.0595	cytoplasm	0.0981	ion binding	0.279	regulation of cellular process	no
CHD1_tandem-chromo__O14646_268_443	265-ADALWWGLITLTTIGY-280	O43526	KCNQ2	Potassium voltage-gated channel subfamily KQT member 2	1	0.8197	cellular anatomical entity	0.132	protein binding	0.279	regulation of cellular process	no
CHD1_tandem-chromo__O14646_268_443	268-LWWGLITLTTIGYGDK-283	O43526	KCNQ2	Potassium voltage-gated channel subfamily KQT member 2	1	0.8197	cellular anatomical entity	0.132	protein binding	0.279	regulation of cellular process	no
CHD1_tandem-chromo__O14646_268_443	297-TLSYTETEATNSLITA-312	O43541	SMAD6	Mothers against decapentaplegic homolog 6	0	0.0336	nucleoplasm	0.0149	DNA binding	0.0146	regulation of transcription by RNA polymerase II	no
CHD1_tandem-chromo__O14646_268_443	32-HLRSWLLSRQGPAETG-47	O43819	SCO2	Protein SCO2 homolog, mitochondrial	0	0.1671	intracellular membrane-bounded organelle	0.0763	catalytic activity	0.0671	cellular component organization	no
CHD1_tandem-chromo__O14646_268_443	1-MTMLLDGGPQFPGLGV-16	O60481	ZIC3	Zinc finger protein ZIC 3	0	0.0336	nucleoplasm	0.0149	DNA binding	0.0146	regulation of transcription by RNA polymerase II	no
CHD1_tandem-chromo__O14646_268_443	84-AACQQALTTSCYFRDR-99	O60663	LMX1B	LIM homeobox transcription factor 1-beta	0	0.0659	nucleus	0.0149	DNA binding	0.0146	regulation of transcription by RNA polymerase II	no
CHD1_tandem-chromo__O14646_268_443	649-RFLDGGLLANNPTLDA-664	O60733	PLA2G6	85/88 kDa calcium-independent phospholipase A2	0	0.1671	intracellular membrane-bounded organelle	0.0149	hydrolase activity	0.0073	biological process involved in interspecies interaction between organisms	no
CHD1_tandem-chromo__O14646_268_443	150-GLVLHPSAYIRNGWNL-165	O60840	CACNA1F	Voltage-dependent L-type calcium channel subunit alpha-1F	0	0.8197	cellular anatomical entity	0.0981	ion binding	0.279	regulation of cellular process	no
CHD1_tandem-chromo__O14646_268_443	260-NLIDLYGNQGLPPPGL-275	O75030	MITF	Microphthalmia-associated transcription factor	0	0.0336	nucleoplasm	0.0149	DNA binding	0.0146	regulation of transcription by RNA polymerase II	no
CHD1_tandem-chromo__O14646_268_443	236-LWSLGRENSSEELVSR-251	O95255	ABCC6	Multidrug resistance-associated protein 6	0	0.0336	nucleoplasm	0.000412	ATPase activity	0.5192	cellular process	no
CHD1_tandem-chromo__O14646_268_443	79-MFQLPTLNFSPEQVAS-94	O95343	SIX3	Homeobox protein SIX3	0	0.0659	nucleus	0.0149	DNA binding	0.0269	regulation of transcription, DNA-templated	no
CHD1_tandem-chromo__O14646_268_443	44-APSEDIWKKFELLPTP-59	P01106	MYC	Myc proto-oncogene protein	0	0.0336	nucleoplasm	0.0149	DNA binding	7.91e-05	chromatin remodeling	no
CHD1_tandem-chromo__O14646_268_443	1-MGPWGWKLRWTVALLL-16	P01130	LDLR	Low-density lipoprotein receptor	0	0.1671	intracellular membrane-bounded organelle	0.0981	ion binding	0.0386	regulation of cellular biosynthetic process	no
CHD1_tandem-chromo__O14646_268_443	838-ICHNQDGYSYPSRQMV-853	P01130	LDLR	Low-density lipoprotein receptor	0	0.1671	intracellular membrane-bounded organelle	0.0981	ion binding	0.0386	regulation of cellular biosynthetic process	no
CHD1_tandem-chromo__O14646_268_443	401-LLDVKTRLEQEIATYR-416	P02533	KRT14	Keratin, type I cytoskeletal 14	0	0.0595	cytoplasm	0.408	binding	0.0671	cellular component organization	no
CHD1_tandem-chromo__O14646_268_443	208-KNIYSEELRETKRRHE-223	P02545	LMNA	Prelamin-A/C	0	0.0336	nucleoplasm	0.132	protein binding	0.0369	regulation of nucleobase-containing compound metabolic process	no
CHD1_tandem-chromo__O14646_268_443	510-TDLVWKAQNTWGCGNS-525	P02545	LMNA	Prelamin-A/C	0	0.0336	nucleoplasm	0.132	protein binding	0.0369	regulation of nucleobase-containing compound metabolic process	no
CHD1_tandem-chromo__O14646_268_443	248-LLGGVLRRAKSKNGGR-263	P05549	TFAP2A	Transcription factor AP-2-alpha	0	0.0336	nucleoplasm	0.0149	DNA binding	0.0146	regulation of transcription by RNA polymerase II	no
CHD1_tandem-chromo__O14646_268_443	53-WQGQVEPQLLKTVPRH-68	P07902	GALT	Galactose-1-phosphate uridylyltransferase	0	0.0595	cytoplasm	0.0763	catalytic activity	0.1332	organic substance metabolic process	no
CHD1_tandem-chromo__O14646_268_443	1051-ALPSTWIENKLYGMSD-1066	P07949	RET	Proto-oncogene tyrosine-protein kinase receptor Ret	0	0.2416	intracellular organelle	0.0055	ATP binding	0.0219	macromolecule modification	no
CHD1_tandem-chromo__O14646_268_443	161-AIEMLGGELGSKIPVH-176	P07954	FH	Fumarate hydratase, mitochondrial	0	0.0595	cytoplasm	0.000138	histone binding	0.0369	regulation of nucleobase-containing compound metabolic process	no
CHD1_tandem-chromo__O14646_268_443	403-LLDVKTRLEQEIATYR-418	P08779	KRT16	Keratin, type I cytoskeletal 16	0	0.0659	nucleus	0.6121	molecular_function	0.0073	biological process involved in interspecies interaction between organisms	no
CHD1_tandem-chromo__O14646_268_443	164-EVARKLVIIESDLERA-179	P09493	TPM1	Tropomyosin alpha-1 chain	0	0.2416	intracellular organelle	0.132	protein binding	0.0671	cellular component organization	no
CHD1_tandem-chromo__O14646_268_443	670-CQPIFLNVLEAIEPGV-685	P10275	AR	Androgen receptor	0	0.0336	nucleoplasm	0.0149	DNA binding	0.0146	regulation of transcription by RNA polymerase II	no
CHD1_tandem-chromo__O14646_268_443	208-QRIRSTSTPNVHMVST-223	P10398	ARAF	Serine/threonine-protein kinase A-Raf	2	0.1671	intracellular membrane-bounded organelle	0.0055	ATP binding	0.0219	macromolecule modification	no
CHD1_tandem-chromo__O14646_268_443	13-DCGQDPYIRELGLYGL-28	P10746	UROS	Uroporphyrinogen-III synthase	0	0.1671	intracellular membrane-bounded organelle	0.0763	catalytic activity	0.1332	organic substance metabolic process	no
CHD1_tandem-chromo__O14646_268_443	267-QLHHQMHYSQQITVSL-282	P11532	DMD	Dystrophin	0	0.0659	nucleus	0.0981	ion binding	0.0671	cellular component organization	no
CHD1_tandem-chromo__O14646_268_443	1192-TAATLRKKHADSVAEL-1207	P12882	MYH1	Myosin-1	1	0.2416	intracellular organelle	0.0015	nucleoside-triphosphatase activity	0.7029	biological_process	no
CHD1_tandem-chromo__O14646_268_443	1188-TAAALRKKHADSVAEL-1203	P12883	MYH7	Myosin-7	1	0.2416	intracellular organelle	0.000412	ATPase activity	0.1517	metabolic process	no
CHD1_tandem-chromo__O14646_268_443	1190-TAAALRKKHADSVAEL-1205	P13533	MYH6	Myosin-6	1	0.2416	intracellular organelle	0.000412	ATPase activity	0.0671	cellular component organization	no
CHD1_tandem-chromo__O14646_268_443	207-EVRELQEQLARQQVHV-222	P14136	GFAP	Glial fibrillary acidic protein	1	0.0595	cytoplasm	0.132	protein binding	0.0671	cellular component organization	no
CHD1_tandem-chromo__O14646_268_443	449-YWFPPPSQYNVSEIPS-464	P15848	ARSB	Arylsulfatase B	0	0.1671	intracellular membrane-bounded organelle	0.0149	hydrolase activity	0.0671	cellular component organization	no
CHD1_tandem-chromo__O14646_268_443	974-TLLNIPIKRTMIQSPS-989	P15924	DSP	Desmoplakin	0	0.0595	cytoplasm	0.0384	nucleic acid binding	0.0219	macromolecule modification	no
CHD1_tandem-chromo__O14646_268_443	341-ALVSGLPAYVAQNGLI-356	P16499	PDE6A	Rod cGMP-specific 3',5'-cyclic phosphodiesterase subunit alpha	0	0.8197	cellular anatomical entity	0.0149	hydrolase activity	0.279	regulation of cellular process	no
CHD1_tandem-chromo__O14646_268_443	12-LLAALLESGLSKEALI-27	P20823	HNF1A	Hepatocyte nuclear factor 1-alpha	0	0.0595	cytoplasm	0.0149	DNA binding	0.0146	regulation of transcription by RNA polymerase II	no
CHD1_tandem-chromo__O14646_268_443	526-ASLIRGNRSNCALFST-541	P21817	RYR1	Ryanodine receptor 1	2	0.0595	cytoplasm	0.0055	ATP binding	0.0671	cellular component organization	no
CHD1_tandem-chromo__O14646_268_443	550-YFAVRNPELMATNKDT-565	P22888	LHCGR	Lutropin-choriogonadotropic hormone receptor	1	0.2416	intracellular organelle	0.408	binding	0.0386	regulation of cellular biosynthetic process	no
CHD1_tandem-chromo__O14646_268_443	2198-LITGKVRSNSEISGQM-2213	P25054	APC	Adenomatous polyposis coli protein	0	0.0336	nucleoplasm	0.132	protein binding	0.0219	macromolecule modification	no
CHD1_tandem-chromo__O14646_268_443	687-AARLSLTEEKQRLEQQ-702	P33897	ABCD1	ATP-binding cassette sub-family D member 1	0	0.0595	cytoplasm	0.000412	ATPase activity	0.0386	regulation of cellular biosynthetic process	no
CHD1_tandem-chromo__O14646_268_443	24-AIERRIAEEKAKNPKP-39	P35498	SCN1A	Sodium channel protein type 1 subunit alpha	0	0.0336	nucleoplasm	0.6121	molecular_function	0.279	regulation of cellular process	no
CHD1_tandem-chromo__O14646_268_443	507-GPGKMDSRGEHRQDRR-522	P35637	FUS	RNA-binding protein FUS	0	0.0336	nucleoplasm	0.0149	DNA binding	0.0146	regulation of transcription by RNA polymerase II	no
CHD1_tandem-chromo__O14646_268_443	635-NCTELQIDSCSSSEEI-650	P38398	BRCA1	Breast cancer type 1 susceptibility protein	1	0.0336	nucleoplasm	0.0149	DNA binding	0.0146	regulation of transcription by RNA polymerase II	no
CHD1_tandem-chromo__O14646_268_443	1259-NLLSLKNSLNDCSNQV-1274	P38398	BRCA1	Breast cancer type 1 susceptibility protein	0	0.0336	nucleoplasm	0.0149	DNA binding	0.0146	regulation of transcription by RNA polymerase II	no
CHD1_tandem-chromo__O14646_268_443	1379-SEDCSGLSSQSDILTT-1394	P38398	BRCA1	Breast cancer type 1 susceptibility protein	0	0.0336	nucleoplasm	0.0149	DNA binding	0.0146	regulation of transcription by RNA polymerase II	no
CHD1_tandem-chromo__O14646_268_443	129-LVNQTELFVPSLNVDG-144	P40337	VHL	von Hippel-Lindau disease tumor suppressor	0	0.0336	nucleoplasm	0.0763	catalytic activity	0.0146	regulation of transcription by RNA polymerase II	no
CHD1_tandem-chromo__O14646_268_443	426-QQDEEMLELPAPAEVA-441	P40692	MLH1	DNA mismatch repair protein Mlh1	0	0.0336	nucleoplasm	0.000412	ATPase activity	0.0073	biological process involved in interspecies interaction between organisms	no
CHD1_tandem-chromo__O14646_268_443	44-VPSSVLGLSYLQGGGA-59	P43694	GATA4	Transcription factor GATA-4	0	0.0336	nucleoplasm	0.0149	DNA binding	0.0146	regulation of transcription by RNA polymerase II	no
CHD1_tandem-chromo__O14646_268_443	427-WNSLVLADSHGDIITA-442	P43694	GATA4	Transcription factor GATA-4	0	0.0336	nucleoplasm	0.0149	DNA binding	0.0146	regulation of transcription by RNA polymerase II	no
CHD1_tandem-chromo__O14646_268_443	1978-SVSLKLEESKATSSSN-1993	P46100	ATRX	Transcriptional regulator ATRX	0	0.0336	nucleoplasm	1.02e-05	DNA helicase activity	7.91e-05	chromatin remodeling	no
CHD1_tandem-chromo__O14646_268_443	275-VSHYFPLTEVGMVETS-290	P48165	GJA8	Gap junction alpha-8 protein	0	0.8197	cellular anatomical entity	0.132	protein binding	0.5192	cellular process	no
CHD1_tandem-chromo__O14646_268_443	471-PAQRPMYTPIADTSGV-486	P48436	SOX9	Transcription factor SOX-9	1	0.0336	nucleoplasm	0.0149	DNA binding	7.91e-05	chromatin remodeling	no
CHD1_tandem-chromo__O14646_268_443	1294-ADSAVVMEEGSPGEVP-1309	P49815	TSC2	Tuberin	0	0.0595	cytoplasm	0.132	protein binding	0.0073	biological process involved in interspecies interaction between organisms	no
CHD1_tandem-chromo__O14646_268_443	3269-RALDFLSRLPLPPPVS-3284	P51587	BRCA2	Breast cancer type 2 susceptibility protein	2	0.0336	nucleoplasm	0.0149	DNA binding	0.000286	covalent chromatin modification	no
CHD1_tandem-chromo__O14646_268_443	3273-FLSRLPLPPPVSPICT-3288	P51587	BRCA2	Breast cancer type 2 susceptibility protein	2	0.0336	nucleoplasm	0.0149	DNA binding	0.000286	covalent chromatin modification	no
CHD1_tandem-chromo__O14646_268_443	199-PKAATSEGVQVKRVLE-214	P51608	MECP2	Methyl-CpG-binding protein 2	1	0.0336	nucleoplasm	0.0114	nucleotide binding	0.000286	covalent chromatin modification	no
CHD1_tandem-chromo__O14646_268_443	1681-TIPIVLTQQELAALVQ-1696	P51610	HCFC1	Host cell factor 1	1	0.0336	nucleoplasm	0.132	protein binding	7.91e-05	chromatin remodeling	no
CHD1_tandem-chromo__O14646_268_443	303-LWWGVVTVTTIGYGDK-318	P51787	KCNQ1	Potassium voltage-gated channel subfamily KQT member 1	0	0.0595	cytoplasm	0.0201	anion binding	0.0557	regulation of gene expression	no
CHD1_tandem-chromo__O14646_268_443	440-VPHITCDPPEERRLDH-455	P51787	KCNQ1	Potassium voltage-gated channel subfamily KQT member 1	0	0.0595	cytoplasm	0.0201	anion binding	0.0557	regulation of gene expression	no
CHD1_tandem-chromo__O14646_268_443	319-SYRADIFVQNLVPDWR-334	P55017	SLC12A3	Solute carrier family 12 member 3	0	0.242	membrane-bounded organelle	0.6121	molecular_function	0.0671	cellular component organization	no
CHD1_tandem-chromo__O14646_268_443	3631-VESPAVTPVSARVPRV-3646	P98161	PKD1	Polycystin-1	0	0.0595	cytoplasm	0.132	protein binding	0.0146	regulation of transcription by RNA polymerase II	no
CHD1_tandem-chromo__O14646_268_443	287-RYLQTALEGLGGVIDA-302	Q03395	ROM1	Rod outer segment membrane protein 1	0	0.8197	cellular anatomical entity	0.132	protein binding	0.0557	regulation of gene expression	no
CHD1_tandem-chromo__O14646_268_443	370-LLDVKTRLEQEIATYR-385	Q04695	KRT17	Keratin, type I cytoskeletal 17	0	0.2416	intracellular organelle	0.6121	molecular_function	0.035	regulation of cellular macromolecule biosynthetic process	no
CHD1_tandem-chromo__O14646_268_443	875-FLREAQSPEEPTPLPV-890	Q07912	TNK2	Activated CDC42 kinase 1	0	0.0595	cytoplasm	0.0055	ATP binding	0.0073	biological process involved in interspecies interaction between organisms	no
CHD1_tandem-chromo__O14646_268_443	611-LVFNNSVPVQNPKGTT-626	Q12879	GRIN2A	Glutamate receptor ionotropic, NMDA 2A	0	0.1671	intracellular membrane-bounded organelle	0.0981	ion binding	0.0756	regulation of nitrogen compound metabolic process	no
CHD1_tandem-chromo__O14646_268_443	612-LVFNNSVPVQNPKGTT-627	Q13224	GRIN2B	Glutamate receptor ionotropic, NMDA 2B	0	0.0595	cytoplasm	0.016	small molecule binding	0.0219	macromolecule modification	no
CHD1_tandem-chromo__O14646_268_443	133-YERVVSPGIDLSGLTL-148	Q13485	SMAD4	Mothers against decapentaplegic homolog 4	1	0.0336	nucleoplasm	0.0149	DNA binding	0.0146	regulation of transcription by RNA polymerase II	no
CHD1_tandem-chromo__O14646_268_443	414-ATTHYHTYLPPPYPGS-429	Q13950	RUNX2	Runt-related transcription factor 2	0	0.0336	nucleoplasm	0.0055	ATP binding	0.0146	regulation of transcription by RNA polymerase II	no
CHD1_tandem-chromo__O14646_268_443	411-VVAMAYEEQNQATIAE-426	Q14524	SCN5A	Sodium channel protein type 5 subunit alpha	0	0.0336	nucleoplasm	0.132	protein binding	0.0922	positive regulation of biological process	no
CHD1_tandem-chromo__O14646_268_443	650-VDGFEEPGARQRALSA-665	Q14524	SCN5A	Sodium channel protein type 5 subunit alpha	0	0.0336	nucleoplasm	0.132	protein binding	0.0922	positive regulation of biological process	no
CHD1_tandem-chromo__O14646_268_443	964-VIISHECTRTQNVYHT-979	Q15468	STIL	SCL-interrupting locus protein	0	0.0595	cytoplasm	0.132	protein binding	0.0671	cellular component organization	no
CHD1_tandem-chromo__O14646_268_443	259-ALGSMLISWYMSGYHT-274	Q16637	SMN1	Survival motor neuron protein	0	0.0336	nucleoplasm	0.0384	nucleic acid binding	0.0671	cellular component organization	no
CHD1_tandem-chromo__O14646_268_443	957-MIRAMELAVARRETVT-972	Q4G0X9	CCDC40	Coiled-coil domain-containing protein 40	0	0.0595	cytoplasm	1		0.0671	cellular component organization	no
CHD1_tandem-chromo__O14646_268_443	1474-AAAEKLSSLENSSNKN-1489	Q6N021	TET2	Methylcytosine dioxygenase TET2	0	0.0659	nucleus	0.0149	DNA binding	0.000286	covalent chromatin modification	no
CHD1_tandem-chromo__O14646_268_443	108-LLQLRLAESQARLDHD-123	Q6QNY0	BLOC1S3	Biogenesis of lysosome-related organelles complex 1 subunit 3	0	0.0595	cytoplasm	0.6121	molecular_function	0.0671	cellular component organization	no
CHD1_tandem-chromo__O14646_268_443	255-LLGGVLRRAKSKNGGR-270	Q6VUC0	TFAP2E	Transcription factor AP-2-epsilon	0	0.0659	nucleus	0.0149	DNA binding	0.0146	regulation of transcription by RNA polymerase II	no
CHD1_tandem-chromo__O14646_268_443	449-LILPPPVPNPSPTLRP-464	Q6Y7W6	GIGYF2	GRB10-interacting GYF protein 2	0	0.1671	intracellular membrane-bounded organelle	0.0384	nucleic acid binding	0.032	regulation of RNA metabolic process	no
CHD1_tandem-chromo__O14646_268_443	595-GKCCPFMESMLRYEVY-610	Q6ZVD7	STOX1	Storkhead-box protein 1	1	0.0336	nucleoplasm	0.0149	DNA binding	0.0146	regulation of transcription by RNA polymerase II	no
CHD1_tandem-chromo__O14646_268_443	1472-ALLLTPRDRASGTQGA-1487	Q7Z5J4	RAI1	Retinoic acid-induced protein 1	0	0.0336	nucleoplasm	0.0981	ion binding	0.0146	regulation of transcription by RNA polymerase II	no
CHD1_tandem-chromo__O14646_268_443	1639-AQWHQLKPEKESVSGG-1654	Q7Z7G8	VPS13B	Vacuolar protein sorting-associated protein 13B	0	1		1		0.7029	biological_process	no
CHD1_tandem-chromo__O14646_268_443	12-CSLPPWLPLGLLLWSG-27	Q86WC4	OSTM1	Osteopetrosis-associated transmembrane protein 1	0	0.8197	cellular anatomical entity	1		0.5192	cellular process	no
CHD1_tandem-chromo__O14646_268_443	64-SPQLKHSEPKNKICVY-79	Q86YC2	PALB2	Partner and localizer of BRCA2	0	0.0336	nucleoplasm	0.0149	DNA binding	0.0784	macromolecule metabolic process	no
CHD1_tandem-chromo__O14646_268_443	304-LVNKAISKSGQLPTSS-319	Q86YC2	PALB2	Partner and localizer of BRCA2	0	0.0336	nucleoplasm	0.0149	DNA binding	0.0784	macromolecule metabolic process	no
CHD1_tandem-chromo__O14646_268_443	324-NISCSLNELTYNNLPA-339	Q86YC2	PALB2	Partner and localizer of BRCA2	1	0.0336	nucleoplasm	0.0149	DNA binding	0.0784	macromolecule metabolic process	no
CHD1_tandem-chromo__O14646_268_443	488-AVMSRLPHHSESRQEH-503	Q8N4S9	MARVELD2	MARVEL domain-containing protein 2	0	0.0595	cytoplasm	1		0.0671	cellular component organization	no
CHD1_tandem-chromo__O14646_268_443	1-MASSLLAGERLVRALG-16	Q8N511	TMEM199	Transmembrane protein 199	0	0.1671	intracellular membrane-bounded organelle	1		0.0671	cellular component organization	no
CHD1_tandem-chromo__O14646_268_443	3225-CYEPQLNRLKEKAQQL-3240	Q8NF91	SYNE1	Nesprin-1	0	0.0336	nucleoplasm	0.0384	nucleic acid binding	0.0671	cellular component organization	no
CHD1_tandem-chromo__O14646_268_443	700-SNPAQSPFSPHASPHL-715	Q8NFD5	ARID1B	AT-rich interactive domain-containing protein 1B	0	0.0336	nucleoplasm	0.0149	DNA binding	7.91e-05	chromatin remodeling	no
CHD1_tandem-chromo__O14646_268_443	2165-NLMHMQPPPLEPPSVD-2180	Q8NFD5	ARID1B	AT-rich interactive domain-containing protein 1B	0	0.0336	nucleoplasm	0.0149	DNA binding	7.91e-05	chromatin remodeling	no
CHD1_tandem-chromo__O14646_268_443	156-RIQQLKQLLEDSTSDE-171	Q8TA86	RP9	Retinitis pigmentosa 9 protein	0	0.0659	nucleus	0.0384	nucleic acid binding	0.0784	macromolecule metabolic process	no
CHD1_tandem-chromo__O14646_268_443	228-LLTCLTQDQEFAPDSL-243	Q8TCU4	ALMS1	Alstrom syndrome protein 1	0	0.3026	organelle	0.132	protein binding	0.0922	positive regulation of biological process	no
CHD1_tandem-chromo__O14646_268_443	516-PPPYLRTEFHQHQHQH-531	Q8WXX7	AUTS2	Autism susceptibility gene 2 protein	0	0.0595	cytoplasm	0.408	binding	0.0146	regulation of transcription by RNA polymerase II	no
CHD1_tandem-chromo__O14646_268_443	1731-SCSMLQQTSISSPPTC-1746	Q8WYB5	KAT6B	Histone acetyltransferase KAT6B	1	0.0336	nucleoplasm	0.000138	histone binding	0.000286	covalent chromatin modification	no
CHD1_tandem-chromo__O14646_268_443	1653-EPEPERKLIIPRGTYR-1668	Q8WZ42	TTN	Titin	0	0.2416	intracellular organelle	0.0055	ATP binding	0.0557	regulation of gene expression	no
CHD1_tandem-chromo__O14646_268_443	11258-LVPKKEAVPPAKGRTV-11273	Q8WZ42	TTN	Titin	0	0.2416	intracellular organelle	0.0055	ATP binding	0.0557	regulation of gene expression	no
CHD1_tandem-chromo__O14646_268_443	19746-WLPPLRDGGAKIDGYI-19761	Q8WZ42	TTN	Titin	0	0.2416	intracellular organelle	0.0055	ATP binding	0.0557	regulation of gene expression	no
CHD1_tandem-chromo__O14646_268_443	34299-QEQGRFHIENTDDLTT-34314	Q8WZ42	TTN	Titin	0	0.2416	intracellular organelle	0.0055	ATP binding	0.0557	regulation of gene expression	no
CHD1_tandem-chromo__O14646_268_443	267-LLGGVLRRAKSKNGGR-282	Q92481	TFAP2B	Transcription factor AP-2-beta	0	0.0336	nucleoplasm	0.0149	DNA binding	0.0146	regulation of transcription by RNA polymerase II	no
CHD1_tandem-chromo__O14646_268_443	261-LLGGVLRRAKSKNGGR-276	Q92754	TFAP2C	Transcription factor AP-2 gamma	0	0.0336	nucleoplasm	0.0149	DNA binding	0.0146	regulation of transcription by RNA polymerase II	no
CHD1_tandem-chromo__O14646_268_443	327-CKCCNICGTSENDDQL-342	Q92785	DPF2	Zinc finger protein ubi-d4	0	0.0336	nucleoplasm	1.16e-05	methylated histone binding	0.0011	chromatin organization	no
CHD1_tandem-chromo__O14646_268_443	64-ASKHKQLSELLRGGSG-79	Q92793	CREBBP	CREB-binding protein	0	0.0336	nucleoplasm	0.0149	DNA binding	0.000286	covalent chromatin modification	no
CHD1_tandem-chromo__O14646_268_443	36-LTALNVKQGFNNQPAV-51	Q93074	MED12	Mediator of RNA polymerase II transcription subunit 12	0	0.0336	nucleoplasm	0.0149	DNA binding	0.0146	regulation of transcription by RNA polymerase II	no
CHD1_tandem-chromo__O14646_268_443	345-LIRGHYEAKQGGFLPG-360	Q93099	HGD	Homogentisate 1,2-dioxygenase	1	0.0595	cytoplasm	0.0763	catalytic activity	0.1332	organic substance metabolic process	no
CHD1_tandem-chromo__O14646_268_443	2967-AAWRGLEMPAPADDSS-2982	Q96JG9	ZNF469	Zinc finger protein 469	0	0.0659	nucleus	0.0149	DNA binding	1		no
CHD1_tandem-chromo__O14646_268_443	239-LVSFCSQPSVISSPQI-254	Q99728	BARD1	BRCA1-associated RING domain protein 1	0	0.0336	nucleoplasm	0.0384	nucleic acid binding	0.0219	macromolecule modification	no
CHD1_tandem-chromo__O14646_268_443	263-SGSLTESECFGSLTEV-278	Q99728	BARD1	BRCA1-associated RING domain protein 1	0	0.0336	nucleoplasm	0.0384	nucleic acid binding	0.0219	macromolecule modification	no
CHD1_tandem-chromo__O14646_268_443	284-TVMLFPFRNLGSPTQV-299	Q9BSI4	TINF2	TERF1-interacting nuclear factor 2	0	0.0336	nucleoplasm	0.0149	DNA binding	0.035	regulation of cellular macromolecule biosynthetic process	no
CHD1_tandem-chromo__O14646_268_443	399-PTHGLRSLATHTLHAL-414	Q9BT04	FUZ	Protein fuzzy homolog	1	0.0595	cytoplasm	1		0.0671	cellular component organization	no
CHD1_tandem-chromo__O14646_268_443	1928-LLPQQLPECKVDSETN-1943	Q9BYW2	SETD2	Histone-lysine N-methyltransferase SETD2	0	0.0336	nucleoplasm	0.0763	catalytic activity	0.000286	covalent chromatin modification	no
CHD1_tandem-chromo__O14646_268_443	393-KCFVRVESEKGAVWTV-408	Q9BZS1	FOXP3	Forkhead box protein P3	0	0.0336	nucleoplasm	0.0149	DNA binding	7.91e-05	chromatin remodeling	no
CHD1_tandem-chromo__O14646_268_443	64-QRAWDLALHTWEQMGL-79	Q9C000	NLRP1	NACHT, LRR and PYD domains-containing protein 1	0	0.0336	nucleoplasm	0.0055	ATP binding	0.0073	biological process involved in interspecies interaction between organisms	no
CHD1_tandem-chromo__O14646_268_443	1076-PPRHTQFDPFPFLPDT-1091	Q9H2D6	TRIOBP	TRIO and F-actin-binding protein	0	0.0595	cytoplasm	0.132	protein binding	0.0219	macromolecule modification	no
CHD1_tandem-chromo__O14646_268_443	402-SLPHTPTTPTAPLTPV-417	Q9H334	FOXP1	Forkhead box protein P1	0	0.0336	nucleoplasm	0.0149	DNA binding	0.0146	regulation of transcription by RNA polymerase II	no
CHD1_tandem-chromo__O14646_268_443	308-EEPLFPADELYGIVGA-323	Q9HCC0	MCCC2	Methylcrotonoyl-CoA carboxylase beta chain, mitochondrial	0	0.1671	intracellular membrane-bounded organelle	0.0055	ATP binding	0.1332	organic substance metabolic process	no
CHD1_tandem-chromo__O14646_268_443	105-IFYLAVEDIETDTELL-120	Q9NQX1	PRDM5	PR domain zinc finger protein 5	0	0.0336	nucleoplasm	0.0149	DNA binding	0.000286	covalent chromatin modification	no
CHD1_tandem-chromo__O14646_268_443	343-SAQIVSKHLVGVDSLI-358	Q9NR50	EIF2B3	Translation initiation factor eIF-2B subunit gamma	0	0.0595	cytoplasm	0.0384	nucleic acid binding	0.0922	positive regulation of biological process	no
CHD1_tandem-chromo__O14646_268_443	513-KLASNLGVEDVNLLCG-528	Q9NW08	POLR3B	DNA-directed RNA polymerase III subunit RPC2	0	0.0336	nucleoplasm	0.0126	carbohydrate derivative binding	0.0073	biological process involved in interspecies interaction between organisms	no
CHD1_tandem-chromo__O14646_268_443	664-HLLTDLPLPPELPGGD-679	Q9NYV4	CDK12	Cyclin-dependent kinase 12	0	0.0336	nucleoplasm	0.0055	ATP binding	0.0146	regulation of transcription by RNA polymerase II	no
CHD1_tandem-chromo__O14646_268_443	484-SPQDLERFDHLVLRRE-499	Q9P202	WHRN	Whirlin	0	0.0595	cytoplasm	0.132	protein binding	0.0557	regulation of gene expression	no
CHD1_tandem-chromo__O14646_268_443	111-YTSLPDFCHKFLPGYV-126	Q9UBM7	DHCR7	7-dehydrocholesterol reductase	0	0.1671	intracellular membrane-bounded organelle	0.0114	nucleotide binding	0.0402	regulation of biosynthetic process	no
CHD1_tandem-chromo__O14646_268_443	228-AAALAAALGPAEAGML-243	Q9UGJ0	PRKAG2	5'-AMP-activated protein kinase subunit gamma-2	0	0.0336	nucleoplasm	0.0055	ATP binding	0.0219	macromolecule modification	no
CHD1_tandem-chromo__O14646_268_443	500-PIGPIVPFTPIGPIGP-515	Q9UHD9	UBQLN2	Ubiquilin-2	0	0.0595	cytoplasm	6.06e-05	modification-dependent protein binding	0.0671	cellular component organization	no
CHD1_tandem-chromo__O14646_268_443	1194-TAATLRKKHADSVAEL-1209	Q9UKX2	MYH2	Myosin-2	1	0.2416	intracellular organelle	0.0015	nucleoside-triphosphatase activity	0.0922	positive regulation of biological process	no
CHD1_tandem-chromo__O14646_268_443	721-HPLAYGMVGPLAQDPQ-736	Q9UKY4	POMT2	Protein O-mannosyl-transferase 2	0	0.8197	cellular anatomical entity	0.0763	catalytic activity	0.0219	macromolecule modification	no
CHD1_tandem-chromo__O14646_268_443	804-INEEKKLGILGSHEDL-819	Q9Y210	TRPC6	Short transient receptor potential channel 6	0	0.0595	cytoplasm	0.016	small molecule binding	0.0756	regulation of nitrogen compound metabolic process	no
CHD1_tandem-chromo__O14646_268_443	1192-TAAALRKKHADSVAEL-1207	Q9Y623	MYH4	Myosin-4	1	0.2416	intracellular organelle	0.000412	ATPase activity	0.1517	metabolic process	no
CLTC_Clathrin-propeller__Q00610_1_364	1628-NKRHFSNADRGDWQRE-1643	O14647	CHD2	Chromodomain-helicase-DNA-binding protein 2	0	0.0173	intracellular non-membrane-bounded organelle	0.0068	RNA binding	0.0357	regulation of macromolecule biosynthetic process	no
CLTC_Clathrin-propeller__Q00610_1_364	713-DSLMSLPLEESPLLPL-728	O14686	KMT2D	Histone-lysine N-methyltransferase 2D	1	0.0707	protein-containing complex	0.0384	nucleic acid binding	0.004	protein-containing complex assembly	no
CLTC_Clathrin-propeller__Q00610_1_364	194-RRRLGCERAWNHSVRE-209	O14746	TERT	Telomerase reverse transcriptase	0	0.0173	intracellular non-membrane-bounded organelle	0.0068	RNA binding	0.000818	regulation of cellular protein localization	no
CLTC_Clathrin-propeller__Q00610_1_364	167-TAPAAESAPNGLSTVS-182	O15357	INPPL1	Phosphatidylinositol 3,4,5-trisphosphate 5-phosphatase 2	0	0.0173	intracellular non-membrane-bounded organelle	0.0012	protein domain specific binding	0.000414	endocytosis	no
CLTC_Clathrin-propeller__Q00610_1_364	907-RMPSARPPSPPLSSWE-922	O43896	KIF1C	Kinesin-like protein KIF1C	0	0.000385	microtubule	0.0068	RNA binding	4.66e-05	cytosolic transport	no
CLTC_Clathrin-propeller__Q00610_1_364	892-KPLYTALPPQSAFPPA-907	O60315	ZEB2	Zinc finger E-box-binding homeobox 2	0	0.0173	intracellular non-membrane-bounded organelle	0.0384	nucleic acid binding	0.0036	regulation of organelle organization	no
CLTC_Clathrin-propeller__Q00610_1_364	60-CGLPYYWNADTDLVSW-75	O60828	PQBP1	Polyglutamine-binding protein 1	2	0.0027	supramolecular complex	0.0384	nucleic acid binding	0.0023	regulation of anatomical structure morphogenesis	no
CLTC_Clathrin-propeller__Q00610_1_364	146-VIMNWRRKSVIGLSFD-161	O60931	CTNS	Cystinosin	0	2.51e-05	melanosome	0.6121	molecular_function	0.0035	ion transport	no
CLTC_Clathrin-propeller__Q00610_1_364	252-ANTLPVSGNLIDLYGN-267	O75030	MITF	Microphthalmia-associated transcription factor	3	0.0707	protein-containing complex	0.0384	nucleic acid binding	0.000288	Wnt signaling pathway	yes
CLTC_Clathrin-propeller__Q00610_1_364	256-PVSGNLIDLYGNQGLP-271	O75030	MITF	Microphthalmia-associated transcription factor	3	0.0707	protein-containing complex	0.0384	nucleic acid binding	0.000288	Wnt signaling pathway	yes
CLTC_Clathrin-propeller__Q00610_1_364	260-NLIDLYGNQGLPPPGL-275	O75030	MITF	Microphthalmia-associated transcription factor	3	0.0707	protein-containing complex	0.0384	nucleic acid binding	0.000288	Wnt signaling pathway	yes
CLTC_Clathrin-propeller__Q00610_1_364	106-CDKARLKQQKKACPNC-121	O75603	GCM2	Chorion-specific transcription factor GCMb	0	0.1671	intracellular membrane-bounded organelle	0.0384	nucleic acid binding	0.0096	cell differentiation	no
CLTC_Clathrin-propeller__Q00610_1_364	32-SLEQERSERPRAPGPQ-47	O76024	WFS1	Wolframin	0	0.0282	organelle membrane	0.0127	enzyme binding	0.000477	protein catabolic process	no
CLTC_Clathrin-propeller__Q00610_1_364	822-NFDNPVYQKTTEDEVH-837	P01130	LDLR	Low-density lipoprotein receptor	0	6.1e-07	endolysosome membrane	1.16e-05	clathrin binding	1.17e-06	amyloid-beta clearance	no
CLTC_Clathrin-propeller__Q00610_1_364	571-SSSGDPAEYNLRSRTV-586	P02545	LMNA	Prelamin-A/C	1	0.0011	polymeric cytoskeletal fiber	0.001	structural molecule activity	0.0014	membrane organization	no
CLTC_Clathrin-propeller__Q00610_1_364	16-QETFSDLWKLLPENNV-31	P04637	TP53	Cellular tumor antigen p53	0	0.0173	intracellular non-membrane-bounded organelle	2.68e-06	disordered domain specific binding	8.4e-06	negative regulation of carbohydrate metabolic process	no
CLTC_Clathrin-propeller__Q00610_1_364	1051-ALPSTWIENKLYGMSD-1066	P07949	RET	Proto-oncogene tyrosine-protein kinase receptor Ret	0	0.000614	endosome membrane	0.0852	heterocyclic compound binding	0.0023	regulation of anatomical structure morphogenesis	no
CLTC_Clathrin-propeller__Q00610_1_364	626-ESTEASSTSQAVEDCL-641	P10070	GLI2	Zinc finger protein GLI2	0	0.0173	intracellular non-membrane-bounded organelle	0.0384	nucleic acid binding	2.83e-05	osteoblast differentiation	no
CLTC_Clathrin-propeller__Q00610_1_364	288-AECKGSLLDDSAGKST-303	P10275	AR	Androgen receptor	0	0.0546	plasma membrane	0.0012	protein domain specific binding	2.72e-05	regulation of protein localization to plasma membrane	no
CLTC_Clathrin-propeller__Q00610_1_364	32-KDSIVQLCTARPERPM-47	P10644	PRKAR1A	cAMP-dependent protein kinase type I-alpha regulatory subunit	0	0.0011	endosome	0.0012	protein domain specific binding	0.0015	regulation of cell cycle process	no
CLTC_Clathrin-propeller__Q00610_1_364	470-GGASQSDKTPEELFHP-485	P11166	SLC2A1	Solute carrier family 2, facilitated glucose transporter member 1	0	2.51e-05	melanosome	0.0014	kinase binding	0.0021	regulation of protein localization	no
CLTC_Clathrin-propeller__Q00610_1_364	3406-METPVTLINFWPVDSA-3421	P11532	DMD	Dystrophin	3	0.00043	cell-substrate junction	0.001	structural molecule activity	0.0015	cellular protein-containing complex assembly	yes
CLTC_Clathrin-propeller__Q00610_1_364	3410-VTLINFWPVDSAPASS-3425	P11532	DMD	Dystrophin	3	0.00043	cell-substrate junction	0.001	structural molecule activity	0.0015	cellular protein-containing complex assembly	yes
CLTC_Clathrin-propeller__Q00610_1_364	826-PYDSLLVFDYEGSGSE-841	P12830	CDH1	Cadherin-1	0	0.0011	endosome	0.132	protein binding	0.000818	regulation of cellular protein localization	no
CLTC_Clathrin-propeller__Q00610_1_364	719-RQRYRILNPAAIPEGQ-734	P12883	MYH7	Myosin-7	0	0.0013	supramolecular fiber	0.0852	heterocyclic compound binding	0.0315	multicellular organismal process	no
CLTC_Clathrin-propeller__Q00610_1_364	721-RQRYRILNPVAIPEGQ-736	P13533	MYH6	Myosin-6	0	0.0013	supramolecular fiber	0.0011	protein kinase binding	0.013	cellular component assembly	no
CLTC_Clathrin-propeller__Q00610_1_364	426-DSLFFSNFSLLGTPVL-441	P13569	CFTR	Cystic fibrosis transmembrane conductance regulator	0	2.37e-05	clathrin-coated vesicle membrane	0.0012	protein domain specific binding	0.0014	membrane organization	no
CLTC_Clathrin-propeller__Q00610_1_364	267-AAARNAELLRQAKHEA-282	P14136	GFAP	Glial fibrillary acidic protein	0	0.0011	polymeric cytoskeletal fiber	0.001	structural molecule activity	0.0138	regulation of cellular component organization	no
CLTC_Clathrin-propeller__Q00610_1_364	187-ALLGGSEIWRDIDFAH-202	P14679	TYR	Tyrosinase	0	2.51e-05	melanosome	0.132	protein binding	0.0315	multicellular organismal process	no
CLTC_Clathrin-propeller__Q00610_1_364	291-GTPEGPLRRNPGNHDK-306	P14679	TYR	Tyrosinase	0	2.51e-05	melanosome	0.132	protein binding	0.0315	multicellular organismal process	no
CLTC_Clathrin-propeller__Q00610_1_364	16-LSDLLDFSAMFSPPVS-31	P15884	TCF4	Transcription factor 4	0	0.0707	protein-containing complex	0.0384	nucleic acid binding	0.0015	cellular protein-containing complex assembly	no
CLTC_Clathrin-propeller__Q00610_1_364	275-GTSPSGLNMGELIARM-290	P20807	CAPN3	Calpain-3	2	0.0013	supramolecular fiber	0.001	structural molecule activity	0.000477	protein catabolic process	no
CLTC_Clathrin-propeller__Q00610_1_364	2030-DLLDFHQDLLAHCGIQ-2045	P21817	RYR1	Ryanodine receptor 1	2	0.0011	plasma membrane protein complex	4.6e-05	protease binding	0.000784	metal ion transport	no
CLTC_Clathrin-propeller__Q00610_1_364	554-LTVRNPNIVSSSSDTR-569	P23945	FSHR	Follicle-stimulating hormone receptor	0	0.0546	plasma membrane	0.6121	molecular_function	0.0493	signal transduction	no
CLTC_Clathrin-propeller__Q00610_1_364	739-DANIMSPGSSLPSLHV-754	P25054	APC	Adenomatous polyposis coli protein	0	0.000385	microtubule	0.0011	protein kinase binding	4.94e-05	regulation of microtubule cytoskeleton organization	no
CLTC_Clathrin-propeller__Q00610_1_364	1430-TMPPSRSKTPPPPPQT-1445	P25054	APC	Adenomatous polyposis coli protein	0	0.000385	microtubule	0.0011	protein kinase binding	4.94e-05	regulation of microtubule cytoskeleton organization	no
CLTC_Clathrin-propeller__Q00610_1_364	1717-LFQITTSAGWDGLLAP-1732	P35498	SCN1A	Sodium channel protein type 1 subunit alpha	0	0.0011	plasma membrane protein complex	0.6121	molecular_function	0.000784	metal ion transport	no
CLTC_Clathrin-propeller__Q00610_1_364	1423-DDLLVDLDHQRQSACN-1438	P35579	MYH9	Myosin-9	0	0.000128	spindle	0.0012	protein domain specific binding	0.0014	membrane organization	no
CLTC_Clathrin-propeller__Q00610_1_364	863-SAFGIHKGSSCDTVAV-878	P35916	FLT4	Vascular endothelial growth factor receptor 3	0	0.0546	plasma membrane	0.0127	enzyme binding	0.0023	regulation of anatomical structure morphogenesis	no
CLTC_Clathrin-propeller__Q00610_1_364	39-ERRGLQEHQRGRTLTM-54	P39210	MPV17	Protein Mpv17	0	0.0101	bounding membrane of organelle	0.6121	molecular_function	0.0018	intracellular protein transport	no
CLTC_Clathrin-propeller__Q00610_1_364	57-DQNRWDYDFQQDMPLR-72	P49918	CDKN1C	Cyclin-dependent kinase inhibitor 1C	0	0.1671	intracellular membrane-bounded organelle	0.408	binding	0.0015	regulation of cell cycle process	no
CLTC_Clathrin-propeller__Q00610_1_364	172-ASRSSLDLSYYPTSSS-187	P50402	EMD	Emerin	1	0.000128	spindle	0.132	protein binding	0.000818	regulation of cellular protein localization	no
CLTC_Clathrin-propeller__Q00610_1_364	609-ALPIPGTPPPNYDSLR-624	P51168	SCNN1B	Amiloride-sensitive sodium channel subunit beta	0	0.0011	plasma membrane protein complex	0.0012	protein domain specific binding	0.000784	metal ion transport	no
CLTC_Clathrin-propeller__Q00610_1_364	821-VCALNENYKNVELLPP-836	P51587	BRCA2	Breast cancer type 2 susceptibility protein	0	0.0052	cytoplasmic vesicle	4.6e-05	protease binding	0.0015	regulation of cell cycle process	no
CLTC_Clathrin-propeller__Q00610_1_364	2314-TIKDRRLFMHHVSLEP-2329	P51587	BRCA2	Breast cancer type 2 susceptibility protein	0	0.0052	cytoplasmic vesicle	4.6e-05	protease binding	0.0015	regulation of cell cycle process	no
CLTC_Clathrin-propeller__Q00610_1_364	116-SAGKYDVYLINPQGKA-131	P51608	MECP2	Methyl-CpG-binding protein 2	0	0.066	cytosol	0.0012	protein domain specific binding	4.94e-05	regulation of microtubule cytoskeleton organization	no
CLTC_Clathrin-propeller__Q00610_1_364	303-IKKRKTRETVSIEVKE-318	P51608	MECP2	Methyl-CpG-binding protein 2	0	0.066	cytosol	0.0012	protein domain specific binding	4.94e-05	regulation of microtubule cytoskeleton organization	no
CLTC_Clathrin-propeller__Q00610_1_364	438-RLFGETLSFIFPEGIV-453	P51801	CLCNKB	Chloride channel protein ClC-Kb	0	0.0041	membrane protein complex	0.408	binding	0.0035	ion transport	no
CLTC_Clathrin-propeller__Q00610_1_364	612-CSWVEHQDDDKVLIYS-627	P52630	STAT2	Signal transducer and activator of transcription 2	0	0.0546	plasma membrane	0.0127	enzyme binding	0.0023	regulation of anatomical structure morphogenesis	no
CLTC_Clathrin-propeller__Q00610_1_364	84-PTLADLHSFLKQEGRH-99	P55017	SLC12A3	Solute carrier family 12 member 3	0	0.011	extracellular exosome	0.6121	molecular_function	0.000784	metal ion transport	no
CLTC_Clathrin-propeller__Q00610_1_364	324-IFVQNLVPDWRGPDGT-339	P55017	SLC12A3	Solute carrier family 12 member 3	0	0.011	extracellular exosome	0.6121	molecular_function	0.000784	metal ion transport	no
CLTC_Clathrin-propeller__Q00610_1_364	241-KVPRHYDDPGKGNYWM-256	P55316	FOXG1	Forkhead box protein G1	0	0.8197	cellular anatomical entity	0.0384	nucleic acid binding	0.0051	negative regulation of macromolecule biosynthetic process	no
CLTC_Clathrin-propeller__Q00610_1_364	1858-YARFGEEHSANPFHWD-1873	P78363	ABCA4	Retinal-specific phospholipid-transporting ATPase ABCA4	0	0.1637	membrane	0.0852	heterocyclic compound binding	0.0014	membrane organization	no
CLTC_Clathrin-propeller__Q00610_1_364	500-RMYSERRITVLYSLVQ-515	Q05086	UBE3A	Ubiquitin-protein ligase E3A	0	0.066	cytosol	0.408	binding	0.000414	endocytosis	no
CLTC_Clathrin-propeller__Q00610_1_364	556-DQSPLPPCTPTPPCAE-571	Q06124	PTPN11	Tyrosine-protein phosphatase non-receptor type 11	0	0.066	cytosol	0.0012	protein domain specific binding	4.73e-05	mitotic cell cycle	no
CLTC_Clathrin-propeller__Q00610_1_364	243-CPSKTDFFKNIMNFID-258	Q09470	KCNA1	Potassium voltage-gated channel subfamily A member 1	0	0.0011	plasma membrane protein complex	2.68e-06	disordered domain specific binding	0.000784	metal ion transport	no
CLTC_Clathrin-propeller__Q00610_1_364	479-NEEVVSHPGRIAVHYF-494	Q12809	KCNH2	Potassium voltage-gated channel subfamily H member 2	0	0.0011	plasma membrane protein complex	0.0012	protein domain specific binding	0.000784	metal ion transport	no
CLTC_Clathrin-propeller__Q00610_1_364	291-AERVRAYIQSLPPRQP-306	Q13164	MAPK7	Mitogen-activated protein kinase 7	0	0.066	cytosol	0.0011	protein kinase binding	0.000502	cell cycle	no
CLTC_Clathrin-propeller__Q00610_1_364	214-GEARPGPTAESASGPS-229	Q13501	SQSTM1	Sequestosome-1	0	0.000214	lysosome	0.0012	protein domain specific binding	2.72e-05	regulation of protein localization to plasma membrane	no
CLTC_Clathrin-propeller__Q00610_1_364	414-ATTHYHTYLPPPYPGS-429	Q13950	RUNX2	Runt-related transcription factor 2	0	0.066	cytosol	0.0384	nucleic acid binding	2.83e-05	osteoblast differentiation	no
CLTC_Clathrin-propeller__Q00610_1_364	312-SNNLNLLSFEDSTTGG-327	Q14191	WRN	Werner syndrome ATP-dependent helicase	3	0.0173	intracellular non-membrane-bounded organelle	0.0384	nucleic acid binding	0.0099	protein localization	yes
CLTC_Clathrin-propeller__Q00610_1_364	316-NLLSFEDSTTGGVQQK-331	Q14191	WRN	Werner syndrome ATP-dependent helicase	3	0.0173	intracellular non-membrane-bounded organelle	0.0384	nucleic acid binding	0.0099	protein localization	yes
CLTC_Clathrin-propeller__Q00610_1_364	1704-LFQITTSAGWDGLLSP-1719	Q14524	SCN5A	Sodium channel protein type 5 subunit alpha	0	0.0011	plasma membrane protein complex	0.0012	protein domain specific binding	0.000784	metal ion transport	no
CLTC_Clathrin-propeller__Q00610_1_364	304-ISELVQAMRWDQASDR-319	Q14999	CUL7	Cullin-7	0	0.066	cytosol	0.0127	enzyme binding	0.0015	regulation of cell cycle process	no
CLTC_Clathrin-propeller__Q00610_1_364	1691-LFQITTSAGWDGLLAP-1706	Q15858	SCN9A	Sodium channel protein type 9 subunit alpha	0	0.0011	plasma membrane protein complex	0.408	binding	0.000784	metal ion transport	no
CLTC_Clathrin-propeller__Q00610_1_364	255-DDADALGSMLISWYMS-270	Q16637	SMN1	Survival motor neuron protein	0	0.0027	supramolecular complex	0.0068	RNA binding	0.0015	cellular protein-containing complex assembly	no
CLTC_Clathrin-propeller__Q00610_1_364	424-AFAADPDSGAAPAAPA-439	Q5JWF2	GNAS	Guanine nucleotide-binding protein G(s) subunit alpha isoforms XLas	0	0.0011	plasma membrane protein complex	0.0067	signaling receptor binding	0.0148	regulation of developmental process	no
CLTC_Clathrin-propeller__Q00610_1_364	207-VATGNLLDLEETAKAP-222	Q5SW96	LDLRAP1	Low density lipoprotein receptor adapter protein 1	2	2.37e-05	clathrin-coated vesicle membrane	1.4e-06	low-density lipoprotein particle receptor binding	1.4e-06	low-density lipoprotein particle clearance	no
CLTC_Clathrin-propeller__Q00610_1_364	211-NLLDLEETAKAPLSTV-226	Q5SW96	LDLRAP1	Low density lipoprotein receptor adapter protein 1	2	2.37e-05	clathrin-coated vesicle membrane	1.4e-06	low-density lipoprotein particle receptor binding	1.4e-06	low-density lipoprotein particle clearance	no
CLTC_Clathrin-propeller__Q00610_1_364	231-TNMDEVPRPQALSGSS-246	Q5SW96	LDLRAP1	Low density lipoprotein receptor adapter protein 1	0	2.37e-05	clathrin-coated vesicle membrane	1.4e-06	low-density lipoprotein particle receptor binding	1.4e-06	low-density lipoprotein particle clearance	no
CLTC_Clathrin-propeller__Q00610_1_364	1137-SLPRPSKSSTSGIPGR-1152	Q8IVL0	NAV3	Neuron navigator 3	0	0.0101	bounding membrane of organelle	0.0852	heterocyclic compound binding	4.94e-05	regulation of microtubule cytoskeleton organization	no
CLTC_Clathrin-propeller__Q00610_1_364	1625-SELIELRETIEMLKAQ-1640	Q8IVL0	NAV3	Neuron navigator 3	2	0.0101	bounding membrane of organelle	0.0852	heterocyclic compound binding	4.94e-05	regulation of microtubule cytoskeleton organization	yes
CLTC_Clathrin-propeller__Q00610_1_364	998-KLVPQMRKVVRELFSG-1013	Q8IZF0	NALCN	Sodium leak channel non-selective protein	1	0.0546	plasma membrane	0.6121	molecular_function	0.000784	metal ion transport	no
CLTC_Clathrin-propeller__Q00610_1_364	7697-SQSLPDHHEELHAEQM-7712	Q8NF91	SYNE1	Nesprin-1	0	0.0027	supramolecular complex	0.0068	RNA binding	0.0096	cell differentiation	no
CLTC_Clathrin-propeller__Q00610_1_364	156-RIQQLKQLLEDSTSDE-171	Q8TA86	RP9	Retinitis pigmentosa 9 protein	0	0.0041	membrane protein complex	0.0068	RNA binding	0.0315	multicellular organismal process	no
CLTC_Clathrin-propeller__Q00610_1_364	516-PPPYLRTEFHQHQHQH-531	Q8WXX7	AUTS2	Autism susceptibility gene 2 protein	0	0.0173	intracellular non-membrane-bounded organelle	0.408	binding	0.0036	regulation of organelle organization	no
CLTC_Clathrin-propeller__Q00610_1_364	12-PASRPAAPSAHPPAHP-27	Q8WYQ3	CHCHD10	Coiled-coil-helix-coiled-coil-helix domain-containing protein 10, mitochondrial	0	0.0041	membrane protein complex	1		0.0014	membrane organization	no
CLTC_Clathrin-propeller__Q00610_1_364	15173-TDVIEGTEVQFQVRAE-15188	Q8WZ42	TTN	Titin	0	0.011	extracellular exosome	4.6e-05	protease binding	0.0015	cellular protein-containing complex assembly	no
CLTC_Clathrin-propeller__Q00610_1_364	30901-RADRWVRVNKVPVTMT-30916	Q8WZ42	TTN	Titin	0	0.011	extracellular exosome	4.6e-05	protease binding	0.0015	cellular protein-containing complex assembly	no
CLTC_Clathrin-propeller__Q00610_1_364	32984-SQDDLEIVRPARRRTP-32999	Q8WZ42	TTN	Titin	0	0.011	extracellular exosome	4.6e-05	protease binding	0.0015	cellular protein-containing complex assembly	no
CLTC_Clathrin-propeller__Q00610_1_364	1350-AHGHLVPDRVDKDKEA-1365	Q92736	RYR2	Ryanodine receptor 2	0	0.0013	cytoplasmic vesicle membrane	0.0011	protein kinase binding	0.000784	metal ion transport	no
CLTC_Clathrin-propeller__Q00610_1_364	858-PPASTAAGMPSLQHTT-873	Q92793	CREBBP	CREB-binding protein	0	0.0707	protein-containing complex	0.0384	nucleic acid binding	0.004	protein-containing complex assembly	no
CLTC_Clathrin-propeller__Q00610_1_364	1862-AQLMRRRMATMNTRNV-1877	Q92793	CREBBP	CREB-binding protein	0	0.0707	protein-containing complex	0.0384	nucleic acid binding	0.004	protein-containing complex assembly	no
CLTC_Clathrin-propeller__Q00610_1_364	566-FQDVLLQFLDTQAPML-581	Q93074	MED12	Mediator of RNA polymerase II transcription subunit 12	0	0.0707	protein-containing complex	0.0012	protein domain specific binding	2.22e-05	Wnt signaling pathway, planar cell polarity pathway	no
CLTC_Clathrin-propeller__Q00610_1_364	3449-LTEGLDLISMLTDDAT-3464	Q96DT5	DNAH11	Dynein heavy chain 11, axonemal	2	0.000385	microtubule	0.0852	heterocyclic compound binding	0.00014	regulation of microtubule-based process	no
CLTC_Clathrin-propeller__Q00610_1_364	1707-LFQITTSAGWDGLLAP-1722	Q99250	SCN2A	Sodium channel protein type 2 subunit alpha	0	0.0011	plasma membrane protein complex	0.6121	molecular_function	0.000784	metal ion transport	no
CLTC_Clathrin-propeller__Q00610_1_364	12-SSNAGADPNTTNLRPT-27	Q99259	GAD1	Glutamate decarboxylase 1	0	2.37e-05	clathrin-coated vesicle membrane	0.0852	heterocyclic compound binding	0.0017	organonitrogen compound catabolic process	no
CLTC_Clathrin-propeller__Q00610_1_364	179-SYEFVSPSPPADVSER-194	Q99728	BARD1	BRCA1-associated RING domain protein 1	0	0.0027	supramolecular complex	0.0014	kinase binding	3.57e-05	negative regulation of protein localization	no
CLTC_Clathrin-propeller__Q00610_1_364	600-EQLSENACISETSFSS-615	Q9C0F0	ASXL3	Putative Polycomb group protein ASXL3	0	0.0707	protein-containing complex	0.0067	signaling receptor binding	0.0057	negative regulation of biosynthetic process	no
CLTC_Clathrin-propeller__Q00610_1_364	40-EGDHDLLTCGQCQMNF-55	Q9H165	BCL11A	B-cell lymphoma/leukemia 11A	2	0.1671	intracellular membrane-bounded organelle	0.0011	protein kinase binding	0.0023	regulation of anatomical structure morphogenesis	yes
CLTC_Clathrin-propeller__Q00610_1_364	39-SDESHVAAAPPDICSR-54	Q9H3L0	MMADHC	Cobalamin trafficking protein CblD	0	0.066	cytosol	1		0.0559	organonitrogen compound metabolic process	no
CLTC_Clathrin-propeller__Q00610_1_364	1702-LFQITTSAGWDGLLAP-1717	Q9NY46	SCN3A	Sodium channel protein type 3 subunit alpha	0	0.0011	plasma membrane protein complex	0.6121	molecular_function	0.000784	metal ion transport	no
CLTC_Clathrin-propeller__Q00610_1_364	1963-STTSPPSYDSVTKPDK-1978	Q9NY46	SCN3A	Sodium channel protein type 3 subunit alpha	0	0.0011	plasma membrane protein complex	0.6121	molecular_function	0.000784	metal ion transport	no
CLTC_Clathrin-propeller__Q00610_1_364	68-DENGQVFFVDHINKRT-83	Q9NZC7	WWOX	WW domain-containing oxidoreductase	0	0.066	cytosol	0.0127	enzyme binding	2.83e-05	osteoblast differentiation	no
CLTC_Clathrin-propeller__Q00610_1_364	1438-LHQQDPLHQGSAGPVH-1453	Q9P2R6	RERE	Arginine-glutamic acid dipeptide repeats protein	0	0.0707	protein-containing complex	0.0384	nucleic acid binding	0.0186	cellular developmental process	no
CLTC_Clathrin-propeller__Q00610_1_364	280-LNAAQEQFGGNPFASV-295	Q9UHD9	UBQLN2	Ubiquilin-2	0	0.000321	vacuole	0.132	protein binding	0.000477	protein catabolic process	no
CLTC_Clathrin-propeller__Q00610_1_364	528-AFRLPDNRIGRKFSIM-543	Q9UQD0	SCN8A	Sodium channel protein type 8 subunit alpha	0	0.0011	plasma membrane protein complex	0.0852	heterocyclic compound binding	0.000784	metal ion transport	no
CLTC_Clathrin-propeller__Q00610_1_364	1698-LFQITTSAGWDGLLLP-1713	Q9UQD0	SCN8A	Sodium channel protein type 8 subunit alpha	0	0.0011	plasma membrane protein complex	0.0852	heterocyclic compound binding	0.000784	metal ion transport	no
CLTC_Clathrin-propeller__Q00610_1_364	1654-LFQITTSAGWDGLLSP-1669	Q9Y5Y9	SCN10A	Sodium channel protein type 10 subunit alpha	0	0.0011	plasma membrane protein complex	0.132	protein binding	0.000784	metal ion transport	no
CLTC_Clathrin-propeller__Q00610_1_364	220-ASEEKRKLAQLQVAYH-235	Q9Y6K9	IKBKG	NF-kappa-B essential modulator	0	2.37e-05	mitotic spindle	0.0012	protein domain specific binding	8e-05	antigen processing and presentation of exogenous peptide antigen	no
CREBBP_KIX__Q92793_587_673	466-PAEVFQALEQLGHQAF-481	O94761	RECQL4	ATP-dependent DNA helicase Q4	0	0.0595	cytoplasm	1.02e-05	damaged DNA binding	0.0033	macromolecule biosynthetic process	no
CREBBP_KIX__Q92793_587_673	207-EVRELQEQLARQQVHV-222	P14136	GFAP	Glial fibrillary acidic protein	0	0.0595	cytoplasm	0.132	protein binding	0.0671	cellular component organization	no
CREBBP_KIX__Q92793_587_673	286-YSGPPPGPGPGPALPA-301	P20823	HNF1A	Hepatocyte nuclear factor 1-alpha	0	0.0029	nuclear chromatin	0.0093	transcription regulator activity	0.0032	positive regulation of transcription by RNA polymerase II	no
CREBBP_KIX__Q92793_587_673	617-DLWKDVDRIVGLDQMA-632	P35749	MYH11	Myosin-11	2	0.0707	protein-containing complex	0.0763	catalytic activity	0.004	protein-containing complex assembly	no
CREBBP_KIX__Q92793_587_673	214-EEASETVFPHDTTANV-229	P51587	BRCA2	Breast cancer type 2 susceptibility protein	0	0.0336	nucleoplasm	1.92e-06	histone acetyltransferase activity	2.32e-05	histone acetylation	no
CREBBP_KIX__Q92793_587_673	2322-MHHVSLEPITCVPFRT-2337	P51587	BRCA2	Breast cancer type 2 susceptibility protein	1	0.0336	nucleoplasm	1.92e-06	histone acetyltransferase activity	2.32e-05	histone acetylation	no
CREBBP_KIX__Q92793_587_673	116-SAGKYDVYLINPQGKA-131	P51608	MECP2	Methyl-CpG-binding protein 2	0	0.0038	chromatin	8.55e-05	transcription corepressor activity	1.86e-05	histone methylation	no
CREBBP_KIX__Q92793_587_673	132-FRSKVELIAYFEKVGD-147	P51608	MECP2	Methyl-CpG-binding protein 2	1	0.0038	chromatin	8.55e-05	transcription corepressor activity	1.86e-05	histone methylation	no
CREBBP_KIX__Q92793_587_673	1-MCTTLFLLSTLAMLWR-16	Q00LT1	PRCD	Photoreceptor disk component PRCD	0	0.0595	cytoplasm	0.132	protein binding	0.0714	response to stimulus	no
CREBBP_KIX__Q92793_587_673	2841-CGNILPSDIMDFVLKN-2856	Q03164	KMT2A	Histone-lysine N-methyltransferase 2A	2	0.0013	transferase complex	0.0017	zinc ion binding	1.86e-05	histone methylation	yes
CREBBP_KIX__Q92793_587_673	2845-LPSDIMDFVLKNTPSM-2860	Q03164	KMT2A	Histone-lysine N-methyltransferase 2A	3	0.0013	transferase complex	0.0017	zinc ion binding	1.86e-05	histone methylation	yes
CREBBP_KIX__Q92793_587_673	665-ADIHDFEIILHRVEWA-680	Q04671	OCA2	P protein	0	0.0595	cytoplasm	0.6121	molecular_function	0.0025	aromatic compound biosynthetic process	no
CREBBP_KIX__Q92793_587_673	2207-MQPLAHGASTVLPSVS-2222	Q04721	NOTCH2	Neurogenic locus notch homolog protein 2	0	0.0336	nucleoplasm	0.000186	RNA polymerase II-specific DNA-binding transcription factor binding	2.77e-05	positive regulation of transmembrane receptor protein serine/threonine kinase signaling pathway	no
CREBBP_KIX__Q92793_587_673	604-GNSGGSSGSSPSGGAT-619	Q13233	MAP3K1	Mitogen-activated protein kinase kinase kinase 1	0	0.8197	cellular anatomical entity	0.0017	zinc ion binding	0.000232	cellular response to abiotic stimulus	no
CREBBP_KIX__Q92793_587_673	1110-SDSEYSKVRLNRSSSS-1125	Q15858	SCN9A	Sodium channel protein type 9 subunit alpha	0	0.0707	protein-containing complex	0.0443	metal ion binding	0.0252	response to stress	no
CREBBP_KIX__Q92793_587_673	327-DLCCWKGFEFVYNYLY-342	Q16518	RPE65	Retinoid isomerohydrolase	0	0.0659	nucleus	0.0443	metal ion binding	0.000179	rhythmic process	no
CREBBP_KIX__Q92793_587_673	780-GVSERLQRLTFPAVSV-795	Q3T906	GNPTAB	N-acetylglucosamine-1-phosphotransferase subunits alpha/beta	0	0.1671	intracellular membrane-bounded organelle	0.0121	transferase activity	0.0329	protein metabolic process	no
CREBBP_KIX__Q92793_587_673	76-TEASELLRYLQEAFHV-91	Q70J99	UNC13D	Protein unc-13 homolog D	2	0.1671	intracellular membrane-bounded organelle	0.0443	metal ion binding	0.0025	regulation of immune response	no
CREBBP_KIX__Q92793_587_673	301-GDVDGAQRLGRVAKLL-316	Q7Z6L0	PRRT2	Proline-rich transmembrane protein 2	0	0.2416	intracellular organelle	0.132	protein binding	0.0286	regulation of cell communication	no
CREBBP_KIX__Q92793_587_673	396-CTVPEGLLFPAEYYVR-411	Q86YC2	PALB2	Partner and localizer of BRCA2	0	0.0336	nucleoplasm	0.0149	DNA binding	0.0049	anatomical structure morphogenesis	no
CREBBP_KIX__Q92793_587_673	7697-SQSLPDHHEELHAEQM-7712	Q8NF91	SYNE1	Nesprin-1	0	0.0336	nucleoplasm	0.0384	nucleic acid binding	0.0331	regulation of biological quality	no
CREBBP_KIX__Q92793_587_673	670-NYDEFICTFISMLAQE-685	Q92560	BAP1	Ubiquitin carboxyl-terminal hydrolase BAP1	0	0.0336	nucleoplasm	0.000853	chromatin binding	0.000279	histone modification	no
CREBBP_KIX__Q92793_587_673	3801-PLELDFLLRFTVEHTH-3816	Q96DT5	DNAH11	Dynein heavy chain 11, axonemal	0	0.0044	catalytic complex	0.0763	catalytic activity	0.279	regulation of cellular process	no
CREBBP_KIX__Q92793_587_673	237-LVRHSSLLCLLWRLFS-252	Q96NR8	RDH12	Retinol dehydrogenase 12	0	0.8197	cellular anatomical entity	0.0763	catalytic activity	0.0331	regulation of biological quality	no
CREBBP_KIX__Q92793_587_673	1468-DQRRALVMQLFQDHGF-1483	Q96RK0	CIC	Protein capicua homolog	2	0.0029	nuclear chromatin	0.0093	transcription regulator activity	0.0019	negative regulation of transcription by RNA polymerase II	no
CREBBP_KIX__Q92793_587_673	3551-QENIDEIILQLQKLTG-3566	Q99996	AKAP9	A-kinase anchor protein 9	1	0.0707	protein-containing complex	0.0149	DNA binding	0.0178	regulation of multicellular organismal process	no
CREBBP_KIX__Q92793_587_673	552-DFFLQSLYSLTGLDAG-567	Q9H2B4	SLC26A1	Sulfate anion transporter 1	0	0.8197	cellular anatomical entity	0.6121	molecular_function	0.0021	nucleobase-containing compound biosynthetic process	no
CREBBP_KIX__Q92793_587_673	1326-QLQHQGIEYDVITLAD-1341	Q9H4Z2	ZNF335	Zinc finger protein 335	0	0.0013	transferase complex	0.0149	DNA binding	1.86e-05	histone methylation	no
CREBBP_KIX__Q92793_587_673	2345-TELRAVMDWVWTDTTL-2360	Q9H5I5	PIEZO2	Piezo-type mechanosensitive ion channel component 2	0	0.8197	cellular anatomical entity	0.6121	molecular_function	0.000232	cellular response to abiotic stimulus	no
CREBBP_KIX__Q92793_587_673	152-WEQAISNDPELLEALY-167	Q9NPC6	MYOZ2	Myozenin-2	0	0.2416	intracellular organelle	0.132	protein binding	0.0019	negative regulation of transcription by RNA polymerase II	no
CREBBP_KIX__Q92793_587_673	565-QEKKKSTIWQFFSRLF-580	Q9UPT6	MAPK8IP3	C-Jun-amino-terminal kinase-interacting protein 3	0	0.0595	cytoplasm	0.132	protein binding	0.0012	regulation of cellular response to stress	no
CREBBP_NCBD__Q92793_2061_2109	2093-IARKTDRPALHLRIPP-2108	O14686	KMT2D	Histone-lysine N-methyltransferase 2D	0	0.0013	transferase complex	0.000159	transcription coactivator activity	2.06e-06	beta-catenin-TCF complex assembly	no
CREBBP_NCBD__Q92793_2061_2109	574-TGAESISLLELCRNTN-589	O60216	RAD21	Double-strand-break repair protein rad21 homolog	0	0.0029	nuclear chromatin	0.000853	chromatin binding	0.0067	cellular response to stress	no
CREBBP_NCBD__Q92793_2061_2109	4-YDEVTAFLGEWGPFQR-19	O76082	SLC22A5	Solute carrier family 22 member 5	0	0.0595	cytoplasm	0.0852	heterocyclic compound binding	0.005	positive regulation of multicellular organismal process	no
CREBBP_NCBD__Q92793_2061_2109	44-PPGEDIWKKFELLPTP-59	P04198	MYCN	N-myc proto-oncogene protein	0	0.0029	nuclear chromatin	0.0093	transcription regulator activity	0.0032	positive regulation of transcription by RNA polymerase II	no
CREBBP_NCBD__Q92793_2061_2109	1868-VDKLQLKVKAYKRQAE-1883	P12883	MYH7	Myosin-7	0	0.0707	protein-containing complex	0.0763	catalytic activity	0.0049	anatomical structure morphogenesis	no
CREBBP_NCBD__Q92793_2061_2109	1870-VDKLQLKVKAYKRQAE-1885	P13533	MYH6	Myosin-6	0	0.0707	protein-containing complex	0.0763	catalytic activity	0.0044	regulation of multicellular organismal development	no
CREBBP_NCBD__Q92793_2061_2109	281-DMTKQKEFFDVWPVLM-296	P16499	PDE6A	Rod cGMP-specific 3',5'-cyclic phosphodiesterase subunit alpha	0	0.8197	cellular anatomical entity	0.0443	metal ion binding	3.05e-05	cellular response to light stimulus	no
CREBBP_NCBD__Q92793_2061_2109	279-SGLNMGELIARMVRNM-294	P20807	CAPN3	Calpain-3	3	0.0595	cytoplasm	0.0343	molecular function regulator	6.48e-06	protein destabilization	no
CREBBP_NCBD__Q92793_2061_2109	472-TVFETLDIGWQLLRIF-487	P21281	ATP6V1B2	V-type proton ATPase subunit B, brain isoform	0	0.0707	protein-containing complex	0.0763	catalytic activity	0.0057	homeostatic process	no
CREBBP_NCBD__Q92793_2061_2109	2030-DLLDFHQDLLAHCGIQ-2045	P21817	RYR1	Ryanodine receptor 1	1	0.0595	cytoplasm	0.0443	metal ion binding	0.00018	response to hypoxia	no
CREBBP_NCBD__Q92793_2061_2109	24-HWQQQSYLDSGIHSGA-39	P35222	CTNNB1	Catenin beta-1	0	0.000434	transcription regulator complex	5.73e-06	RNA polymerase II activating transcription factor binding	2.06e-06	beta-catenin-TCF complex assembly	no
CREBBP_NCBD__Q92793_2061_2109	154-KSTMQELNSRLASYLD-169	P35527	KRT9	Keratin, type I cytoskeletal 9	0	0.0659	nucleus	0.6121	molecular_function	0.0653	developmental process	no
CREBBP_NCBD__Q92793_2061_2109	108-DLNELQALIEAHFENR-123	P45379	TNNT2	Troponin T, cardiac muscle	0	0.0707	protein-containing complex	0.132	protein binding	0.0049	anatomical structure morphogenesis	no
CREBBP_NCBD__Q92793_2061_2109	399-LADIKKAHLALEEDLN-414	P46100	ATRX	Transcriptional regulator ATRX	0	0.0015	nuclear body	0.000853	chromatin binding	0.000135	macromolecule methylation	no
CREBBP_NCBD__Q92793_2061_2109	311-DGREVNFYKIIDYILH-326	P51160	PDE6C	Cone cGMP-specific 3',5'-cyclic phosphodiesterase subunit alpha'	0	0.8197	cellular anatomical entity	0.0443	metal ion binding	0.000239	response to light stimulus	no
CREBBP_NCBD__Q92793_2061_2109	1079-MTIMEDYFAFRNFLYL-1094	P51531	SMARCA2	Probable global transcription activator SNF2L2	0	0.0029	nuclear chromatin	0.000159	transcription coactivator activity	0.0011	chromatin organization	no
CREBBP_NCBD__Q92793_2061_2109	636-AQQSEGEQNYRKFRAK-651	P54278	PMS2	Mismatch repair endonuclease PMS2	0	0.0336	nucleoplasm	0.0149	DNA binding	0.0067	cellular response to stress	no
CREBBP_NCBD__Q92793_2061_2109	132-AHSLERVCHCLGKWLG-147	P60201	PLP1	Myelin proteolipid protein	0	0.0707	protein-containing complex	0.132	protein binding	0.0121	cellular biosynthetic process	no
CREBBP_NCBD__Q92793_2061_2109	1354-HVQALLVKRFQHTIRS-1369	P78363	ABCA4	Retinal-specific phospholipid-transporting ATPase ABCA4	0	0.1671	intracellular membrane-bounded organelle	0.0763	catalytic activity	0.000239	response to light stimulus	no
CREBBP_NCBD__Q92793_2061_2109	2209-QVSSSSLARIFQLLLS-2224	P78363	ABCA4	Retinal-specific phospholipid-transporting ATPase ABCA4	0	0.1671	intracellular membrane-bounded organelle	0.0763	catalytic activity	0.000239	response to light stimulus	no
CREBBP_NCBD__Q92793_2061_2109	749-REEKLTDWQKLACLLC-764	P98175	RBM10	RNA-binding protein 10	2	0.0015	nuclear body	0.0384	nucleic acid binding	0.0019	negative regulation of transcription by RNA polymerase II	no
CREBBP_NCBD__Q92793_2061_2109	148-YALRYHSIVTLPRARR-163	Q01726	MC1R	Melanocyte-stimulating hormone receptor	0	0.0595	cytoplasm	0.132	protein binding	1.86e-05	cellular response to UV	no
CREBBP_NCBD__Q92793_2061_2109	339-YWECVYLLMVTMSTVG-354	Q12791	KCNMA1	Calcium-activated potassium channel subunit alpha-1	0	0.0707	protein-containing complex	0.0443	metal ion binding	0.00018	response to hypoxia	no
CREBBP_NCBD__Q92793_2061_2109	403-SMGFSDEGGWLTRLLQ-418	Q13501	SQSTM1	Sequestosome-1	0	0.0015	nuclear body	0.0017	zinc ion binding	0.0019	negative regulation of transcription by RNA polymerase II	no
CREBBP_NCBD__Q92793_2061_2109	414-ATTHYHTYLPPPYPGS-429	Q13950	RUNX2	Runt-related transcription factor 2	0	0.0029	nuclear chromatin	0.0093	transcription regulator activity	6.46e-05	transcription initiation from RNA polymerase II promoter	no
CREBBP_NCBD__Q92793_2061_2109	296-FSMAMGTLISELVQAM-311	Q14999	CUL7	Cullin-7	0	0.0013	transferase complex	0.132	protein binding	0.0013	viral process	no
CREBBP_NCBD__Q92793_2061_2109	327-DLCCWKGFEFVYNYLY-342	Q16518	RPE65	Retinoid isomerohydrolase	1	0.0659	nucleus	0.0443	metal ion binding	0.000179	rhythmic process	no
CREBBP_NCBD__Q92793_2061_2109	255-DDADALGSMLISWYMS-270	Q16637	SMN1	Survival motor neuron protein	2	0.0015	nuclear body	0.0384	nucleic acid binding	0.000688	RNA biosynthetic process	no
CREBBP_NCBD__Q92793_2061_2109	76-TEASELLRYLQEAFHV-91	Q70J99	UNC13D	Protein unc-13 homolog D	2	0.1671	intracellular membrane-bounded organelle	0.0443	metal ion binding	0.0025	regulation of immune response	no
CREBBP_NCBD__Q92793_2061_2109	88-LDEETGEKTSITLDVG-103	Q86YC2	PALB2	Partner and localizer of BRCA2	0	0.0336	nucleoplasm	0.0149	DNA binding	0.0049	anatomical structure morphogenesis	no
CREBBP_NCBD__Q92793_2061_2109	21-LNSNVLLWLTALAIKF-36	Q8N0W4	NLGN4X	Neuroligin-4, X-linked	0	0.8197	cellular anatomical entity	0.0981	ion binding	0.013	cellular component assembly	no
CREBBP_NCBD__Q92793_2061_2109	670-NYDEFICTFISMLAQE-685	Q92560	BAP1	Ubiquitin carboxyl-terminal hydrolase BAP1	0	0.0336	nucleoplasm	0.000853	chromatin binding	0.000279	histone modification	no
CREBBP_NCBD__Q92793_2061_2109	97-LESSQVKYLRRELIEL-112	Q92734	TFG	Protein TFG	0	0.0595	cytoplasm	0.132	protein binding	0.004	protein-containing complex assembly	no
CREBBP_NCBD__Q92793_2061_2109	4834-PAGDEYEIYRIIFDIT-4849	Q92736	RYR2	Ryanodine receptor 2	0	0.0707	protein-containing complex	0.0443	metal ion binding	0.00018	response to hypoxia	no
CREBBP_NCBD__Q92793_2061_2109	542-PPNLISESALPTSLGA-557	Q92793	CREBBP	CREB-binding protein	0	1.69e-05	histone acetyltransferase complex	5.08e-08	MRF binding	1.52e-08	N-terminal peptidyl-lysine acetylation	no
CREBBP_NCBD__Q92793_2061_2109	200-EPSNSPLYISILFAIS-215	Q92959	SLCO2A1	Solute carrier organic anion transporter family member 2A1	0	0.8197	cellular anatomical entity	0.6121	molecular_function	0.7029	biological_process	no
CREBBP_NCBD__Q92793_2061_2109	1468-DQRRALVMQLFQDHGF-1483	Q96RK0	CIC	Protein capicua homolog	0	0.0029	nuclear chromatin	0.0093	transcription regulator activity	0.0019	negative regulation of transcription by RNA polymerase II	no
CREBBP_NCBD__Q92793_2061_2109	3547-FIWVQENIDEIILQLQ-3562	Q99996	AKAP9	A-kinase anchor protein 9	0	0.0707	protein-containing complex	0.0149	DNA binding	0.0178	regulation of multicellular organismal process	no
CREBBP_NCBD__Q92793_2061_2109	8-PPPPPRGQVTLYEHNN-23	Q9NRG9	AAAS	Aladin	0	0.0336	nucleoplasm	1		1.49e-05	regulation of cellular response to heat	no
CREBBP_NCBD__Q92793_2061_2109	110-QTYVLRLEAIMNGILL-125	Q9P0N5	TMEM216	Transmembrane protein 216	0	0.0707	protein-containing complex	1		0.013	cellular component assembly	no
CREBBP_NCBD__Q92793_2061_2109	220-ADRLKFFETLRLLLKL-235	Q9Y6R4	MAP3K4	Mitogen-activated protein kinase kinase kinase 4	0	0.0595	cytoplasm	0.0121	transferase activity	5.3e-05	response to UV	no
CSK21_Pkinase__P68400_1_335	42-STISPYYRQSLFRTVL-57	A0A140G945	CRYAA2	Alpha-crystallin A2 chain	1	0.0336	nucleoplasm	0.0981	ion binding	1		no
CSK21_Pkinase__P68400_1_335	1351-KVPRLKEEHGIELSSP-1366	O14647	CHD2	Chromodomain-helicase-DNA-binding protein 2	2	0.0336	nucleoplasm	0.0055	ATP binding	0.0756	regulation of nitrogen compound metabolic process	no
CSK21_Pkinase__P68400_1_335	2093-IARKTDRPALHLRIPP-2108	O14686	KMT2D	Histone-lysine N-methyltransferase 2D	0	0.0044	catalytic complex	0.0114	catalytic activity, acting on a protein	0.0015	peptidyl-amino acid modification	no
CSK21_Pkinase__P68400_1_335	719-TLDQQLGRVLGEVAPS-734	O15118	NPC1	NPC intracellular cholesterol transporter 1	2	0.1637	membrane	0.016	small molecule binding	0.000157	autophagy	no
CSK21_Pkinase__P68400_1_335	605-MVAVKMLKEEASADMQ-620	O15146	MUSK	Muscle, skeletal receptor tyrosine-protein kinase	0	0.0707	protein-containing complex	0.000801	protein kinase activity	0.0011	regulation of growth	no
CSK21_Pkinase__P68400_1_335	243-MVTRLLQQQNLPQTGE-258	O15357	INPPL1	Phosphatidylinositol 3,4,5-trisphosphate 5-phosphatase 2	0	0.0546	plasma membrane	0.0763	catalytic activity	0.000113	glycerophospholipid biosynthetic process	no
CSK21_Pkinase__P68400_1_335	304-ADALWWGLITLATIGY-319	O43525	KCNQ3	Potassium voltage-gated channel subfamily KQT member 3	0	0.0546	plasma membrane	0.132	protein binding	0.279	regulation of cellular process	no
CSK21_Pkinase__P68400_1_335	265-ADALWWGLITLTTIGY-280	O43526	KCNQ2	Potassium voltage-gated channel subfamily KQT member 2	0	0.0546	plasma membrane	0.132	protein binding	0.279	regulation of cellular process	no
CSK21_Pkinase__P68400_1_335	192-LEAVESRGGVPGGCVL-207	O43541	SMAD6	Mothers against decapentaplegic homolog 6	0	0.000434	transcription regulator complex	0.0109	identical protein binding	0.0019	negative regulation of apoptotic process	no
CSK21_Pkinase__P68400_1_335	397-WTVERNGQRGFVPGSY-412	O43586	PSTPIP1	Proline-serine-threonine phosphatase-interacting protein 1	1	0.0546	plasma membrane	0.0109	identical protein binding	0.0493	signal transduction	no
CSK21_Pkinase__P68400_1_335	32-HLRSWLLSRQGPAETG-47	O43819	SCO2	Protein SCO2 homolog, mitochondrial	0	0.1671	intracellular membrane-bounded organelle	0.0763	catalytic activity	0.1287	cellular metabolic process	no
CSK21_Pkinase__P68400_1_335	964-LLTQLDGVEGLQGVYV-979	O43933	PEX1	Peroxisome biogenesis factor 1	2	0.066	cytosol	0.0055	ATP binding	0.5192	cellular process	no
CSK21_Pkinase__P68400_1_335	928-PHIIRLLSQEEGVFAQ-943	O60336	MAPKBP1	Mitogen-activated protein kinase-binding protein 1	0	0.0336	nucleoplasm	1		0.004	negative regulation of signal transduction	no
CSK21_Pkinase__P68400_1_335	339-ELQSERSAVAWVWFQN-354	O60393	NOBOX	Homeobox protein NOBOX	1	0.8197	cellular anatomical entity	0.0852	heterocyclic compound binding	0.0227	positive regulation of nitrogen compound metabolic process	no
CSK21_Pkinase__P68400_1_335	64-YYWNADTDLVSWLSPH-79	O60828	PQBP1	Polyglutamine-binding protein 1	3	0.0336	nucleoplasm	0.0852	heterocyclic compound binding	0.0127	positive regulation of response to stimulus	no
CSK21_Pkinase__P68400_1_335	72-LVSWLSPHDPNSVVTK-87	O60828	PQBP1	Polyglutamine-binding protein 1	2	0.0336	nucleoplasm	0.0852	heterocyclic compound binding	0.0127	positive regulation of response to stimulus	no
CSK21_Pkinase__P68400_1_335	483-SVRERESHSRKSASSC-498	O75140	DEPDC5	GATOR complex protein DEPDC5	0	0.066	cytosol	0.408	binding	0.0019	regulation of cellular catabolic process	no
CSK21_Pkinase__P68400_1_335	1063-GGKSSAQSAESSSVAM-1078	O75140	DEPDC5	GATOR complex protein DEPDC5	0	0.066	cytosol	0.408	binding	0.0019	regulation of cellular catabolic process	no
CSK21_Pkinase__P68400_1_335	1531-YIIRGMAPPTTPCSTD-1546	O75197	LRP5	Low-density lipoprotein receptor-related protein 5	0	0.0546	plasma membrane	0.132	protein binding	0.000288	Wnt signaling pathway	no
CSK21_Pkinase__P68400_1_335	223-GRGRCIKQGENWYSPT-238	O75398	DEAF1	Deformed epidermal autoregulatory factor 1 homolog	0	0.000434	transcription regulator complex	0.0852	heterocyclic compound binding	0.0066	regulation of cell population proliferation	no
CSK21_Pkinase__P68400_1_335	93-TIPQLTYDGHPASSPL-108	O75925	PIAS1	E3 SUMO-protein ligase PIAS1	0	0.0336	nucleoplasm	0.0114	catalytic activity, acting on a protein	6.63e-05	regulation of ubiquitin-dependent protein catabolic process	no
CSK21_Pkinase__P68400_1_335	159-TVNQLAHALHQDKQLH-174	O95140	MFN2	Mitofusin-2	1	0.066	cytosol	0.0083	purine ribonucleoside triphosphate binding	3.33e-05	macroautophagy	no
CSK21_Pkinase__P68400_1_335	648-PLSLNSPDPYEKIPHV-663	O95180	CACNA1H	Voltage-dependent T-type calcium channel subunit alpha-1H	0	0.0546	plasma membrane	0.0981	ion binding	0.000856	lipid biosynthetic process	no
CSK21_Pkinase__P68400_1_335	676-LSGLSVPCPLPSPPAG-691	O95180	CACNA1H	Voltage-dependent T-type calcium channel subunit alpha-1H	0	0.0546	plasma membrane	0.0981	ion binding	0.000856	lipid biosynthetic process	no
CSK21_Pkinase__P68400_1_335	1223-WTDLENSIVSVERMQD-1238	O95255	ABCC6	Multidrug resistance-associated protein 6	0	0.0336	nucleoplasm	0.0055	ATP binding	0.5192	cellular process	no
CSK21_Pkinase__P68400_1_335	79-MFQLPTLNFSPEQVAS-94	O95343	SIX3	Homeobox protein SIX3	0	0.000434	transcription regulator complex	0.0852	heterocyclic compound binding	0.000179	rhythmic process	no
CSK21_Pkinase__P68400_1_335	1972-GGAKAQVTGDVEASHD-1987	O95613	PCNT	Pericentrin	0	0.066	cytosol	0.132	protein binding	0.0015	regulation of cell cycle process	no
CSK21_Pkinase__P68400_1_335	2870-WLQAELEQSHPRLKEQ-2885	O95613	PCNT	Pericentrin	1	0.066	cytosol	0.132	protein binding	0.0015	regulation of cell cycle process	no
CSK21_Pkinase__P68400_1_335	211-AYVFTLLVSLYLHDNT-226	P00846	MT-ATP6	ATP synthase subunit a	0	0.0707	protein-containing complex	0.6121	molecular_function	0.000659	organophosphate biosynthetic process	no
CSK21_Pkinase__P68400_1_335	374-LVSMNVQGDYEPTDAT-389	P00966	ASS1	Argininosuccinate synthase	0	0.066	cytosol	0.0055	ATP binding	0.000179	rhythmic process	no
CSK21_Pkinase__P68400_1_335	238-LVLHEETPPTTSSDSE-253	P01106	MYC	Myc proto-oncogene protein	0	0.0336	nucleoplasm	0.0852	heterocyclic compound binding	0.000107	regulation of cysteine-type endopeptidase activity involved in apoptotic process	no
CSK21_Pkinase__P68400_1_335	1-MGPWGWKLRWTVALLL-16	P01130	LDLR	Low-density lipoprotein receptor	2	0.0546	plasma membrane	0.0109	identical protein binding	0.000126	positive regulation of protein catabolic process	no
CSK21_Pkinase__P68400_1_335	4-WGWKLRWTVALLLAAA-19	P01130	LDLR	Low-density lipoprotein receptor	1	0.0546	plasma membrane	0.0109	identical protein binding	0.000126	positive regulation of protein catabolic process	no
CSK21_Pkinase__P68400_1_335	41-RFFESFGDLSSPDAVM-56	P02042	HBD	Hemoglobin subunit delta	0	0.066	cytosol	0.016	small molecule binding	0.007	cellular catabolic process	no
CSK21_Pkinase__P68400_1_335	42-STISPYYRQSLFRTVL-57	P02489	CRYAA	Alpha-crystallin A chain	1	0.0336	nucleoplasm	0.0109	identical protein binding	0.0019	negative regulation of apoptotic process	no
CSK21_Pkinase__P68400_1_335	51-PPSFLRAPSWFDTGLS-66	P02511	CRYAB	Alpha-crystallin B chain	1	0.0336	nucleoplasm	0.0109	identical protein binding	1.3e-05	negative regulation of cysteine-type endopeptidase activity involved in apoptotic process	no
CSK21_Pkinase__P68400_1_335	55-LRAPSWFDTGLSEMRL-70	P02511	CRYAB	Alpha-crystallin B chain	1	0.0336	nucleoplasm	0.0109	identical protein binding	1.3e-05	negative regulation of cysteine-type endopeptidase activity involved in apoptotic process	no
CSK21_Pkinase__P68400_1_335	413-ATYRRLLEGEDAHLSS-428	P02533	KRT14	Keratin, type I cytoskeletal 14	1	0.066	cytosol	0.408	binding	0.0015	programmed cell death	no
CSK21_Pkinase__P68400_1_335	44-VYIDRVRSLETENAGL-59	P02545	LMNA	Prelamin-A/C	1	0.0336	nucleoplasm	0.0109	identical protein binding	0.0065	negative regulation of response to stimulus	no
CSK21_Pkinase__P68400_1_335	56-NAGLRLRITESEEVVS-71	P02545	LMNA	Prelamin-A/C	1	0.0336	nucleoplasm	0.0109	identical protein binding	0.0065	negative regulation of response to stimulus	no
CSK21_Pkinase__P68400_1_335	240-RLADALQELRAQHEDQ-255	P02545	LMNA	Prelamin-A/C	1	0.0336	nucleoplasm	0.0109	identical protein binding	0.0065	negative regulation of response to stimulus	no
CSK21_Pkinase__P68400_1_335	244-ALQELRAQHEDQVEQY-259	P02545	LMNA	Prelamin-A/C	1	0.0336	nucleoplasm	0.0109	identical protein binding	0.0065	negative regulation of response to stimulus	no
CSK21_Pkinase__P68400_1_335	254-RQRSTSTPNVHMVSTT-269	P04049	RAF1	RAF proto-oncogene serine/threonine-protein kinase	1	0.0546	plasma membrane	0.000154	protein serine kinase activity	1.3e-05	negative regulation of cysteine-type endopeptidase activity involved in apoptotic process	no
CSK21_Pkinase__P68400_1_335	396-DLRSSFLTLRDHVPEL-411	P04198	MYCN	N-myc proto-oncogene protein	1	0.0336	nucleoplasm	0.0852	heterocyclic compound binding	0.0175	negative regulation of macromolecule metabolic process	no
CSK21_Pkinase__P68400_1_335	207-VLQTKWELLQQVDTST-222	P04264	KRT1	Keratin, type II cytoskeletal 1	0	0.0546	plasma membrane	0.132	protein binding	0.0015	programmed cell death	no
CSK21_Pkinase__P68400_1_335	335-VILSMDNNRSLDLDSI-350	P04264	KRT1	Keratin, type II cytoskeletal 1	2	0.0546	plasma membrane	0.132	protein binding	0.0015	programmed cell death	no
CSK21_Pkinase__P68400_1_335	216-VVVPYEPPEVGSDCTT-231	P04637	TP53	Cellular tumor antigen p53	0	0.000434	transcription regulator complex	2.67e-05	protein N-terminus binding	8.18e-05	regulation of signal transduction by p53 class mediator	no
CSK21_Pkinase__P68400_1_335	40-EEWSQWLGGSSWPGYV-55	P04792	HSPB1	Heat shock protein beta-1	2	0.0044	catalytic complex	0.0109	identical protein binding	7.54e-06	chaperone-mediated protein folding	no
CSK21_Pkinase__P68400_1_335	491-FAVHHDEEKDVITGLK-506	P04839	CYBB	Cytochrome b-245 heavy chain	0	0.0044	catalytic complex	0.0114	nucleotide binding	0.0121	cellular biosynthetic process	no
CSK21_Pkinase__P68400_1_335	528-GRADWLSHYWMPKWIN-543	P08243	ASNS	Asparagine synthetase [glutamine-hydrolyzing]	1	0.066	cytosol	0.0055	ATP binding	0.0019	negative regulation of apoptotic process	no
CSK21_Pkinase__P68400_1_335	69-AHCVANVNVRAVRVVL-84	P08246	ELANE	Neutrophil elastase	0	1.41e-05	transcription repressor complex	0.0114	catalytic activity, acting on a protein	0.0021	organonitrogen compound biosynthetic process	no
CSK21_Pkinase__P68400_1_335	415-ATYRRLLEGEDAHLSS-430	P08779	KRT16	Keratin, type I cytoskeletal 16	1	0.066	cytosol	0.6121	molecular_function	0.0015	programmed cell death	no
CSK21_Pkinase__P68400_1_335	168-KLVIIESDLERAEERA-183	P09493	TPM1	Tropomyosin alpha-1 chain	1	0.066	cytosol	0.0109	identical protein binding	0.0022	regulation of hydrolase activity	no
CSK21_Pkinase__P68400_1_335	256-HLSPGEQLRGDCMYAP-271	P10275	AR	Androgen receptor	0	0.0336	nucleoplasm	0.0852	heterocyclic compound binding	0.000126	negative regulation of apoptotic signaling pathway	no
CSK21_Pkinase__P68400_1_335	679-EAIEPGVVCAGHDNNQ-694	P10275	AR	Androgen receptor	0	0.0336	nucleoplasm	0.0852	heterocyclic compound binding	0.000126	negative regulation of apoptotic signaling pathway	no
CSK21_Pkinase__P68400_1_335	1189-MVAALRKKHADSVAEL-1204	P11055	MYH3	Myosin-3	0	0.066	cytosol	0.0055	ATP binding	0.1517	metabolic process	no
CSK21_Pkinase__P68400_1_335	3410-VTLINFWPVDSAPASS-3425	P11532	DMD	Dystrophin	0	0.0546	plasma membrane	0.0981	ion binding	0.002	negative regulation of cellular protein metabolic process	no
CSK21_Pkinase__P68400_1_335	772-LLEEMRDERLSRIITR-787	P12883	MYH7	Myosin-7	1	0.0707	protein-containing complex	0.0055	ATP binding	0.0425	regulation of response to stimulus	no
CSK21_Pkinase__P68400_1_335	1628-QLSHANRMAAEAQKQV-1643	P12883	MYH7	Myosin-7	0	0.0707	protein-containing complex	0.0055	ATP binding	0.0425	regulation of response to stimulus	no
CSK21_Pkinase__P68400_1_335	774-LLEEMRDERLSRIITR-789	P13533	MYH6	Myosin-6	1	0.066	cytosol	0.0055	ATP binding	0.0011	regulation of growth	no
CSK21_Pkinase__P68400_1_335	1630-QLSHANRMAAEAQKQV-1645	P13533	MYH6	Myosin-6	0	0.066	cytosol	0.0055	ATP binding	0.0011	regulation of growth	no
CSK21_Pkinase__P68400_1_335	426-DSLFFSNFSLLGTPVL-441	P13569	CFTR	Cystic fibrosis transmembrane conductance regulator	0	0.0546	plasma membrane	0.0055	ATP binding	0.000856	lipid biosynthetic process	no
CSK21_Pkinase__P68400_1_335	395-KTRLEQEIATYRSLLE-410	P13646	KRT13	Keratin, type I cytoskeletal 13	0	0.066	cytosol	0.6121	molecular_function	0.0015	programmed cell death	no
CSK21_Pkinase__P68400_1_335	207-EVRELQEQLARQQVHV-222	P14136	GFAP	Glial fibrillary acidic protein	0	0.066	cytosol	0.0109	identical protein binding	0.000377	regulation of protein catabolic process	no
CSK21_Pkinase__P68400_1_335	185-MDALLGGSEIWRDIDF-200	P14679	TYR	Tyrosinase	0	0.066	cytosol	0.0109	identical protein binding	0.0121	cellular biosynthetic process	no
CSK21_Pkinase__P68400_1_335	481-AVKMLNVTAPTPQQLQ-496	P15056	BRAF	Serine/threonine-protein kinase B-raf	0	0.0546	plasma membrane	0.000154	protein serine kinase activity	0.0017	protein phosphorylation	no
CSK21_Pkinase__P68400_1_335	16-LSDLLDFSAMFSPPVS-31	P15884	TCF4	Transcription factor 4	0	0.000434	transcription regulator complex	0.0109	identical protein binding	0.0227	positive regulation of nitrogen compound metabolic process	no
CSK21_Pkinase__P68400_1_335	396-KTRLEQEIATYRSLLE-411	P19012	KRT15	Keratin, type I cytoskeletal 15	0	0.066	cytosol	0.132	protein binding	0.0015	programmed cell death	no
CSK21_Pkinase__P68400_1_335	339-DSGLITDYRHWQIPLG-354	P20711	DDC	Aromatic-L-amino-acid decarboxylase	0	0.066	cytosol	0.016	small molecule binding	0.000179	rhythmic process	no
CSK21_Pkinase__P68400_1_335	1-MVSKLSQLQTELLAAL-16	P20823	HNF1A	Hepatocyte nuclear factor 1-alpha	1	0.0659	nucleus	0.0109	identical protein binding	0.0227	positive regulation of nitrogen compound metabolic process	no
CSK21_Pkinase__P68400_1_335	12-LLAALLESGLSKEALI-27	P20823	HNF1A	Hepatocyte nuclear factor 1-alpha	1	0.0659	nucleus	0.0109	identical protein binding	0.0227	positive regulation of nitrogen compound metabolic process	no
CSK21_Pkinase__P68400_1_335	434-LVIGLASTQAQSVPVI-449	P20823	HNF1A	Hepatocyte nuclear factor 1-alpha	0	0.0659	nucleus	0.0109	identical protein binding	0.0227	positive regulation of nitrogen compound metabolic process	no
CSK21_Pkinase__P68400_1_335	790-LILNYPKAKMEDGQAA-805	P21359	NF1	Neurofibromin	0	0.066	cytosol	0.0201	anion binding	0.000317	regulation of apoptotic signaling pathway	no
CSK21_Pkinase__P68400_1_335	546-LVSKLDRLEASSGILE-561	P21817	RYR1	Ryanodine receptor 1	2	0.0546	plasma membrane	0.0055	ATP binding	0.0293	regulation of signaling	no
CSK21_Pkinase__P68400_1_335	198-SLSWYGAYLVNAYPLD-213	P23786	CPT2	Carnitine O-palmitoyltransferase 2, mitochondrial	0	0.0336	nucleoplasm	0.0121	transferase activity	0.0022	cellular lipid metabolic process	no
CSK21_Pkinase__P68400_1_335	2702-AKQNVGNGSVPMRTVG-2717	P25054	APC	Adenomatous polyposis coli protein	0	0.0336	nucleoplasm	0.132	protein binding	1.16e-05	regulation of chromosome separation	no
CSK21_Pkinase__P68400_1_335	28-QSYLDSGIHSGATTTA-43	P35222	CTNNB1	Catenin beta-1	0	0.000434	transcription regulator complex	0.132	protein binding	0.000288	Wnt signaling pathway	no
CSK21_Pkinase__P68400_1_335	873-WPTLNMLIKIIGNSVG-888	P35498	SCN1A	Sodium channel protein type 1 subunit alpha	0	0.0336	nucleoplasm	0.6121	molecular_function	0.279	regulation of cellular process	no
CSK21_Pkinase__P68400_1_335	937-FFHSFLIVFRVLCGEW-952	P35498	SCN1A	Sodium channel protein type 1 subunit alpha	0	0.0336	nucleoplasm	0.6121	molecular_function	0.279	regulation of cellular process	no
CSK21_Pkinase__P68400_1_335	1591-KLISLRHYYFTIGWNI-1606	P35498	SCN1A	Sodium channel protein type 1 subunit alpha	0	0.0336	nucleoplasm	0.6121	molecular_function	0.279	regulation of cellular process	no
CSK21_Pkinase__P68400_1_335	1654-KGIRTLLFALMMSLPA-1669	P35498	SCN1A	Sodium channel protein type 1 subunit alpha	0	0.0336	nucleoplasm	0.6121	molecular_function	0.279	regulation of cellular process	no
CSK21_Pkinase__P68400_1_335	1717-LFQITTSAGWDGLLAP-1732	P35498	SCN1A	Sodium channel protein type 1 subunit alpha	0	0.0336	nucleoplasm	0.6121	molecular_function	0.279	regulation of cellular process	no
CSK21_Pkinase__P68400_1_335	1978-STAACPPSYDRVTKPI-1993	P35498	SCN1A	Sodium channel protein type 1 subunit alpha	0	0.0336	nucleoplasm	0.6121	molecular_function	0.279	regulation of cellular process	no
CSK21_Pkinase__P68400_1_335	683-WPTLNMLIKIIGNSVG-698	P35499	SCN4A	Sodium channel protein type 4 subunit alpha	0	0.0546	plasma membrane	0.6121	molecular_function	0.279	regulation of cellular process	no
CSK21_Pkinase__P68400_1_335	1466-KGIRTLLFALMMSLPA-1481	P35499	SCN4A	Sodium channel protein type 4 subunit alpha	0	0.0546	plasma membrane	0.6121	molecular_function	0.279	regulation of cellular process	no
CSK21_Pkinase__P68400_1_335	360-KTRLEQEIATYRRLLE-375	P35900	KRT20	Keratin, type I cytoskeletal 20	0	0.066	cytosol	0.6121	molecular_function	0.001	apoptotic process	no
CSK21_Pkinase__P68400_1_335	209-GKGRYGEVWRGLWHGE-224	P37023	ACVRL1	Serine/threonine-protein kinase receptor R3	0	0.0546	plasma membrane	0.000473	protein serine/threonine kinase activity	0.000426	regulation of cell growth	no
CSK21_Pkinase__P68400_1_335	178-SIVRLLQCDPSSASQF-193	P37235	HPCAL1	Hippocalcin-like protein 1	0	0.1637	membrane	0.0981	ion binding	1		no
CSK21_Pkinase__P68400_1_335	771-LVPGTDYGTQESISLL-786	P38398	BRCA1	Breast cancer type 1 susceptibility protein	0	0.0044	catalytic complex	0.0109	identical protein binding	8.18e-05	regulation of signal transduction by p53 class mediator	no
CSK21_Pkinase__P68400_1_335	1079-KLNAMLRLGVLQPEVY-1094	P38398	BRCA1	Breast cancer type 1 susceptibility protein	0	0.0044	catalytic complex	0.0109	identical protein binding	8.18e-05	regulation of signal transduction by p53 class mediator	no
CSK21_Pkinase__P68400_1_335	1259-NLLSLKNSLNDCSNQV-1274	P38398	BRCA1	Breast cancer type 1 susceptibility protein	0	0.0044	catalytic complex	0.0109	identical protein binding	8.18e-05	regulation of signal transduction by p53 class mediator	no
CSK21_Pkinase__P68400_1_335	1275-ILAKASQEHHLSEETK-1290	P38398	BRCA1	Breast cancer type 1 susceptibility protein	0	0.0044	catalytic complex	0.0109	identical protein binding	8.18e-05	regulation of signal transduction by p53 class mediator	no
CSK21_Pkinase__P68400_1_335	129-LVNQTELFVPSLNVDG-144	P40337	VHL	von Hippel-Lindau disease tumor suppressor	0	0.0044	catalytic complex	0.0114	catalytic activity, acting on a protein	0.000317	regulation of apoptotic signaling pathway	no
CSK21_Pkinase__P68400_1_335	4-VAGVIRRLDETVVNRI-19	P40692	MLH1	DNA mismatch repair protein Mlh1	0	0.0336	nucleoplasm	0.0055	ATP binding	0.007	cellular catabolic process	no
CSK21_Pkinase__P68400_1_335	621-FTWVEKDISGKTQIQS-636	P40763	STAT3	Signal transducer and activator of transcription 3	2	0.000434	transcription regulator complex	0.0109	identical protein binding	0.000166	negative regulation of cellular catabolic process	no
CSK21_Pkinase__P68400_1_335	108-DAWGRLPVDLAEELGH-123	P42771	CDKN2A	Cyclin-dependent kinase inhibitor 2A	0	0.066	cytosol	0.0852	heterocyclic compound binding	0.000426	regulation of cell growth	no
CSK21_Pkinase__P68400_1_335	427-WNSLVLADSHGDIITA-442	P43694	GATA4	Transcription factor GATA-4	2	0.000434	transcription regulator complex	0.0852	heterocyclic compound binding	0.000126	negative regulation of apoptotic signaling pathway	no
CSK21_Pkinase__P68400_1_335	339-ALQGQVSSLSHLNSSG-354	P43699	NKX2-1	Homeobox protein Nkx-2.1	0	0.000434	transcription regulator complex	0.0852	heterocyclic compound binding	0.000179	rhythmic process	no
CSK21_Pkinase__P68400_1_335	310-FVRFECGEGEEAAETE-325	P43897	TSFM	Elongation factor Ts, mitochondrial	0	0.0336	nucleoplasm	0.0852	heterocyclic compound binding	0.0121	cellular biosynthetic process	no
CSK21_Pkinase__P68400_1_335	132-SLKDRIERRRAERAEQ-147	P45379	TNNT2	Troponin T, cardiac muscle	0	0.066	cytosol	0.0109	identical protein binding	0.000245	negative regulation of hydrolase activity	no
CSK21_Pkinase__P68400_1_335	1978-SVSLKLEESKATSSSN-1993	P46100	ATRX	Transcriptional regulator ATRX	0	0.0336	nucleoplasm	0.0055	ATP binding	0.0015	regulation of cell cycle process	no
CSK21_Pkinase__P68400_1_335	275-VSHYFPLTEVGMVETS-290	P48165	GJA8	Gap junction alpha-8 protein	2	0.0707	protein-containing complex	0.0109	identical protein binding	0.5192	cellular process	no
CSK21_Pkinase__P68400_1_335	76-AVSQVLKGYDWTLVPM-91	P48436	SOX9	Transcription factor SOX-9	0	0.000434	transcription regulator complex	0.0852	heterocyclic compound binding	0.000126	positive regulation of protein catabolic process	no
CSK21_Pkinase__P68400_1_335	34-EVAIKLECVKTKHPQL-49	P48730	CSNK1D	Casein kinase I isoform delta	0	0.0336	nucleoplasm	0.000154	protein serine kinase activity	6.63e-05	regulation of ubiquitin-dependent protein catabolic process	no
CSK21_Pkinase__P68400_1_335	34-EVAIKLECVKTKHPQL-49	P49674	CSNK1E	Casein kinase I isoform epsilon	0	0.0336	nucleoplasm	0.000154	protein serine kinase activity	6.63e-05	regulation of ubiquitin-dependent protein catabolic process	no
CSK21_Pkinase__P68400_1_335	1194-WAEILVRRPTGNTSWL-1209	P49815	TSC2	Tuberin	0	0.066	cytosol	4.17e-06	Hsp90 protein binding	0.000166	negative regulation of cellular catabolic process	no
CSK21_Pkinase__P68400_1_335	12-SPRDSAEGNDSYPSGI-27	P50443	SLC26A2	Sulfate transporter	0	0.0546	plasma membrane	0.6121	molecular_function	0.000659	organophosphate biosynthetic process	no
CSK21_Pkinase__P68400_1_335	1079-MTIMEDYFAFRNFLYL-1094	P51531	SMARCA2	Probable global transcription activator SNF2L2	0	1.3e-05	SWI/SNF superfamily-type complex	0.0055	ATP binding	0.000426	regulation of cell growth	no
CSK21_Pkinase__P68400_1_335	1152-QDLQAQDRAHRIGQQN-1167	P51531	SMARCA2	Probable global transcription activator SNF2L2	0	1.3e-05	SWI/SNF superfamily-type complex	0.0055	ATP binding	0.000426	regulation of cell growth	no
CSK21_Pkinase__P68400_1_335	1182-QDLQAQDRAHRIGQQN-1197	P51532	SMARCA4	Transcription activator BRG1	0	1.3e-05	SWI/SNF superfamily-type complex	2.67e-05	protein N-terminus binding	8.65e-05	positive regulation of Wnt signaling pathway	no
CSK21_Pkinase__P68400_1_335	134-LLNSCLSESPVVLQCT-149	P51587	BRCA2	Breast cancer type 2 susceptibility protein	0	0.0336	nucleoplasm	0.0109	identical protein binding	0.0015	peptidyl-amino acid modification	no
CSK21_Pkinase__P68400_1_335	2362-LYEHLTLEKSSSNLAV-2377	P51587	BRCA2	Breast cancer type 2 susceptibility protein	2	0.0336	nucleoplasm	0.0109	identical protein binding	0.0015	peptidyl-amino acid modification	no
CSK21_Pkinase__P68400_1_335	3273-FLSRLPLPPPVSPICT-3288	P51587	BRCA2	Breast cancer type 2 susceptibility protein	0	0.0336	nucleoplasm	0.0109	identical protein binding	0.0015	peptidyl-amino acid modification	no
CSK21_Pkinase__P68400_1_335	615-QLLSLHGGSTPGSGGP-630	P51787	KCNQ1	Potassium voltage-gated channel subfamily KQT member 1	0	0.0546	plasma membrane	0.0201	anion binding	0.0022	negative regulation of molecular function	no
CSK21_Pkinase__P68400_1_335	614-YSERHGWGYLVPGRRD-629	P54098	POLG	DNA polymerase subunit gamma-1	0	0.0044	catalytic complex	0.002	transferase activity, transferring phosphorus-containing groups	0.0121	cellular biosynthetic process	no
CSK21_Pkinase__P68400_1_335	631-LAKLPTGTTLESAGVV-646	P54098	POLG	DNA polymerase subunit gamma-1	0	0.0044	catalytic complex	0.002	transferase activity, transferring phosphorus-containing groups	0.0121	cellular biosynthetic process	no
CSK21_Pkinase__P68400_1_335	239-FVKVPRHYDDPGKGNY-254	P55316	FOXG1	Forkhead box protein G1	0	0.0336	nucleoplasm	0.0852	heterocyclic compound binding	0.0121	negative regulation of nitrogen compound metabolic process	no
CSK21_Pkinase__P68400_1_335	170-LSHSHDLSMDGLFGTI-185	P57078	RIPK4	Receptor-interacting serine/threonine-protein kinase 4	0	0.1637	membrane	0.000154	protein serine kinase activity	0.0162	regulation of molecular function	no
CSK21_Pkinase__P68400_1_335	4-NDDIEVESDEEQPRFQ-19	P61244	MAX	Protein max	0	0.000434	transcription regulator complex	0.0109	identical protein binding	0.001	apoptotic process	no
CSK21_Pkinase__P68400_1_335	94-LLEQQVRALEKARSSA-109	P61244	MAX	Protein max	0	0.000434	transcription regulator complex	0.0109	identical protein binding	0.001	apoptotic process	no
CSK21_Pkinase__P68400_1_335	1781-ASFLFDVPSTAYVALS-1796	P78363	ABCA4	Retinal-specific phospholipid-transporting ATPase ABCA4	0	0.1637	membrane	0.0055	ATP binding	0.0022	cellular lipid metabolic process	no
CSK21_Pkinase__P68400_1_335	1858-YARFGEEHSANPFHWD-1873	P78363	ABCA4	Retinal-specific phospholipid-transporting ATPase ABCA4	0	0.1637	membrane	0.0055	ATP binding	0.0022	cellular lipid metabolic process	no
CSK21_Pkinase__P68400_1_335	410-VLTQMGSPSIRCSSVS-425	P84022	SMAD3	Mothers against decapentaplegic homolog 3	0	0.000434	transcription regulator complex	0.0109	identical protein binding	3.94e-05	negative regulation of protein catabolic process	no
CSK21_Pkinase__P68400_1_335	178-SIVRLLQCDPSSASQF-193	P84074	HPCA	Neuron-specific calcium-binding protein hippocalcin	0	0.066	cytosol	0.0109	identical protein binding	0.000947	negative regulation of catalytic activity	no
CSK21_Pkinase__P68400_1_335	4221-ALLTQFDRLNQATEDV-4236	P98161	PKD1	Polycystin-1	0	0.0546	plasma membrane	0.132	protein binding	7.73e-05	peptidyl-serine phosphorylation	no
CSK21_Pkinase__P68400_1_335	753-LTDWQKLACLLCRRQF-768	P98175	RBM10	RNA-binding protein 10	0	0.0659	nucleus	0.0109	identical protein binding	0.000166	negative regulation of cellular catabolic process	no
CSK21_Pkinase__P68400_1_335	3620-WLERDGKHATDTNLVE-3635	Q01484	ANK2	Ankyrin-2	1	0.0546	plasma membrane	0.132	protein binding	0.0162	regulation of molecular function	no
CSK21_Pkinase__P68400_1_335	13-MHPGHGGVNQLGGVFV-28	Q02962	PAX2	Paired box protein Pax-2	0	0.0659	nucleus	0.0852	heterocyclic compound binding	1.3e-05	negative regulation of cysteine-type endopeptidase activity involved in apoptotic process	no
CSK21_Pkinase__P68400_1_335	222-VVNSILAFREKEWQRL-237	Q03154	ACY1	Aminoacylase-1	0	0.066	cytosol	0.0109	identical protein binding	0.0559	organonitrogen compound metabolic process	no
CSK21_Pkinase__P68400_1_335	287-RYLQTALEGLGGVIDA-302	Q03395	ROM1	Rod outer segment membrane protein 1	2	0.1637	membrane	0.0109	identical protein binding	0.0937	regulation of macromolecule metabolic process	no
CSK21_Pkinase__P68400_1_335	738-LIDNIPFTATMIPVLL-753	Q04671	OCA2	P protein	1	0.1637	membrane	0.6121	molecular_function	0.0121	cellular biosynthetic process	no
CSK21_Pkinase__P68400_1_335	2069-QVLSILHANPQLLAAF-2084	Q09472	EP300	Histone acetyltransferase p300	2	0.000434	transcription regulator complex	0.0121	transferase activity	8.18e-05	regulation of signal transduction by p53 class mediator	no
CSK21_Pkinase__P68400_1_335	24-WAGHWDSTSPASSSDS-39	Q0VG99	MESP2	Mesoderm posterior protein 2	0	0.0659	nucleus	0.0852	heterocyclic compound binding	0.0131	cell surface receptor signaling pathway	no
CSK21_Pkinase__P68400_1_335	363-YFAIQPRPSSEKIAAI-378	Q12837	POU4F2	POU domain, class 4, transcription factor 2	0	0.000434	transcription regulator complex	0.0852	heterocyclic compound binding	6.54e-05	positive regulation of cell growth	no
CSK21_Pkinase__P68400_1_335	611-LVFNNSVPVQNPKGTT-626	Q12879	GRIN2A	Glutamate receptor ionotropic, NMDA 2A	0	0.0546	plasma membrane	0.0981	ion binding	3.94e-05	negative regulation of protein catabolic process	no
CSK21_Pkinase__P68400_1_335	346-GKDLTRALQDITAAKP-361	Q12934	BFSP1	Filensin	0	0.0546	plasma membrane	0.6121	molecular_function	0.5192	cellular process	no
CSK21_Pkinase__P68400_1_335	322-MMAAAQAALQSSWGMM-337	Q13148	TARDBP	TAR DNA-binding protein 43	0	0.0336	nucleoplasm	0.0109	identical protein binding	0.000166	negative regulation of cellular catabolic process	no
CSK21_Pkinase__P68400_1_335	612-LVFNNSVPVQNPKGTT-627	Q13224	GRIN2B	Glutamate receptor ionotropic, NMDA 2B	0	0.0546	plasma membrane	0.016	small molecule binding	0.000133	regulation of cysteine-type endopeptidase activity	no
CSK21_Pkinase__P68400_1_335	1694-VVRLLQLRTAEPEVRA-1709	Q13402	MYO7A	Unconventional myosin-VIIa	0	0.066	cytosol	2.67e-05	protein N-terminus binding	0.5192	cellular process	no
CSK21_Pkinase__P68400_1_335	403-SMGFSDEGGWLTRLLQ-418	Q13501	SQSTM1	Sequestosome-1	0	0.0336	nucleoplasm	0.000473	protein serine/threonine kinase activity	3.33e-05	macroautophagy	no
CSK21_Pkinase__P68400_1_335	20-SLAAIEKRMAEKQARG-35	Q14524	SCN5A	Sodium channel protein type 5 subunit alpha	0	0.0336	nucleoplasm	0.132	protein binding	0.0021	positive regulation of cell population proliferation	no
CSK21_Pkinase__P68400_1_335	618-LLRPVMLEHPPDTTTP-633	Q14524	SCN5A	Sodium channel protein type 5 subunit alpha	1	0.0336	nucleoplasm	0.132	protein binding	0.0021	positive regulation of cell population proliferation	no
CSK21_Pkinase__P68400_1_335	950-PDEDREMNNLQLALAR-965	Q14524	SCN5A	Sodium channel protein type 5 subunit alpha	0	0.0336	nucleoplasm	0.132	protein binding	0.0021	positive regulation of cell population proliferation	no
CSK21_Pkinase__P68400_1_335	1641-KGIRTLLFALMMSLPA-1656	Q14524	SCN5A	Sodium channel protein type 5 subunit alpha	0	0.0336	nucleoplasm	0.132	protein binding	0.0021	positive regulation of cell population proliferation	no
CSK21_Pkinase__P68400_1_335	1704-LFQITTSAGWDGLLSP-1719	Q14524	SCN5A	Sodium channel protein type 5 subunit alpha	0	0.0336	nucleoplasm	0.132	protein binding	0.0021	positive regulation of cell population proliferation	no
CSK21_Pkinase__P68400_1_335	12-YVLTRLAEDPAEPRYR-27	Q14654	KCNJ11	ATP-sensitive inward rectifier potassium channel 11	0	0.0546	plasma membrane	3.81e-05	heat shock protein binding	0.0045	negative regulation of cell communication	no
CSK21_Pkinase__P68400_1_335	546-LLGPDWNCIPQMTTFI-561	Q14CM0	FRMPD4	FERM and PDZ domain-containing protein 4	0	0.0707	protein-containing complex	0.0201	anion binding	0.0138	regulation of cellular component organization	no
CSK21_Pkinase__P68400_1_335	124-SPTLSVSGLGAPEHSV-139	Q15319	POU4F3	POU domain, class 4, transcription factor 3	0	0.0336	nucleoplasm	0.0852	heterocyclic compound binding	0.001	apoptotic process	no
CSK21_Pkinase__P68400_1_335	292-YFAIQPRPSSEKIAAI-307	Q15319	POU4F3	POU domain, class 4, transcription factor 3	0	0.0336	nucleoplasm	0.0852	heterocyclic compound binding	0.001	apoptotic process	no
CSK21_Pkinase__P68400_1_335	992-DCVLNATLKQLRSLGV-1007	Q15468	STIL	SCL-interrupting locus protein	0	0.066	cytosol	0.0109	identical protein binding	0.0015	regulation of cell cycle process	no
CSK21_Pkinase__P68400_1_335	849-WPTLNMLIKIIGNSVG-864	Q15858	SCN9A	Sodium channel protein type 9 subunit alpha	0	0.0546	plasma membrane	0.0981	ion binding	0.279	regulation of cellular process	no
[truncated: 13,353 more rows]
