# Supplementary material for: Proteome-scale characterisation of motif-based interactome rewiring by disease mutations
Source: Mol Syst Biol. 2024 Jul 15;20(9):1025–48. doi: 10.1038/s44320-024-00055-4 (PMC11369174; doi:10.1038/s44320-024-00055-4)
Supplement: Supplementary file 7 — Dataset EV5 [file 44320_2024_55_MOESM7_ESM.xlsx]

## Sheet: Legend
Dataset EV5: PPIs of G3BP1/2 found selections against ProP-PD libraries.
A: PPIs with the HD2 and PM_HD2 library.
B: PPIs with the GenVar_HD2 library.

## Sheet: A_PPIs HD2 and PM_HD2
G3BP1/2	bait_accession	prey_accession	Source	max_confidence	in_GenVar
Both	Q13283,Q9UN86	A6NNN8	HD2	2	Yes
Both	Q13283,Q9UN86	B1AMM8	HD2	2
Both	Q13283,Q9UN86	O15018	HD2,HD2_PM	3
Both	Q13283,Q9UN86	O43181	HD2	2	Yes
Both	Q13283,Q9UN86	O43711	HD2	2
Both	Q13283,Q9UN86	O43763	HD2	2
Both	Q13283,Q9UN86	P0C874	HD2	2
Both	Q13283,Q9UN86	P35638	HD2	4
Both	Q13283,Q9UN86	P49792	HD2,HD2_PM	2
Both	Q13283,Q9UN86	P54296	HD2	3
Both	Q13283,Q9UN86	Q13627	HD2	3
Both	Q13283,Q9UN86	Q14444	HD2	3
Both	Q13283,Q9UN86	Q14694	HD2	2
Both	Q13283,Q9UN86	Q1RN00	HD2	2
Both	Q13283,Q9UN86	Q53HC5	HD2	4
Both	Q13283,Q9UN86	Q5TCS8	HD2	2
Both	Q13283,Q9UN86	Q68DX3	HD2	2
Both	Q13283,Q9UN86	Q6ZRV2	HD2	4
Both	Q13283,Q9UN86	Q6ZUB0	HD2	2
Both	Q13283,Q9UN86	Q702N8	HD2	2
Both	Q13283,Q9UN86	Q7L0R7	HD2	2
Both	Q13283,Q9UN86	Q8NA72	HD2	2
Both	Q13283,Q9UN86	Q92985	HD2	2
Both	Q13283,Q9UN86	Q9H7R0	HD2	2
Both	Q13283,Q9UN86	Q9UNL4	HD2	3
G3BP1	Q13283	A1L390	HD2_PM	2
G3BP1	Q13283	A4UGR9	HD2	2
G3BP1	Q13283	O75197	HD2_PM	2
G3BP1	Q13283	P08670	HD2_PM	2
G3BP1	Q13283	P0C7W0	HD2	2
G3BP1	Q13283	P31314	HD2	2
G3BP1	Q13283	P51608	HD2_PM	2
G3BP1	Q13283	Q00536	HD2_PM	2
G3BP1	Q13283	Q04726	HD2_PM	2
G3BP1	Q13283	Q07687	HD2_PM	2
G3BP1	Q13283	Q13469	HD2_PM	2
G3BP1	Q13283	Q4KMP7	HD2_PM	2
G3BP1	Q13283	Q7Z417	HD2	3
G3BP1	Q13283	Q8IUR5	HD2	2
G3BP1	Q13283	Q8NBW4	HD2_PM	3
G3BP1	Q13283	Q8NCP5	HD2	2
G3BP1	Q13283	Q96PG8	HD2_PM	2
G3BP1	Q13283	Q96S59	HD2_PM	2
G3BP1	Q13283	Q96S82	HD2_PM	2
G3BP1	Q13283	Q9BRK4	HD2_PM	2
G3BP1	Q13283	Q9BRP8	HD2	2
G3BP1	Q13283	Q9BRQ6	HD2_PM	3
G3BP1	Q13283	Q9C0F3	HD2	2
G3BP1	Q13283	Q9H094	HD2	2
G3BP1	Q13283	Q9NTN3	HD2	2
G3BP1	Q13283	Q9NXH8	HD2_PM	2
G3BP2	Q9UN86	O60231	HD2	2
G3BP2	Q9UN86	P32927	HD2	2
G3BP2	Q9UN86	P48634	HD2	3
G3BP2	Q9UN86	Q14157	HD2	3
G3BP2	Q9UN86	Q5JSZ5	HD2	2
G3BP2	Q9UN86	Q5U5Q3	HD2	3
G3BP2	Q9UN86	Q7Z3D6	HD2	2
G3BP2	Q9UN86	Q8N365	HD2	2
G3BP2	Q9UN86	Q96PC5	HD2	2
G3BP2	Q9UN86	Q9H195	HD2	3
G3BP2	Q9UN86	Q9HBG4	HD2	2

## Sheet: B_PPIs GenVar_HD2
G3BP1/2	bait_accession	prey_accession	max_confidence	found_before	n_mutations	modulated	mutations
Both	Q13283,Q9UN86	A6NNN8	4	Yes (HD2)	2	Yes	G3BP1-A6NNN8.D283A(enr=-11|p-val=0.000016),G3BP2-A6NNN8.D283A(enr=-11|p-val=0.000018)
Both	Q13283,Q9UN86	O43181	2	Yes (HD2)	2		G3BP1-O43181.D119H(enr=-4.9|p-val=0.0011),G3BP2-O43181.D119H(enr=-5.6|p-val=0.0011)
G3BP1	Q13283	O75970	2		1		G3BP1-O75970.D801Y(enr=3|p-val=0.012)
Both	Q13283,Q9UN86	P21439	3		2		G3BP1-P21439.Q1100H(enr=5.4|p-val=0.0011),G3BP2-P21439.Q1100H(enr=5.5|p-val=0.0025)
G3BP1	Q13283	P25054	2		1		G3BP1-P25054.R1640Q(enr=3|p-val=0.0091)
Both	Q13283,Q9UN86	P35222	4		3	Yes	G3BP1-P35222.A21T(enr=0|p-val=1),G3BP1-P35222.S33F(enr=9|p-val=0.000019),G3BP2-P35222.S33F(enr=5|p-val=0.0011)
Both	Q13283,Q9UN86	P38398	3		3	Yes	G3BP1-P38398.K1233E(enr=6|p-val=0.00039),G3BP2-P38398.K1233E(enr=7|p-val=0.00014),G3BP2-P38398.S1613C(enr=1|p-val=0.11)
Both	Q13283,Q9UN86	P43246	3		2	Yes	G3BP1-P43246.D283Y(enr=6|p-val=0.0018),G3BP2-P43246.D283Y(enr=6|p-val=0.00063)
Both	Q13283,Q9UN86	P52952	3		11		G3BP1-P52952.D299G(enr=-3|p-val=0.0091),G3BP1-P52952.N294H(enr=0|p-val=0.51),G3BP1-P52952.S305G(enr=2|p-val=0.089),G3BP2-P52952.D299G(enr=-3|p-val=0.0091),G3BP2-P52952.E21Q(enr=-1|p-val=0.11),G3BP2-P52952.K15I(enr=0|p-val=0.52),G3BP2-P52952.N19S(enr=-1|p-val=0.11),G3BP2-P52952.N294H(enr=-3|p-val=0.0091),G3BP2-P52952.Q22P(enr=-1|p-val=0.11),G3BP2-P52952.Q22R(enr=-1|p-val=0.11),G3BP2-P52952.S305G(e…
G3BP1	Q13283	P78363	2		1		G3BP1-P78363.A1794D(enr=5|p-val=0.0016)
Both	Q13283,Q9UN86	Q15858	4		2	Yes	G3BP1-Q15858.I62V(enr=5|p-val=0.0004),G3BP2-Q15858.I62V(enr=6.9|p-val=0.00002)
G3BP1	Q13283	Q16828	2		1		G3BP1-Q16828.T346M(enr=-3|p-val=0.0091)
G3BP1	Q13283	Q18PE1	2		1		G3BP1-Q18PE1.S354F(enr=3|p-val=0.012)
Both	Q13283,Q9UN86	Q53FT3	2		3		G3BP1-Q53FT3.V54L(enr=5|p-val=0.0016),G3BP2-Q53FT3.V54L(enr=-1.3|p-val=0.15),G3BP2-Q53FT3.Y55C(enr=-3|p-val=0.012)
Both	Q13283,Q9UN86	Q7Z699	3		2		G3BP1-Q7Z699.T196I(enr=-5|p-val=0.0011),G3BP2-Q7Z699.T196I(enr=-4|p-val=0.0031)
Both	Q13283,Q9UN86	Q86VQ0	3		2	Yes	G3BP1-Q86VQ0.S559L(enr=-6|p-val=0.00063),G3BP2-Q86VQ0.S559L(enr=-5|p-val=0.0023)
Both	Q13283,Q9UN86	Q8N4S9	2		2	Yes	G3BP1-Q8N4S9.P59L(enr=6|p-val=0.00063),G3BP2-Q8N4S9.P59L(enr=3|p-val=0.012)
Both	Q13283,Q9UN86	Q93074	3		4	Yes	G3BP1-Q93074.A578S(enr=8|p-val=0.000051),G3BP1-Q93074.R585Q(enr=3|p-val=0.012),G3BP2-Q93074.A578S(enr=8|p-val=0.000051),G3BP2-Q93074.R585Q(enr=3|p-val=0.012)
Both	Q13283,Q9UN86	Q96L73	4		9	Yes	G3BP1-Q96L73.G1792E(enr=-6.7|p-val=0.0002),G3BP1-Q96L73.G1792V(enr=-3|p-val=0.088),G3BP1-Q96L73.L1797P(enr=-7.4|p-val=0.000051),G3BP1-Q96L73.R1811Q(enr=5.4|p-val=0.0013),G3BP2-Q96L73.G1792E(enr=-7.8|p-val=0.000091),G3BP2-Q96L73.G1792V(enr=-6|p-val=0.0005),G3BP2-Q96L73.L1797P(enr=-7.9|p-val=0.0004),G3BP2-Q96L73.R1811Q(enr=4.7|p-val=0.0022),G3BP2-Q96L73.T1807P(enr=-1|p-val=0.11)
Both	Q13283,Q9UN86	Q9H165	3		2	Yes	G3BP1-Q9H165.C48F(enr=11|p-val=0.0000026),G3BP2-Q9H165.C48F(enr=10|p-val=0.0000069)
G3BP2	Q9UN86	P04792	3		6	Yes	G3BP2-P04792.P182L(enr=-2|p-val=0.034),G3BP2-P04792.P182S(enr=-2|p-val=0.034),G3BP2-P04792.S187L(enr=-7|p-val=0.00014),G3BP2-P04792.S187W(enr=-7|p-val=0.00014),G3BP2-P04792.T180I(enr=-2|p-val=0.028),G3BP2-P04792.T180S(enr=-2|p-val=0.034)
G3BP2	Q9UN86	P21817	2		1		G3BP2-P21817.D544Y(enr=0|p-val=0.52)
G3BP2	Q9UN86	P35609	2		1	Yes	G3BP2-P35609.E793K(enr=-6|p-val=0.00063)
G3BP2	Q9UN86	P51532	2		1		G3BP2-P51532.I1193V(enr=1|p-val=0.11)
G3BP2	Q9UN86	Q7Z6Z7	3		1		G3BP2-Q7Z6Z7.R3070C(enr=3.8|p-val=0.034)
