# Supplementary material for: Proteome-scale characterisation of motif-based interactome rewiring by disease mutations
Source: Mol Syst Biol. 2024 Jul 15;20(9):1025–48. doi: 10.1038/s44320-024-00055-4 (PMC11369174; doi:10.1038/s44320-024-00055-4)
Supplement: Supplementary file 8 — Dataset EV6 [file 44320_2024_55_MOESM8_ESM.xlsx]

## Sheet: Legend
Dataset EV6: A. Domain-mutation pair table. Included are the mutation enrichment scores and p-values for each pair of bait domain and prey mutation, as well as the mapping of the disease category, target developmental level, Chronos scores and motif consensus matches. B. Overview of disease categories associated with GenVar_HD2 mutations in the library and in the peptide set enriched by phage sel…
Column in EV6A	Description
mutation_effect_on_PPI	bait-mutation pair categorized as “diminished”, “enhanced” or “no_effect”
wildtype_found	True/False if a wild type peptide was found in selection
mutant_found	True/False if a mutated peptide was found in selection
mann_whitney_p_proportion	Mann-Whitney p-value calculated for the bait-mutation pair
enrichment_score	enrichment score calculated for the bait-mutation pair
number_significant_peptide_pairs	number of peptide pairs for the bait-mutation that have a significant p-value (p < 0.01) from Dataset EV3
wildtypes_enriched	number of wild type peptides enriched in selection results for the bait-mutation pair
mutants_enriched	number of mutated peptides enriched in selection results for the bait-mutation pair
wildtypes_observed	number of wild type peptides observed in selection results for the bait-mutation pair
mutants_observed	number of mutated peptides observed in selection results for the bait-mutation pair
comparisons	number of wild type vs mutated peptides compared for the calculation of the p-value and enrichment score
max_wildtype_confidence	maximum confidence for an enriched wild type peptide (from Dataset EV3)
max_mutant_confidence	maximum confidence for an enriched mutated peptide (from Dataset EV3)
max_confidence	maximum confidence for an enriched peptide (from Dataset EV3)
wildtypes_proportion	normalized counts of the wild type peptides enriched for the bait-muation pair
mutants_proportion	normalized counts of the mutated peptides enriched for the bait-muation pair
wildtypes_ratios	normalized counts ratios of the wild type peptides enriched for the bait-muation pair
mutants_ratios	normalized counts ratios of the mutated peptides enriched for the bait-muation pair
bait	bait domain compound name
bait_accession
bait_function_categorisation	bait protein functional association category
bait_categorisation	disease association category of the bait
prey_accession
prey_gene_name
prey_protein_name
mutation
PPI_previously_reported	True/False if the interaction (at protein-protein level) was already reported
clinical_overview	classification of the mutation in ClinVar as “benign”, “pathogenic” or “conflicting-interpretation” if available
disease_low_level	disease annotations low level terms according to public sources
disease_high_level	disease annotations high level terms according to public sources
categories	categorization of the disease association
categories_asf	categorization of the disease association where if more than one category is found, the “mixed” tag is used
depmap_bait	cancer dependency score (DepMap) for the bait
depmap_prey	cancer dependency score (DepMap) for the prey
tdl_bait	target development level (druggability) of the bait
tdl_prey	target development level (druggability) of the prey
mutation_centered_wt_peptide	reconstructed wild type sequence centred around the mutation site
closest_motif_instance_definition	definition of the consensus for the closest mapped motif found in the wild type peptide
closest_motif_instance_seq	sequence of the consensus for the closest mapped motif found in the wild type peptide
closest_motif_instance_distance	distance of the found consensus in the wild type peptide to the mutated site
closest_motif_instance_mut_in_key_residue	True/False is the mutation overlaps a key (aka defined, non-wild card) residue of the consensus
mutation_centered_mutated_peptide	reconstructed mutated sequence centred around the mutation site
new_motif_made_by_mutation	True/False if there is a motif matching the consensus in the mutated peptide overlapping the mutation site
new_motif_definition	definition of the consensus for the newly motif found in the mutated peptide
new_motif_seq	sequence of the consensus for the newly motif found in the mutated peptide
mapped_motif_category	bait-mutation pair mapped motif categorized as “no_motif”, “flanking”, “overlapping_wild-card”, “overlapping_key_residue” or “motif_creating”
grantham_distance	calculated Grantham distance between the wild type and the mutated amino acid(s)
grantham_category	categorization of the Grantham distance as “conservative”, “moderately conservative”, “moderately radical” or “radical”
mutation_type	categorization of the mutation as “Somatic”, “Germline” or “Germline/Somatic” if available
TCGA_data_n	the Cancer Genome Atlas (TCGA) number of cancer associations reported for the mutation
variants_in_lib_with_TCGA_n	the numbere of mutations in the library that match annotations in the Cancer Genome Atlas (TCGA)

## Sheet: A Domain-mutation_pairs
mutation_effect_on_PPI	wildtype_found	mutant_found	mann_whitney_p_proportion	enrichment_score	number_significant_peptide_pairs	wildtypes_enriched	mutants_enriched	wildtypes_observed	mutants_observed	comparisons	max_wildtype_confidence	max_mutant_confidence	max_confidence	wildtypes_proportion	mutants_proportion	wildtypes_ratios	mutants_ratios	bait	bait_accession	bait_function_categorisation	bait_categorisation	prey_accession	prey_gene_name	prey_protein_name	mutation	PPI_previously_reported	clinical_overview	disease_low_level	disease_high_level	categories	categories_asf	depmap_bait	depmap_prey	tdl_bait	tdl_prey	mutation_centered_wt_peptide	closest_motif_instance_definition	closest_motif_instance_seq	closest_motif_instance_distance	closest_motif_instance_mut_in_key_residue	mutation_centered_mutated_peptide	new_motif_made_by_mutation	new_motif_definition	new_motif_seq	mapped_motif_category	grantham_distance	grantham_category	mutation_type	TCGA_data_n
no_effect	TRUE	FALSE	0.0044	-4	1	4	0	4	0	6	2	NA	2	0.0000,0.0001,0.0001,0.0001,0.0000,0.0001	0.0000,0.0000,0.0000,0.0000,0.0000,0.0000	0.5000,1.0000,1.0000,1.0000,0.5000,1.0000	0.5000,0.0000,0.0000,0.0000,0.5000,0.0000	ABL1_SH3__P00519_60_121	P00519	signalling pathways	Cancer-associated gene/PPI	B1AK53	ESPN	Espin	B1AK53.S719R	FALSE	pathogenic	Deafness, autosomal recessive, 36, with or without vestibular involvement (DFNB36)|Deafness, without vestibular involvement, autosomal dominant	symptom|symptom	neurological	neurological	-0.02	-0.28	Tclin	Tbio	LSPVRSPTPPAAGFQPLLNGSLVPVPPTTPAPGVQLDVEAL	...[PV]..P	GSLVPVP	0	FALSE	LSPVRSPTPPAAGFQPLLNGRLVPVPPTTPAPGVQLDVEAL	FALSE			overlapping_wild-card	110	moderately radical	Somatic	NA
no_effect	TRUE	TRUE	0.0013	-6	2	6	0	6	1	6	3	1	3	0.0230,0.0794,0.1891,0.0560,0.0558,0.0259	0.0000,0.0000,0.0002,0.0000,0.0000,0.0000	1.0000,1.0000,0.9988,1.0000,1.0000,1.0000	0.0000,0.0000,0.0012,0.0000,0.0000,0.0000	ABL1_SH3__P00519_60_121	P00519	signalling pathways	Cancer-associated gene/PPI	O14686	KMT2D	Histone-lysine N-methyltransferase 2D	O14686.P886S	FALSE	benign	NA	NA	other	other	-0.02	-0.49	Tclin	Tbio	KPPEEPGQCPAPEELPLFPPPGEPSLSPLLGEPALSEPGEP	[RKY]{0,1}.{0,2}[PV]..P.{0,1}[KR]{0,1}	PGEPS	0	TRUE	KPPEEPGQCPAPEELPLFPPSGEPSLSPLLGEPALSEPGEP	FALSE			overlapping_key_residue	74	moderately conservative	Somatic	NA
diminished	TRUE	FALSE	0.00063	-6	1	6	0	6	0	6	3	NA	3	0.0230,0.0794,0.1891,0.0560,0.0558,0.0259	0.0000,0.0000,0.0000,0.0000,0.0000,0.0000	1.0000,1.0000,1.0000,1.0000,1.0000,1.0000	0.0000,0.0000,0.0000,0.0000,0.0000,0.0000	ABL1_SH3__P00519_60_121	P00519	signalling pathways	Cancer-associated gene/PPI	O14686	KMT2D	Histone-lysine N-methyltransferase 2D	O14686.P886T	FALSE	benign	NA	NA	other	other	-0.02	-0.49	Tclin	Tbio	KPPEEPGQCPAPEELPLFPPPGEPSLSPLLGEPALSEPGEP	[RKY]{0,1}.{0,2}[PV]..P.{0,1}[KR]{0,1}	PGEPS	0	TRUE	KPPEEPGQCPAPEELPLFPPTGEPSLSPLLGEPALSEPGEP	FALSE			overlapping_key_residue	38	conservative	Somatic	NA
no_effect	TRUE	TRUE	0.0011	-5.7	2	6	0	6	5	6	4	3	4	0.0236,0.0063,0.0023,0.0155,0.0091,0.0138	0.0000,0.0000,0.0001,0.0003,0.0007,0.0003	1.0000,0.9960,0.9713,0.9797,0.9300,0.9757	0.0000,0.0040,0.0287,0.0203,0.0700,0.0243	ABL1_SH3__P00519_60_121	P00519	signalling pathways	Cancer-associated gene/PPI	O15287	FANCG	Fanconi anemia group G protein	O15287.P386H	FALSE	pathogenic	Fanconi anemia (FA)|Fanconi anemia complementation group G	inborn errors of metabolism	metabolic	metabolic	-0.02	0	Tclin	Tbio	HYLDLLALLLDSSEPRFSPPPSPPGPCMPEVFLEAAVALIQ	[RKY]{0,1}.{0,2}[PV]..P.{0,1}[KR]{0,1}	PSPPGPC	0	TRUE	HYLDLLALLLDSSEPRFSPPHSPPGPCMPEVFLEAAVALIQ	FALSE			overlapping_key_residue	77	moderately conservative	Somatic	NA
no_effect	TRUE	TRUE	0.0049	-5	1	6	1	6	1	12	4	2	4	0.0236,0.0063,0.0023,0.0155,0.0091,0.0138,0.0000,0.0000,0.0000,0.0000,0.0000,0.0000	0.0000,0.0000,0.0000,0.0000,0.0000,0.0000,0.0000,0.0000,0.0000,0.0000,0.0000,0.0001	1.0000,1.0000,1.0000,1.0000,1.0000,1.0000,0.5000,0.5000,0.5000,0.5000,0.5000,0.0000	0.0000,0.0000,0.0000,0.0000,0.0000,0.0000,0.5000,0.5000,0.5000,0.5000,0.5000,1.0000	ABL1_SH3__P00519_60_121	P00519	signalling pathways	Cancer-associated gene/PPI	O15287	FANCG	Fanconi anemia group G protein	O15287.P386L	FALSE	benign	NA	NA	other	other	-0.02	0	Tclin	Tbio	HYLDLLALLLDSSEPRFSPPPSPPGPCMPEVFLEAAVALIQ	[RKY]{0,1}.{0,2}[PV]..P.{0,1}[KR]{0,1}	PSPPGPC	0	TRUE	HYLDLLALLLDSSEPRFSPPLSPPGPCMPEVFLEAAVALIQ	FALSE			overlapping_key_residue	98	moderately conservative	Somatic	NA
no_effect	TRUE	TRUE	0.0013	-6	2	6	0	6	1	6	4	-2	4	0.0032,0.0068,0.0075,0.0985,0.0755,0.0376	0.0000,0.0000,0.0000,0.0000,0.0000,0.0003	1.0000,1.0000,1.0000,1.0000,1.0000,0.9929	0.0000,0.0000,0.0000,0.0000,0.0000,0.0071	ABL1_SH3__P00519_60_121	P00519	signalling pathways	Cancer-associated gene/PPI	P04637	TP53	Cellular tumor antigen p53	P04637.P72H	TRUE	pathogenic	Hereditary cancer-predisposing syndrome|Li-Fraumeni syndrome (LFS)|Li-Fraumeni syndrome 1 (LFS)	neoplastic syndrome|neoplastic syndrome	cancer	cancer	-0.02	0.21	Tclin	Tchem	QWFTEDPGPDEAPRMPEAAPPVAPAPAAPTPAAPAPAPSWP	[RKY]{0,1}.{0,2}[PV]..P.{0,1}[KR]{0,1}	PVAPA	0	TRUE	QWFTEDPGPDEAPRMPEAAPHVAPAPAAPTPAAPAPAPSWP	FALSE			overlapping_key_residue	77	moderately conservative	Somatic	NA
diminished	TRUE	FALSE	0.00063	-6	1	6	0	6	0	6	4	NA	4	0.0032,0.0068,0.0075,0.0985,0.0755,0.0376	0.0000,0.0000,0.0000,0.0000,0.0000,0.0000	1.0000,1.0000,1.0000,1.0000,1.0000,1.0000	0.0000,0.0000,0.0000,0.0000,0.0000,0.0000	ABL1_SH3__P00519_60_121	P00519	signalling pathways	Cancer-associated gene/PPI	P04637	TP53	Cellular tumor antigen p53	P04637.P72R	TRUE	pathogenic	Hereditary cancer-predisposing syndrome|Li-Fraumeni syndrome (LFS)|Li-Fraumeni syndrome 1 (LFS)	neoplastic syndrome|neoplastic syndrome	cancer	cancer	-0.02	0.21	Tclin	Tchem	QWFTEDPGPDEAPRMPEAAPPVAPAPAAPTPAAPAPAPSWP	[RKY]{0,1}.{0,2}[PV]..P.{0,1}[KR]{0,1}	PVAPA	0	TRUE	QWFTEDPGPDEAPRMPEAAPRVAPAPAAPTPAAPAPAPSWP	FALSE			overlapping_key_residue	103	moderately radical	Somatic	NA
no_effect	TRUE	TRUE	0.011	-4.5	2	6	1	6	5	12	4	3	4	0.0032,0.0068,0.0075,0.0985,0.0755,0.0376,0.0000,0.0000,0.0000,0.0000,0.0000,0.0000	0.0010,0.0001,0.0001,0.0001,0.0000,0.0000,0.0000,0.0000,0.0000,0.0000,0.0001,0.0000	0.7604,0.9800,0.9863,0.9988,1.0000,1.0000,0.5000,0.5000,0.5000,0.5000,0.0000,0.5000	0.2396,0.0200,0.0137,0.0012,0.0000,0.0000,0.5000,0.5000,0.5000,0.5000,1.0000,0.5000	ABL1_SH3__P00519_60_121	P00519	signalling pathways	Cancer-associated gene/PPI	P04637	TP53	Cellular tumor antigen p53	P04637.P82L	TRUE	pathogenic	Hereditary cancer-predisposing syndrome|Li-Fraumeni syndrome (LFS)|Li-Fraumeni syndrome (LFS)|Li-Fraumeni syndrome 1 (LFS)|Squamous cell carcinoma of the head and neck (HNSCC)	neoplastic syndrome|neoplastic syndrome|experimental factor	cancer	cancer	-0.02	0.21	Tclin	Tchem	EAPRMPEAAPPVAPAPAAPTPAAPAPAPSWPLSSSVPSQKT	[RKY]{0,1}.{0,2}[PV]..P.{0,1}[KR]{0,1}	PAAPA	0	TRUE	EAPRMPEAAPPVAPAPAAPTLAAPAPAPSWPLSSSVPSQKT	FALSE			overlapping_key_residue	98	moderately conservative	Somatic	NA
no_effect	TRUE	TRUE	0.0022	4.3	2	1	5	6	6	6	3	3	3	0.0069,0.0002,0.0006,0.0008,0.0011,0.0015	0.0298,0.0047,0.0541,0.0329,0.0520,0.0013	0.1872,0.0504,0.0114,0.0248,0.0199,0.5363	0.8128,0.9496,0.9886,0.9752,0.9801,0.4637	ABL1_SH3__P00519_60_121	P00519	signalling pathways	Cancer-associated gene/PPI	P11161	EGR2	E3 SUMO-protein ligase EGR2	P11161.T215M	FALSE	pathogenic	Charcot-Marie-Tooth disease type 1D|Charcot-Marie-Tooth disease, type I (CMT1)|Inborn genetic diseases	nervous system disorder|nervous system disorder	neurological	neurological	-0.02	-0.27	Tclin	Tbio	STSSSLAYPPPPSYPSPKPATDPGLFPMIPDYPGFFPSQCQ	...[PV]..P	GLFPMIP	3	FALSE	STSSSLAYPPPPSYPSPKPAMDPGLFPMIPDYPGFFPSQCQ	FALSE			flanking	81	moderately conservative	Germline	NA
no_effect	TRUE	FALSE	0.0016	-5	0	5	0	5	0	6	3	NA	3	0.0000,0.0001,0.0136,0.0070,0.0003,0.0006	0.0000,0.0000,0.0000,0.0000,0.0000,0.0000	0.5000,1.0000,1.0000,1.0000,1.0000,1.0000	0.5000,0.0000,0.0000,0.0000,0.0000,0.0000	ABL1_SH3__P00519_60_121	P00519	signalling pathways	Cancer-associated gene/PPI	P13498	CYBA	Cytochrome b-245 light chain	P13498.P156Q	FALSE	pathogenic	Chronic granulomatous disease|Granulomatous disease, chronic, autosomal recessive, 4 (CGD4)|Granulomatous disease, chronic, autosomal recessive, cytochrome b-negative (CGD4)	immune system disorder|respiratory system disease	respiratory;immune	mixed	-0.02	-0.14	Tclin	Tbio	PKPRERPQIGGTIKQPPSNPPPRPPAEARKKPSEEEAAVAA	[RKY]{0,1}.{0,2}[PV]..P.{0,1}[KR]{0,1}	PPRPPA	0	TRUE	PKPRERPQIGGTIKQPPSNPQPRPPAEARKKPSEEEAAVAA	FALSE			overlapping_key_residue	76	moderately conservative	Somatic	NA
no_effect	TRUE	TRUE	0.2	-0.71	0	4	2	6	6	6	3	3	3	0.0004,0.0016,0.0016,0.0184,0.0026,0.0189	0.0007,0.0011,0.0012,0.0056,0.0060,0.0056	0.3352,0.5951,0.5799,0.7675,0.3025,0.7726	0.6648,0.4049,0.4201,0.2325,0.6975,0.2274	ABL1_SH3__P00519_60_121	P00519	signalling pathways	Cancer-associated gene/PPI	P26367	PAX6	Paired box protein Pax-6	P26367.S353A	FALSE	pathogenic	Aniridia 1 (AN1)	disorder of visual system	neurological	neurological	-0.02	0.07	Tclin	Tbio	PSFTMANNLPMQPPVPSQTSSYSCMLPTSPSVNGRSYDTYT	...[PV]..P	CMLPTSP	3	FALSE	PSFTMANNLPMQPPVPSQTSAYSCMLPTSPSVNGRSYDTYT	FALSE			flanking	99	moderately conservative	Somatic	NA
enhanced	FALSE	TRUE	0.00063	6	0	0	6	0	6	6	NA	3	3	0.0000,0.0000,0.0000,0.0000,0.0000,0.0000	0.0001,0.0001,0.0003,0.0020,0.0003,0.2069	0.0000,0.0000,0.0000,0.0000,0.0000,0.0000	1.0000,1.0000,1.0000,1.0000,1.0000,1.0000	ABL1_SH3__P00519_60_121	P00519	signalling pathways	Cancer-associated gene/PPI	P28360	MSX1	Homeobox protein MSX-1	P28360.R157S	FALSE	pathogenic	Hypoplastic enamel-onycholysis-hypohidrosis syndrome (TNS)|Non-syndromic orofacial cleft 5 (OFC5)|Orofacial cleft 5 (OFC5)|Tooth agenesis, selective, 1	genetic epidermal appendage anomaly|physical disorder|musculoskeletal system disorder	musculoskeletal	musculoskeletal	-0.02	0.05	Tclin	Tbio	PEKPERTPWMQSPRFSPPPARRLSPPACTLRKHKTNRKPRT	[RKY]{0,1}.{0,2}[PV]..P.{0,1}[KR]{0,1}	PEKPER	14	FALSE	PEKPERTPWMQSPRFSPPPASRLSPPACTLRKHKTNRKPRT	FALSE			flanking	110	moderately radical	Somatic	NA
no_effect	TRUE	TRUE	0.11	1	0	0	1	1	2	6	1	2	2	0.0000,0.0000,0.0000,0.0000,0.0000,0.0000	0.0000,0.0000,0.0000,0.0000,0.0000,0.0001	0.5000,0.5000,0.5000,0.5000,0.5000,0.0000	0.5000,0.5000,0.5000,0.5000,0.5000,1.0000	ABL1_SH3__P00519_60_121	P00519	signalling pathways	Cancer-associated gene/PPI	P50995	ANXA11	Annexin A11	P50995.D40G	FALSE	pathogenic	Amyotrophic lateral sclerosis 23 (ALS23)|Amyotrophic lateral sclerosis type 23	nervous system disorder	neurological	neurological	-0.02	0.03	Tclin	Tbio	GGPWGGAAYPPPPSMPPIGLDNVATYAGQFNQDYLSGMAAN	[RKY]{0,1}.{0,2}[PV]..P.{0,1}[KR]{0,1}	PPPSMPP	3	FALSE	GGPWGGAAYPPPPSMPPIGLGNVATYAGQFNQDYLSGMAAN	FALSE			flanking	94	moderately conservative	Germline	NA
no_effect	TRUE	TRUE	0.0013	5.7	2	0	6	1	6	6	1	3	3	0.0000,0.0000,0.0000,0.0000,0.0000,0.0000	0.0006,0.0008,0.0010,0.0002,0.0004,0.0006	0.0000,0.0000,0.0000,0.1429,0.0000,0.0000	1.0000,1.0000,1.0000,0.8571,1.0000,1.0000	ABL1_SH3__P00519_60_121	P00519	signalling pathways	Cancer-associated gene/PPI	P50995	ANXA11	Annexin A11	P50995.G38R	FALSE	pathogenic	Amyotrophic lateral sclerosis 23 (ALS23)|Amyotrophic lateral sclerosis type 23	nervous system disorder	neurological	neurological	-0.02	0.03	Tclin	Tbio	PGGGPWGGAAYPPPPSMPPIGLDNVATYAGQFNQDYLSGMA	[RKY]{0,1}.{0,2}[PV]..P.{0,1}[KR]{0,1}	PPPSMPP	1	FALSE	PGGGPWGGAAYPPPPSMPPIRLDNVATYAGQFNQDYLSGMA	FALSE			flanking	125	moderately radical	Germline/Somatic	1
enhanced	FALSE	TRUE	0.00014	7	1	0	7	0	7	12	NA	3	3	0.0000,0.0000,0.0000,0.0000,0.0000,0.0000,0.0000,0.0000,0.0000,0.0000,0.0000,0.0000	0.0000,0.0000,0.0000,0.0000,0.0000,0.0001,0.0005,0.0010,0.0011,0.0015,0.0012,0.0027	0.5000,0.5000,0.5000,0.5000,0.5000,0.0000,0.0000,0.0000,0.0000,0.0000,0.0000,0.0000	0.5000,0.5000,0.5000,0.5000,0.5000,1.0000,1.0000,1.0000,1.0000,1.0000,1.0000,1.0000	ABL1_SH3__P00519_60_121	P00519	signalling pathways	Cancer-associated gene/PPI	P52952	NKX2-5	Homeobox protein Nkx-2.5	P52952.A61V	FALSE	pathogenic	NA	NA	other	other	-0.02	NA	Tclin	Tbio	LAPSSCMLAAFKPEAYAGPEAAAPGLPELRAELGRAPSPAK	...[PV]..P	AAAPGLP	0	FALSE	LAPSSCMLAAFKPEAYAGPEVAAPGLPELRAELGRAPSPAK	TRUE	...[PV]..P;[RKY]{0,1}.{0,2}[PV]..P.{0,1}[KR]{0,1};[RKY]{0,1}.{0,2}[PV]..P.{0,1}[KR]{0,1};[RKY]{0,1}.{0,2}[PV]..P.{0,1}[KR]{0,1}	GPEVAAP;EVAAPG;PEVAAPG;VAAPG	overlapping_wild-card	64	moderately conservative	Germline	NA
no_effect	FALSE	TRUE	0.012	3	0	0	3	0	3	6	NA	2	2	0.0000,0.0000,0.0000,0.0000,0.0000,0.0000	0.0001,0.0000,0.0001,0.0000,0.0000,0.0002	0.0000,0.5000,0.0000,0.5000,0.5000,0.0000	1.0000,0.5000,1.0000,0.5000,0.5000,1.0000	ABL1_SH3__P00519_60_121	P00519	signalling pathways	Cancer-associated gene/PPI	P52952	NKX2-5	Homeobox protein Nkx-2.5	P52952.L69P	FALSE	pathogenic	Atrial septal defect 7, with or without atrioventricular conduction defects (ASD7)	cardiovascular disorder	cardiovascular/hematologic	cardiovascular_hematologic	-0.02	NA	Tclin	Tbio	AAFKPEAYAGPEAAAPGLPELRAELGRAPSPAKCASAFPAA	[RKY]{0,1}.{0,2}[PV]..P.{0,1}[KR]{0,1}	AAPGLPE	0	FALSE	AAFKPEAYAGPEAAAPGLPEPRAELGRAPSPAKCASAFPAA	FALSE			overlapping_wild-card	98	moderately conservative	Somatic	NA
no_effect	FALSE	TRUE	0.034	2	0	0	2	0	2	6	NA	3	3	0.0000,0.0000,0.0000,0.0000,0.0000,0.0000	0.0000,0.0000,0.0000,0.0000,0.0025,0.0000	0.5000,0.0000,0.5000,0.5000,0.0000,0.5000	0.5000,1.0000,0.5000,0.5000,1.0000,0.5000	ABL1_SH3__P00519_60_121	P00519	signalling pathways	Cancer-associated gene/PPI	P55316	FOXG1	Forkhead box protein G1	P55316.P82Q	FALSE	pathogenic	Inborn genetic diseases|Rett syndrome, congenital variant	psychiatric disorder	neurological	neurological	-0.02	-0.05	Tclin	Tbio	APQPPPPPQQQQPPPPPPPAPQPPQTRGAPAADDDKGPQQL	[RKY]{0,1}.{0,2}[PV]..P.{0,1}[KR]{0,1}	PQPPQ	0	TRUE	APQPPPPPQQQQPPPPPPPAQQPPQTRGAPAADDDKGPQQL	FALSE			overlapping_key_residue	76	moderately conservative	Somatic	NA
no_effect	TRUE	TRUE	0.0052	-3.2	0	4	0	4	1	6	2	1	2	0.0000,0.0001,0.0000,0.0000,0.0002,0.0002	0.0000,0.0000,0.0000,0.0000,0.0000,0.0001	0.5000,1.0000,0.5000,1.0000,1.0000,0.6000	0.5000,0.0000,0.5000,0.0000,0.0000,0.4000	ABL1_SH3__P00519_60_121	P00519	signalling pathways	Cancer-associated gene/PPI	Q12948	FOXC1	Forkhead box protein C1	Q12948.P297S	FALSE	pathogenic	Anterior segment dysgenesis 3 (ASGD3)|Anterior segment dysgenesis 3 (ASGD3)|Axenfeld-Rieger syndrome type 3 (RIEG3)	hereditary glaucoma|hereditary glaucoma	uncategorised	other	-0.02	0.06	Tclin	Tbio	LPSARPLSLDGADSAPPPPAPSAPPPHHSQGFSVDNIMTSL	[RKY]{0,1}.{0,2}[PV]..P.{0,1}[KR]{0,1}	PSAPP	0	TRUE	LPSARPLSLDGADSAPPPPASSAPPPHHSQGFSVDNIMTSL	FALSE			overlapping_key_residue	74	moderately conservative	Somatic	NA
diminished	TRUE	FALSE	6.9e-06	-10	1	10	0	10	0	12	4	NA	4	0.0349,0.0166,0.0104,0.0274,0.0000,0.0000,0.0284,0.0005,0.0127,0.0008,0.0098,0.0012	0.0000,0.0000,0.0000,0.0000,0.0000,0.0000,0.0000,0.0000,0.0000,0.0000,0.0000,0.0000	1.0000,1.0000,1.0000,1.0000,0.5000,0.5000,1.0000,1.0000,1.0000,1.0000,1.0000,1.0000	0.0000,0.0000,0.0000,0.0000,0.5000,0.5000,0.0000,0.0000,0.0000,0.0000,0.0000,0.0000	ABL1_SH3__P00519_60_121	P00519	signalling pathways	Cancer-associated gene/PPI	Q13285	NR5A1	Steroidogenic factor 1	Q13285.G123A	FALSE	pathogenic	Premature ovarian failure 7 (POF7)|Premature ovarian failure 7 (POF7)|Spermatogenic failure 8 (SPGF8)|Spermatogenic failure 8 (SPGF8)	anomaly of puberty or/and menstrual cycle of genetic origin|reproductive system disorder	reproductive	reproductive	-0.02	-0.14	Tclin	Tchem	RALKQQKKAQIRANGFKLETGPPMGVPPPPPPAPDYVLPPS	.{4}P..P.	PMGVPPPPP	2	FALSE	RALKQQKKAQIRANGFKLETAPPMGVPPPPPPAPDYVLPPS	FALSE			flanking	60	moderately conservative	Germline	NA
no_effect	TRUE	TRUE	0.49	-0.87	0	7	5	10	12	12	4	4	4	0.0349,0.0166,0.0104,0.0274,0.0000,0.0000,0.0284,0.0005,0.0127,0.0008,0.0098,0.0012	0.0027,0.0022,0.0045,0.0143,0.0019,0.0019,0.0021,0.0012,0.0003,0.0002,0.0329,0.0170	0.9281,0.8854,0.6989,0.6576,0.0000,0.0000,0.9295,0.2914,0.9769,0.7735,0.2289,0.0641	0.0719,0.1146,0.3011,0.3424,1.0000,1.0000,0.0705,0.7086,0.0231,0.2265,0.7711,0.9359	ABL1_SH3__P00519_60_121	P00519	signalling pathways	Cancer-associated gene/PPI	Q13285	NR5A1	Steroidogenic factor 1	Q13285.G123E	FALSE	pathogenic	NA	NA	other	other	-0.02	-0.14	Tclin	Tchem	RALKQQKKAQIRANGFKLETGPPMGVPPPPPPAPDYVLPPS	.{4}P..P.	PMGVPPPPP	2	FALSE	RALKQQKKAQIRANGFKLETEPPMGVPPPPPPAPDYVLPPS	FALSE			flanking	98	moderately conservative	Germline	NA
no_effect	TRUE	TRUE	0.0029	-7.1	2	11	4	13	7	18	4	4	4	0.0349,0.0166,0.0104,0.0274,0.0000,0.0000,0.0284,0.0005,0.0127,0.0008,0.0098,0.0012,0.0000,0.0000,0.0012,0.0000,0.0000,0.0001	0.0000,0.0000,0.0000,0.0001,0.0000,0.0000,0.0000,0.0000,0.0000,0.0000,0.0000,0.0000,0.0000,0.0055,0.0001,0.0002,0.0017,0.0004	1.0000,1.0000,1.0000,0.9969,0.5000,0.5000,1.0000,1.0000,1.0000,1.0000,1.0000,0.9684,0.5000,0.0046,0.9040,0.0000,0.0000,0.1538	0.0000,0.0000,0.0000,0.0031,0.5000,0.5000,0.0000,0.0000,0.0000,0.0000,0.0000,0.0316,0.5000,0.9954,0.0960,1.0000,1.0000,0.8462	ABL1_SH3__P00519_60_121	P00519	signalling pathways	Cancer-associated gene/PPI	Q13285	NR5A1	Steroidogenic factor 1	Q13285.P129L	FALSE	pathogenic	Premature ovarian failure 7 (POF7)|Premature ovarian failure 7 (POF7)|Spermatogenic failure 8 (SPGF8)|Spermatogenic failure 8 (SPGF8)	anomaly of puberty or/and menstrual cycle of genetic origin|reproductive system disorder	reproductive	reproductive	-0.02	-0.14	Tclin	Tchem	KKAQIRANGFKLETGPPMGVPPPPPPAPDYVLPPSLHGPEP	[RKY]{0,1}.{0,2}[PV]..P.{0,1}[KR]{0,1}	PPPPPPA	0	TRUE	KKAQIRANGFKLETGPPMGVLPPPPPAPDYVLPPSLHGPEP	FALSE			overlapping_key_residue	98	moderately conservative	Somatic	NA
diminished	TRUE	TRUE	0.00024	-9.9	0	13	2	13	6	18	4	4	4	0.0349,0.0166,0.0104,0.0274,0.0000,0.0000,0.0284,0.0005,0.0127,0.0008,0.0098,0.0012,0.0000,0.0000,0.0012,0.0000,0.0000,0.0001	0.0009,0.0013,0.0026,0.0108,0.0001,0.0002,0.0000,0.0000,0.0000,0.0000,0.0000,0.0000,0.0000,0.0000,0.0000,0.0000,0.0000,0.0000	0.9752,0.9295,0.8029,0.7184,0.0000,0.0000,1.0000,1.0000,1.0000,1.0000,1.0000,1.0000,0.5000,1.0000,1.0000,0.5000,0.5000,1.0000	0.0248,0.0705,0.1971,0.2816,1.0000,1.0000,0.0000,0.0000,0.0000,0.0000,0.0000,0.0000,0.5000,0.0000,0.0000,0.5000,0.5000,0.0000	ABL1_SH3__P00519_60_121	P00519	signalling pathways	Cancer-associated gene/PPI	Q13285	NR5A1	Steroidogenic factor 1	Q13285.P131L	FALSE	pathogenic	Spermatogenic failure 8 (SPGF8)|Spermatogenic failure 8 (SPGF8)	reproductive system disorder	reproductive	reproductive	-0.02	-0.14	Tclin	Tchem	AQIRANGFKLETGPPMGVPPPPPPAPDYVLPPSLHGPEPKG	[RKY]{0,1}.{0,2}[PV]..P.{0,1}[KR]{0,1}	PPPPAPD	0	TRUE	AQIRANGFKLETGPPMGVPPLPPPAPDYVLPPSLHGPEPKG	FALSE			overlapping_key_residue	98	moderately conservative	Somatic	NA
no_effect	FALSE	TRUE	0.0091	3	0	0	3	0	3	12	NA	3	3	0.0000,0.0000,0.0000,0.0000,0.0000,0.0000,0.0000,0.0000,0.0000,0.0000,0.0000,0.0000	0.0000,0.0000,0.0000,0.0000,0.0000,0.0006,0.0000,0.0000,0.0000,0.0000,0.0002,0.0002	0.5000,0.5000,0.5000,0.5000,0.5000,0.0000,0.5000,0.5000,0.5000,0.5000,0.0000,0.0000	0.5000,0.5000,0.5000,0.5000,0.5000,1.0000,0.5000,0.5000,0.5000,0.5000,1.0000,1.0000	ABL1_SH3__P00519_60_121	P00519	signalling pathways	Cancer-associated gene/PPI	Q14003	KCNC3	Potassium voltage-gated channel subfamily C member 3	Q14003.Q41H	FALSE	benign	NA	NA	other	other	-0.02	0.01	Tclin	Tclin	PAPPPQPPESPPPPPLPPQQQQPAQPGPAASPAGPPAPRGP	...[PV]..P	QQQPAQP	0	FALSE	PAPPPQPPESPPPPPLPPQQHQPAQPGPAASPAGPPAPRGP	FALSE			overlapping_wild-card	24	conservative	Somatic	NA
diminished	TRUE	FALSE	0.00063	-6	0	6	0	6	0	6	3	NA	3	0.0036,0.0019,0.0022,0.0001,0.0000,0.0176	0.0000,0.0000,0.0000,0.0000,0.0000,0.0000	1.0000,1.0000,1.0000,1.0000,1.0000,1.0000	0.0000,0.0000,0.0000,0.0000,0.0000,0.0000	ABL1_SH3__P00519_60_121	P00519	signalling pathways	Cancer-associated gene/PPI	Q16637	SMN1	Survival motor neuron protein	Q16637.P245L	FALSE	pathogenic	Spinal muscular atrophy 3 (SMA3)	genetic disease	uncategorised	other	-0.02	NA	Tclin	Tbio	PPHLLSCWLPPFPSGPPIIPPPPPICPDSLDDADALGSMLI	[RKY]{0,1}.{0,2}[PV]..P.{0,1}[KR]{0,1}	PPPPI	0	TRUE	PPHLLSCWLPPFPSGPPIIPLPPPICPDSLDDADALGSMLI	FALSE			overlapping_key_residue	98	moderately conservative	Germline	NA
no_effect	TRUE	FALSE	0.0044	-4	1	4	0	4	0	6	2	NA	2	0.0002,0.0000,0.0000,0.0005,0.0003,0.0002	0.0000,0.0000,0.0000,0.0000,0.0000,0.0000	1.0000,0.5000,0.5000,1.0000,1.0000,1.0000	0.0000,0.5000,0.5000,0.0000,0.0000,0.0000	ABL1_SH3__P00519_60_121	P00519	signalling pathways	Cancer-associated gene/PPI	Q6ZMT1	STAC2	SH3 and cysteine-rich domain-containing protein 2	Q6ZMT1.R86K	FALSE	pathogenic	Childhood-Onset Schizophrenia	psychiatric disorder	neurological	neurological	-0.02	-0.1	Tclin	Tdark	VLLTPPTPLPPPSPPPTASDRGLATPSPSPCPVPRPLAALK	[RKY]{0,1}.{0,2}[PV]..P.{0,1}[KR]{0,1}	PPPSPPP	4	FALSE	VLLTPPTPLPPPSPPPTASDKGLATPSPSPCPVPRPLAALK	FALSE			flanking	26	conservative	Somatic	NA
no_effect	TRUE	TRUE	0.02	2.9	2	4	8	12	12	12	4	4	4	0.0234,0.0986,0.0610,0.0946,0.0555,0.1221,0.5001,0.2210,0.1504,0.0319,0.0529,0.0146	0.1004,0.3914,0.3671,0.1795,0.1810,0.1688,0.0737,0.1276,0.0807,0.0205,0.2782,0.1223	0.1891,0.2012,0.1426,0.3453,0.2346,0.4198,0.8715,0.6340,0.6507,0.6094,0.1598,0.1065	0.8109,0.7988,0.8574,0.6547,0.7654,0.5802,0.1285,0.3660,0.3493,0.3906,0.8402,0.8935	ABL1_SH3__P00519_60_121	P00519	signalling pathways	Cancer-associated gene/PPI	Q8N4S9	MARVELD2	MARVEL domain-containing protein 2	Q8N4S9.P59L	FALSE	benign	NA	NA	other	other	-0.02	-0.05	Tclin	Tbio	RAVSADPLPPPPLPLQPPFGPDFYSSDTEEPAIAPDLKPVR	[RKY]{0,1}.{0,2}[PV]..P.{0,1}[KR]{0,1}	PFGPD	0	TRUE	RAVSADPLPPPPLPLQPPFGLDFYSSDTEEPAIAPDLKPVR	FALSE			overlapping_key_residue	98	moderately conservative	Somatic	NA
enhanced	FALSE	TRUE	0.00063	6	1	0	6	0	6	6	NA	3	3	0.0000,0.0000,0.0000,0.0000,0.0000,0.0000	0.0030,0.0040,0.0035,0.0039,0.0021,0.0037	0.0000,0.0000,0.0000,0.0000,0.0000,0.0000	1.0000,1.0000,1.0000,1.0000,1.0000,1.0000	ABL1_SH3__P00519_60_121	P00519	signalling pathways	Cancer-associated gene/PPI	Q8WY41	NANOS1	Nanos homolog 1	Q8WY41.R276Y	FALSE	pathogenic	Spermatogenic failure 12 (SPGF12)	reproductive system disorder	reproductive	reproductive	-0.02	-0.09	Tclin	Tbio	GDNAHTIKYCPLSKVPPPPARPPPRSARDGPPGKKLR	[RKY]{0,1}.{0,2}[PV]..P.{0,1}[KR]{0,1}	PPPPAR	0	TRUE	GDNAHTIKYCPLSKVPPPPAYPPPRSARDGPPGKKLR	FALSE			overlapping_key_residue	77	moderately conservative	Somatic	NA
diminished	TRUE	TRUE	8.8e-05	-7.6	0	8	0	8	4	12	4	3	4	0.0000,0.0000,0.0000,0.0001,0.0001,0.0000,0.0036,0.0026,0.0004,0.0229,0.0187,0.0033	0.0000,0.0000,0.0000,0.0000,0.0000,0.0000,0.0000,0.0002,0.0000,0.0001,0.0002,0.0004	0.5000,0.5000,0.5000,1.0000,1.0000,0.5000,1.0000,0.9260,1.0000,0.9968,0.9906,0.9015	0.5000,0.5000,0.5000,0.0000,0.0000,0.5000,0.0000,0.0740,0.0000,0.0032,0.0094,0.0985	ABL1_SH3__P00519_60_121	P00519	signalling pathways	Cancer-associated gene/PPI	Q8WYQ3	CHCHD10	Coiled-coil-helix-coiled-coil-helix domain-containing protein 10, mitochondrial	Q8WYQ3.P34S	FALSE	pathogenic	NA	NA	other	other	-0.02	-0.18	Tclin	Tbio	SRPAAPSAHPPAHPPPSAAAPAPAPSGQPGLMAQMATTAAG	[RKY]{0,1}.{0,2}[PV]..P.{0,1}[KR]{0,1}	HPPAHPP	5	FALSE	SRPAAPSAHPPAHPPPSAAASAPAPSGQPGLMAQMATTAAG	FALSE			flanking	74	moderately conservative	Somatic	NA
no_effect	TRUE	FALSE	0.034	-2	0	2	0	2	0	6	3	NA	3	0.0000,0.0000,0.0000,0.0001,0.0000,0.0001	0.0000,0.0000,0.0000,0.0000,0.0000,0.0000	0.5000,0.5000,0.5000,1.0000,0.5000,1.0000	0.5000,0.5000,0.5000,0.0000,0.5000,0.0000	ABL1_SH3__P00519_60_121	P00519	signalling pathways	Cancer-associated gene/PPI	Q8WYQ3	CHCHD10	Coiled-coil-helix-coiled-coil-helix domain-containing protein 10, mitochondrial	Q8WYQ3.R15C	FALSE	pathogenic	NA	NA	other	other	-0.02	-0.18	Tclin	Tbio	MPRGSRSAASRPASRPAAPSAHPPAHPPPSAAAPA	[RKY]{0,1}.{0,2}[PV]..P.{0,1}[KR]{0,1}	RPAAPS	0	TRUE	MPRGSRSAASRPASRPAAPSCHPPAHPPPSAAAPA	FALSE			overlapping_key_residue	112	moderately radical	Somatic	NA
no_effect	TRUE	FALSE	0.034	-2	0	2	0	2	0	6	3	NA	3	0.0000,0.0000,0.0000,0.0001,0.0000,0.0001	0.0000,0.0000,0.0000,0.0000,0.0000,0.0000	0.5000,0.5000,0.5000,1.0000,0.5000,1.0000	0.5000,0.5000,0.5000,0.0000,0.5000,0.0000	ABL1_SH3__P00519_60_121	P00519	signalling pathways	Cancer-associated gene/PPI	Q8WYQ3	CHCHD10	Coiled-coil-helix-coiled-coil-helix domain-containing protein 10, mitochondrial	Q8WYQ3.R15G	FALSE	pathogenic	NA	NA	other	other	-0.02	-0.18	Tclin	Tbio	MPRGSRSAASRPASRPAAPSAHPPAHPPPSAAAPA	[RKY]{0,1}.{0,2}[PV]..P.{0,1}[KR]{0,1}	RPAAPS	0	TRUE	MPRGSRSAASRPASRPAAPSGHPPAHPPPSAAAPA	FALSE			overlapping_key_residue	125	moderately radical	Somatic	NA
no_effect	TRUE	FALSE	0.034	-2	0	2	0	2	0	6	3	NA	3	0.0000,0.0000,0.0000,0.0001,0.0000,0.0001	0.0000,0.0000,0.0000,0.0000,0.0000,0.0000	0.5000,0.5000,0.5000,1.0000,0.5000,1.0000	0.5000,0.5000,0.5000,0.0000,0.5000,0.0000	ABL1_SH3__P00519_60_121	P00519	signalling pathways	Cancer-associated gene/PPI	Q8WYQ3	CHCHD10	Coiled-coil-helix-coiled-coil-helix domain-containing protein 10, mitochondrial	Q8WYQ3.R15L	FALSE	pathogenic	NA	NA	other	other	-0.02	-0.18	Tclin	Tbio	MPRGSRSAASRPASRPAAPSAHPPAHPPPSAAAPA	[RKY]{0,1}.{0,2}[PV]..P.{0,1}[KR]{0,1}	RPAAPS	0	TRUE	MPRGSRSAASRPASRPAAPSLHPPAHPPPSAAAPA	FALSE			overlapping_key_residue	102	moderately radical	Somatic	NA
no_effect	TRUE	TRUE	0.034	-2	0	2	0	2	0	6	3	2	3	0.0000,0.0000,0.0000,0.0001,0.0000,0.0001	0.0000,0.0000,0.0000,0.0000,0.0000,0.0000	0.5000,0.5000,0.5000,1.0000,0.5000,1.0000	0.5000,0.5000,0.5000,0.0000,0.5000,0.0000	ABL1_SH3__P00519_60_121	P00519	signalling pathways	Cancer-associated gene/PPI	Q8WYQ3	CHCHD10	Coiled-coil-helix-coiled-coil-helix domain-containing protein 10, mitochondrial	Q8WYQ3.R15S	FALSE	pathogenic	Autosomal dominant mitochondrial myopathy with exercise intolerance (IMMD)|Myopathy, isolated mitochondrial, autosomal dominant (IMMD)	musculoskeletal system disorder|musculoskeletal system disease	metabolic;musculoskeletal	mixed	-0.02	-0.18	Tclin	Tbio	MPRGSRSAASRPASRPAAPSAHPPAHPPPSAAAPA	[RKY]{0,1}.{0,2}[PV]..P.{0,1}[KR]{0,1}	RPAAPS	0	TRUE	MPRGSRSAASRPASRPAAPSSHPPAHPPPSAAAPA	FALSE			overlapping_key_residue	110	moderately radical	Somatic	NA
no_effect	FALSE	TRUE	0.0044	4	0	0	4	0	4	6	NA	2	2	0.0000,0.0000,0.0000,0.0000,0.0000,0.0000	0.0000,0.0000,0.0000,0.0003,0.0008,0.0001	0.5000,0.0000,0.5000,0.0000,0.0000,0.0000	0.5000,1.0000,0.5000,1.0000,1.0000,1.0000	ABL1_SH3__P00519_60_121	P00519	signalling pathways	Cancer-associated gene/PPI	Q92574	TSC1	Hamartin	Q92574.S403L	FALSE	pathogenic	Hereditary cancer-predisposing syndrome|Isolated focal cortical dysplasia type II|Tuberous sclerosis 1 (TSC1)|Tuberous sclerosis syndrome (TSC)	neoplastic syndrome|disorder of development or morphogenesis|inherited neurodegenerative disorder|inherited neurodegenerative disorder	neurological;cancer;developmental	mixed	-0.02	0.03	Tclin	Tbio	GKGTPLGTPATSPPPAPLCHSDDYVHISLPQATVTPPRKEE	[RKY]{0,1}.{0,2}[PV]..P.{0,1}[KR]{0,1}	SPPPAPL	2	FALSE	GKGTPLGTPATSPPPAPLCHLDDYVHISLPQATVTPPRKEE	FALSE			flanking	145	moderately radical	Somatic	NA
no_effect	FALSE	TRUE	0.0016	5	0	0	5	0	5	6	NA	2	2	0.0000,0.0000,0.0000,0.0000,0.0000,0.0000	0.0000,0.0051,0.0003,0.0002,0.0001,0.0158	0.5000,0.0000,0.0000,0.0000,0.0000,0.0000	0.5000,1.0000,1.0000,1.0000,1.0000,1.0000	ABL1_SH3__P00519_60_121	P00519	signalling pathways	Cancer-associated gene/PPI	Q96RJ3	TNFRSF13C	Tumor necrosis factor receptor superfamily member 13C	Q96RJ3.H159Y	FALSE	pathogenic	Immunodeficiency, common variable, 4	Phenotypic abnormality	organ_abnormality;immune	mixed	-0.02	0.04	Tclin	Tbio	DATAPAWPPPGEDPGTTPPGHSVPVPATELGSTELVTTKTA	...[PV]..P	GHSVPVP	0	FALSE	DATAPAWPPPGEDPGTTPPGYSVPVPATELGSTELVTTKTA	FALSE			overlapping_wild-card	83	moderately conservative	Somatic	NA
no_effect	TRUE	TRUE	0.46	-0.16	0	1	1	2	1	6	2	1	2	0.0000,0.0000,0.0000,0.0000,0.0001,0.0001	0.0000,0.0000,0.0000,0.0000,0.0000,0.0007	0.5000,0.5000,0.5000,0.5000,1.0000,0.0789	0.5000,0.5000,0.5000,0.5000,0.0000,0.9211	ABL1_SH3__P00519_60_121	P00519	signalling pathways	Cancer-associated gene/PPI	Q9UJ55	MAGEL2	MAGE-like protein 2	Q9UJ55.Q588K	FALSE	pathogenic	NA	NA	other	other	-0.02	NA	Tclin	Tbio	APLSAPLSAPQAVHCPSIIWQAPKGQPPVPHEIPTSMEFQE	...[PV]..P	KGQPPVP	3	FALSE	APLSAPLSAPQAVHCPSIIWKAPKGQPPVPHEIPTSMEFQE	FALSE			flanking	53	moderately conservative	Somatic	NA
no_effect	TRUE	FALSE	0.0016	-5	1	5	0	5	0	6	2	NA	2	0.0001,0.0002,0.0001,0.0000,0.0000,0.0004	0.0000,0.0000,0.0000,0.0000,0.0000,0.0000	1.0000,1.0000,1.0000,1.0000,0.5000,1.0000	0.0000,0.0000,0.0000,0.0000,0.5000,0.0000	ABL1_SH3__P00519_60_121	P00519	signalling pathways	Cancer-associated gene/PPI	Q9Y215	COLQ	Acetylcholinesterase collagenic tail peptide	Q9Y215.P59Q	FALSE	pathogenic	Myasthenic syndrome, congenital, 5 (CMS5)	genetic disease	musculoskeletal	musculoskeletal	-0.02	0.07	Tclin	Tbio	SLDQKKRGGHKACCLLTPPPPPLFPPPFFRGGRSPLLSPDM	[RKY]{0,1}.{0,2}[PV]..P.{0,1}[KR]{0,1}	PPPPPL	0	TRUE	SLDQKKRGGHKACCLLTPPPQPLFPPPFFRGGRSPLLSPDM	FALSE			overlapping_key_residue	76	moderately conservative	Somatic	NA
no_effect	TRUE	TRUE	0.35	0.66	0	3	3	6	6	6	2	2	2	0.0024,0.0034,0.0043,0.0049,0.0040,0.0034	0.0717,0.0026,0.0027,0.0057,0.0082,0.0018	0.0319,0.5714,0.6144,0.4635,0.3280,0.6620	0.9681,0.4286,0.3856,0.5365,0.6720,0.3380	ABL1_SH3__P00519_60_121	P00519	signalling pathways	Cancer-associated gene/PPI	Q9Y2R2	PTPN22	Tyrosine-protein phosphatase non-receptor type 22	Q9Y2R2.R620W	FALSE	pathogenic	Rheumatoid arthritis (RA)	musculoskeletal system disease	musculoskeletal	musculoskeletal	-0.02	-0.06	Tclin	Tchem	SAVLATAPRIDDEIPPPLPVRTPESFIVVEEAGEFSPNVPK	[RKY]{0,1}.{0,2}[PV]..P.{0,1}[KR]{0,1}	PPLPVR	0	TRUE	SAVLATAPRIDDEIPPPLPVWTPESFIVVEEAGEFSPNVPK	FALSE			overlapping_key_residue	101	moderately radical	Somatic	NA
no_effect	TRUE	TRUE	0.0093	3.5	0	1	5	3	6	6	2	2	2	0.0000,0.0029,0.0003,0.0000,0.0812,0.0000	0.0571,0.0059,0.0201,0.0194,0.0083,0.0207	0.0000,0.3289,0.0133,0.0000,0.9070,0.0000	1.0000,0.6711,0.9867,1.0000,0.0930,1.0000	ABL1_SH3__P00519_60_121	P00519	signalling pathways	Cancer-associated gene/PPI	Q9Y6K9	IKBKG	NF-kappa-B essential modulator	Q9Y6K9.D406V	FALSE	pathogenic	ECTODERMAL DYSPLASIA AND IMMUNODEFICIENCY 1, MALE-RESTRICTED|Ectodermal dysplasia and immunodeficiency 1 (EDAID1)|Incontinentia pigmenti syndrome (IP)	immune system disorder|disorder of visual system	neurological;immune	mixed	-0.02	-0.15	Tclin	Tbio	RSPPEEPPDFCCPKCQYQAPDMDTLQIHVMECIE	[RKY]{0,1}.{0,2}[PV]..P.{0,1}[KR]{0,1}	RSPPEEPP	12	FALSE	RSPPEEPPDFCCPKCQYQAPVMDTLQIHVMECIE	FALSE			flanking	152	radical	Somatic	NA
no_effect	TRUE	TRUE	0.061	1.4	0	2	4	3	6	6	2	2	2	0.0000,0.0029,0.0003,0.0000,0.0812,0.0000	0.0001,0.0004,0.0003,0.0009,0.0013,0.0004	0.0000,0.8774,0.4458,0.0000,0.9844,0.0000	1.0000,0.1226,0.5542,1.0000,0.0156,1.0000	ABL1_SH3__P00519_60_121	P00519	signalling pathways	Cancer-associated gene/PPI	Q9Y6K9	IKBKG	NF-kappa-B essential modulator	Q9Y6K9.M407V	FALSE	pathogenic	Incontinentia pigmenti (IP)|Incontinentia pigmenti syndrome (IP)	disorder of visual system	neurological	neurological	-0.02	-0.15	Tclin	Tbio	SPPEEPPDFCCPKCQYQAPDMDTLQIHVMECIE	[RKY]{0,1}.{0,2}[PV]..P.{0,1}[KR]{0,1}	SPPEEPP	13	FALSE	SPPEEPPDFCCPKCQYQAPDVDTLQIHVMECIE	FALSE			flanking	21	conservative	Somatic	NA
enhanced	TRUE	TRUE	1.3e-05	11	0	0	11	4	11	12	2	3	3	0.0000,0.0002,0.0000,0.0000,0.0003,0.0016,0.0005,0.0000,0.0000,0.0000,0.0000,0.0000	0.0010,0.1545,0.1905,0.3073,0.0354,0.9822,0.9982,0.0017,0.0000,0.0017,0.9404,0.0002	0.0000,0.0011,0.0000,0.0000,0.0071,0.0016,0.0005,0.0000,0.5000,0.0000,0.0000,0.0000	1.0000,0.9989,1.0000,1.0000,0.9929,0.9984,0.9995,1.0000,0.5000,1.0000,1.0000,1.0000	AHNAK2_PDZ__Q8IVF2_108_193	Q8IVF2	signalling pathways	Cancer-associated gene/PPI	O75380	NDUFS6	NADH dehydrogenase [ubiquinone] iron-sulfur protein 6, mitochondrial	O75380.R83W	FALSE	pathogenic	NA	NA	other	other	0.13	-0.03	Tbio	Tclin	VNENFAIDLIAEQPVSEVETRVIACDGGGGALGHPKVYINL					VNENFAIDLIAEQPVSEVETWVIACDGGGGALGHPKVYINL	FALSE			no_motif	101	moderately radical	Germline/Somatic	1
no_effect	FALSE	TRUE	0.034	2	0	0	2	0	2	6	NA	2	2	0.0000,0.0000,0.0000,0.0000,0.0000,0.0000	0.0000,0.0000,0.0000,0.0104,0.0000,0.0002	0.5000,0.5000,0.5000,0.0000,0.5000,0.0000	0.5000,0.5000,0.5000,1.0000,0.5000,1.0000	AHNAK2_PDZ__Q8IVF2_108_193	Q8IVF2	signalling pathways	Cancer-associated gene/PPI	P10721	KIT	Mast/stem cell growth factor receptor Kit	P10721.R956W	FALSE	pathogenic	Acute myeloid leukemia (AML)|Cutaneous mastocytosis (MASTC)|Gastrointestinal stroma tumor|Germ cell tumor of testis (TGCT)|Hereditary cancer-predisposing syndrome|Partial albinism (PBT)	cancer or benign tumor|integumentary system disorder|gastrointestinal system disease|experimental factor|neoplastic syndrome|disorder of visual system	neurological;metabolic;cancer;integumentary	mixed	0.13	-0.08	Tbio	Tclin	YSNLANCSPNRQKPVVDHSVRINSVGSTASSSQPLLVHDDV					YSNLANCSPNRQKPVVDHSVWINSVGSTASSSQPLLVHDDV	FALSE			no_motif	101	moderately radical	Somatic	1
no_effect	FALSE	TRUE	0.034	2	0	0	2	0	2	6	NA	2	2	0.0000,0.0000,0.0000,0.0000,0.0000,0.0000	0.0000,0.0000,0.0000,0.0122,0.0000,0.0018	0.5000,0.5000,0.5000,0.0000,0.5000,0.0000	0.5000,0.5000,0.5000,1.0000,0.5000,1.0000	AHNAK2_PDZ__Q8IVF2_108_193	Q8IVF2	signalling pathways	Cancer-associated gene/PPI	P51532	SMARCA4	Transcription activator BRG1	P51532.P1344S	FALSE	NA	NA	NA	uncategorised	other	0.13	-0.36	Tbio	Tchem	RREEARNPKRKPRLMEEDELPSWIIKDDAEVERLTCEEEEE					RREEARNPKRKPRLMEEDELSSWIIKDDAEVERLTCEEEEE	FALSE			no_motif	74	moderately conservative	NA	NA
enhanced	TRUE	TRUE	2.4e-06	11	0	0	11	1	11	18	1	3	3	0.0000,0.0004,0.0000,0.0000,0.0000,0.0000,0.0000,0.0000,0.0000,0.0000,0.0000,0.0000,0.0000,0.0000,0.0000,0.0000,0.0000,0.0000	0.0000,0.8420,0.1251,0.0903,0.0081,0.0068,0.0000,0.0000,0.0042,0.0712,0.0066,0.0036,0.0000,0.0000,0.0000,0.0017,0.0000,0.0002	0.5000,0.0004,0.0000,0.0000,0.0000,0.0000,0.5000,0.5000,0.0000,0.0000,0.0000,0.0000,0.5000,0.5000,0.5000,0.0000,0.5000,0.0000	0.5000,0.9996,1.0000,1.0000,1.0000,1.0000,0.5000,0.5000,1.0000,1.0000,1.0000,1.0000,0.5000,0.5000,0.5000,1.0000,0.5000,1.0000	AHNAK2_PDZ__Q8IVF2_108_193	Q8IVF2	signalling pathways	Cancer-associated gene/PPI	Q99959	PKP2	Plakophilin-2	Q99959.R490W	FALSE	pathogenic	Arrhythmogenic right ventricular dysplasia 9 (ARVD9)|Becker muscular dystrophy (BMD)|Brugada syndrome|Cardiomyopathy (CMYO)|Dilated cardiomyopathy 3B (CMD3B)|Duchenne muscular dystrophy (DMD)|Primary dilated cardiomyopathy (DCM)	musculoskeletal system disorder|musculoskeletal system disorder|cardiovascular disorder|cardiovascular system disease|musculoskeletal system disorder|disorder of visual system|experimental factor	neurological;cardiovascular/hematologic;musculoskeletal	mixed	0.13	-0.03	Tbio	Tbio	GWPGAVAHACNPSTLGGQGGRITRSGVRDQPDQHGLLWNLS					GWPGAVAHACNPSTLGGQGGWITRSGVRDQPDQHGLLWNLS	FALSE			no_motif	101	moderately radical	Somatic	NA
no_effect	TRUE	FALSE	0.012	-3	0	3	0	3	0	6	2	NA	2	0.0000,0.0000,0.0000,0.0004,0.0010,0.0017	0.0000,0.0000,0.0000,0.0000,0.0000,0.0000	0.5000,0.5000,0.5000,1.0000,1.0000,1.0000	0.5000,0.5000,0.5000,0.0000,0.0000,0.0000	ALYREF_RRM__Q86V81_78_183	Q86V81	RNA metabolism	Other	O43526	KCNQ2	Potassium voltage-gated channel subfamily KQT member 2	O43526.R622W	FALSE	pathogenic	Early infantile epileptic encephalopathy with suppression bursts (EIEE)	inborn errors of metabolism	metabolic	metabolic	-1.03	0.06	Tbio	Tclin	KDRTKGPAEAELPEDPSMMGRLGKVEKQVLSMEKKLDFLVN					KDRTKGPAEAELPEDPSMMGWLGKVEKQVLSMEKKLDFLVN	FALSE			no_motif	101	moderately radical	Somatic	2
no_effect	FALSE	TRUE	0.012	3	0	0	3	0	3	6	NA	2	2	0.0000,0.0000,0.0000,0.0000,0.0000,0.0000	0.0000,0.0000,0.0000,0.0008,0.0018,0.0013	0.5000,0.5000,0.5000,0.0000,0.0000,0.0000	0.5000,0.5000,0.5000,1.0000,1.0000,1.0000	ALYREF_RRM__Q86V81_78_183	Q86V81	RNA metabolism	Other	P19429	TNNI3	Troponin I, cardiac muscle	P19429.K174N	FALSE	pathogenic	Restrictive cardiomyopathy	musculoskeletal system disorder	musculoskeletal	musculoskeletal	-1.03	-0.07	Tbio	Tbio	MMQALLGARAKESLDLRAHLKQVKKEDTEKENREVGDWRKN					MMQALLGARAKESLDLRAHLNQVKKEDTEKENREVGDWRKN	FALSE			no_motif	94	moderately conservative	Somatic	NA
no_effect	TRUE	TRUE	0.0025	-4.7	0	6	0	6	4	6	2	1	2	0.0139,0.0328,0.0005,0.0007,0.0069,0.0048	0.0000,0.0000,0.0002,0.0001,0.0001,0.0008	1.0000,1.0000,0.6667,0.8437,0.9886,0.8611	0.0000,0.0000,0.3333,0.1562,0.0114,0.1389	ALYREF_RRM__Q86V81_78_183	Q86V81	RNA metabolism	Other	P51532	SMARCA4	Transcription activator BRG1	P51532.D715N	FALSE	pathogenic	NA	NA	other	other	-1.03	-0.36	Tbio	Tchem	SDDVSEVDARHIIENAKQDVDDEYGVSQALARGLQSYYAVA					SDDVSEVDARHIIENAKQDVNDEYGVSQALARGLQSYYAVA	FALSE			no_motif	23	conservative	Somatic	1
no_effect	TRUE	TRUE	0.0011	4	2	0	6	6	6	6	2	2	2	0.1117,0.1416,0.1304,0.2019,0.0900,0.1661	0.5276,0.5607,0.6428,0.7890,0.7798,0.8030	0.1747,0.2017,0.1687,0.2037,0.1034,0.1714	0.8253,0.7983,0.8313,0.7963,0.8966,0.8286	ALYREF_RRM__Q86V81_78_183	Q86V81	RNA metabolism	Other	Q96J92	WNK4	Serine/threonine-protein kinase WNK4	Q96J92.K1169E	FALSE	pathogenic	Pseudohypoaldosteronism type 2B (PHA2B)	genetic hypertension	cardiovascular/hematologic	cardiovascular_hematologic	-1.03	-0.2	Tbio	Tbio	VETLQTLQKKEIEDLYSRLGKQPPPGIVAPAAMLSSRQRRL					VETLQTLQKKEIEDLYSRLGEQPPPGIVAPAAMLSSRQRRL	FALSE			no_motif	56	moderately conservative	Somatic	NA
no_effect	TRUE	FALSE	0.0044	-4	0	4	0	4	0	6	2	NA	2	0.0706,0.0021,0.0000,0.0000,0.0002,0.0001	0.0000,0.0000,0.0000,0.0000,0.0000,0.0000	1.0000,1.0000,0.5000,0.5000,1.0000,1.0000	0.0000,0.0000,0.5000,0.5000,0.0000,0.0000	ALYREF_RRM__Q86V81_78_183	Q86V81	RNA metabolism	Other	Q9NXR8	ING3	Inhibitor of growth protein 3	Q9NXR8.D20G	FALSE	pathogenic	Squamous cell carcinoma of the head and neck (HNSCC)	experimental factor	cancer	cancer	-1.03	-0.55	Tbio	Tbio	MLYLEDYLEMIEQLPMDLRDRFTEMREMDLQVQNAMDQLE					MLYLEDYLEMIEQLPMDLRDGFTEMREMDLQVQNAMDQLE	FALSE			no_motif	94	moderately conservative	Somatic	NA
no_effect	TRUE	FALSE	0.034	-2	0	2	0	2	0	6	2	NA	2	0.0000,0.0000,0.0000,0.0003,0.0000,0.0033	0.0000,0.0000,0.0000,0.0000,0.0000,0.0000	0.5000,0.5000,0.5000,1.0000,0.5000,1.0000	0.5000,0.5000,0.5000,0.0000,0.5000,0.0000	ALYREF_RRM__Q86V81_78_183	Q86V81	RNA metabolism	Other	Q9UQB3	CTNND2	Catenin delta-2	Q9UQB3.P224L	FALSE	benign	NA	NA	other	other	-1.03	0.08	Tbio	Tbio	QGTTSRAGHLAGPEPAPPPPPPPREPFAPSLGSAFHLPDAP					QGTTSRAGHLAGPEPAPPPPLPPREPFAPSLGSAFHLPDAP	FALSE			no_motif	98	moderately conservative	Somatic	NA
no_effect	TRUE	TRUE	0.0011	5.1	2	0	6	6	6	6	2	2	2	0.0004,0.0001,0.0009,0.0006,0.0007,0.0003	0.0396,0.0261,0.0370,0.0037,0.0070,0.0016	0.0100,0.0040,0.0247,0.1464,0.0889,0.1716	0.9900,0.9960,0.9753,0.8536,0.9111,0.8284	AP1G2_GAE__O75843_665_785	O75843	transport and trafficking	Other	O60393	NOBOX	Homeobox protein NOBOX	O60393.S342T	FALSE	pathogenic	Premature ovarian failure 5 (POF5)|Premature ovarian failure 5 (POF5)	anomaly of puberty or/and menstrual cycle of genetic origin	reproductive	reproductive	-0.3	NA	Tbio	Tbio	GSLVAGWSGGGPTIETLELQSERSAVAWVWFQNRRAKWRKM					GSLVAGWSGGGPTIETLELQTERSAVAWVWFQNRRAKWRKM	FALSE			no_motif	58	moderately conservative	Germline	NA
no_effect	TRUE	TRUE	0.0018	-5.7	2	6	0	6	2	6	2	-1	2	0.0004,0.0001,0.0009,0.0006,0.0007,0.0003	0.0000,0.0000,0.0000,0.0001,0.0000,0.0000	1.0000,1.0000,1.0000,0.9250,0.9458,1.0000	0.0000,0.0000,0.0000,0.0750,0.0542,0.0000	AP1G2_GAE__O75843_665_785	O75843	transport and trafficking	Other	O60393	NOBOX	Homeobox protein NOBOX	O60393.V350L	FALSE	pathogenic	Premature ovarian failure 5 (POF5)|Premature ovarian failure 5 (POF5)	anomaly of puberty or/and menstrual cycle of genetic origin	reproductive	reproductive	-0.3	NA	Tbio	Tbio	GGGPTIETLELQSERSAVAWVWFQNRRAKWRKMEKLNGKES					GGGPTIETLELQSERSAVAWLWFQNRRAKWRKMEKLNGKES	FALSE			no_motif	32	conservative	Somatic	NA
enhanced	TRUE	TRUE	1.8e-05	11	2	0	12	12	12	12	-3	3	3	0.0008,0.0043,0.0036,0.0006,0.0045,0.0008,0.0017,0.0015,0.0009,0.0020,0.0045,0.0015	0.3811,0.8477,0.8055,0.6084,0.5819,0.6566,0.0128,0.0216,0.0090,0.0497,0.0129,0.1446	0.0021,0.0050,0.0044,0.0010,0.0076,0.0012,0.1146,0.0657,0.0874,0.0386,0.2597,0.0101	0.9979,0.9950,0.9956,0.9990,0.9924,0.9988,0.8854,0.9343,0.9126,0.9614,0.7403,0.9899	AP1G2_GAE__O75843_665_785	O75843	transport and trafficking	Other	O76082	SLC22A5	Solute carrier family 22 member 5	O76082.R19H	FALSE	pathogenic	NA	NA	other	other	-0.3	-0.15	Tbio	Tbio	MRDYDEVTAFLGEWGPFQRLIFFLLSASIIPNGFTGLSS					MRDYDEVTAFLGEWGPFQRLHFFLLSASIIPNGFTGLSS	FALSE			no_motif	29	conservative	Somatic	NA
enhanced	FALSE	TRUE	0.00063	6	0	0	6	0	6	6	NA	2	2	0.0000,0.0000,0.0000,0.0000,0.0000,0.0000	0.0000,0.0003,0.0001,0.0000,0.0024,0.0011	0.0000,0.0000,0.0000,0.0000,0.0000,0.0000	1.0000,1.0000,1.0000,1.0000,1.0000,1.0000	AP1G2_GAE__O75843_665_785	O75843	transport and trafficking	Other	O95425	SVIL	Supervillin	O95425.S1209W	FALSE	pathogenic	Abnormality of brain morphology	Abnormality of brain morphology	organ_abnormality	organ_abnormality	-0.3	0.06	Tbio	Tbio	QLITVREEAWKTRGRGAANDSTQFTVAGRMVKKGLASPTAI					QLITVREEAWKTRGRGAANDWTQFTVAGRMVKKGLASPTAI	FALSE			no_motif	177	radical	NA	NA
no_effect	TRUE	TRUE	0.0018	6	0	0	6	2	6	6	1	2	2	0.0001,0.0000,0.0000,0.0000,0.0000,0.0000	0.1514,0.0039,0.0374,0.0101,0.0145,0.0035	0.0010,0.0000,0.0010,0.0000,0.0000,0.0000	0.9990,1.0000,0.9990,1.0000,1.0000,1.0000	AP1G2_GAE__O75843_665_785	O75843	transport and trafficking	Other	P20807	CAPN3	Calpain-3	P20807.R289W	FALSE	pathogenic	Autosomal recessive limb-girdle muscular dystrophy|Autosomal recessive limb-girdle muscular dystrophy type 2A	musculoskeletal system disorder	musculoskeletal	musculoskeletal	-0.3	-0.11	Tbio	Tbio	GTNMTYGTSPSGLNMGELIARMVRNMDNSLLQDSDLDPRGS					GTNMTYGTSPSGLNMGELIAWMVRNMDNSLLQDSDLDPRGS	FALSE			no_motif	101	moderately radical	Somatic	NA
no_effect	TRUE	TRUE	0.0011	-4.2	0	6	0	6	6	6	3	-3	3	0.0019,0.0047,0.0032,0.1698,0.0685,0.0123	0.0007,0.0017,0.0012,0.0020,0.0019,0.0008	0.7282,0.7333,0.7316,0.9882,0.9733,0.9381	0.2718,0.2667,0.2684,0.0118,0.0267,0.0619	AP1G2_GAE__O75843_665_785	O75843	transport and trafficking	Other	P43246	MSH2	DNA mismatch repair protein Msh2	P43246.D283Y	FALSE	pathogenic	Hereditary non-polyposis colorectal cancer 1 (HNPCC1)	cancer or benign tumor	cancer	cancer	-0.3	-0.28	Tbio	Tbio	NQVAVSSLSAVIKFLELLSDDSNFGQFELTTFDFSQYMKLD	PSSM	DDSNFGQFE	0	TRUE	NQVAVSSLSAVIKFLELLSDYSNFGQFELTTFDFSQYMKLD	FALSE			overlapping_key_residue	160	radical	Somatic	NA
no_effect	TRUE	TRUE	0.015	-2.8	0	6	1	6	7	12	3	3	3	0.0019,0.0047,0.0032,0.1698,0.0685,0.0123,0.0000,0.0000,0.0000,0.0000,0.0000,0.0000	0.0006,0.0016,0.0024,0.0029,0.0065,0.0010,0.0000,0.0000,0.0000,0.0000,0.0000,0.0001	0.7508,0.7498,0.5743,0.9833,0.9131,0.9250,0.5000,0.5000,0.5000,0.5000,0.5000,0.0000	0.2492,0.2502,0.4257,0.0167,0.0869,0.0750,0.5000,0.5000,0.5000,0.5000,0.5000,1.0000	AP1G2_GAE__O75843_665_785	O75843	transport and trafficking	Other	P43246	MSH2	DNA mismatch repair protein Msh2	P43246.E290Q	FALSE	pathogenic	NA	NA	other	other	-0.3	-0.28	Tbio	Tbio	LSAVIKFLELLSDDSNFGQFELTTFDFSQYMKLDIAAVRAL	PSSM	DDSNFGQFE	0	FALSE	LSAVIKFLELLSDDSNFGQFQLTTFDFSQYMKLDIAAVRAL	FALSE			overlapping_wild-card	29	conservative	Somatic	NA
no_effect	TRUE	TRUE	0.0013	-6	0	6	0	6	1	6	3	-1	3	0.0019,0.0047,0.0032,0.1698,0.0685,0.0123	0.0000,0.0000,0.0000,0.0000,0.0000,0.0000	1.0000,1.0000,1.0000,0.9998,1.0000,1.0000	0.0000,0.0000,0.0000,0.0002,0.0000,0.0000	AP1G2_GAE__O75843_665_785	O75843	transport and trafficking	Other	P43246	MSH2	DNA mismatch repair protein Msh2	P43246.G287A	FALSE	pathogenic	Hereditary cancer-predisposing syndrome|Hereditary nonpolyposis colorectal neoplasms	neoplastic syndrome|digestive system disease	metabolic;cancer	mixed	-0.3	-0.28	Tbio	Tbio	VSSLSAVIKFLELLSDDSNFGQFELTTFDFSQYMKLDIAAV	PSSM	DDSNFGQFE	0	TRUE	VSSLSAVIKFLELLSDDSNFAQFELTTFDFSQYMKLDIAAV	FALSE			overlapping_key_residue	60	moderately conservative	Somatic	1
no_effect	TRUE	TRUE	0.0049	-5	0	6	1	6	1	12	3	1	3	0.0019,0.0047,0.0032,0.1698,0.0685,0.0123,0.0000,0.0000,0.0000,0.0000,0.0000,0.0000	0.0000,0.0000,0.0000,0.0000,0.0000,0.0000,0.0000,0.0000,0.0000,0.0000,0.0000,0.0000	1.0000,1.0000,1.0000,1.0000,1.0000,1.0000,0.5000,0.5000,0.5000,0.5000,0.5000,0.0000	0.0000,0.0000,0.0000,0.0000,0.0000,0.0000,0.5000,0.5000,0.5000,0.5000,0.5000,1.0000	AP1G2_GAE__O75843_665_785	O75843	transport and trafficking	Other	P43246	MSH2	DNA mismatch repair protein Msh2	P43246.S281L	FALSE	pathogenic	NA	NA	other	other	-0.3	-0.28	Tbio	Tbio	MENQVAVSSLSAVIKFLELLSDDSNFGQFELTTFDFSQYMK	PSSM	DDSNFGQFE	1	FALSE	MENQVAVSSLSAVIKFLELLLDDSNFGQFELTTFDFSQYMK	FALSE			flanking	145	moderately radical	Somatic	NA
no_effect	FALSE	TRUE	0.0044	4	0	0	4	0	4	6	NA	2	2	0.0000,0.0000,0.0000,0.0000,0.0000,0.0000	0.0000,0.0000,0.0001,0.0000,0.0047,0.0063	0.5000,0.0000,0.0000,0.5000,0.0000,0.0000	0.5000,1.0000,1.0000,0.5000,1.0000,1.0000	AP1G2_GAE__O75843_665_785	O75843	transport and trafficking	Other	Q12879	GRIN2A	Glutamate receptor ionotropic, NMDA 2A	Q12879.A968T	FALSE	benign	NA	NA	other	other	-0.3	-0.14	Tbio	Tclin	SFQGKESIFGDNMNELQTFVANRQKDNLNNYVFQGQHPLTL					SFQGKESIFGDNMNELQTFVTNRQKDNLNNYVFQGQHPLTL	FALSE			no_motif	58	moderately conservative	Somatic	NA
no_effect	TRUE	FALSE	0.0011	-5	1	5	0	5	0	12	2	NA	2	0.0000,0.0000,0.0001,0.0000,0.0001,0.0001,0.0000,0.0000,0.0000,0.0000,0.0001,0.0000	0.0000,0.0000,0.0000,0.0000,0.0000,0.0000,0.0000,0.0000,0.0000,0.0000,0.0000,0.0000	1.0000,0.5000,1.0000,0.5000,1.0000,1.0000,0.5000,0.5000,0.5000,0.5000,1.0000,0.5000	0.0000,0.5000,0.0000,0.5000,0.0000,0.0000,0.5000,0.5000,0.5000,0.5000,0.0000,0.5000	AP1G2_GAE__O75843_665_785	O75843	transport and trafficking	Other	Q14204	DYNC1H1	Cytoplasmic dynein 1 heavy chain 1	Q14204.P3966L	FALSE	pathogenic	Inborn genetic diseases	NA	uncategorised	other	-0.3	-1.4	Tbio	Tbio	DLIAKVQADEQFGIWLDSSSPEQTVPYLWSEETPATPIGQA	PSSM	ADEQFGIWL	5	FALSE	DLIAKVQADEQFGIWLDSSSLEQTVPYLWSEETPATPIGQA	FALSE			flanking	98	moderately conservative	Somatic	NA
no_effect	TRUE	TRUE	0.019	-3.7	0	4	1	5	1	12	2	1	2	0.0000,0.0000,0.0001,0.0000,0.0001,0.0001,0.0000,0.0000,0.0000,0.0000,0.0001,0.0000	0.0000,0.0000,0.0002,0.0000,0.0000,0.0000,0.0000,0.0000,0.0000,0.0000,0.0000,0.0000	1.0000,0.5000,0.3328,0.5000,1.0000,1.0000,0.5000,0.5000,0.5000,0.5000,1.0000,0.5000	0.0000,0.5000,0.6672,0.5000,0.0000,0.0000,0.5000,0.5000,0.5000,0.5000,0.0000,0.5000	AP1G2_GAE__O75843_665_785	O75843	transport and trafficking	Other	Q14204	DYNC1H1	Cytoplasmic dynein 1 heavy chain 1	Q14204.P3966R	FALSE	pathogenic	NA	NA	other	other	-0.3	-1.4	Tbio	Tbio	DLIAKVQADEQFGIWLDSSSPEQTVPYLWSEETPATPIGQA	PSSM	ADEQFGIWL	5	FALSE	DLIAKVQADEQFGIWLDSSSREQTVPYLWSEETPATPIGQA	FALSE			flanking	103	moderately radical	Somatic	NA
diminished	TRUE	FALSE	9.9e-08	-14	0	14	0	14	0	18	3	NA	3	0.0012,0.0035,0.0032,0.0014,0.0025,0.0010,0.0000,0.0000,0.0000,0.0000,0.0001,0.0000,0.0000,0.0001,0.0001,0.0001,0.0002,0.0001	0.0000,0.0000,0.0000,0.0000,0.0000,0.0000,0.0000,0.0000,0.0000,0.0000,0.0000,0.0000,0.0000,0.0000,0.0000,0.0000,0.0000,0.0000	1.0000,1.0000,1.0000,1.0000,1.0000,1.0000,1.0000,0.5000,0.5000,1.0000,1.0000,0.5000,0.5000,1.0000,1.0000,1.0000,1.0000,1.0000	0.0000,0.0000,0.0000,0.0000,0.0000,0.0000,0.0000,0.5000,0.5000,0.0000,0.0000,0.5000,0.5000,0.0000,0.0000,0.0000,0.0000,0.0000	AP1G2_GAE__O75843_665_785	O75843	transport and trafficking	Other	Q86UK5	EVC2	Limbin	Q86UK5.W1047C	FALSE	pathogenic	NA	NA	other	other	-0.3	0.19	Tbio	Tbio	KLEDQLVQQEAAQQQQALASWQQWVADGPGILNEPGEVDSE					KLEDQLVQQEAAQQQQALASCQQWVADGPGILNEPGEVDSE	FALSE			no_motif	148	moderately radical	Somatic	NA
diminished	TRUE	FALSE	0.00014	-7	0	7	0	7	0	12	3	NA	3	0.0000,0.0020,0.0004,0.0001,0.0004,0.0007,0.0000,0.0000,0.0000,0.0000,0.0000,0.0000	0.0000,0.0000,0.0000,0.0000,0.0000,0.0000,0.0000,0.0000,0.0000,0.0000,0.0000,0.0000	1.0000,1.0000,1.0000,1.0000,1.0000,1.0000,0.5000,0.5000,1.0000,0.5000,0.5000,0.5000	0.0000,0.0000,0.0000,0.0000,0.0000,0.0000,0.5000,0.5000,0.0000,0.5000,0.5000,0.5000	AP1G2_GAE__O75843_665_785	O75843	transport and trafficking	Other	Q92574	TSC1	Hamartin	Q92574.D675G	FALSE	NA	Hepatocellular carcinoma	Carcinoma	cancer	cancer	-0.3	0.03	Tbio	Tbio	QGADAHSKELNKLPLPSKSVDWTHFGGSPPSDEIRTLRDQL					QGADAHSKELNKLPLPSKSVGWTHFGGSPPSDEIRTLRDQL	FALSE			no_motif	94	moderately conservative	NA	NA
no_effect	TRUE	TRUE	0.0011	-3.1	0	6	0	6	5	6	2	1	2	0.0002,0.0006,0.0005,0.0005,0.0012,0.0004	0.0001,0.0000,0.0001,0.0004,0.0007,0.0001	0.7895,1.0000,0.8122,0.5714,0.6389,0.7500	0.2105,0.0000,0.1878,0.4286,0.3611,0.2500	AP1G2_GAE__O75843_665_785	O75843	transport and trafficking	Other	Q96HR9	REEP6	Receptor expression-enhancing protein 6	Q96HR9.E75K	FALSE	pathogenic	Retinitis pigmentosa 77 (RP77)|Retinitis pigmentosa 77 (RP77)	disorder of visual system	neurological	neurological	-0.3	-0.03	Tbio	Tbio	SLLCNLIGFVYPAYASIKAIESPSKDDDTVWLTYWVVYALF					SLLCNLIGFVYPAYASIKAIKSPSKDDDTVWLTYWVVYALF	FALSE			no_motif	56	moderately conservative	Somatic	NA
no_effect	TRUE	FALSE	0.0091	-3	0	3	0	3	0	12	2	NA	2	0.0000,0.0000,0.0000,0.0000,0.0000,0.0000,0.0000,0.0000,0.0000,0.0000,0.0010,0.0000	0.0000,0.0000,0.0000,0.0000,0.0000,0.0000,0.0000,0.0000,0.0000,0.0000,0.0000,0.0000	0.5000,0.5000,0.5000,0.5000,1.0000,0.5000,0.5000,0.5000,0.5000,0.5000,1.0000,1.0000	0.5000,0.5000,0.5000,0.5000,0.0000,0.5000,0.5000,0.5000,0.5000,0.5000,0.0000,0.0000	AP1G2_GAE__O75843_665_785	O75843	transport and trafficking	Other	Q99728	BARD1	BRCA1-associated RING domain protein 1	Q99728.E270K	FALSE	pathogenic	NA	NA	other	other	-0.3	-0.63	Tbio	Tbio	SSPQINGEIDLLASGSLTESECFGSLTEVSLPLAEQIESPD					SSPQINGEIDLLASGSLTESKCFGSLTEVSLPLAEQIESPD	FALSE			no_motif	56	moderately conservative	Somatic	NA
no_effect	TRUE	FALSE	0.0091	-3	0	3	0	3	0	12	2	NA	2	0.0000,0.0000,0.0000,0.0000,0.0000,0.0000,0.0000,0.0000,0.0000,0.0000,0.0010,0.0000	0.0000,0.0000,0.0000,0.0000,0.0000,0.0000,0.0000,0.0000,0.0000,0.0000,0.0000,0.0000	0.5000,0.5000,0.5000,0.5000,1.0000,0.5000,0.5000,0.5000,0.5000,0.5000,1.0000,1.0000	0.5000,0.5000,0.5000,0.5000,0.0000,0.5000,0.5000,0.5000,0.5000,0.5000,0.0000,0.0000	AP1G2_GAE__O75843_665_785	O75843	transport and trafficking	Other	Q99728	BARD1	BRCA1-associated RING domain protein 1	Q99728.E270Q	FALSE	pathogenic	Familial cancer of breast|Hereditary cancer-predisposing syndrome	cancer or benign tumor|neoplastic syndrome	cancer	cancer	-0.3	-0.63	Tbio	Tbio	SSPQINGEIDLLASGSLTESECFGSLTEVSLPLAEQIESPD					SSPQINGEIDLLASGSLTESQCFGSLTEVSLPLAEQIESPD	FALSE			no_motif	29	conservative	Somatic	NA
no_effect	TRUE	FALSE	0.0091	-3	0	3	0	3	0	12	2	NA	2	0.0000,0.0000,0.0000,0.0000,0.0000,0.0000,0.0000,0.0000,0.0000,0.0000,0.0010,0.0000	0.0000,0.0000,0.0000,0.0000,0.0000,0.0000,0.0000,0.0000,0.0000,0.0000,0.0000,0.0000	0.5000,0.5000,0.5000,0.5000,1.0000,0.5000,0.5000,0.5000,0.5000,0.5000,1.0000,1.0000	0.5000,0.5000,0.5000,0.5000,0.0000,0.5000,0.5000,0.5000,0.5000,0.5000,0.0000,0.0000	AP1G2_GAE__O75843_665_785	O75843	transport and trafficking	Other	Q99728	BARD1	BRCA1-associated RING domain protein 1	Q99728.L275S	FALSE	pathogenic	Familial cancer of breast	cancer or benign tumor	cancer	cancer	-0.3	-0.63	Tbio	Tbio	NGEIDLLASGSLTESECFGSLTEVSLPLAEQIESPDTKSRN					NGEIDLLASGSLTESECFGSSTEVSLPLAEQIESPDTKSRN	FALSE			no_motif	145	moderately radical	Somatic	NA
enhanced	TRUE	TRUE	8.8e-05	8	2	0	8	4	8	12	-2	3	3	0.0000,0.0001,0.0001,0.0000,0.0002,0.0000,0.0000,0.0000,0.0000,0.0000,0.0000,0.0000	0.0496,0.0509,0.0677,0.1136,0.2511,0.1081,0.0001,0.0000,0.0000,0.0000,0.0000,0.0000	0.0005,0.0014,0.0007,0.0000,0.0007,0.0000,0.0000,0.5000,0.5000,0.5000,0.0000,0.5000	0.9995,0.9986,0.9993,1.0000,0.9993,1.0000,1.0000,0.5000,0.5000,0.5000,1.0000,0.5000	AP1G2_GAE__O75843_665_785	O75843	transport and trafficking	Other	Q9NQ40	SLC52A3	Solute carrier family 52, riboflavin transporter, member 3	Q9NQ40.R132W	FALSE	pathogenic	Brown-Vialetto-Van Laere syndrome 1 (BVVLS1)|Brown-Vialetto-van Laere syndrome 1	inherited neurodegenerative disorder	neurological	neurological	-0.3	0.12	Tbio	Tbio	TFFLALVDCTSSVTFLPFMSRLPTYYLTTFFVGEGLSGLLP					TFFLALVDCTSSVTFLPFMSWLPTYYLTTFFVGEGLSGLLP	FALSE			no_motif	101	moderately radical	Somatic	NA
no_effect	FALSE	TRUE	1	0	0	0	0	0	0	6	NA	2	2	0.0000,0.0000,0.0000,0.0000,0.0000,0.0000	0.0000,0.0000,0.0000,0.0000,0.0000,0.0000	0.5000,0.5000,0.5000,0.5000,0.5000,0.5000	0.5000,0.5000,0.5000,0.5000,0.5000,0.5000	AP2_Mu__Q96CW1_160_435	Q96CW1	transport and trafficking	PPI disrupted by genetic variation	O43526	KCNQ2	Potassium voltage-gated channel subfamily KQT member 2	O43526.I278N	FALSE	pathogenic	NA	NA	other	other	-0.82	0.06	Tbio	Tclin	NDHFDTYADALWWGLITLTTIGYGDKYPQTWNGRLLAATFT	[FWY]..[FIL]	WGLI	4	FALSE	NDHFDTYADALWWGLITLTTNGYGDKYPQTWNGRLLAATFT	FALSE			flanking	149	moderately radical	Somatic	NA
no_effect	FALSE	TRUE	1	0	0	0	0	0	0	6	NA	2	2	0.0000,0.0000,0.0000,0.0000,0.0000,0.0000	0.0000,0.0000,0.0000,0.0000,0.0000,0.0000	0.5000,0.5000,0.5000,0.5000,0.5000,0.5000	0.5000,0.5000,0.5000,0.5000,0.5000,0.5000	AP2_Mu__Q96CW1_160_435	Q96CW1	transport and trafficking	PPI disrupted by genetic variation	O43526	KCNQ2	Potassium voltage-gated channel subfamily KQT member 2	O43526.T276I	FALSE	pathogenic	Developmental and epileptic encephalopathy 7 (DEE7)|Developmental and epileptic encephalopathy, 7	inborn errors of metabolism	metabolic	metabolic	-0.82	0.06	Tbio	Tclin	GENDHFDTYADALWWGLITLTTIGYGDKYPQTWNGRLLAAT	[FWY]..[FIL]	WGLI	2	FALSE	GENDHFDTYADALWWGLITLITIGYGDKYPQTWNGRLLAAT	FALSE			flanking	89	moderately conservative	Somatic	NA
no_effect	FALSE	TRUE	0.034	2	0	0	2	0	2	6	NA	3	3	0.0000,0.0000,0.0000,0.0000,0.0000,0.0000	0.0000,0.0000,0.0000,0.0000,0.0001,0.0001	0.5000,0.5000,0.5000,0.5000,0.0000,0.0000	0.5000,0.5000,0.5000,0.5000,1.0000,1.0000	AP2_Mu__Q96CW1_160_435	Q96CW1	transport and trafficking	PPI disrupted by genetic variation	P02533	KRT14	Keratin, type I cytoskeletal 14	P02533.A413T	TRUE	pathogenic	Dermatopathia pigmentosa reticularis (DPR)|Epidermolysis bullosa simplex 1A, generalized severe|Epidermolysis bullosa simplex 1B, generalized intermediate (EBS1B)|Epidermolysis bullosa simplex 1C, localized|Epidermolysis bullosa simplex 1C, localized (EBS1C)|Epidermolysis bullosa simplex 1D, generalized, intermediate or severe, autosomal recessive|Epidermolysis bullosa simplex, Koebner type (EBS1…	integumentary system disorder|integumentary system disorder|integumentary system disorder|integumentary system disorder	integumentary	integumentary	-0.82	-0.1	Tbio	Tbio	QQNQEYKILLDVKTRLEQEIATYRRLLEGEDAHLSSSQFSS	..Y..[ILMVF]..	ATYRRLLE	0	FALSE	QQNQEYKILLDVKTRLEQEITTYRRLLEGEDAHLSSSQFSS	FALSE			overlapping_wild-card	58	moderately conservative	Germline	NA
no_effect	FALSE	TRUE	1	0	0	0	0	0	0	6	NA	2	2	0.0000,0.0000,0.0000,0.0000,0.0000,0.0000	0.0000,0.0000,0.0000,0.0000,0.0000,0.0000	0.5000,0.5000,0.5000,0.5000,0.5000,0.5000	0.5000,0.5000,0.5000,0.5000,0.5000,0.5000	AP2_Mu__Q96CW1_160_435	Q96CW1	transport and trafficking	PPI disrupted by genetic variation	P02533	KRT14	Keratin, type I cytoskeletal 14	P02533.E422K	TRUE	pathogenic	Epidermolysis bullosa simplex 1C, localized|Epidermolysis bullosa simplex 1C, localized (EBS1C)	integumentary system disorder	integumentary	integumentary	-0.82	-0.1	Tbio	Tbio	LDVKTRLEQEIATYRRLLEGEDAHLSSSQFSSGSQSSRDVT	..Y..[ILMVF]..	ATYRRLLE	2	FALSE	LDVKTRLEQEIATYRRLLEGKDAHLSSSQFSSGSQSSRDVT	FALSE			flanking	56	moderately conservative	Germline	NA
no_effect	FALSE	TRUE	0.0016	5	0	0	5	0	5	6	NA	4	4	0.0000,0.0000,0.0000,0.0000,0.0000,0.0000	0.0007,0.0009,0.0000,0.0015,0.0472,0.0020	0.0000,0.0000,0.5000,0.0000,0.0000,0.0000	1.0000,1.0000,0.5000,1.0000,1.0000,1.0000	AP2_Mu__Q96CW1_160_435	Q96CW1	transport and trafficking	PPI disrupted by genetic variation	P02533	KRT14	Keratin, type I cytoskeletal 14	P02533.R417P	TRUE	pathogenic	Epidermolysis bullosa simplex 1A, generalized severe (EBS1A)	integumentary system disorder	integumentary	integumentary	-0.82	-0.1	Tbio	Tbio	EYKILLDVKTRLEQEIATYRRLLEGEDAHLSSSQFSSGSQS	..Y..[ILMVF]..	ATYRRLLE	0	FALSE	EYKILLDVKTRLEQEIATYRPLLEGEDAHLSSSQFSSGSQS	FALSE			overlapping_wild-card	103	moderately radical	Somatic	NA
enhanced	FALSE	TRUE	0.00063	6	1	0	6	0	6	6	NA	4	4	0.0000,0.0000,0.0000,0.0000,0.0000,0.0000	0.0075,0.0035,0.0012,0.0016,0.0006,0.0011	0.0000,0.0000,0.0000,0.0000,0.0000,0.0000	1.0000,1.0000,1.0000,1.0000,1.0000,1.0000	AP2_Mu__Q96CW1_160_435	Q96CW1	transport and trafficking	PPI disrupted by genetic variation	P02545	LMNA	Prelamin-A/C	P02545.R377H	FALSE	pathogenic	Benign scapuloperoneal muscular dystrophy with cardiomyopathy (EDMD2)|Charcot-Marie-Tooth disease type 2|Emery-Dreifuss muscular dystrophy 2, autosomal dominant (EDMD2)|Muscular dystrophy|Sudden unexplained death	musculoskeletal system disorder|nervous system disorder|musculoskeletal system disease|musculoskeletal system disease|cardiovascular disorder	neurological;cardiovascular/hematologic;musculoskeletal	mixed	-0.82	-0.37	Tbio	Tbio	DEYQELLDIKLALDMEIHAYRKLLEGEEERLRLSPSPTSQR	Y..[LMVIF]	YRKL	0	FALSE	DEYQELLDIKLALDMEIHAYHKLLEGEEERLRLSPSPTSQR	FALSE			overlapping_wild-card	29	conservative	Somatic	NA
no_effect	FALSE	TRUE	0.11	1	0	0	1	0	1	6	NA	2	2	0.0000,0.0000,0.0000,0.0000,0.0000,0.0000	0.0006,0.0000,0.0000,0.0000,0.0000,0.0000	0.0000,0.5000,0.5000,0.5000,0.5000,0.5000	1.0000,0.5000,0.5000,0.5000,0.5000,0.5000	AP2_Mu__Q96CW1_160_435	Q96CW1	transport and trafficking	PPI disrupted by genetic variation	P02545	LMNA	Prelamin-A/C	P02545.R377L	FALSE	pathogenic	Charcot-Marie-Tooth disease type 2|Emery-Dreifuss muscular dystrophy 2, autosomal dominant (EDMD2)	nervous system disorder|musculoskeletal system disease	neurological;musculoskeletal	mixed	-0.82	-0.37	Tbio	Tbio	DEYQELLDIKLALDMEIHAYRKLLEGEEERLRLSPSPTSQR	Y..[LMVIF]	YRKL	0	FALSE	DEYQELLDIKLALDMEIHAYLKLLEGEEERLRLSPSPTSQR	FALSE			overlapping_wild-card	102	moderately radical	Somatic	NA
no_effect	FALSE	TRUE	0.012	3	0	0	3	0	3	6	NA	3	3	0.0000,0.0000,0.0000,0.0000,0.0000,0.0000	0.0000,0.0000,0.0000,0.0001,0.0001,0.0001	0.5000,0.5000,0.5000,0.0000,0.0000,0.0000	0.5000,0.5000,0.5000,1.0000,1.0000,1.0000	AP2_Mu__Q96CW1_160_435	Q96CW1	transport and trafficking	PPI disrupted by genetic variation	P02545	LMNA	Prelamin-A/C	P02545.R386T	FALSE	pathogenic	NA	NA	other	other	-0.82	-0.37	Tbio	Tbio	KLALDMEIHAYRKLLEGEEERLRLSPSPTSQRSRGRASSHS	Y..[LMVIF]	YRKL	6	FALSE	KLALDMEIHAYRKLLEGEEETLRLSPSPTSQRSRGRASSHS	FALSE			flanking	71	moderately conservative	Somatic	NA
no_effect	TRUE	TRUE	0.0093	3.5	0	1	5	3	6	6	2	-2	2	0.0000,0.0000,0.0000,0.0011,0.0001,0.0001	0.0000,0.0005,0.0001,0.0005,0.0005,0.0001	0.0000,0.0000,0.0000,0.6986,0.2108,0.3333	1.0000,1.0000,1.0000,0.3014,0.7892,0.6667	AP2_Mu__Q96CW1_160_435	Q96CW1	transport and trafficking	PPI disrupted by genetic variation	P04114	APOB	Apolipoprotein B-100	P04114.P994L	FALSE	benign	NA	NA	other	other	-0.82	0.07	Tbio	Tchem	NYCTSGAYSNASSTDSASYYPLTGDTRLELELRPTGEIEQY	Y..[LMVIF]	YYPL	0	FALSE	NYCTSGAYSNASSTDSASYYLLTGDTRLELELRPTGEIEQY	FALSE			overlapping_wild-card	98	moderately conservative	Germline	NA
no_effect	TRUE	FALSE	0.034	-2	0	2	0	2	0	6	2	NA	2	0.0000,0.0000,0.0000,0.0000,0.0340,0.0100	0.0000,0.0000,0.0000,0.0000,0.0000,0.0000	0.5000,0.5000,0.5000,0.5000,1.0000,1.0000	0.5000,0.5000,0.5000,0.5000,0.0000,0.0000	AP2_Mu__Q96CW1_160_435	Q96CW1	transport and trafficking	PPI disrupted by genetic variation	P04792	HSPB1	Heat shock protein beta-1	P04792.E41K	FALSE	pathogenic	Charcot-Marie-Tooth disease|Neuronopathy, distal hereditary motor, 2B (HMN2B)	nervous system disorder|Rare genetic neurological disorder	neurological	neurological	-0.82	0.03	Tbio	Tchem	DWYPHSRLFDQAFGLPRLPEEWSQWLGGSSWPGYVRPLPPA					DWYPHSRLFDQAFGLPRLPEKWSQWLGGSSWPGYVRPLPPA	FALSE			no_motif	56	moderately conservative	Germline	NA
no_effect	TRUE	TRUE	0.035	1.4	0	0	2	2	2	6	2	2	2	0.0000,0.0000,0.0000,0.0000,0.0340,0.0100	0.0000,0.0000,0.0000,0.0000,0.0988,0.3084	0.5000,0.5000,0.5000,0.5000,0.2563,0.0315	0.5000,0.5000,0.5000,0.5000,0.7437,0.9685	AP2_Mu__Q96CW1_160_435	Q96CW1	transport and trafficking	PPI disrupted by genetic variation	P04792	HSPB1	Heat shock protein beta-1	P04792.G53D	FALSE	pathogenic	Neuronopathy, distal hereditary motor, 2B (HMN2B)|Neuronopathy, distal hereditary motor, type 2B	Rare genetic neurological disorder	neurological	neurological	-0.82	0.03	Tbio	Tchem	FGLPRLPEEWSQWLGGSSWPGYVRPLPPAAIESPAVAAPAY					FGLPRLPEEWSQWLGGSSWPDYVRPLPPAAIESPAVAAPAY	FALSE			no_motif	94	moderately conservative	Germline	NA
no_effect	TRUE	TRUE	0.0011	4.4	2	0	6	6	6	6	3	3	3	0.0023,0.0024,0.0005,0.0175,0.0042,0.0106	0.1089,0.0658,0.0322,0.0755,0.0092,0.0400	0.0205,0.0354,0.0154,0.1885,0.3124,0.2093	0.9795,0.9646,0.9846,0.8115,0.6876,0.7907	AP2_Mu__Q96CW1_160_435	Q96CW1	transport and trafficking	PPI disrupted by genetic variation	P38398	BRCA1	Breast cancer type 1 susceptibility protein	P38398.S186Y	FALSE	pathogenic	Breast and/or ovarian cancer|Breast cancer (BC)|Breast-ovarian cancer, familial, susceptibility to, 1 (BROVCA1)|Familial cancer of breast|Hereditary breast ovarian cancer syndrome|Hereditary cancer-predisposing syndrome	cancer or benign tumor|cancer or benign tumor|neoplastic syndrome|neoplastic syndrome	cancer	cancer	-0.82	-0.49	Tbio	Tchem	RTKQRIQPQKTSVYIELGSDSSEDTVNKATYCSVGDQELLQ	Y..[LMVIF]	YIEL	3	FALSE	RTKQRIQPQKTSVYIELGSDYSEDTVNKATYCSVGDQELLQ	FALSE			flanking	144	moderately radical	Somatic	NA
no_effect	FALSE	TRUE	0.034	2	0	0	2	0	2	6	NA	2	2	0.0000,0.0000,0.0000,0.0000,0.0000,0.0000	0.0000,0.0000,0.0000,0.0000,0.0001,0.0001	0.5000,0.5000,0.5000,0.5000,0.0000,0.0000	0.5000,0.5000,0.5000,0.5000,1.0000,1.0000	AP2_Mu__Q96CW1_160_435	Q96CW1	transport and trafficking	PPI disrupted by genetic variation	P38398	BRCA1	Breast cancer type 1 susceptibility protein	P38398.V1116L	FALSE	pathogenic	Breast-ovarian cancer, familial, susceptibility to, 1 (BROVCA1)|Hereditary breast ovarian cancer syndrome|Hereditary cancer-predisposing syndrome	neoplastic syndrome|neoplastic syndrome	cancer	cancer	-0.82	-0.49	Tbio	Tchem	QSLPGSNCKHPEIKKQEYEEVVQTVNTDFSPYLISDNLEQP	Y..[LMVIF]	YEEV	0	TRUE	QSLPGSNCKHPEIKKQEYEELVQTVNTDFSPYLISDNLEQP	TRUE	Y..[FILM];[FWY]..[FIL]	YEEL;YEEL	overlapping_key_residue	32	conservative	Somatic	NA
diminished	TRUE	FALSE	0.00063	-6	0	6	0	6	0	6	3	NA	3	0.0023,0.0024,0.0005,0.0175,0.0042,0.0106	0.0000,0.0000,0.0000,0.0000,0.0000,0.0000	1.0000,1.0000,1.0000,1.0000,1.0000,1.0000	0.0000,0.0000,0.0000,0.0000,0.0000,0.0000	AP2_Mu__Q96CW1_160_435	Q96CW1	transport and trafficking	PPI disrupted by genetic variation	P38398	BRCA1	Breast cancer type 1 susceptibility protein	P38398.Y179C	FALSE	pathogenic	Breast and/or ovarian cancer|Breast-ovarian cancer, familial, susceptibility to, 1 (BROVCA1)|Hereditary breast ovarian cancer syndrome|Hereditary cancer-predisposing syndrome	neoplastic syndrome|neoplastic syndrome	cancer	cancer	-0.82	-0.49	Tbio	Tchem	LGTVRTLRTKQRIQPQKTSVYIELGSDSSEDTVNKATYCSV	[FWY]..[FIL]	YIEL	0	TRUE	LGTVRTLRTKQRIQPQKTSVCIELGSDSSEDTVNKATYCSV	FALSE			overlapping_key_residue	112	moderately radical	Germline	NA
no_effect	TRUE	TRUE	0.42	-0.17	0	4	4	6	5	12	4	3	4	0.0000,0.0001,0.0028,0.0021,0.0000,0.0000,0.0006,0.0004,0.0000,0.0000,0.0000,0.0001	0.0000,0.0028,0.0000,0.0001,0.0000,0.0000,0.0000,0.0000,0.0000,0.0003,0.0001,0.0005	0.5000,0.0277,1.0000,0.9389,0.5000,0.5000,1.0000,1.0000,0.5000,0.0000,0.0000,0.1176	0.5000,0.9723,0.0000,0.0611,0.5000,0.5000,0.0000,0.0000,0.5000,1.0000,1.0000,0.8824	AP2_Mu__Q96CW1_160_435	Q96CW1	transport and trafficking	PPI disrupted by genetic variation	P48165	GJA8	Gap junction alpha-8 protein	P48165.S276F	FALSE	pathogenic	Cataract 1 multiple types	disorder of visual system	neurological	neurological	-0.82	0.02	Tbio	Tbio	AVSSIQKAKGYQLLEEEKIVSHYFPLTEVGMVETSPLPAKP	Y..[LMVIF]	YFPL	2	FALSE	AVSSIQKAKGYQLLEEEKIVFHYFPLTEVGMVETSPLPAKP	TRUE	[FWY]..[FIL]	FHYF	motif_creating	155	radical	Somatic	1
enhanced	TRUE	TRUE	4.5e-05	9	2	0	9	5	9	12	3	4	4	0.0003,0.0004,0.0003,0.0003,0.0000,0.0002,0.0000,0.0000,0.0000,0.0000,0.0000,0.0000	0.2805,0.2697,0.4714,0.0700,0.0888,0.3282,0.0000,0.0000,0.0000,0.0001,0.0003,0.0002	0.0010,0.0015,0.0007,0.0038,0.0000,0.0006,0.5000,0.5000,0.5000,0.0000,0.0000,0.0000	0.9990,0.9985,0.9993,0.9962,1.0000,0.9994,0.5000,0.5000,0.5000,1.0000,1.0000,1.0000	AP2_Mu__Q96CW1_160_435	Q96CW1	transport and trafficking	PPI disrupted by genetic variation	P78363	ABCA4	Retinal-specific phospholipid-transporting ATPase ABCA4	P78363.N1868I	FALSE	pathogenic	ABCA4-Related Disorders|Age related macular degeneration 2|Cone-Rod Dystrophy, Recessive|Cone-rod dystrophy 3 (CORD3)|Macular degeneration|Retinitis Pigmentosa, Recessive|Retinitis pigmentosa (RP)|Severe early-childhood-onset retinal dystrophy (STGD1)|Stargardt Disease, Recessive|Stargardt disease (FFM)|Stargardt disease 1 (STGD1)	disorder of visual system|disorder of visual system|disorder of visual system|nervous system disease|disorder of visual system|disorder of visual system|disorder of visual system|disorder of visual system|disorder of visual system	neurological	neurological	-0.82	-0.31	Tbio	Tbio	LALSQAVTDVYARFGEEHSANPFHWDLIGKNLFAMVVEGVV	[FWY]..[FIL]	WDLI	4	FALSE	LALSQAVTDVYARFGEEHSAIPFHWDLIGKNLFAMVVEGVV	FALSE			flanking	149	moderately radical	Somatic	NA
no_effect	TRUE	TRUE	0.0022	3.5	2	1	5	5	6	6	3	4	4	0.0003,0.0004,0.0003,0.0003,0.0000,0.0002	0.0029,0.0023,0.0001,0.0032,0.0004,0.0008	0.0905,0.1446,0.7500,0.0776,0.0000,0.2096	0.9095,0.8554,0.2500,0.9224,1.0000,0.7904	AP2_Mu__Q96CW1_160_435	Q96CW1	transport and trafficking	PPI disrupted by genetic variation	P78363	ABCA4	Retinal-specific phospholipid-transporting ATPase ABCA4	P78363.P1869L	FALSE	pathogenic	Severe early-childhood-onset retinal dystrophy (STGD1)	disorder of visual system	neurological	neurological	-0.82	-0.31	Tbio	Tbio	ALSQAVTDVYARFGEEHSANPFHWDLIGKNLFAMVVEGVVY	[FWY]..[FIL]	WDLI	3	FALSE	ALSQAVTDVYARFGEEHSANLFHWDLIGKNLFAMVVEGVVY	FALSE			flanking	98	moderately conservative	Somatic	1
no_effect	TRUE	FALSE	0.0016	-5	1	5	0	5	0	6	3	NA	3	0.0003,0.0004,0.0003,0.0003,0.0000,0.0002	0.0000,0.0000,0.0000,0.0000,0.0000,0.0000	1.0000,1.0000,1.0000,1.0000,0.5000,1.0000	0.0000,0.0000,0.0000,0.0000,0.5000,0.0000	AP2_Mu__Q96CW1_160_435	Q96CW1	transport and trafficking	PPI disrupted by genetic variation	P78363	ABCA4	Retinal-specific phospholipid-transporting ATPase ABCA4	P78363.Y1858N	FALSE	pathogenic	Age related macular degeneration 2|Cone-rod dystrophy 3 (CORD3)|Retinitis pigmentosa 19 (RP19)|Severe early-childhood-onset retinal dystrophy (STGD1)	disorder of visual system|disorder of visual system|disorder of visual system|disorder of visual system	neurological	neurological	-0.82	-0.31	Tbio	Tbio	HFCLGRGLIDLALSQAVTDVYARFGEEHSANPFHWDLIGKN	[FWY]..[FIL]	YARF	0	TRUE	HFCLGRGLIDLALSQAVTDVNARFGEEHSANPFHWDLIGKN	FALSE			overlapping_key_residue	143	moderately radical	Somatic	NA
no_effect	FALSE	TRUE	0.11	1	0	0	1	0	1	6	NA	2	2	0.0000,0.0000,0.0000,0.0000,0.0000,0.0000	0.0000,0.0000,0.0000,0.0000,0.0001,0.0000	0.5000,0.5000,0.5000,0.5000,0.0000,0.5000	0.5000,0.5000,0.5000,0.5000,1.0000,0.5000	AP2_Mu__Q96CW1_160_435	Q96CW1	transport and trafficking	PPI disrupted by genetic variation	Q04695	KRT17	Keratin, type I cytoskeletal 17	Q04695.L388P	TRUE	pathogenic	Pachyonychia congenita 2 (PC2)	integumentary system disorder	integumentary	integumentary	-0.82	-0.06	Tbio	Tbio	KILLDVKTRLEQEIATYRRLLEGEDAHLTQYKKEPVTTRQV	..Y..[ILMVF]..	ATYRRLLE	0	FALSE	KILLDVKTRLEQEIATYRRLPEGEDAHLTQYKKEPVTTRQV	FALSE			overlapping_wild-card	98	moderately conservative	Somatic	NA
enhanced	FALSE	TRUE	0.00063	6	0	0	6	0	6	6	NA	3	3	0.0000,0.0000,0.0000,0.0000,0.0000,0.0000	0.0499,0.2763,0.3435,0.0823,0.0539,0.0248	0.0000,0.0000,0.0000,0.0000,0.0000,0.0000	1.0000,1.0000,1.0000,1.0000,1.0000,1.0000	AP2_Mu__Q96CW1_160_435	Q96CW1	transport and trafficking	PPI disrupted by genetic variation	Q06187	BTK	Tyrosine-protein kinase BTK	Q06187.A607D	FALSE	pathogenic	X-linked agammaglobulinemia (XLA)|X-linked agammaglobulinemia (XLA)	genetic disease	immune	immune	-0.82	-0.03	Tbio	Tclin	MWEIYSLGKMPYERFTNSETAEHIAQGLRLYRPHLASEKVY	Y..[LMVIF]	YERF	5	FALSE	MWEIYSLGKMPYERFTNSETDEHIAQGLRLYRPHLASEKVY	FALSE			flanking	126	moderately radical	Somatic	NA
enhanced	FALSE	TRUE	0.00063	6	0	0	6	0	6	6	NA	3	3	0.0000,0.0000,0.0000,0.0000,0.0000,0.0000	0.4598,0.1721,0.1090,0.0993,0.0067,0.0785	0.0000,0.0000,0.0000,0.0000,0.0000,0.0000	1.0000,1.0000,1.0000,1.0000,1.0000,1.0000	AP2_Mu__Q96CW1_160_435	Q96CW1	transport and trafficking	PPI disrupted by genetic variation	Q06187	BTK	Tyrosine-protein kinase BTK	Q06187.G613D	FALSE	pathogenic	X-linked agammaglobulinemia (XLA)|X-linked agammaglobulinemia (XLA)	genetic disease	immune	immune	-0.82	-0.03	Tbio	Tclin	LGKMPYERFTNSETAEHIAQGLRLYRPHLASEKVYTIMYSC	Y..[LMVIF]	YERF	11	FALSE	LGKMPYERFTNSETAEHIAQDLRLYRPHLASEKVYTIMYSC	FALSE			flanking	94	moderately conservative	Somatic	NA
enhanced	FALSE	TRUE	0.00063	6	0	0	6	0	6	6	NA	3	3	0.0000,0.0000,0.0000,0.0000,0.0000,0.0000	0.0443,0.1458,0.0288,0.5627,0.1571,0.0295	0.0000,0.0000,0.0000,0.0000,0.0000,0.0000	1.0000,1.0000,1.0000,1.0000,1.0000,1.0000	AP2_Mu__Q96CW1_160_435	Q96CW1	transport and trafficking	PPI disrupted by genetic variation	Q06187	BTK	Tyrosine-protein kinase BTK	Q06187.T602I	FALSE	pathogenic	NA	NA	other	other	-0.82	-0.03	Tbio	Tclin	AFGVLMWEIYSLGKMPYERFTNSETAEHIAQGLRLYRPHLA	Y..[LMVIF]	YERF	0	FALSE	AFGVLMWEIYSLGKMPYERFINSETAEHIAQGLRLYRPHLA	FALSE			overlapping_wild-card	89	moderately conservative	Somatic	NA
no_effect	TRUE	TRUE	0.0018	5.6	2	0	6	2	6	6	2	3	3	0.0000,0.0000,0.0000,0.0000,0.0001,0.0001	0.0017,0.0015,0.0008,0.0019,0.0003,0.0028	0.0000,0.0000,0.0000,0.0000,0.2000,0.0226	1.0000,1.0000,1.0000,1.0000,0.8000,0.9774	AP2_Mu__Q96CW1_160_435	Q96CW1	transport and trafficking	PPI disrupted by genetic variation	Q14683	SMC1A	Structural maintenance of chromosomes protein 1A	Q14683.R208G	FALSE	pathogenic	Cornelia de Lange syndrome 1 (CDLS1)	disorder of development or morphogenesis	developmental	developmental	-0.82	-1.46	Tbio	Tbio	RKKNIAAERKEAKQEKEEADRYQRLKDEVVRAQVQLQLFKL	..Y..[ILMVF]..	DRYQRLKD	0	FALSE	RKKNIAAERKEAKQEKEEADGYQRLKDEVVRAQVQLQLFKL	FALSE			overlapping_wild-card	125	moderately radical	Somatic	NA
no_effect	TRUE	TRUE	0.0022	-4	0	5	1	6	1	6	3	2	3	0.0001,0.0006,0.0001,0.0032,0.0008,0.0013	0.0000,0.0308,0.0000,0.0000,0.0000,0.0000	1.0000,0.0196,1.0000,1.0000,1.0000,1.0000	0.0000,0.9804,0.0000,0.0000,0.0000,0.0000	AP2_Mu__Q96CW1_160_435	Q96CW1	transport and trafficking	PPI disrupted by genetic variation	Q8IY92	SLX4	Structure-specific endonuclease subunit SLX4	Q8IY92.G992E	FALSE	pathogenic	Fanconi anemia (FA)|Fanconi anemia complementation group P	inborn errors of metabolism	metabolic	metabolic	-0.82	-0.36	Tbio	Tbio	GSLPHSDDAGDYEQLFSSTQGEISEPSQITSEPEEQSGAVR	Y..[LMVIF]	YEQL	5	FALSE	GSLPHSDDAGDYEQLFSSTQEEISEPSQITSEPEEQSGAVR	FALSE			flanking	98	moderately conservative	Somatic	NA
no_effect	FALSE	TRUE	0.0016	5	0	0	5	0	5	6	NA	3	3	0.0000,0.0000,0.0000,0.0000,0.0000,0.0000	0.0004,0.0002,0.0000,0.0020,0.0011,0.0020	0.0000,0.0000,0.5000,0.0000,0.0000,0.0000	1.0000,1.0000,0.5000,1.0000,1.0000,1.0000	AP2_Mu__Q96CW1_160_435	Q96CW1	transport and trafficking	PPI disrupted by genetic variation	Q8N157	AHI1	Jouberin	Q8N157.W787C	FALSE	pathogenic	Joubert syndrome 3 (JBTS3)	ciliopathy	uncategorised	other	-0.82	-0.04	Tbio	Tbio	VIVVWNTYVKINDLEHSVHHWTINKEIKETEFKGIPISYLE	..Y..[ILMVF]..	NTYVKIND	8	FALSE	VIVVWNTYVKINDLEHSVHHCTINKEIKETEFKGIPISYLE	FALSE			flanking	148	moderately radical	Somatic	NA
no_effect	FALSE	TRUE	0.0044	4	0	0	4	0	4	6	NA	2	2	0.0000,0.0000,0.0000,0.0000,0.0000,0.0000	0.0000,0.0001,0.0002,0.0069,0.0000,0.0001	0.5000,0.0000,0.0000,0.0000,0.5000,0.0000	0.5000,1.0000,1.0000,1.0000,0.5000,1.0000	AP2_Mu__Q96CW1_160_435	Q96CW1	transport and trafficking	PPI disrupted by genetic variation	Q8WZ42	TTN	Titin	Q8WZ42.S10425L	FALSE	benign	NA	NA	other	other	-0.82	-0.08	Tbio	Tbio	VPQRVEVTRHEVSAEEEWSYSEEEEGVSISVYREEEREEEE					VPQRVEVTRHEVSAEEEWSYLEEEEGVSISVYREEEREEEE	TRUE	[FWY]..[FIL]	WSYL	motif_creating	145	moderately radical	Somatic	NA
no_effect	TRUE	TRUE	0.043	2	0	1	3	3	4	6	3	3	3	0.0000,0.0000,0.0000,0.0002,0.0044,0.0003	0.0000,0.0000,0.0001,0.0008,0.0013,0.0089	0.5000,0.5000,0.0000,0.1818,0.7767,0.0278	0.5000,0.5000,1.0000,0.8182,0.2233,0.9722	AP2_Mu__Q96CW1_160_435	Q96CW1	transport and trafficking	PPI disrupted by genetic variation	Q92574	TSC1	Hamartin	Q92574.N762S	FALSE	pathogenic	Hereditary cancer-predisposing syndrome|Isolated focal cortical dysplasia type II|Tuberous sclerosis 1 (TSC1)|Tuberous sclerosis 1 (TSC1)|Tuberous sclerosis syndrome (TSC)	neoplastic syndrome|disorder of development or morphogenesis|inherited neurodegenerative disorder|inherited neurodegenerative disorder	neurological;cancer;developmental	mixed	-0.82	0.03	Tbio	Tbio	LQEKDIQMWKVSLQKEQARYNQLQEQRDTMVTKLHSQIRQL	Y..[LMVIF]	YNQL	0	FALSE	LQEKDIQMWKVSLQKEQARYSQLQEQRDTMVTKLHSQIRQL	FALSE			overlapping_wild-card	46	conservative	Somatic	NA
no_effect	TRUE	TRUE	0.0058	2.9	0	0	4	3	4	6	3	3	3	0.0000,0.0000,0.0000,0.0002,0.0044,0.0003	0.0000,0.0001,0.0000,0.0039,0.0057,0.0048	0.5000,0.0000,0.5000,0.0435,0.4315,0.0508	0.5000,1.0000,0.5000,0.9565,0.5685,0.9492	AP2_Mu__Q96CW1_160_435	Q96CW1	transport and trafficking	PPI disrupted by genetic variation	Q92574	TSC1	Hamartin	Q92574.Q758K	FALSE	pathogenic	Tuberous sclerosis 1 (TSC1)	inherited neurodegenerative disorder	neurological	neurological	-0.82	0.03	Tbio	Tbio	DQLKLQEKDIQMWKVSLQKEQARYNQLQEQRDTMVTKLHSQ	Y..[LMVIF]	YNQL	3	FALSE	DQLKLQEKDIQMWKVSLQKEKARYNQLQEQRDTMVTKLHSQ	FALSE			flanking	53	moderately conservative	Somatic	NA
no_effect	TRUE	TRUE	0.013	-1.3	0	3	0	3	3	6	3	2	3	0.0000,0.0000,0.0000,0.0056,0.0009,0.0011	0.0000,0.0000,0.0000,0.0010,0.0003,0.0009	0.5000,0.5000,0.5000,0.8534,0.7267,0.5469	0.5000,0.5000,0.5000,0.1466,0.2733,0.4531	AP2_Mu__Q96CW1_160_435	Q96CW1	transport and trafficking	PPI disrupted by genetic variation	Q96K49	TMEM87B	Transmembrane protein 87B	Q96K49.N456D	FALSE	pathogenic	NA	NA	other	other	-0.82	-0.05	Tbio	Tdark	WSFLFSLILIVIMFLWRPSANNQRYAFMPLIDDSDDEIEEF	Y..[LMVIF]	YAFM	4	FALSE	WSFLFSLILIVIMFLWRPSADNQRYAFMPLIDDSDDEIEEF	FALSE			flanking	23	conservative	Somatic	NA
no_effect	FALSE	TRUE	1	0	0	0	0	0	0	6	NA	2	2	0.0000,0.0000,0.0000,0.0000,0.0000,0.0000	0.0000,0.0000,0.0000,0.0000,0.0000,0.0000	0.5000,0.5000,0.5000,0.5000,0.5000,0.5000	0.5000,0.5000,0.5000,0.5000,0.5000,0.5000	AP2_Mu__Q96CW1_160_435	Q96CW1	transport and trafficking	PPI disrupted by genetic variation	Q9BX79	STRA6	Receptor for retinol uptake STRA6	Q9BX79.R655L	FALSE	pathogenic	NA	NA	other	other	-0.82	0.07	Tbio	Tbio	GRARWGLAYTLLHNPTLQVFRKTALLGANGAQP	Y..[LMVIF]	YTLL	8	FALSE	GRARWGLAYTLLHNPTLQVFLKTALLGANGAQP	FALSE			flanking	102	moderately radical	Germline/Somatic	1
diminished	TRUE	FALSE	0.00063	-6	1	6	0	6	0	6	3	NA	3	0.0191,0.0151,0.0031,0.0095,0.0038,0.0104	0.0000,0.0000,0.0000,0.0000,0.0000,0.0000	1.0000,1.0000,1.0000,1.0000,1.0000,1.0000	0.0000,0.0000,0.0000,0.0000,0.0000,0.0000	AP2_Mu__Q96CW1_160_435	Q96CW1	transport and trafficking	PPI disrupted by genetic variation	Q9P2D1	CHD7	Chromodomain-helicase-DNA-binding protein 7	Q9P2D1.I2116N	FALSE	pathogenic	CHARGE syndrome (CHARGES)	disorder of development or morphogenesis	developmental	developmental	-0.82	0.04	Tbio	Tbio	HDRDLLVGAAKHGVSRTDYHILNDPELSFLDAHKNFAQNRG	Y..[LMVIF]	YHIL	0	FALSE	HDRDLLVGAAKHGVSRTDYHNLNDPELSFLDAHKNFAQNRG	FALSE			overlapping_wild-card	149	moderately radical	Somatic	NA
no_effect	TRUE	TRUE	0.0011	-4.9	2	6	0	6	6	6	3	3	3	0.0191,0.0151,0.0031,0.0095,0.0038,0.0104	0.0007,0.0001,0.0001,0.0006,0.0001,0.0075	0.9639,0.9934,0.9770,0.9380,0.9725,0.5805	0.0361,0.0066,0.0230,0.0620,0.0275,0.4195	AP2_Mu__Q96CW1_160_435	Q96CW1	transport and trafficking	PPI disrupted by genetic variation	Q9P2D1	CHD7	Chromodomain-helicase-DNA-binding protein 7	Q9P2D1.N2118S	FALSE	pathogenic	CHARGE association (CHARGE)|Hypogonadotropic hypogonadism 5 with or without anosmia (KAL5)|Inborn genetic diseases	disorder of development or morphogenesis|Kallmann syndrome	developmental	developmental	-0.82	0.04	Tbio	Tbio	RDLLVGAAKHGVSRTDYHILNDPELSFLDAHKNFAQNRGAG	Y..[LMVIF]	YHIL	0	FALSE	RDLLVGAAKHGVSRTDYHILSDPELSFLDAHKNFAQNRGAG	FALSE			overlapping_wild-card	46	conservative	Somatic	NA
no_effect	TRUE	FALSE	0.028	-2	0	2	0	2	0	12	2	NA	2	0.0000,0.0000,0.0000,0.0003,0.0000,0.0000,0.0000,0.0000,0.0000,0.0000,0.0000,0.0150	0.0000,0.0000,0.0000,0.0000,0.0000,0.0000,0.0000,0.0000,0.0000,0.0000,0.0000,0.0000	0.5000,0.5000,0.5000,1.0000,0.5000,0.5000,0.5000,0.5000,0.5000,0.5000,0.5000,1.0000	0.5000,0.5000,0.5000,0.0000,0.5000,0.5000,0.5000,0.5000,0.5000,0.5000,0.5000,0.0000	AP2_Mu__Q96CW1_160_435	Q96CW1	transport and trafficking	PPI disrupted by genetic variation	Q9UD71	PPP1R1B	Protein phosphatase 1 regulatory subunit 1B	Q9UD71.R29L	FALSE	benign	NA	NA	other	other	-0.82	-0.18	Tbio	Tbio	IQFSVPAPPSQLDPRQVEMIRRRRPTPAMLFRLSEHSSPEE					IQFSVPAPPSQLDPRQVEMILRRRPTPAMLFRLSEHSSPEE	FALSE			no_motif	102	moderately radical	Somatic	1
diminished	TRUE	TRUE	0.0002	-6.6	2	7	0	7	6	12	4	3	4	0.0000,0.0000,0.0000,0.0000,0.0000,0.0005,0.0175,0.0078,0.0032,0.0099,0.0055,0.0082	0.0000,0.0000,0.0000,0.0000,0.0000,0.0000,0.0005,0.0004,0.0001,0.0004,0.0001,0.0002	0.5000,0.5000,0.5000,0.5000,0.5000,1.0000,0.9744,0.9548,0.9780,0.9569,0.9809,0.9734	0.5000,0.5000,0.5000,0.5000,0.5000,0.0000,0.0256,0.0452,0.0220,0.0431,0.0191,0.0266	AP2_Mu__Q96CW1_160_435	Q96CW1	transport and trafficking	PPI disrupted by genetic variation	Q9Y210	TRPC6	Short transient receptor potential channel 6	Q9Y210.E897K	FALSE	pathogenic	Focal segmental glomerulosclerosis 2 (FSGS2)|Focal segmental glomerulosclerosis 2 (FSGS2)	urinary system disorder	metabolic	metabolic	-0.82	0.03	Tbio	Tchem	DEVNEGELKEIKQDISSLRYELLEEKSQNTEDLAELIRELG	Y..[LMVIF]	YELL	0	FALSE	DEVNEGELKEIKQDISSLRYKLLEEKSQNTEDLAELIRELG	FALSE			overlapping_wild-card	56	moderately conservative	Somatic	NA
no_effect	TRUE	FALSE	0.11	-1	0	1	0	1	0	6	2	NA	2	0.0000,0.0000,0.0000,0.0000,0.0000,0.0005	0.0000,0.0000,0.0000,0.0000,0.0000,0.0000	0.5000,0.5000,0.5000,0.5000,0.5000,1.0000	0.5000,0.5000,0.5000,0.5000,0.5000,0.0000	AP2_Mu__Q96CW1_160_435	Q96CW1	transport and trafficking	PPI disrupted by genetic variation	Q9Y210	TRPC6	Short transient receptor potential channel 6	Q9Y210.R895C	FALSE	pathogenic	Focal segmental glomerulosclerosis 2 (FSGS2)|Focal segmental glomerulosclerosis 2 (FSGS2)|Nephrotic syndrome	urinary system disorder|urinary system disorder	metabolic	metabolic	-0.82	0.03	Tbio	Tchem	ESDEVNEGELKEIKQDISSLRYELLEEKSQNTEDLAELIRE	Y..[LMVIF]	YELL	1	FALSE	ESDEVNEGELKEIKQDISSLCYELLEEKSQNTEDLAELIRE	FALSE			flanking	112	moderately radical	Somatic	NA
no_effect	TRUE	FALSE	0.11	-1	0	1	0	1	0	6	2	NA	2	0.0000,0.0000,0.0000,0.0000,0.0000,0.0005	0.0000,0.0000,0.0000,0.0000,0.0000,0.0000	0.5000,0.5000,0.5000,0.5000,0.5000,1.0000	0.5000,0.5000,0.5000,0.5000,0.5000,0.0000	AP2_Mu__Q96CW1_160_435	Q96CW1	transport and trafficking	PPI disrupted by genetic variation	Q9Y210	TRPC6	Short transient receptor potential channel 6	Q9Y210.R895L	FALSE	pathogenic	Focal segmental glomerulosclerosis 2 (FSGS2)	urinary system disorder	metabolic	metabolic	-0.82	0.03	Tbio	Tchem	ESDEVNEGELKEIKQDISSLRYELLEEKSQNTEDLAELIRE	Y..[LMVIF]	YELL	1	FALSE	ESDEVNEGELKEIKQDISSLLYELLEEKSQNTEDLAELIRE	FALSE			flanking	102	moderately radical	Somatic	NA
enhanced	TRUE	TRUE	7.2e-07	13	3	0	13	5	13	18	-2	3	3	0.0008,0.0000,0.0006,0.0004,0.0003,0.0006,0.0000,0.0000,0.0000,0.0000,0.0000,0.0000,0.0000,0.0000,0.0000,0.0000,0.0000,0.0000	0.1718,0.0298,0.0246,0.0668,0.0736,0.0354,0.0000,0.0000,0.0000,0.0000,0.0002,0.0000,0.0075,0.0067,0.0169,0.0062,0.0061,0.0026	0.0046,0.0000,0.0231,0.0065,0.0036,0.0169,0.5000,0.5000,0.5000,0.5000,0.0000,0.5000,0.0000,0.0000,0.0000,0.0000,0.0000,0.0000	0.9954,1.0000,0.9769,0.9935,0.9964,0.9831,0.5000,0.5000,0.5000,0.5000,1.0000,0.5000,1.0000,1.0000,1.0000,1.0000,1.0000,1.0000	AP2B1_adaptin__P63010_700_937	P63010	transport and trafficking	HD2 binder	O76082	SLC22A5	Solute carrier family 22 member 5	O76082.G15W	FALSE	pathogenic	Renal carnitine transport defect (CDSP)|Systemic primary carnitine deficiency (CDSP)	inborn errors of metabolism|Rare genetic neurological disorder	neurological;metabolic	mixed	-0.17	-0.15	Tbio	Tbio	MRDYDEVTAFLGEWGPFQRLIFFLLSASIIPNGFT					MRDYDEVTAFLGEWGPFQRLWFFLLSASIIPNGFT	FALSE			no_motif	184	radical	Germline	NA
enhanced	FALSE	TRUE	0.00063	6	0	0	6	0	6	6	NA	3	3	0.0000,0.0000,0.0000,0.0000,0.0000,0.0000	0.0008,0.0020,0.0010,0.0011,0.0001,0.0017	0.0000,0.0000,0.0000,0.0000,0.0000,0.0000	1.0000,1.0000,1.0000,1.0000,1.0000,1.0000	AP2B1_adaptin__P63010_700_937	P63010	transport and trafficking	HD2 binder	P08243	ASNS	Asparagine synthetase [glutamine-hydrolyzing]	P08243.R550C	FALSE	pathogenic	Asparagine synthetase deficiency (ASNSD)|Congenital microcephaly - severe encephalopathy - progressive cerebral atrophy syndrome	Rare genetic neurological disorder|inborn errors of metabolism	neurological;metabolic;developmental	mixed	-0.17	-0.24	Tbio	Tchem	ADWLSHYWMPKWINATDPSARTLTHYKSAVKA					ADWLSHYWMPKWINATDPSACTLTHYKSAVKA	FALSE			no_motif	112	moderately radical	Somatic	NA
no_effect	FALSE	TRUE	0.0031	4	0	0	4	0	4	12	NA	3	3	0.0000,0.0000,0.0000,0.0000,0.0000,0.0000,0.0000,0.0000,0.0000,0.0000,0.0000,0.0000	0.0019,0.0000,0.0000,0.0052,0.0000,0.0031,0.0000,0.0000,0.0000,0.0000,0.0001,0.0000	0.0000,0.5000,0.5000,0.0000,0.5000,0.0000,0.5000,0.5000,0.5000,0.5000,0.0000,0.5000	1.0000,0.5000,0.5000,1.0000,0.5000,1.0000,0.5000,0.5000,0.5000,0.5000,1.0000,0.5000	AP2B1_adaptin__P63010_700_937	P63010	transport and trafficking	HD2 binder	P09493	TPM1	Tropomyosin alpha-1 chain	P09493.R238W	FALSE	pathogenic	Cardiomyopathy (CMYO)	cardiovascular system disease	cardiovascular/hematologic;musculoskeletal	mixed	-0.17	-0.1	Tbio	Tbio	EDRYEEEIKVLSDKLKEAETRAEFAERSVTKLEKSIDDLED					EDRYEEEIKVLSDKLKEAETWAEFAERSVTKLEKSIDDLED	TRUE	[FW]A.F	WAEF	motif_creating	101	moderately radical	Somatic	1
enhanced	FALSE	TRUE	0.00039	6	1	0	6	0	6	12	NA	3	3	0.0000,0.0000,0.0000,0.0000,0.0000,0.0000,0.0000,0.0000,0.0000,0.0000,0.0000,0.0000	0.0008,0.0013,0.0000,0.0013,0.0004,0.0002,0.0043,0.0000,0.0000,0.0000,0.0000,0.0000	0.0000,0.0000,0.5000,0.0000,0.0000,0.0000,0.0000,0.5000,0.5000,0.5000,0.5000,0.5000	1.0000,1.0000,0.5000,1.0000,1.0000,1.0000,1.0000,0.5000,0.5000,0.5000,0.5000,0.5000	AP2B1_adaptin__P63010_700_937	P63010	transport and trafficking	HD2 binder	P10253	GAA	Lysosomal alpha-glucosidase	P10253.C127F	FALSE	pathogenic	Glycogen storage disease 2 (GSD2)	inborn errors of metabolism	metabolic	metabolic	-0.17	-0.11	Tbio	Tclin	GCCYIPAKQGLQGAQMGQPWCFFPPSYPSYKLENLSSSEMG					GCCYIPAKQGLQGAQMGQPWFFFPPSYPSYKLENLSSSEMG	FALSE			no_motif	113	moderately radical	Somatic	NA
no_effect	TRUE	TRUE	0.06	3.1	0	3	7	7	9	12	-2	2	2	0.0000,0.0000,0.0000,0.0002,0.0001,0.0002,0.0005,0.0000,0.0014,0.0002,0.0001,0.0000	0.0005,0.0000,0.0004,0.0000,0.0001,0.0004,0.0000,0.0027,0.0004,0.0006,0.0004,0.0003	0.0000,0.5000,0.0000,1.0000,0.5000,0.2857,1.0000,0.0000,0.7778,0.2143,0.1538,0.0000	1.0000,0.5000,1.0000,0.0000,0.5000,0.7143,0.0000,1.0000,0.2222,0.7857,0.8462,1.0000	AP2B1_adaptin__P63010_700_937	P63010	transport and trafficking	HD2 binder	P13569	CFTR	Cystic fibrosis transmembrane conductance regulator	P13569.T438A	TRUE	pathogenic	CFTR-related disorders (CFTR-RD)|Cystic fibrosis (CF)|Hereditary pancreatitis (PCTT)	autosomal genetic disease|inborn errors of metabolism	metabolic;respiratory	mixed	-0.17	0.08	Tbio	Tclin	NRKTSNGDDSLFFSNFSLLGTPVLKDINFKIERGQLLAVAG	PSSM	SLFFSNFSLLGT	0	FALSE	NRKTSNGDDSLFFSNFSLLGAPVLKDINFKIERGQLLAVAG	FALSE			overlapping_wild-card	58	moderately conservative	Likely germline	NA
no_effect	FALSE	TRUE	0.0031	4	0	0	4	0	4	12	NA	3	3	0.0000,0.0000,0.0000,0.0000,0.0000,0.0000,0.0000,0.0000,0.0000,0.0000,0.0000,0.0000	0.0115,0.0000,0.0000,0.0000,0.0000,0.0000,0.0115,0.0000,0.0000,0.0000,0.0005,0.0002	0.0000,0.5000,0.5000,0.5000,0.5000,0.5000,0.0000,0.5000,0.5000,0.5000,0.0000,0.0000	1.0000,0.5000,0.5000,0.5000,0.5000,0.5000,1.0000,0.5000,0.5000,0.5000,1.0000,1.0000	AP2B1_adaptin__P63010_700_937	P63010	transport and trafficking	HD2 binder	P21817	RYR1	Ryanodine receptor 1	P21817.R552W	FALSE	pathogenic	Malignant hyperthermia 1 (MHS1)|Malignant hyperthermia, susceptibility to, 1 (MHS1)|RYR1-Related Disorders	Rare genetic neurological disorder|Phenotypic abnormality	neurological;organ_abnormality	mixed	-0.17	-0.14	Tbio	Tclin	NRSNCALFSTNLDWLVSKLDRLEASSGILEVLYCVLIESPE					NRSNCALFSTNLDWLVSKLDWLEASSGILEVLYCVLIESPE	FALSE			no_motif	101	moderately radical	Germline/Somatic	1
enhanced	TRUE	TRUE	0.00016	6.5	2	0	7	1	7	12	-1	3	3	0.0000,0.0000,0.0000,0.0000,0.0002,0.0000,0.0000,0.0000,0.0000,0.0000,0.0000,0.0000	0.0021,0.0013,0.0000,0.0021,0.0007,0.0046,0.0000,0.0000,0.0000,0.0002,0.0000,0.0021	0.0000,0.0000,0.5000,0.0000,0.2400,0.0000,0.5000,0.5000,0.5000,0.0000,0.5000,0.0000	1.0000,1.0000,0.5000,1.0000,0.7600,1.0000,0.5000,0.5000,0.5000,1.0000,0.5000,1.0000	AP2B1_adaptin__P63010_700_937	P63010	transport and trafficking	HD2 binder	P43246	MSH2	DNA mismatch repair protein Msh2	P43246.G287A	FALSE	pathogenic	Hereditary cancer-predisposing syndrome|Hereditary nonpolyposis colorectal neoplasms	neoplastic syndrome|digestive system disease	metabolic;cancer	mixed	-0.17	-0.28	Tbio	Tbio	VSSLSAVIKFLELLSDDSNFGQFELTTFDFSQYMKLDIAAV	PSSM	DDSNFGQFE	0	TRUE	VSSLSAVIKFLELLSDDSNFAQFELTTFDFSQYMKLDIAAV	TRUE	[FW]A.F	FAQF	overlapping_key_residue	60	moderately conservative	Somatic	1
diminished	TRUE	FALSE	0.00063	-6	0	6	0	6	0	6	2	NA	2	0.0005,0.0013,0.0169,0.0047,0.0065,0.0002	0.0000,0.0000,0.0000,0.0000,0.0000,0.0000	1.0000,1.0000,1.0000,1.0000,1.0000,1.0000	0.0000,0.0000,0.0000,0.0000,0.0000,0.0000	AP2B1_adaptin__P63010_700_937	P63010	transport and trafficking	HD2 binder	P45985	MAP2K4	Dual specificity mitogen-activated protein kinase kinase 4	P45985.P306R	FALSE	NA	breast	Carcinoma	cancer	cancer	-0.17	0.05	Tbio	Tchem	VRSDVWSLGITLYELATGRFPYPKWNSVFDQLTQVVKGDPP					VRSDVWSLGITLYELATGRFRYPKWNSVFDQLTQVVKGDPP	FALSE			no_motif	103	moderately radical	NA	NA
diminished	TRUE	FALSE	0.00063	-6	0	6	0	6	0	6	2	NA	2	0.0005,0.0013,0.0169,0.0047,0.0065,0.0002	0.0000,0.0000,0.0000,0.0000,0.0000,0.0000	1.0000,1.0000,1.0000,1.0000,1.0000,1.0000	0.0000,0.0000,0.0000,0.0000,0.0000,0.0000	AP2B1_adaptin__P63010_700_937	P63010	transport and trafficking	HD2 binder	P45985	MAP2K4	Dual specificity mitogen-activated protein kinase kinase 4	P45985.V321E	FALSE	NA	prostate, breat	carcinoma; adenocarcinoma	cancer	cancer	-0.17	0.05	Tbio	Tchem	ATGRFPYPKWNSVFDQLTQVVKGDPPQLSNSEEREFSPSFI					ATGRFPYPKWNSVFDQLTQVEKGDPPQLSNSEEREFSPSFI	FALSE			no_motif	121	moderately radical	NA	NA
no_effect	TRUE	TRUE	0.0023	5	2	0	5	1	5	6	0	2	2	0.0000,0.0000,0.0000,0.0000,0.0000,0.0002	0.0391,0.0332,0.0085,0.0000,0.0019,0.0616	0.0000,0.0000,0.0000,0.5000,0.0000,0.0032	1.0000,1.0000,1.0000,0.5000,1.0000,0.9968	AP2B1_adaptin__P63010_700_937	P63010	transport and trafficking	HD2 binder	P51801	CLCNKB	Chloride channel protein ClC-Kb	P51801.R438S	FALSE	pathogenic	NA	NA	other	other	-0.17	-0.12	Tbio	Tchem	TIPMPAGYFMPIFVYGAAIGRLFGETLSFIFPEGIVAGGIT	PSSM	LFGETLS	1	FALSE	TIPMPAGYFMPIFVYGAAIGSLFGETLSFIFPEGIVAGGIT	FALSE			flanking	110	moderately radical	Germline/Somatic	1
enhanced	TRUE	TRUE	2.2e-05	10	2	0	10	4	10	12	2	3	3	0.0000,0.0000,0.0007,0.0004,0.0003,0.0005,0.0000,0.0000,0.0000,0.0000,0.0000,0.0000	0.0008,0.6537,0.7095,0.4623,0.5867,0.5762,0.0011,0.0000,0.0000,0.0027,0.0004,0.0003	0.0000,0.0000,0.0010,0.0010,0.0005,0.0009,0.0000,0.5000,0.5000,0.0000,0.0000,0.0000	1.0000,1.0000,0.9990,0.9990,0.9995,0.9991,1.0000,0.5000,0.5000,1.0000,1.0000,1.0000	AP2B1_adaptin__P63010_700_937	P63010	transport and trafficking	HD2 binder	P54278	PMS2	Mismatch repair endonuclease PMS2	P54278.R107W	FALSE	pathogenic	Hereditary cancer-predisposing syndrome|Hereditary nonpolyposis colorectal neoplasms|Mismatch repair cancer syndrome 4 (MMRCS4)	neoplastic syndrome|digestive system disease|inborn errors of metabolism	metabolic;cancer	mixed	-0.17	0.05	Tbio	Tbio	HHTSKIQEFADLTQVETFGFRGEALSSLCALSDVTISTCHA	PSSM	IQEFADLTQVET	4	FALSE	HHTSKIQEFADLTQVETFGFWGEALSSLCALSDVTISTCHA	FALSE			flanking	101	moderately radical	Somatic	2
no_effect	TRUE	TRUE	0.46	0.77	0	1	1	1	2	6	-1	2	2	0.0000,0.0000,0.0000,0.0000,0.0097,0.0000	0.0000,0.0000,0.0000,0.0006,0.0060,0.0000	0.5000,0.5000,0.5000,0.0000,0.6169,0.5000	0.5000,0.5000,0.5000,1.0000,0.3831,0.5000	AP2B1_adaptin__P63010_700_937	P63010	transport and trafficking	HD2 binder	P57740	NUP107	Nuclear pore complex protein Nup107	P57740.M101I	FALSE	pathogenic	Galloway-Mowat syndrome 7|Galloway-Mowat syndrome 7 (GAMOS7)|Global developmental delay (DD)	autosomal genetic disease|Phenotypic abnormality	organ_abnormality	organ_abnormality	-0.17	-0.89	Tbio	Tbio	GTGGKSPRLTQSSGFFGNLSMVTNLDDSNWAAAFSSQRSGL	PSSM	SSGFFGNLS	1	FALSE	GTGGKSPRLTQSSGFFGNLSIVTNLDDSNWAAAFSSQRSGL	FALSE			flanking	10	conservative	Somatic	NA
enhanced	TRUE	TRUE	2.1e-05	5.9	2	0	9	7	10	18	2	3	3	0.0008,0.0000,0.0000,0.0001,0.0003,0.0002,0.0000,0.0000,0.0000,0.0003,0.0006,0.0003,0.0000,0.0000,0.0000,0.0000,0.0000,0.0000	0.0008,0.0000,0.0000,0.0002,0.0004,0.0003,0.0048,0.0000,0.0013,0.0059,0.0040,0.0020,0.0000,0.0000,0.0000,0.0000,0.0001,0.0000	0.5000,0.5000,0.5000,0.4000,0.4211,0.4286,0.0000,0.5000,0.0000,0.0472,0.1288,0.1353,0.5000,0.5000,0.5000,0.5000,0.0000,0.5000	0.5000,0.5000,0.5000,0.6000,0.5789,0.5714,1.0000,0.5000,1.0000,0.9528,0.8712,0.8647,0.5000,0.5000,0.5000,0.5000,1.0000,0.5000	AP2B1_adaptin__P63010_700_937	P63010	transport and trafficking	HD2 binder	Q12756	KIF1A	Kinesin-like protein KIF1A	Q12756.R624H	FALSE	pathogenic	Intellectual disability, autosomal dominant 9 (NESCAVS)	disease of mental health	neurological	neurological	-0.17	-0.12	Tbio	Tbio	RERTPCAETPAEPVDWAFAQRELLEKQGIDMKQEMEQRLQE					RERTPCAETPAEPVDWAFAQHELLEKQGIDMKQEMEQRLQE	FALSE			no_motif	29	conservative	Somatic	NA
enhanced	FALSE	TRUE	0.00063	6	1	0	6	0	6	6	NA	2	2	0.0000,0.0000,0.0000,0.0000,0.0000,0.0000	0.0013,0.0034,0.0019,0.0004,0.0027,0.0010	0.0000,0.0000,0.0000,0.0000,0.0000,0.0000	1.0000,1.0000,1.0000,1.0000,1.0000,1.0000	AP2B1_adaptin__P63010_700_937	P63010	transport and trafficking	HD2 binder	Q3T906	GNPTAB	N-acetylglucosamine-1-phosphotransferase subunits alpha/beta	Q3T906.L785W	FALSE	pathogenic	Pseudo-Hurler polydystrophy (ML3)	skeletal dysplasia	musculoskeletal	musculoskeletal	-0.17	-0.14	Tbio	Tbio	PQEKQVHKSILPNSLGVSERLQRLTFPAVSVKVNGHDQGQN					PQEKQVHKSILPNSLGVSERWQRLTFPAVSVKVNGHDQGQN	FALSE			no_motif	61	moderately conservative	Somatic	NA
no_effect	FALSE	TRUE	0.034	2	0	0	2	0	2	6	NA	2	2	0.0000,0.0000,0.0000,0.0000,0.0000,0.0000	0.0005,0.0000,0.0000,0.0000,0.0029,0.0000	0.0000,0.5000,0.5000,0.5000,0.0000,0.5000	1.0000,0.5000,0.5000,0.5000,1.0000,0.5000	AP2B1_adaptin__P63010_700_937	P63010	transport and trafficking	HD2 binder	Q9HC10	OTOF	Otoferlin	Q9HC10.R1939W	FALSE	pathogenic	Autosomal recessive nonsyndromic hearing loss 9	inherited auditory system disease	neurological	neurological	-0.17	0.07	Tbio	Tbio	AEKNPVGLARNEPDPLEKPNRPDTSFIWFLNPLKSARYFLW					AEKNPVGLARNEPDPLEKPNWPDTSFIWFLNPLKSARYFLW	FALSE			no_motif	101	moderately radical	Germline	NA
no_effect	FALSE	TRUE	0.012	3	0	0	3	0	3	6	NA	2	2	0.0000,0.0000,0.0000,0.0000,0.0000,0.0000	0.0021,0.0000,0.0004,0.0001,0.0000,0.0000	0.0000,0.5000,0.0000,0.0000,0.5000,0.5000	1.0000,0.5000,1.0000,1.0000,0.5000,0.5000	AP2B1_adaptin__P63010_700_937	P63010	transport and trafficking	HD2 binder	Q9UBM7	DHCR7	7-dehydrocholesterol reductase	Q9UBM7.H119L	FALSE	pathogenic	Smith-Lemli-Opitz syndrome (SLOS)|Smith-Lemli-Opitz syndrome (SLOS)	disorder of development or morphogenesis	developmental	developmental	-0.17	-0.12	Tbio	Tchem	LYTLWVTFQVLLYTSLPDFCHKFLPGYVGGIQEGAVTPAGV					LYTLWVTFQVLLYTSLPDFCLKFLPGYVGGIQEGAVTPAGV	FALSE			no_motif	99	moderately conservative	Somatic	NA
no_effect	TRUE	TRUE	0.05	-2.8	0	6	2	6	4	12	3	2	3	0.0799,0.0083,0.0164,0.0102,0.0202,0.0017,0.0000,0.0000,0.0000,0.0000,0.0000,0.0000	0.0100,0.0000,0.0000,0.0000,0.0000,0.0016,0.0000,0.0000,0.0000,0.0003,0.0001,0.0000	0.8885,1.0000,1.0000,1.0000,1.0000,0.5162,0.5000,0.5000,0.5000,0.0000,0.0000,0.5000	0.1115,0.0000,0.0000,0.0000,0.0000,0.4838,0.5000,0.5000,0.5000,1.0000,1.0000,0.5000	AP2B1_adaptin__P63010_700_937	P63010	transport and trafficking	HD2 binder	Q9ULP9	TBC1D24	TBC1 domain family member 24	Q9ULP9.V548M	FALSE	pathogenic	Autosomal dominant nonsyndromic hearing loss 65|Developmental and epileptic encephalopathy, 1|Familial infantile myoclonic epilepsy (FIME)|Inborn genetic diseases	inherited auditory system disease|inborn errors of metabolism|nervous system disorder	neurological;metabolic	mixed	-0.17	-0.06	Tbio	Tbio	SHCDTFNNQPLCSENFLIAAVEAWGFQDPDTQ					SHCDTFNNQPLCSENFLIAAMEAWGFQDPDTQ	FALSE			no_motif	21	conservative	Somatic	NA
diminished	TRUE	FALSE	0.00063	-6	1	6	0	6	0	6	2	NA	2	0.0043,0.0013,0.0006,0.0005,0.0005,0.0008	0.0000,0.0000,0.0000,0.0000,0.0000,0.0000	1.0000,1.0000,1.0000,1.0000,1.0000,1.0000	0.0000,0.0000,0.0000,0.0000,0.0000,0.0000	AP2B1_adaptin__P63010_700_937	P63010	transport and trafficking	HD2 binder	Q9Y2M2	SSUH2	Protein SSUH2 homolog	Q9Y2M2.P118Q	FALSE	pathogenic	Dentin dysplasia type I, autosomal-dominant genetic disorder resulting from dentin defects	Developmental	developmental	developmental	-0.17	0.11	Tbio	Tbio	SESRISEWTFQPFTNHSVDGPQRGASPRLWDIKVQGPPMFQ					SESRISEWTFQPFTNHSVDGQQRGASPRLWDIKVQGPPMFQ	FALSE			no_motif	76	moderately conservative	NA	NA
enhanced	FALSE	TRUE	0.00063	6	0	0	6	0	6	6	NA	2	2	0.0000,0.0000,0.0000,0.0000,0.0000,0.0000	0.1941,0.0392,0.0300,0.0072,0.0131,0.0255	0.0000,0.0000,0.0000,0.0000,0.0000,0.0000	1.0000,1.0000,1.0000,1.0000,1.0000,1.0000	AP2B1_adaptin__P63010_700_937	P63010	transport and trafficking	HD2 binder	Q9Y6A1	POMT1	Protein O-mannosyl-transferase 1	Q9Y6A1.W186C	FALSE	pathogenic	NA	NA	other	other	-0.17	-0.07	Tbio	Tbio	AVLSYLKFFNCQKHSPFSLSWWFWLTLTGVACSCAVGIKYM					AVLSYLKFFNCQKHSPFSLSCWFWLTLTGVACSCAVGIKYM	FALSE			no_motif	148	moderately radical	Somatic	NA
no_effect	TRUE	TRUE	0.0022	2.9	0	1	5	6	6	6	-2	2	2	0.0051,0.0041,0.0110,0.0769,0.0039,0.0141	0.0094,0.0220,0.0684,0.0677,0.0434,0.0345	0.3529,0.1579,0.1387,0.5319,0.0814,0.2893	0.6471,0.8421,0.8613,0.4681,0.9186,0.7107	AURKA_Pkinase-merged__O14965_125_391	O14965	signalling pathways	Cancer-associated gene/PPI	O60828	PQBP1	Polyglutamine-binding protein 1	O60828.P78S	FALSE	pathogenic	Inborn genetic diseases	NA	uncategorised	other	-1.08	-0.29	Tchem	Tbio	PSCGLPYYWNADTDLVSWLSPHDPNSVVTKSAKKLRSSNAD					PSCGLPYYWNADTDLVSWLSSHDPNSVVTKSAKKLRSSNAD	FALSE			no_motif	74	moderately conservative	Somatic	NA
no_effect	FALSE	TRUE	0.0044	4	0	0	4	0	4	6	NA	2	2	0.0000,0.0000,0.0000,0.0000,0.0000,0.0000	0.0000,0.0130,0.0037,0.0017,0.0000,0.0013	0.5000,0.0000,0.0000,0.0000,0.5000,0.0000	0.5000,1.0000,1.0000,1.0000,0.5000,1.0000	AURKA_Pkinase-merged__O14965_125_391	O14965	signalling pathways	Cancer-associated gene/PPI	P04198	MYCN	N-myc proto-oncogene protein	P04198.R398W	TRUE	pathogenic	NA	NA	other	other	-1.08	-0.05	Tchem	Tbio	EDSERRRNHNILERQRRNDLRSSFLTLRDHVPELVKNEKAA					EDSERRRNHNILERQRRNDLWSSFLTLRDHVPELVKNEKAA	FALSE			no_motif	101	moderately radical	Somatic	3
diminished	TRUE	FALSE	0.00063	-6	1	6	0	6	0	6	2	NA	2	0.0034,0.0062,0.0092,0.0641,0.0099,0.0347	0.0000,0.0000,0.0000,0.0000,0.0000,0.0000	1.0000,1.0000,1.0000,1.0000,1.0000,1.0000	0.0000,0.0000,0.0000,0.0000,0.0000,0.0000	AURKA_Pkinase-merged__O14965_125_391	O14965	signalling pathways	Cancer-associated gene/PPI	P04792	HSPB1	Heat shock protein beta-1	P04792.E41K	FALSE	pathogenic	Charcot-Marie-Tooth disease|Neuronopathy, distal hereditary motor, 2B (HMN2B)	nervous system disorder|Rare genetic neurological disorder	neurological	neurological	-1.08	0.03	Tchem	Tchem	DWYPHSRLFDQAFGLPRLPEEWSQWLGGSSWPGYVRPLPPA					DWYPHSRLFDQAFGLPRLPEKWSQWLGGSSWPGYVRPLPPA	FALSE			no_motif	56	moderately conservative	Germline	NA
no_effect	TRUE	TRUE	0.0011	5.5	2	0	6	6	6	6	2	2	2	0.0034,0.0062,0.0092,0.0641,0.0099,0.0347	0.4468,0.4121,0.3067,0.5385,0.6296,0.5463	0.0076,0.0148,0.0291,0.1064,0.0155,0.0596	0.9924,0.9852,0.9709,0.8936,0.9845,0.9404	AURKA_Pkinase-merged__O14965_125_391	O14965	signalling pathways	Cancer-associated gene/PPI	P04792	HSPB1	Heat shock protein beta-1	P04792.G53D	FALSE	pathogenic	Neuronopathy, distal hereditary motor, 2B (HMN2B)|Neuronopathy, distal hereditary motor, type 2B	Rare genetic neurological disorder	neurological	neurological	-1.08	0.03	Tchem	Tchem	FGLPRLPEEWSQWLGGSSWPGYVRPLPPAAIESPAVAAPAY					FGLPRLPEEWSQWLGGSSWPDYVRPLPPAAIESPAVAAPAY	FALSE			no_motif	94	moderately conservative	Germline	NA
no_effect	TRUE	TRUE	0.4	0.25	0	2	2	2	3	6	2	-2	2	0.0049,0.0000,0.0000,0.0000,0.0022,0.0000	0.0000,0.0000,0.0054,0.0000,0.0003,0.0014	1.0000,0.5000,0.0000,0.5000,0.8750,0.0000	0.0000,0.5000,1.0000,0.5000,0.1250,1.0000	BRD4_NET__O60885_601_683	O60885	chromatin reader	Cancer-associated gene/PPI	O14686	KMT2D	Histone-lysine N-methyltransferase 2D	O14686.L3525P	FALSE	pathogenic	NA	NA	other	other	-1.04	-0.49	Tchem	Tbio	ADQRQYEEWLFHTQQLLQMQLKVLEEQIGVHRKSRKALCAK					ADQRQYEEWLFHTQQLLQMQPKVLEEQIGVHRKSRKALCAK	FALSE			no_motif	98	moderately conservative	Somatic	NA
no_effect	FALSE	TRUE	0.11	1	0	0	1	0	1	6	NA	2	2	0.0000,0.0000,0.0000,0.0000,0.0000,0.0000	0.0000,0.0000,0.0000,0.0000,0.0000,0.0060	0.5000,0.5000,0.5000,0.5000,0.5000,0.0000	0.5000,0.5000,0.5000,0.5000,0.5000,1.0000	BRD4_NET__O60885_601_683	O60885	chromatin reader	Cancer-associated gene/PPI	O43526	KCNQ2	Potassium voltage-gated channel subfamily KQT member 2	O43526.G279C	FALSE	pathogenic	Developmental and epileptic encephalopathy, 7|Inborn genetic diseases	inborn errors of metabolism	metabolic	metabolic	-1.04	0.06	Tchem	Tclin	DHFDTYADALWWGLITLTTIGYGDKYPQTWNGRLLAATFTL					DHFDTYADALWWGLITLTTICYGDKYPQTWNGRLLAATFTL	FALSE			no_motif	60	moderately conservative	Somatic	NA
no_effect	FALSE	TRUE	0.0091	3	0	0	3	0	3	12	NA	3	3	0.0000,0.0000,0.0000,0.0000,0.0000,0.0000,0.0000,0.0000,0.0000,0.0000,0.0000,0.0000	0.0000,0.0000,0.0000,0.0000,0.0000,0.0001,0.2061,0.0000,0.0010,0.0000,0.0000,0.0000	0.5000,0.5000,0.5000,0.5000,0.5000,0.0000,0.0000,0.5000,0.0000,0.5000,0.5000,0.5000	0.5000,0.5000,0.5000,0.5000,0.5000,1.0000,1.0000,0.5000,1.0000,0.5000,0.5000,0.5000	BRD4_NET__O60885_601_683	O60885	chromatin reader	Cancer-associated gene/PPI	O43526	KCNQ2	Potassium voltage-gated channel subfamily KQT member 2	O43526.T274M	FALSE	pathogenic	Developmental and epileptic encephalopathy, 7|Early infantile epileptic encephalopathy with suppression bursts (EIEE)|Seizures, benign familial neonatal, 1	inborn errors of metabolism|inborn errors of metabolism|Phenotypic abnormality	metabolic;organ_abnormality	mixed	-1.04	0.06	Tchem	Tclin	EKGENDHFDTYADALWWGLITLTTIGYGDKYPQTWNGRLLA					EKGENDHFDTYADALWWGLIMLTTIGYGDKYPQTWNGRLLA	FALSE			no_motif	81	moderately conservative	Somatic	1
no_effect	TRUE	FALSE	0.034	-2	0	2	0	2	0	6	2	NA	2	0.0000,0.0000,0.0000,0.0000,0.0120,0.0008	0.0000,0.0000,0.0000,0.0000,0.0000,0.0000	0.5000,0.5000,0.5000,0.5000,1.0000,1.0000	0.5000,0.5000,0.5000,0.5000,0.0000,0.0000	BRD4_NET__O60885_601_683	O60885	chromatin reader	Cancer-associated gene/PPI	P00846	MT-ATP6	ATP synthase subunit a	P00846.L217P	FALSE	pathogenic	Leigh syndrome (LS)|Mitochondrial infantile bilateral striatal necrosis (MIBSN)	nervous system disorder|nervous system disorder	neurological;metabolic	mixed	-1.04	NA	Tchem	Tbio	ILLTILEIAVALIQAYVFTLLVSLYLHDNT					ILLTILEIAVALIQAYVFTLPVSLYLHDNT	FALSE			no_motif	98	moderately conservative	Somatic	NA
no_effect	TRUE	FALSE	0.034	-2	0	2	0	2	0	6	2	NA	2	0.0000,0.0000,0.0000,0.0000,0.0120,0.0008	0.0000,0.0000,0.0000,0.0000,0.0000,0.0000	0.5000,0.5000,0.5000,0.5000,1.0000,1.0000	0.5000,0.5000,0.5000,0.5000,0.0000,0.0000	BRD4_NET__O60885_601_683	O60885	chromatin reader	Cancer-associated gene/PPI	P00846	MT-ATP6	ATP synthase subunit a	P00846.L220P	FALSE	pathogenic	Leigh syndrome (LS)	nervous system disorder	neurological	neurological	-1.04	NA	Tchem	Tbio	TILEIAVALIQAYVFTLLVSLYLHDNT					TILEIAVALIQAYVFTLLVSPYLHDNT	FALSE			no_motif	98	moderately conservative	Somatic	NA
no_effect	FALSE	TRUE	0.034	2	0	0	2	0	2	6	NA	2	2	0.0000,0.0000,0.0000,0.0000,0.0000,0.0000	0.0002,0.0000,0.0000,0.0000,0.0000,0.0001	0.0000,0.5000,0.5000,0.5000,0.5000,0.0000	1.0000,0.5000,0.5000,0.5000,0.5000,1.0000	BRD4_NET__O60885_601_683	O60885	chromatin reader	Cancer-associated gene/PPI	P08034	GJB1	Gap junction beta-1 protein	P08034.H100Y	FALSE	pathogenic	Charcot-Marie-Tooth Neuropathy X|Charcot-Marie-Tooth disease	sex-linked disease|nervous system disorder	neurological	neurological	-1.04	0.12	Tchem	Tbio	QLILVSTPALLVAMHVAHQQHIEKKMLRLEGHGDPLHLEEV					QLILVSTPALLVAMHVAHQQYIEKKMLRLEGHGDPLHLEEV	FALSE			no_motif	83	moderately conservative	Somatic	NA
no_effect	FALSE	TRUE	0.034	2	0	0	2	0	2	6	NA	2	2	0.0000,0.0000,0.0000,0.0000,0.0000,0.0000	0.0000,0.0000,0.0000,0.0004,0.0000,0.0002	0.5000,0.5000,0.5000,0.0000,0.5000,0.0000	0.5000,0.5000,0.5000,1.0000,0.5000,1.0000	BRD4_NET__O60885_601_683	O60885	chromatin reader	Cancer-associated gene/PPI	P35498	SCN1A	Sodium channel protein type 1 subunit alpha	P35498.L942P	FALSE	pathogenic	Dravet syndrome (DRVT)|Severe myoclonic epilepsy in infancy (DRVT)	inborn errors of metabolism|nervous system disease	neurological;metabolic	mixed	-1.04	0.03	Tchem	Tclin	KIASDCQLPRWHMNDFFHSFLIVFRVLCGEWIETMWDCMEV					KIASDCQLPRWHMNDFFHSFPIVFRVLCGEWIETMWDCMEV	FALSE			no_motif	98	moderately conservative	Somatic	NA
enhanced	FALSE	TRUE	0.00039	6	1	0	6	0	6	12	NA	3	3	0.0000,0.0000,0.0000,0.0000,0.0000,0.0000,0.0000,0.0000,0.0000,0.0000,0.0000,0.0000	0.0052,0.0000,0.0000,0.0143,0.0038,0.0082,0.0000,0.0000,0.0000,0.0000,0.0005,0.0003	0.0000,0.5000,0.5000,0.0000,0.0000,0.0000,0.5000,0.5000,0.5000,0.5000,0.0000,0.0000	1.0000,0.5000,0.5000,1.0000,1.0000,1.0000,0.5000,0.5000,0.5000,0.5000,1.0000,1.0000	BRD4_NET__O60885_601_683	O60885	chromatin reader	Cancer-associated gene/PPI	P51587	BRCA2	Breast cancer type 2 susceptibility protein	P51587.H415R	FALSE	pathogenic	Breast and/or ovarian cancer|Breast-ovarian cancer, familial, susceptibility to, 2 (BROVCA2)|Hereditary breast ovarian cancer syndrome|Hereditary cancer-predisposing syndrome	neoplastic syndrome|neoplastic syndrome	cancer	cancer	-1.04	-0.51	Tchem	Tbio	WSQLTLSGLNGAQMEKIPLLHISSCDQNISEKDLLDTENKR					WSQLTLSGLNGAQMEKIPLLRISSCDQNISEKDLLDTENKR	FALSE			no_motif	29	conservative	Somatic	NA
no_effect	FALSE	TRUE	0.012	3	0	0	3	0	3	6	NA	2	2	0.0000,0.0000,0.0000,0.0000,0.0000,0.0000	0.0008,0.0000,0.0000,0.0000,0.0005,0.0029	0.0000,0.5000,0.5000,0.5000,0.0000,0.0000	1.0000,0.5000,0.5000,0.5000,1.0000,1.0000	BRD4_NET__O60885_601_683	O60885	chromatin reader	Cancer-associated gene/PPI	Q7L5A8	FA2H	Fatty acid 2-hydroxylase	Q7L5A8.G45W	FALSE	pathogenic	Hereditary spastic paraplegia 35	nervous system disorder	neurological	neurological	-1.04	-0.07	Tchem	Tbio	CWVRRGARLYDLSSFVRHHPGGEQLLRARAGQDISADLDGP					CWVRRGARLYDLSSFVRHHPWGEQLLRARAGQDISADLDGP	FALSE			no_motif	184	radical	Somatic	NA
no_effect	TRUE	TRUE	0.0018	-6	0	6	0	6	2	6	2	1	2	0.0005,0.0001,0.0023,0.5797,0.4076,0.6579	0.0000,0.0000,0.0000,0.0011,0.0000,0.0013	1.0000,1.0000,1.0000,0.9981,1.0000,0.9980	0.0000,0.0000,0.0000,0.0019,0.0000,0.0020	BRD4_NET__O60885_601_683	O60885	chromatin reader	Cancer-associated gene/PPI	Q8IZF0	NALCN	Sodium leak channel non-selective protein	Q8IZF0.Q177P	FALSE	pathogenic	Congenital contractures of the limbs and face, hypotonia, and developmental delay (CLIFAHDD)|Congenital contractures of the limbs and face, hypotonia, and developmental delay (CLIFAHDD)	Rare genetic neurological disorder	neurological	neurological	-1.04	0.12	Tchem	Tchem	YFRFELPRTRITNILKRSGEQIWSVSIFLLFFLLLYGILGV					YFRFELPRTRITNILKRSGEPIWSVSIFLLFFLLLYGILGV	FALSE			no_motif	76	moderately conservative	Somatic	NA
no_effect	TRUE	TRUE	0.37	-0.42	0	3	2	3	4	12	-3	2	2	0.0000,0.0000,0.0072,0.0000,0.0016,0.0015,0.0000,0.0000,0.0000,0.0000,0.0000,0.0000	0.0000,0.0000,0.0000,0.0000,0.0003,0.0002,0.0000,0.0000,0.0000,0.0004,0.0000,0.0001	0.5000,0.5000,1.0000,0.5000,0.8333,0.8780,0.5000,0.5000,0.5000,0.0000,0.5000,0.0000	0.5000,0.5000,0.0000,0.5000,0.1667,0.1220,0.5000,0.5000,0.5000,1.0000,0.5000,1.0000	BRD4_NET__O60885_601_683	O60885	chromatin reader	Cancer-associated gene/PPI	Q8WZ42	TTN	Titin	Q8WZ42.R19751C	FALSE	pathogenic	Autosomal recessive limb-girdle muscular dystrophy type 2J|Cardiomyopathy (CMYO)|Dilated cardiomyopathy 1G (CMD1G)|Early-onset myopathy with fatal cardiomyopathy|Myopathy, myofibrillar, 9, with early respiratory failure (MFM9)|Tibial muscular dystrophy (TMD)	nervous system disorder|cardiovascular system disease|nervous system disorder|nervous system disorder|musculoskeletal system disease|distal myopathy	neurological;cardiovascular/hematologic;musculoskeletal	mixed	-1.04	-0.08	Tchem	Tbio	KLEVTEMTKNSATLAWLPPLRDGGAKIDGYITSYREEEQPA	PSSM	PPRKLEVT	16	FALSE	KLEVTEMTKNSATLAWLPPLCDGGAKIDGYITSYREEEQPA	FALSE			flanking	112	moderately radical	Somatic	NA
no_effect	FALSE	TRUE	0.0016	5	1	0	5	0	5	6	NA	2	2	0.0000,0.0000,0.0000,0.0000,0.0000,0.0000	0.0783,0.0001,0.0637,0.0000,0.0005,0.0548	0.0000,0.0000,0.0000,0.5000,0.0000,0.0000	1.0000,1.0000,1.0000,0.5000,1.0000,1.0000	BRD4_NET__O60885_601_683	O60885	chromatin reader	Cancer-associated gene/PPI	Q92736	RYR2	Ryanodine receptor 2	Q92736.R1013Q	FALSE	pathogenic	Arrhythmogenic right ventricular dysplasia 2|Cardiomyopathy (CMYO)|Catecholaminergic polymorphic ventricular tachycardia 1|Conduction disorder of the heart	musculoskeletal system disorder|cardiovascular system disease|cardiovascular disorder|cardiovascular disorder	cardiovascular/hematologic;musculoskeletal	mixed	-1.04	0.03	Tchem	Tclin	EAMVDKLAENAHNVWARDRIRQGWTYGIQQDVKNRRNPRLV					EAMVDKLAENAHNVWARDRIQQGWTYGIQQDVKNRRNPRLV	FALSE			no_motif	43	conservative	Somatic	NA
no_effect	TRUE	TRUE	0.0025	5.1	0	0	6	4	6	6	2	2	2	0.0000,0.0000,0.0000,0.0003,0.0017,0.0030	0.0686,0.0000,0.0132,0.0979,0.2918,0.0511	0.0000,0.4000,0.0000,0.0033,0.0056,0.0548	1.0000,0.6000,1.0000,0.9967,0.9944,0.9452	BRD4_NET__O60885_601_683	O60885	chromatin reader	Cancer-associated gene/PPI	Q9UKY4	POMT2	Protein O-mannosyl-transferase 2	Q9UKY4.V373F	FALSE	pathogenic	Muscular dystrophy-dystroglycanopathy (congenital with brain and eye anomalies), type A2|Muscular dystrophy-dystroglycanopathy congenital with brain and eye anomalies A2 (MDDGA2)	nervous system disorder|musculoskeletal system disorder	neurological;musculoskeletal	mixed	-1.04	0	Tchem	Tbio	GYLHSHRHLYPEGIGARQQQVTTYLHKDYNNLWIIKKHNTN					GYLHSHRHLYPEGIGARQQQFTTYLHKDYNNLWIIKKHNTN	FALSE			no_motif	50	conservative	Somatic	NA
no_effect	FALSE	TRUE	0.012	3	0	0	3	0	3	6	NA	2	2	0.0000,0.0000,0.0000,0.0000,0.0000,0.0000	0.0035,0.0008,0.0021,0.0000,0.0000,0.0000	0.0000,0.0000,0.0000,0.5000,0.5000,0.5000	1.0000,1.0000,1.0000,0.5000,0.5000,0.5000	Bub1_TPR__O43683_1_150	O43683	signalling pathways	Cancer-associated gene/PPI; PPI disrupted by genetic variation	P21731	TBXA2R	Thromboxane A2 receptor	P21731.R60L	FALSE	pathogenic	Bleeding diathesis due to thromboxane synthesis deficiency|Bleeding disorder, platelet-type, 13 (BDPLT13)	hematologic disorder|hematologic disorder	cardiovascular/hematologic	cardiovascular_hematologic	-0.75	0.09	Tchem	Tclin	ASNLLALSVLAGARQGGSHTRSSFLTFLCGLVLTDFLGLLV	PSSM	TRSSFLTFLCGLVL	0	TRUE	ASNLLALSVLAGARQGGSHTLSSFLTFLCGLVLTDFLGLLV	FALSE			overlapping_key_residue	102	moderately radical	Somatic	NA
no_effect	TRUE	TRUE	0.0032	-5	2	5	0	5	4	6	2	1	2	0.9945,0.9986,0.9960,0.9947,0.9996,0.0000	0.0005,0.0006,0.0007,0.0000,0.0002,0.0000	0.9995,0.9994,0.9993,1.0000,0.9998,0.5000	0.0005,0.0006,0.0007,0.0000,0.0002,0.5000	Bub1_TPR__O43683_1_150	O43683	signalling pathways	Cancer-associated gene/PPI; PPI disrupted by genetic variation	Q8N0X7	SPART	Spartin	Q8N0X7.M330V	FALSE	pathogenic	Spastic paraplegia 20, autosomal recessive (SPG20)	Phenotypic abnormality	organ_abnormality	organ_abnormality	-0.75	0.06	Tchem	Tbio	VLSSELPEDDRELFEDLLRQMSDLRLQANWNRAEEENEFQI					VLSSELPEDDRELFEDLLRQVSDLRLQANWNRAEEENEFQI	FALSE			no_motif	21	conservative	Germline	NA
no_effect	TRUE	TRUE	0.0062	4.3	2	1	6	2	6	12	-1	3	3	0.0000,0.0000,0.0059,0.0000,0.0000,0.0000,0.0000,0.0000,0.0000,0.0001,0.0000,0.0000	0.0000,0.0000,0.0000,0.0000,0.0000,0.0000,0.0121,0.0155,0.0118,0.0001,0.0002,0.0000	0.5000,0.5000,1.0000,0.5000,0.5000,0.5000,0.0000,0.0000,0.0000,0.3639,0.0000,0.0000	0.5000,0.5000,0.0000,0.5000,0.5000,0.5000,1.0000,1.0000,1.0000,0.6361,1.0000,1.0000	CBX3_CHROMO-Shadow__Q13185_109_173	Q13185	chromatin reader	Cancer-associated gene/PPI	O14686	KMT2D	Histone-lysine N-methyltransferase 2D	O14686.E1588K	FALSE	pathogenic	NA	NA	other	other	-0.07	-0.49	Tbio	Tbio	APPELVPMKVKEPEPQYFRFEGVWLTETGMALLRNLTMSPL	P.{1,2}V.[LIM]	PELVPM	12	FALSE	APPELVPMKVKEPEPQYFRFKGVWLTETGMALLRNLTMSPL	FALSE			flanking	56	moderately conservative	Germline/Somatic	1
no_effect	TRUE	FALSE	0.034	-2	0	2	0	2	0	6	2	NA	2	0.0288,0.0708,0.0000,0.0000,0.0000,0.0000	0.0000,0.0000,0.0000,0.0000,0.0000,0.0000	1.0000,1.0000,0.5000,0.5000,0.5000,0.5000	0.0000,0.0000,0.5000,0.5000,0.5000,0.5000	CBX3_CHROMO-Shadow__Q13185_109_173	Q13185	chromatin reader	Cancer-associated gene/PPI	O75444	MAF	Transcription factor Maf	O75444.P59H	FALSE	pathogenic	Ayme-Gripp syndrome|Ayme-Gripp syndrome (AYGRP)	disorder of development or morphogenesis	developmental	developmental	-0.07	-0.15	Tbio	Tbio	TDRIISQCGRLIAGGSLSSTPMSTPCSSVPPSPSFSAPSPG					TDRIISQCGRLIAGGSLSSTHMSTPCSSVPPSPSFSAPSPG	FALSE			no_motif	77	moderately conservative	Somatic	NA
no_effect	TRUE	FALSE	0.034	-2	0	2	0	2	0	6	2	NA	2	0.0288,0.0708,0.0000,0.0000,0.0000,0.0000	0.0000,0.0000,0.0000,0.0000,0.0000,0.0000	1.0000,1.0000,0.5000,0.5000,0.5000,0.5000	0.0000,0.0000,0.5000,0.5000,0.5000,0.5000	CBX3_CHROMO-Shadow__Q13185_109_173	Q13185	chromatin reader	Cancer-associated gene/PPI	O75444	MAF	Transcription factor Maf	O75444.P59L	FALSE	pathogenic	Ayme-Gripp syndrome|Ayme-Gripp syndrome (AYGRP)	disorder of development or morphogenesis	developmental	developmental	-0.07	-0.15	Tbio	Tbio	TDRIISQCGRLIAGGSLSSTPMSTPCSSVPPSPSFSAPSPG					TDRIISQCGRLIAGGSLSSTLMSTPCSSVPPSPSFSAPSPG	FALSE			no_motif	98	moderately conservative	Somatic	NA
no_effect	TRUE	FALSE	0.034	-2	0	2	0	2	0	6	2	NA	2	0.0288,0.0708,0.0000,0.0000,0.0000,0.0000	0.0000,0.0000,0.0000,0.0000,0.0000,0.0000	1.0000,1.0000,0.5000,0.5000,0.5000,0.5000	0.0000,0.0000,0.5000,0.5000,0.5000,0.5000	CBX3_CHROMO-Shadow__Q13185_109_173	Q13185	chromatin reader	Cancer-associated gene/PPI	O75444	MAF	Transcription factor Maf	O75444.P63R	FALSE	pathogenic	Developmental cataract	Phenotypic abnormality	organ_abnormality	organ_abnormality	-0.07	-0.15	Tbio	Tbio	ISQCGRLIAGGSLSSTPMSTPCSSVPPSPSFSAPSPGSGSE					ISQCGRLIAGGSLSSTPMSTRCSSVPPSPSFSAPSPGSGSE	FALSE			no_motif	103	moderately radical	Somatic	NA
no_effect	TRUE	FALSE	0.034	-2	0	2	0	2	0	6	2	NA	2	0.0288,0.0708,0.0000,0.0000,0.0000,0.0000	0.0000,0.0000,0.0000,0.0000,0.0000,0.0000	1.0000,1.0000,0.5000,0.5000,0.5000,0.5000	0.0000,0.0000,0.5000,0.5000,0.5000,0.5000	CBX3_CHROMO-Shadow__Q13185_109_173	Q13185	chromatin reader	Cancer-associated gene/PPI	O75444	MAF	Transcription factor Maf	O75444.P69R	FALSE	pathogenic	Ayme-Gripp syndrome|Ayme-Gripp syndrome (AYGRP)	disorder of development or morphogenesis	developmental	developmental	-0.07	-0.15	Tbio	Tbio	LIAGGSLSSTPMSTPCSSVPPSPSFSAPSPGSGSEQKAHLE					LIAGGSLSSTPMSTPCSSVPRSPSFSAPSPGSGSEQKAHLE	FALSE			no_motif	103	moderately radical	Somatic	NA
no_effect	TRUE	FALSE	0.034	-2	0	2	0	2	0	6	2	NA	2	0.0288,0.0708,0.0000,0.0000,0.0000,0.0000	0.0000,0.0000,0.0000,0.0000,0.0000,0.0000	1.0000,1.0000,0.5000,0.5000,0.5000,0.5000	0.0000,0.0000,0.5000,0.5000,0.5000,0.5000	CBX3_CHROMO-Shadow__Q13185_109_173	Q13185	chromatin reader	Cancer-associated gene/PPI	O75444	MAF	Transcription factor Maf	O75444.T58A	FALSE	pathogenic	Ayme-Gripp syndrome|Ayme-Gripp syndrome (AYGRP)	disorder of development or morphogenesis	developmental	developmental	-0.07	-0.15	Tbio	Tbio	ETDRIISQCGRLIAGGSLSSTPMSTPCSSVPPSPSFSAPSP					ETDRIISQCGRLIAGGSLSSAPMSTPCSSVPPSPSFSAPSP	FALSE			no_motif	58	moderately conservative	Somatic	NA
no_effect	TRUE	FALSE	0.034	-2	0	2	0	2	0	6	2	NA	2	0.0288,0.0708,0.0000,0.0000,0.0000,0.0000	0.0000,0.0000,0.0000,0.0000,0.0000,0.0000	1.0000,1.0000,0.5000,0.5000,0.5000,0.5000	0.0000,0.0000,0.5000,0.5000,0.5000,0.5000	CBX3_CHROMO-Shadow__Q13185_109_173	Q13185	chromatin reader	Cancer-associated gene/PPI	O75444	MAF	Transcription factor Maf	O75444.T58I	FALSE	pathogenic	Ayme-Gripp syndrome|Ayme-Gripp syndrome (AYGRP)	disorder of development or morphogenesis	developmental	developmental	-0.07	-0.15	Tbio	Tbio	ETDRIISQCGRLIAGGSLSSTPMSTPCSSVPPSPSFSAPSP					ETDRIISQCGRLIAGGSLSSIPMSTPCSSVPPSPSFSAPSP	FALSE			no_motif	89	moderately conservative	Somatic	NA
no_effect	TRUE	FALSE	0.034	-2	0	2	0	2	0	6	2	NA	2	0.0288,0.0708,0.0000,0.0000,0.0000,0.0000	0.0000,0.0000,0.0000,0.0000,0.0000,0.0000	1.0000,1.0000,0.5000,0.5000,0.5000,0.5000	0.0000,0.0000,0.5000,0.5000,0.5000,0.5000	CBX3_CHROMO-Shadow__Q13185_109_173	Q13185	chromatin reader	Cancer-associated gene/PPI	O75444	MAF	Transcription factor Maf	O75444.T62R	FALSE	pathogenic	Ayme-Gripp syndrome|Ayme-Gripp syndrome (AYGRP)	disorder of development or morphogenesis	developmental	developmental	-0.07	-0.15	Tbio	Tbio	IISQCGRLIAGGSLSSTPMSTPCSSVPPSPSFSAPSPGSGS					IISQCGRLIAGGSLSSTPMSRPCSSVPPSPSFSAPSPGSGS	FALSE			no_motif	71	moderately conservative	Somatic	NA
no_effect	TRUE	FALSE	0.034	-2	0	2	0	2	0	6	2	NA	2	0.0500,0.1884,0.0000,0.0000,0.0000,0.0000	0.0000,0.0000,0.0000,0.0000,0.0000,0.0000	1.0000,1.0000,0.5000,0.5000,0.5000,0.5000	0.0000,0.0000,0.5000,0.5000,0.5000,0.5000	CBX3_CHROMO-Shadow__Q13185_109_173	Q13185	chromatin reader	Cancer-associated gene/PPI	P18206	VCL	Vinculin	P18206.D841H	FALSE	pathogenic	Cardiomyopathy (CMYO)|Dilated cardiomyopathy 1W (CMD1W)	cardiovascular system disease|musculoskeletal system disorder	cardiovascular/hematologic;musculoskeletal	mixed	-0.07	-0.46	Tbio	Tbio	GYRILGAVAKVREAFQPQEPDFPPPPPDLEQLRLTDELAPP					GYRILGAVAKVREAFQPQEPHFPPPPPDLEQLRLTDELAPP	FALSE			no_motif	81	moderately conservative	Germline	NA
no_effect	FALSE	TRUE	0.034	2	0	0	2	0	2	6	NA	2	2	0.0000,0.0000,0.0000,0.0000,0.0000,0.0000	0.0136,0.0366,0.0000,0.0000,0.0000,0.0000	0.0000,0.0000,0.5000,0.5000,0.5000,0.5000	1.0000,1.0000,0.5000,0.5000,0.5000,0.5000	CBX3_CHROMO-Shadow__Q13185_109_173	Q13185	chromatin reader	Cancer-associated gene/PPI	P20807	CAPN3	Calpain-3	P20807.P26L	FALSE	pathogenic	Autosomal recessive limb-girdle muscular dystrophy type 2A|Muscular dystrophy, limb-girdle, autosomal recessive 1 (LGMDR1)	musculoskeletal system disorder|musculoskeletal system disease	musculoskeletal	musculoskeletal	-0.07	-0.11	Tbio	Tbio	SASVAPRTAAEPRSPGPVPHPAQSKATEAGGGNPSGIYSAI					SASVAPRTAAEPRSPGPVPHLAQSKATEAGGGNPSGIYSAI	FALSE			no_motif	98	moderately conservative	Somatic	NA
no_effect	FALSE	TRUE	0.034	2	0	0	2	0	2	6	NA	2	2	0.0000,0.0000,0.0000,0.0000,0.0000,0.0000	0.0985,0.2846,0.0000,0.0000,0.0000,0.0000	0.0000,0.0000,0.5000,0.5000,0.5000,0.5000	1.0000,1.0000,0.5000,0.5000,0.5000,0.5000	CBX3_CHROMO-Shadow__Q13185_109_173	Q13185	chromatin reader	Cancer-associated gene/PPI	P35637	FUS	RNA-binding protein FUS	P35637.P431L	FALSE	pathogenic	Amyotrophic lateral sclerosis type 6|Frontotemporal dementia (FTD)|Inborn genetic diseases|Tremor, hereditary essential 4 (ETM4)|Tremor, hereditary essential, 4 (ETM4)	inherited neurodegenerative disorder|nervous system disease|Phenotypic abnormality|Phenotypic abnormality	neurological;organ_abnormality	mixed	-0.07	-0.05	Tbio	Tbio	PSGGGGGGGQQRAGDWKCPNPTCENMNFSWRNECNQCKAPK					PSGGGGGGGQQRAGDWKCPNLTCENMNFSWRNECNQCKAPK	FALSE			no_motif	98	moderately conservative	Somatic	NA
no_effect	FALSE	TRUE	0.11	1	0	0	1	0	1	6	NA	2	2	0.0000,0.0000,0.0000,0.0000,0.0000,0.0000	0.0000,0.0000,0.1009,0.0000,0.0000,0.0000	0.5000,0.5000,0.0000,0.5000,0.5000,0.5000	0.5000,0.5000,1.0000,0.5000,0.5000,0.5000	CBX3_CHROMO-Shadow__Q13185_109_173	Q13185	chromatin reader	Cancer-associated gene/PPI	P51587	BRCA2	Breast cancer type 2 susceptibility protein	P51587.D156G	FALSE	pathogenic	Breast-ovarian cancer, familial, susceptibility to, 2 (BROVCA2)|Hereditary breast ovarian cancer syndrome|Hereditary cancer-predisposing syndrome	neoplastic syndrome|neoplastic syndrome	cancer	cancer	-0.07	-0.51	Tbio	Tbio	NSCLSESPVVLQCTHVTPQRDKSVVCGSLFHTPKFVKGRQT					NSCLSESPVVLQCTHVTPQRGKSVVCGSLFHTPKFVKGRQT	FALSE			no_motif	94	moderately conservative	Somatic	NA
no_effect	TRUE	FALSE	0.0044	-4	0	4	0	4	0	6	2	NA	2	0.0379,0.0796,0.0115,0.0000,0.0000,0.0000	0.0000,0.0000,0.0000,0.0000,0.0000,0.0000	1.0000,1.0000,1.0000,0.5000,0.5000,1.0000	0.0000,0.0000,0.0000,0.5000,0.5000,0.0000	CBX3_CHROMO-Shadow__Q13185_109_173	Q13185	chromatin reader	Cancer-associated gene/PPI	Q86WG5	SBF2	Myotubularin-related protein 13	Q86WG5.V1286A	FALSE	pathogenic	Inborn genetic diseases	NA	uncategorised	other	-0.07	0.1	Tbio	Tbio	VWASLRSSTRLISSPTSFIDVGARLAGKDHSASFSNSSYLQ					VWASLRSSTRLISSPTSFIDAGARLAGKDHSASFSNSSYLQ	FALSE			no_motif	64	moderately conservative	Somatic	NA
no_effect	FALSE	TRUE	0.034	2	0	0	2	0	2	6	NA	2	2	0.0000,0.0000,0.0000,0.0000,0.0000,0.0000	0.0455,0.1363,0.0000,0.0000,0.0000,0.0000	0.0000,0.0000,0.5000,0.5000,0.5000,0.5000	1.0000,1.0000,0.5000,0.5000,0.5000,0.5000	CBX3_CHROMO-Shadow__Q13185_109_173	Q13185	chromatin reader	Cancer-associated gene/PPI	Q8WZ42	TTN	Titin	Q8WZ42.R19396C	FALSE	pathogenic	Autosomal recessive limb-girdle muscular dystrophy type 2J|Dilated cardiomyopathy 1G (CMD1G)|Early-onset myopathy with fatal cardiomyopathy|Myopathy, myofibrillar, 9, with early respiratory failure (MFM9)|Tibial muscular dystrophy (TMD)	nervous system disorder|nervous system disorder|nervous system disorder|musculoskeletal system disease|distal myopathy	neurological;musculoskeletal	mixed	-0.07	-0.08	Tbio	Tbio	AIPERRMKVQNLLPDHEYQFRVKAENEIGIGEPSLPSRPVV					AIPERRMKVQNLLPDHEYQFCVKAENEIGIGEPSLPSRPVV	FALSE			no_motif	112	moderately radical	Germline	NA
no_effect	TRUE	TRUE	0.0032	-3.9	2	5	0	6	6	6	2	2	2	0.0485,0.0264,0.0256,0.8387,0.8857,0.9264	0.0030,0.0257,0.0256,0.0001,0.0002,0.0002	0.9412,0.5068,0.5000,0.9998,0.9997,0.9998	0.0588,0.4932,0.5000,0.0002,0.0003,0.0002	CBX3_CHROMO-Shadow__Q13185_109_173	Q13185	chromatin reader	Cancer-associated gene/PPI	Q96T60	PNKP	Bifunctional polynucleotide phosphatase/kinase	Q96T60.E326K	FALSE	pathogenic	Developmental and epileptic encephalopathy, 12|Microcephaly, seizures, and developmental delay|Microcephaly, seizures, and developmental delay (MCSZ)	inborn errors of metabolism|physical disorder	metabolic;developmental	mixed	-0.07	-0.61	Tbio	Tbio	FSCADRLFALNLGLPFATPEEFFLKWPAAGFELPAFDPRTV					FSCADRLFALNLGLPFATPEKFFLKWPAAGFELPAFDPRTV	FALSE			no_motif	56	moderately conservative	Somatic	NA
no_effect	FALSE	TRUE	0.034	2	0	0	2	0	2	6	NA	2	2	0.0000,0.0000,0.0000,0.0000,0.0000,0.0000	0.0030,0.0317,0.0000,0.0000,0.0000,0.0000	0.0000,0.0000,0.5000,0.5000,0.5000,0.5000	1.0000,1.0000,0.5000,0.5000,0.5000,0.5000	CBX3_CHROMO-Shadow__Q13185_109_173	Q13185	chromatin reader	Cancer-associated gene/PPI	Q9HBA0	TRPV4	Transient receptor potential cation channel subfamily V member 4	Q9HBA0.G78W	FALSE	pathogenic	Metatropic dysplasia (MTD)|Neuromuscular disease|Skeletal dysplasia	skeletal dysplasia|nervous system disorder|Phenotypic abnormality	neurological;musculoskeletal;organ_abnormality	mixed	-0.07	-0.16	Tbio	Tchem	AGPGDGRPNLRMKFQGAFRKGVPNPIDLLESTLYESSVVPG					AGPGDGRPNLRMKFQGAFRKWVPNPIDLLESTLYESSVVPG	FALSE			no_motif	184	radical	Somatic	NA
no_effect	TRUE	TRUE	0.085	-1.4	0	3	1	4	2	5	2	2	2	0.9467,0.8030,0.0304,0.0003,0.0000	0.0000,0.0000,0.2191,0.0002,0.0000	1.0000,1.0000,0.1219,0.5615,0.5000	0.0000,0.0000,0.8781,0.4385,0.5000	CHD1_tandem-chromo__O14646_268_443	O14646	chromatin reader	Other	P10398	ARAF	Serine/threonine-protein kinase A-Raf	P10398.S214A	FALSE	pathogenic	Lung adenocarcinoma|Malignant melanoma of skin (CMM)|Papillary renal cell carcinoma, sporadic	cancer or benign tumor|cancer or benign tumor|cancer or benign tumor	cancer	cancer	-0.26	0.1	Tbio	Tchem	PEHFPFPAPANAPLQRIRSTSTPNVHMVSTTAPMDSNLIQL					PEHFPFPAPANAPLQRIRSTATPNVHMVSTTAPMDSNLIQL	FALSE			no_motif	99	moderately conservative	Somatic	NA
no_effect	TRUE	FALSE	0.0051	-4	0	4	0	4	0	5	2	NA	2	0.9467,0.8030,0.0304,0.0003,0.0000	0.0000,0.0000,0.0000,0.0000,0.0000	1.0000,1.0000,1.0000,1.0000,0.5000	0.0000,0.0000,0.0000,0.0000,0.5000	CHD1_tandem-chromo__O14646_268_443	O14646	chromatin reader	Other	P10398	ARAF	Serine/threonine-protein kinase A-Raf	P10398.S214F	FALSE	pathogenic	Lung adenocarcinoma|Malignant melanoma of skin (CMM)|Papillary renal cell carcinoma, sporadic	cancer or benign tumor|cancer or benign tumor|cancer or benign tumor	cancer	cancer	-0.26	0.1	Tbio	Tchem	PEHFPFPAPANAPLQRIRSTSTPNVHMVSTTAPMDSNLIQL					PEHFPFPAPANAPLQRIRSTFTPNVHMVSTTAPMDSNLIQL	FALSE			no_motif	155	radical	Somatic	1
no_effect	TRUE	TRUE	0.016	3	0	0	3	2	3	5	1	2	2	0.0000,0.0000,0.0000,0.0013,0.0004	0.0000,0.0000,0.2615,0.7866,0.2090	0.5000,0.5000,0.0000,0.0016,0.0017	0.5000,0.5000,1.0000,0.9984,0.9983	CHD1_tandem-chromo__O14646_268_443	O14646	chromatin reader	Other	P21817	RYR1	Ryanodine receptor 1	P21817.R533S	FALSE	pathogenic	Malignant hyperthermia of anesthesia|Malignant hyperthermia, susceptibility to, 1 (MHS1)	nervous system disorder|Phenotypic abnormality	neurological;organ_abnormality	mixed	-0.26	-0.14	Tbio	Tclin	SWKEIVNLLYELLASLIRGNRSNCALFSTNLDWLVSKLDRL					SWKEIVNLLYELLASLIRGNSSNCALFSTNLDWLVSKLDRL	FALSE			no_motif	110	moderately radical	Somatic	NA
no_effect	TRUE	TRUE	0.23	1	0	1	2	2	3	10	2	2	2	0.0000,0.0000,0.0000,0.0002,0.0000,0.0000,0.0000,0.0237,0.0000,0.0000	0.0000,0.0000,0.0000,0.0002,0.0014,0.0000,0.0000,0.0000,0.0004,0.0000	0.5000,0.5000,0.5000,0.5000,0.0000,0.5000,0.5000,1.0000,0.0000,0.5000	0.5000,0.5000,0.5000,0.5000,1.0000,0.5000,0.5000,0.0000,1.0000,0.5000	CHD1_tandem-chromo__O14646_268_443	O14646	chromatin reader	Other	P51587	BRCA2	Breast cancer type 2 susceptibility protein	P51587.L3279S	FALSE	pathogenic	NA	NA	other	other	-0.26	-0.51	Tbio	Tbio	IDDQKNCKKRRALDFLSRLPLPPPVSPICTFVSPAAQKAFQ					IDDQKNCKKRRALDFLSRLPSPPPVSPICTFVSPAAQKAFQ	FALSE			no_motif	145	moderately radical	Somatic	NA
no_effect	TRUE	FALSE	0.029	-2	0	2	0	2	0	10	2	NA	2	0.0000,0.0000,0.0000,0.0002,0.0000,0.0000,0.0000,0.0237,0.0000,0.0000	0.0000,0.0000,0.0000,0.0000,0.0000,0.0000,0.0000,0.0000,0.0000,0.0000	0.5000,0.5000,0.5000,1.0000,0.5000,0.5000,0.5000,1.0000,0.5000,0.5000	0.5000,0.5000,0.5000,0.0000,0.5000,0.5000,0.5000,0.0000,0.5000,0.5000	CHD1_tandem-chromo__O14646_268_443	O14646	chromatin reader	Other	P51587	BRCA2	Breast cancer type 2 susceptibility protein	P51587.P3280H	FALSE	pathogenic	Breast and/or ovarian cancer|Breast-ovarian cancer, familial, susceptibility to, 2 (BROVCA2)|Hereditary breast ovarian cancer syndrome|Hereditary cancer-predisposing syndrome	neoplastic syndrome|neoplastic syndrome	cancer	cancer	-0.26	-0.51	Tbio	Tbio	DDQKNCKKRRALDFLSRLPLPPPVSPICTFVSPAAQKAFQP					DDQKNCKKRRALDFLSRLPLHPPVSPICTFVSPAAQKAFQP	FALSE			no_motif	77	moderately conservative	Somatic	NA
no_effect	TRUE	FALSE	0.029	-2	0	2	0	2	0	10	2	NA	2	0.0000,0.0000,0.0000,0.0002,0.0000,0.0000,0.0000,0.0237,0.0000,0.0000	0.0000,0.0000,0.0000,0.0000,0.0000,0.0000,0.0000,0.0000,0.0000,0.0000	0.5000,0.5000,0.5000,1.0000,0.5000,0.5000,0.5000,1.0000,0.5000,0.5000	0.5000,0.5000,0.5000,0.0000,0.5000,0.5000,0.5000,0.0000,0.5000,0.5000	CHD1_tandem-chromo__O14646_268_443	O14646	chromatin reader	Other	P51587	BRCA2	Breast cancer type 2 susceptibility protein	P51587.P3280S	FALSE	pathogenic	Breast-ovarian cancer, familial, susceptibility to, 2 (BROVCA2)|Hereditary breast ovarian cancer syndrome|Hereditary cancer-predisposing syndrome	neoplastic syndrome|neoplastic syndrome	cancer	cancer	-0.26	-0.51	Tbio	Tbio	DDQKNCKKRRALDFLSRLPLPPPVSPICTFVSPAAQKAFQP					DDQKNCKKRRALDFLSRLPLSPPVSPICTFVSPAAQKAFQP	FALSE			no_motif	74	moderately conservative	Germline	NA
no_effect	TRUE	TRUE	0.31	0.94	0	4	4	5	7	12	-2	2	2	0.0001,0.0000,0.0001,0.0005,0.0004,0.0001,0.0000,0.0000,0.0000,0.0000,0.0000,0.0000	0.0000,0.0000,0.0001,0.0000,0.0002,0.0003,0.0000,0.0000,0.0000,0.0001,0.0002,0.0000	1.0000,0.0000,0.6627,0.9608,0.7145,0.1943,0.5000,0.5000,0.5000,0.0000,0.0000,0.5000	0.0000,1.0000,0.3373,0.0392,0.2855,0.8057,0.5000,0.5000,0.5000,1.0000,1.0000,0.5000	CLTC_Clathrin-propeller__Q00610_1_364	Q00610	transport and trafficking	Cancer-associated gene/PPI	O60828	PQBP1	Polyglutamine-binding protein 1	O60828.Y65C	FALSE	pathogenic	Renpenning syndrome|Renpenning syndrome 1 (RENS1)	NA	uncategorised	other	-1.34	-0.29	Tbio	Tbio	LEGLPPSWYKVFDPSCGLPYYWNADTDLVSWLSPHDPNSVV					LEGLPPSWYKVFDPSCGLPYCWNADTDLVSWLSPHDPNSVV	FALSE			no_motif	112	moderately radical	Somatic	NA
diminished	TRUE	TRUE	1.9e-07	-9.8	0	17	1	18	18	18	3	3	3	0.0029,0.0057,0.0080,0.0109,0.0261,0.0130,0.0011,0.0027,0.0035,0.0025,0.0028,0.0023,0.0055,0.0106,0.0539,0.1720,0.0581,0.0335	0.0016,0.0010,0.0031,0.0024,0.0070,0.0064,0.0003,0.0006,0.0006,0.0004,0.0001,0.0002,0.0062,0.0069,0.0252,0.0231,0.0198,0.0070	0.6498,0.8578,0.7188,0.8171,0.7881,0.6688,0.7593,0.8120,0.8575,0.8591,0.9581,0.9207,0.4715,0.6034,0.6818,0.8817,0.7457,0.8271	0.3502,0.1422,0.2812,0.1829,0.2119,0.3312,0.2407,0.1880,0.1425,0.1409,0.0419,0.0793,0.5285,0.3966,0.3182,0.1183,0.2543,0.1729	CLTC_Clathrin-propeller__Q00610_1_364	Q00610	transport and trafficking	Cancer-associated gene/PPI	O75030	MITF	Microphthalmia-associated transcription factor	O75030.Y265C	TRUE	pathogenic	Waardenburg syndrome	disorder of visual system	neurological	neurological	-1.34	-0.09	Tbio	Tbio	MDPALQMANTLPVSGNLIDLYGNQGLPPPGLTISNSCPANL	NLIDLYG	NLIDLYG	0	FALSE	MDPALQMANTLPVSGNLIDLCGNQGLPPPGLTISNSCPANL	FALSE			overlapping_wild-card	112	moderately radical	Somatic	1
enhanced	FALSE	TRUE	9.6e-07	12	2	0	12	0	12	12	NA	3	3	0.0000,0.0000,0.0000,0.0000,0.0000,0.0000,0.0000,0.0000,0.0000,0.0000,0.0000,0.0000	0.6154,0.6805,0.6547,0.0173,0.0184,0.1850,0.0104,0.0216,0.0297,0.0390,0.0703,0.0028	0.0000,0.0000,0.0000,0.0000,0.0000,0.0000,0.0000,0.0000,0.0000,0.0000,0.0000,0.0000	1.0000,1.0000,1.0000,1.0000,1.0000,1.0000,1.0000,1.0000,1.0000,1.0000,1.0000,1.0000	CLTC_Clathrin-propeller__Q00610_1_364	Q00610	transport and trafficking	Cancer-associated gene/PPI	P11532	DMD	Dystrophin	P11532.A3421V	FALSE	pathogenic	Becker muscular dystrophy (BMD)	musculoskeletal system disorder	musculoskeletal	musculoskeletal	-1.34	0.03	Tbio	Tbio	LEGDNMETPVTLINFWPVDSAPASSPQLSHDDTHSRIEHYA	LI.[FLW]	LINF	5	FALSE	LEGDNMETPVTLINFWPVDSVPASSPQLSHDDTHSRIEHYA	FALSE			flanking	64	moderately conservative	Somatic	NA
no_effect	TRUE	TRUE	0.0018	6	0	0	6	2	6	6	1	2	2	0.0002,0.0000,0.0000,0.0003,0.0000,0.0000	0.1173,0.0062,0.0123,0.1954,0.0005,0.0157	0.0016,0.0000,0.0000,0.0015,0.0000,0.0000	0.9984,1.0000,1.0000,0.9985,1.0000,1.0000	CLTC_Clathrin-propeller__Q00610_1_364	Q00610	transport and trafficking	Cancer-associated gene/PPI	P20807	CAPN3	Calpain-3	P20807.R289W	FALSE	pathogenic	Autosomal recessive limb-girdle muscular dystrophy|Autosomal recessive limb-girdle muscular dystrophy type 2A	musculoskeletal system disorder	musculoskeletal	musculoskeletal	-1.34	-0.11	Tbio	Tbio	GTNMTYGTSPSGLNMGELIARMVRNMDNSLLQDSDLDPRGS					GTNMTYGTSPSGLNMGELIAWMVRNMDNSLLQDSDLDPRGS	TRUE	LI.[FLW]	LIAW	motif_creating	101	moderately radical	Somatic	NA
no_effect	TRUE	TRUE	0.0013	-6	0	6	0	6	1	6	2	0	2	0.0001,0.0073,0.0212,0.1467,0.0073,0.0095	0.0000,0.0000,0.0000,0.0001,0.0000,0.0000	1.0000,1.0000,1.0000,0.9996,1.0000,1.0000	0.0000,0.0000,0.0000,0.0004,0.0000,0.0000	CLTC_Clathrin-propeller__Q00610_1_364	Q00610	transport and trafficking	Cancer-associated gene/PPI	P21817	RYR1	Ryanodine receptor 1	P21817.H2035L	FALSE	pathogenic	Congenital myopathy with fiber type disproportion (CFTD)|Multiminicore disease with external ophthalmoplegia (MMDO)	nervous system disorder|musculoskeletal system disorder	neurological;musculoskeletal	mixed	-1.34	-0.14	Tbio	Tclin	GTDEEDCPLPEEIRQDLLDFHQDLLAHCGIQLDGEEEEPEE	PSSM	DLLDFHQ	0	TRUE	GTDEEDCPLPEEIRQDLLDFLQDLLAHCGIQLDGEEEEPEE	FALSE			overlapping_key_residue	99	moderately conservative	Somatic	NA
enhanced	TRUE	TRUE	9.8e-05	6.4	0	1	11	12	12	12	3	3	3	0.0001,0.0009,0.0031,0.0003,0.0000,0.0001,0.0017,0.0022,0.0038,0.0183,0.0215,0.0023	0.0004,0.0011,0.0008,0.0003,0.0003,0.0005,0.0138,0.0262,0.0406,0.2217,0.2512,0.0251	0.2322,0.4481,0.7992,0.4808,0.1350,0.1917,0.1073,0.0776,0.0856,0.0764,0.0788,0.0855	0.7678,0.5519,0.2008,0.5192,0.8650,0.8083,0.8927,0.9224,0.9144,0.9236,0.9212,0.9145	CLTC_Clathrin-propeller__Q00610_1_364	Q00610	transport and trafficking	Cancer-associated gene/PPI	Q14191	WRN	Werner syndrome ATP-dependent helicase	Q14191.S323L	FALSE	pathogenic	Werner syndrome (WRN)	disorder of visual system	neurological	neurological	-1.34	-0.1	Tbio	Tbio	TNIETELRPSNNLNLLSFEDSTTGGVQQKQIREHEVLIHVE	PSSM	NLLSFED	1	FALSE	TNIETELRPSNNLNLLSFEDLTTGGVQQKQIREHEVLIHVE	FALSE			flanking	145	moderately radical	Somatic	1
no_effect	TRUE	TRUE	0.0043	-3	0	8	4	12	11	12	2	2	2	0.0000,0.0002,0.0002,0.0002,0.0003,0.0003,0.0000,0.0002,0.0001,0.0003,0.0001,0.0006	0.0001,0.0002,0.0002,0.0002,0.0003,0.0001,0.0000,0.0000,0.0000,0.0001,0.0001,0.0001	0.3333,0.4815,0.4322,0.4972,0.5257,0.6939,0.6000,1.0000,0.6000,0.8289,0.5830,0.9116	0.6667,0.5185,0.5678,0.5028,0.4743,0.3061,0.4000,0.0000,0.4000,0.1711,0.4170,0.0884	CLTC_Clathrin-propeller__Q00610_1_364	Q00610	transport and trafficking	Cancer-associated gene/PPI	Q5SW96	LDLRAP1	Low density lipoprotein receptor adapter protein 1	Q5SW96.T218I	TRUE	pathogenic	Familial hypercholesterolemia (FH)|Hypercholesterolemia, familial, 4	inborn errors of metabolism|Phenotypic abnormality	metabolic;organ_abnormality	mixed	-1.34	0.03	Tbio	Tbio	DCTPSLKSLVATGNLLDLEETAKAPLSTVSANTTNMDEVPR	L[IVLMF].[IVLMF][DE]	LLDLE	1	FALSE	DCTPSLKSLVATGNLLDLEEIAKAPLSTVSANTTNMDEVPR	FALSE			flanking	89	moderately conservative	Somatic	NA
enhanced	FALSE	TRUE	0.00063	6	0	0	6	0	6	6	NA	2	2	0.0000,0.0000,0.0000,0.0000,0.0000,0.0000	0.0001,0.0001,0.0002,0.0002,0.0021,0.0004	0.0000,0.0000,0.0000,0.0000,0.0000,0.0000	1.0000,1.0000,1.0000,1.0000,1.0000,1.0000	CLTC_Clathrin-propeller__Q00610_1_364	Q00610	transport and trafficking	Cancer-associated gene/PPI	Q8IVL0	NAV3	Neuron navigator 3	Q8IVL0.I1634T	FALSE	benign	NA	NA	other	other	-1.34	0.01	Tbio	Tbio	QSLTMTAEQKESELIELRETIEMLKAQNSAAQAAIQGALNG	PSSM	ELIELRE	2	FALSE	QSLTMTAEQKESELIELRETTEMLKAQNSAAQAAIQGALNG	FALSE			flanking	89	moderately conservative	Germline/Somatic	1
no_effect	TRUE	TRUE	0.0032	5	2	0	5	5	5	6	1	2	2	0.0001,0.0001,0.0000,0.0000,0.0003,0.0008	0.2103,0.1577,0.0825,0.0000,0.3840,0.6727	0.0006,0.0004,0.0002,0.5000,0.0008,0.0012	0.9994,0.9996,0.9998,0.5000,0.9992,0.9988	CLTC_Clathrin-propeller__Q00610_1_364	Q00610	transport and trafficking	Cancer-associated gene/PPI	Q96DT5	DNAH11	Dynein heavy chain 11, axonemal	Q96DT5.T3464I	FALSE	pathogenic	Primary ciliary dyskinesia|Primary ciliary dyskinesia 7	respiratory system disorder	respiratory	respiratory	-1.34	0.02	Tbio	Tbio	KVSIPLTEGLDLISMLTDDATIAAWNNEGLPSDRMSTENAA					KVSIPLTEGLDLISMLTDDAIIAAWNNEGLPSDRMSTENAA	FALSE			no_motif	89	moderately conservative	Germline	NA
enhanced	FALSE	TRUE	9.6e-07	12	2	0	12	0	12	12	NA	2	2	0.0000,0.0000,0.0000,0.0000,0.0000,0.0000,0.0000,0.0000,0.0000,0.0000,0.0000,0.0000	0.0001,0.0004,0.0003,0.0001,0.0000,0.0001,0.0108,0.0246,0.0530,0.0851,0.1177,0.0189	0.0000,0.0000,0.0000,0.0000,0.0000,0.0000,0.0000,0.0000,0.0000,0.0000,0.0000,0.0000	1.0000,1.0000,1.0000,1.0000,1.0000,1.0000,1.0000,1.0000,1.0000,1.0000,1.0000,1.0000	CLTC_Clathrin-propeller__Q00610_1_364	Q00610	transport and trafficking	Cancer-associated gene/PPI	Q9H165	BCL11A	B-cell lymphoma/leukemia 11A	Q9H165.C48F	FALSE	pathogenic	Dias-Logan syndrome|Intellectual developmental disorder with persistence of fetal hemoglobin (IDPFH)	BAFopathy|hematologic disorder	neurological;cardiovascular/hematologic	mixed	-1.34	-0.06	Tbio	Tbio	DDEPDHGPLGAPEGDHDLLTCGQCQMNFPLGDILIFIEHKR	L[IVLMF].[IVLMF][DE]	LIFIE	13	FALSE	DDEPDHGPLGAPEGDHDLLTFGQCQMNFPLGDILIFIEHKR	FALSE			flanking	113	moderately radical	Somatic	NA
no_effect	FALSE	TRUE	0.0016	5	0	0	5	0	5	6	NA	2	2	0.0000,0.0000,0.0000,0.0000,0.0000,0.0000	0.0038,0.0005,0.0022,0.0000,0.0002,0.0003	0.0000,0.0000,0.0000,0.5000,0.0000,0.0000	1.0000,1.0000,1.0000,0.5000,1.0000,1.0000	CREBBP_KIX__Q92793_587_673	Q92793	transcription regulation	Cancer-associated gene/PPI	P35749	MYH11	Myosin-11	P35749.R624H	FALSE	pathogenic	Aortic aneurysm, familial thoracic 4 (AAT4)|Familial thoracic aortic aneurysm and aortic dissection (TAAD)	cardiovascular disorder	cardiovascular/hematologic	cardiovascular_hematologic	-0.1	-0.09	Tchem	Tbio	TSLLNASSDKFVADLWKDVDRIVGLDQMAKMTESSLPSASK					TSLLNASSDKFVADLWKDVDHIVGLDQMAKMTESSLPSASK	FALSE			no_motif	29	conservative	Somatic	NA
diminished	TRUE	TRUE	0.0002	-6.7	0	7	0	7	4	12	3	3	3	0.0035,0.0000,0.0000,0.0000,0.0000,0.0000,0.0283,0.6691,0.7493,0.1015,0.0166,0.1342	0.0000,0.0000,0.0000,0.0000,0.0000,0.0000,0.0000,0.0000,0.0156,0.0101,0.0004,0.0026	1.0000,0.5000,0.5000,0.5000,0.5000,0.5000,1.0000,1.0000,0.9796,0.9096,0.9744,0.9809	0.0000,0.5000,0.5000,0.5000,0.5000,0.5000,0.0000,0.0000,0.0204,0.0904,0.0256,0.0191	CREBBP_KIX__Q92793_587_673	Q92793	transcription regulation	Cancer-associated gene/PPI	Q03164	KMT2A	Histone-lysine N-methyltransferase 2A	Q03164.L2854Q	TRUE	pathogenic	NA	NA	other	other	-0.1	-0.27	Tchem	Tchem	DNNNSDDCGNILPSDIMDFVLKNTPSMQALGESPESSSSEL	IMDFVLK	IMDFVLK	0	FALSE	DNNNSDDCGNILPSDIMDFVQKNTPSMQALGESPESSSSEL	FALSE			overlapping_wild-card	113	moderately radical	Somatic	NA
no_effect	TRUE	TRUE	0.0011	5.9	2	0	6	6	6	6	-2	2	2	0.0021,0.0018,0.0002,0.0048,0.0014,0.0118	0.9349,0.3070,0.2295,0.8562,0.9616,0.8307	0.0023,0.0059,0.0010,0.0056,0.0014,0.0140	0.9977,0.9941,0.9990,0.9944,0.9986,0.9860	CREBBP_KIX__Q92793_587_673	Q92793	transcription regulation	Cancer-associated gene/PPI	Q70J99	UNC13D	Protein unc-13 homolog D	Q70J99.T76M	FALSE	pathogenic	Familial hemophagocytic lymphohistiocytosis 3 (FHL3)	immune system disorder	immune	immune	-0.1	-0.13	Tchem	Tbio	YEDALYTVLHRLGHPEPNHVTEASELLRYLQEAFHVEPEEH					YEDALYTVLHRLGHPEPNHVMEASELLRYLQEAFHVEPEEH	FALSE			no_motif	81	moderately conservative	Somatic	NA
no_effect	FALSE	TRUE	0.0044	4	0	0	4	0	4	6	NA	2	2	0.0000,0.0000,0.0000,0.0000,0.0000,0.0000	0.0064,0.0000,0.0000,0.0174,0.0051,0.0017	0.0000,0.5000,0.5000,0.0000,0.0000,0.0000	1.0000,0.5000,0.5000,1.0000,1.0000,1.0000	CREBBP_KIX__Q92793_587_673	Q92793	transcription regulation	Cancer-associated gene/PPI	Q96RK0	CIC	Protein capicua homolog	Q96RK0.R1471W	FALSE	benign	NA	NA	other	other	-0.1	-0.06	Tchem	Tbio	GELEYDKVPYSSLRRTLDQRRALVMQLFQDHGFFPSAQATA					GELEYDKVPYSSLRRTLDQRWALVMQLFQDHGFFPSAQATA	FALSE			no_motif	101	moderately radical	Likely germline/Somatic	1
enhanced	TRUE	TRUE	3e-06	11	0	0	11	1	11	15	1	3	3	0.0002,0.0000,0.0000,0.0000,0.0000,0.0000,0.0000,0.0000,0.0000,0.0000,0.0000,0.0000,0.0000,0.0000,0.0000	0.1061,0.0003,0.0000,0.0000,0.0016,0.0008,0.0185,0.0049,0.0022,0.0014,0.0000,0.0000,0.0000,0.0005,0.0016	0.0018,0.0000,0.5000,0.5000,0.0000,0.0000,0.0000,0.0000,0.0000,0.0000,0.0000,0.5000,0.5000,0.0000,0.0000	0.9982,1.0000,0.5000,0.5000,1.0000,1.0000,1.0000,1.0000,1.0000,1.0000,1.0000,0.5000,0.5000,1.0000,1.0000	CREBBP_NCBD__Q92793_2062_2109	Q92793	transcription regulation	Cancer-associated gene/PPI	P20807	CAPN3	Calpain-3	P20807.R289W	FALSE	pathogenic	Autosomal recessive limb-girdle muscular dystrophy|Autosomal recessive limb-girdle muscular dystrophy type 2A	musculoskeletal system disorder	musculoskeletal	musculoskeletal	-0.1	-0.11	Tchem	Tbio	GTNMTYGTSPSGLNMGELIARMVRNMDNSLLQDSDLDPRGS					GTNMTYGTSPSGLNMGELIAWMVRNMDNSLLQDSDLDPRGS	FALSE			no_motif	101	moderately radical	Somatic	NA
no_effect	FALSE	TRUE	0.038	2	0	0	2	0	2	5	NA	2	2	0.0000,0.0000,0.0000,0.0000,0.0000	0.0000,0.0066,0.0000,0.0004,0.0000	0.5000,0.0000,0.5000,0.0000,0.5000	0.5000,1.0000,0.5000,1.0000,0.5000	CREBBP_NCBD__Q92793_2062_2109	Q92793	transcription regulation	Cancer-associated gene/PPI	P98175	RBM10	RNA-binding protein 10	P98175.C764F	FALSE	benign	NA	NA	other	other	-0.1	-0.63	Tchem	Tbio	RGGPEREEKLTDWQKLACLLCRRQFPSKEALIRHQQLSGLH	(LL..L)|(L..LL)	LACLL	0	FALSE	RGGPEREEKLTDWQKLACLLFRRQFPSKEALIRHQQLSGLH	FALSE			overlapping_wild-card	113	moderately radical	Somatic	NA
no_effect	TRUE	FALSE	0.013	-3	0	3	0	3	0	5	2	NA	2	0.0491,0.0839,0.0000,0.0018,0.0000	0.0000,0.0000,0.0000,0.0000,0.0000	1.0000,1.0000,0.5000,1.0000,0.5000	0.0000,0.0000,0.5000,0.0000,0.5000	CREBBP_NCBD__Q92793_2062_2109	Q92793	transcription regulation	Cancer-associated gene/PPI	Q16637	SMN1	Survival motor neuron protein	Q16637.S262G	FALSE	pathogenic	NA	NA	other	other	-0.1	NA	Tchem	Tbio	IIPPPPPICPDSLDDADALGSMLISWYMSGYHTGYYMGFRQ					IIPPPPPICPDSLDDADALGGMLISWYMSGYHTGYYMGFRQ	FALSE			no_motif	56	moderately conservative	Somatic	NA
no_effect	TRUE	FALSE	0.013	-3	0	3	0	3	0	5	2	NA	2	0.0491,0.0839,0.0000,0.0018,0.0000	0.0000,0.0000,0.0000,0.0000,0.0000	1.0000,1.0000,0.5000,1.0000,0.5000	0.0000,0.0000,0.5000,0.0000,0.5000	CREBBP_NCBD__Q92793_2062_2109	Q92793	transcription regulation	Cancer-associated gene/PPI	Q16637	SMN1	Survival motor neuron protein	Q16637.S262I	FALSE	pathogenic	NA	NA	other	other	-0.1	NA	Tchem	Tbio	IIPPPPPICPDSLDDADALGSMLISWYMSGYHTGYYMGFRQ					IIPPPPPICPDSLDDADALGIMLISWYMSGYHTGYYMGFRQ	FALSE			no_motif	142	moderately radical	Somatic	NA
no_effect	TRUE	TRUE	0.004	4.8	2	0	5	5	5	5	2	2	2	0.0068,0.0167,0.0098,0.0276,0.0118	0.8216,0.8440,0.9820,0.9657,0.9779	0.0082,0.0194,0.0099,0.0278,0.0119	0.9918,0.9806,0.9901,0.9722,0.9881	CREBBP_NCBD__Q92793_2062_2109	Q92793	transcription regulation	Cancer-associated gene/PPI	Q70J99	UNC13D	Protein unc-13 homolog D	Q70J99.T76M	FALSE	pathogenic	Familial hemophagocytic lymphohistiocytosis 3 (FHL3)	immune system disorder	immune	immune	-0.1	-0.13	Tchem	Tbio	YEDALYTVLHRLGHPEPNHVTEASELLRYLQEAFHVEPEEH	(LL..L)|(L..LL)	LLRYL	5	FALSE	YEDALYTVLHRLGHPEPNHVMEASELLRYLQEAFHVEPEEH	FALSE			flanking	81	moderately conservative	Somatic	NA
no_effect	TRUE	TRUE	0.1	2	0	1	3	1	3	6	0	2	2	0.0000,0.0001,0.0000,0.0000,0.0000,0.0000	0.0000,0.0000,0.0000,0.0069,0.0090,0.0006	0.5000,1.0000,0.5000,0.0000,0.0000,0.0000	0.5000,0.0000,0.5000,1.0000,1.0000,1.0000	CSK21_Pkinase__P68400_1_335	P68400	signalling pathways	Other	O14647	CHD2	Chromodomain-helicase-DNA-binding protein 2	O14647.P1353L	FALSE	pathogenic	Childhood epilepsy with centrotemporal spikes|Developmental and epileptic encephalopathy 94 (DEE94)|Inborn genetic diseases	nervous system disorder|nervous system disorder	neurological	neurological	-0.21	-0.09	Tchem	Tbio	GGEEAKLKKRKPRVKKENKVPRLKEEHGIELSSPRHSDNPS					GGEEAKLKKRKPRVKKENKVLRLKEEHGIELSSPRHSDNPS	FALSE			no_motif	98	moderately conservative	Somatic	NA
no_effect	TRUE	TRUE	0.013	2.3	0	0	3	2	3	6	1	2	2	0.0000,0.0000,0.0000,0.0000,0.0010,0.0001	0.0000,0.0000,0.0000,0.0042,0.0021,0.0041	0.5000,0.5000,0.5000,0.0000,0.3151,0.0263	0.5000,0.5000,0.5000,1.0000,0.6849,0.9737	CSK21_Pkinase__P68400_1_335	P68400	signalling pathways	Other	O15118	NPC1	NPC intracellular cholesterol transporter 1	O15118.S734I	TRUE	pathogenic	Niemann-Pick disease C1 (NPC1)|Niemann-Pick disease, type C1	genetic disease|autosomal genetic disease	metabolic	metabolic	-0.21	-0.04	Tchem	Tbio	RLQGETLDQQLGRVLGEVAPSMFLSSFSETVAFFLGALSVM	...([ST])..E	FLSSFSE	2	FALSE	RLQGETLDQQLGRVLGEVAPIMFLSSFSETVAFFLGALSVM	FALSE			flanking	142	moderately radical	Somatic	NA
no_effect	TRUE	FALSE	0.012	-3	0	3	0	3	0	6	2	NA	2	0.0000,0.0000,0.0000,0.0020,0.0086,0.0030	0.0000,0.0000,0.0000,0.0000,0.0000,0.0000	0.5000,0.5000,0.5000,1.0000,1.0000,1.0000	0.5000,0.5000,0.5000,0.0000,0.0000,0.0000	CSK21_Pkinase__P68400_1_335	P68400	signalling pathways	Other	O43933	PEX1	Peroxisome biogenesis factor 1	O43933.L965P	FALSE	pathogenic	NA	NA	other	other	-0.21	-0.33	Tchem	Tbio	IAPRRGHDNTGVTDRVVNQLLTQLDGVEGLQGVYVLAATSR					IAPRRGHDNTGVTDRVVNQLPTQLDGVEGLQGVYVLAATSR	FALSE			no_motif	98	moderately conservative	Somatic	NA
no_effect	TRUE	TRUE	0.46	-0.21	0	2	2	4	3	12	2	3	3	0.0000,0.0000,0.0000,0.0755,0.1329,0.0540,0.0000,0.0000,0.0000,0.0000,0.0484,0.0000	0.0000,0.0000,0.0000,0.0996,0.0996,0.4750,0.0000,0.0000,0.0000,0.0000,0.0000,0.0000	0.5000,0.5000,0.5000,0.4313,0.5717,0.1020,0.5000,0.5000,0.5000,0.5000,1.0000,0.5000	0.5000,0.5000,0.5000,0.5687,0.4283,0.8980,0.5000,0.5000,0.5000,0.5000,0.0000,0.5000	CSK21_Pkinase__P68400_1_335	P68400	signalling pathways	Other	O60828	PQBP1	Polyglutamine-binding protein 1	O60828.P78S	FALSE	pathogenic	Inborn genetic diseases	NA	uncategorised	other	-0.21	-0.29	Tchem	Tbio	PSCGLPYYWNADTDLVSWLSPHDPNSVVTKSAKKLRSSNAD	S..([ST])...	SWLSPHD	0	FALSE	PSCGLPYYWNADTDLVSWLSSHDPNSVVTKSAKKLRSSNAD	FALSE			overlapping_wild-card	74	moderately conservative	Somatic	NA
no_effect	FALSE	TRUE	0.012	3	0	0	3	0	3	6	NA	2	2	0.0000,0.0000,0.0000,0.0000,0.0000,0.0000	0.0007,0.0017,0.0000,0.0000,0.0002,0.0000	0.0000,0.0000,0.5000,0.5000,0.0000,0.5000	1.0000,1.0000,0.5000,0.5000,1.0000,0.5000	CSK21_Pkinase__P68400_1_335	P68400	signalling pathways	Other	P01130	LDLR	Low-density lipoprotein receptor	P01130.L15P	FALSE	pathogenic	Familial hypercholesterolemia (FH)|Hypercholesterolemia, familial, 1	inborn errors of metabolism|Phenotypic abnormality	metabolic;organ_abnormality	mixed	-0.21	-0.25	Tchem	Tchem	MGPWGWKLRWTVALLLAAAGTAVGDRCERNEFQCQ					MGPWGWKLRWTVALLLAAAGPAVGDRCERNEFQCQ	FALSE			no_motif	98	moderately conservative	Somatic	NA
no_effect	FALSE	TRUE	0.0044	4	0	0	4	0	4	6	NA	2	2	0.0000,0.0000,0.0000,0.0000,0.0000,0.0000	0.0000,0.0018,0.0001,0.0001,0.0003,0.0000	0.5000,0.0000,0.0000,0.0000,0.0000,0.5000	0.5000,1.0000,1.0000,1.0000,1.0000,0.5000	CSK21_Pkinase__P68400_1_335	P68400	signalling pathways	Other	P01130	LDLR	Low-density lipoprotein receptor	P01130.L16P	FALSE	NA	NA	NA	uncategorised	other	-0.21	-0.25	Tchem	Tchem	MGPWGWKLRWTVALLLAAAGTAVGDRCERNEFQCQD					MGPWGWKLRWTVALLLAAAGPAVGDRCERNEFQCQD	FALSE			no_motif	98	moderately conservative	Somatic	NA
no_effect	FALSE	TRUE	0.012	3	0	0	3	0	3	6	NA	2	2	0.0000,0.0000,0.0000,0.0000,0.0000,0.0000	0.0000,0.0000,0.0000,0.0113,0.0107,0.0067	0.5000,0.5000,0.5000,0.0000,0.0000,0.0000	0.5000,0.5000,0.5000,1.0000,1.0000,1.0000	CSK21_Pkinase__P68400_1_335	P68400	signalling pathways	Other	P04264	KRT1	Keratin, type II cytoskeletal 1	P04264.D340V	FALSE	pathogenic	Epidermolytic hyperkeratosis (EHK)	integumentary system disease	integumentary	integumentary	-0.21	-0.07	Tchem	Tbio	QAELSQMQTQISETNVILSMDNNRSLDLDSIIAEVKAQYED					QAELSQMQTQISETNVILSMVNNRSLDLDSIIAEVKAQYED	FALSE			no_motif	152	radical	Somatic	NA
no_effect	TRUE	TRUE	0.013	2	0	0	3	3	3	6	1	2	2	0.0000,0.0000,0.0000,0.0002,0.0024,0.0002	0.0000,0.0000,0.0000,0.0073,0.0040,0.0021	0.5000,0.5000,0.5000,0.0269,0.3794,0.0732	0.5000,0.5000,0.5000,0.9731,0.6206,0.9268	CSK21_Pkinase__P68400_1_335	P68400	signalling pathways	Other	P04792	HSPB1	Heat shock protein beta-1	P04792.G53D	TRUE	pathogenic	Neuronopathy, distal hereditary motor, 2B (HMN2B)|Neuronopathy, distal hereditary motor, type 2B	Rare genetic neurological disorder	neurological	neurological	-0.21	0.03	Tchem	Tchem	FGLPRLPEEWSQWLGGSSWPGYVRPLPPAAIESPAVAAPAY					FGLPRLPEEWSQWLGGSSWPDYVRPLPPAAIESPAVAAPAY	FALSE			no_motif	94	moderately conservative	Germline	NA
no_effect	TRUE	TRUE	0.04	2.3	0	1	4	2	4	12	-2	2	2	0.0000,0.0000,0.0000,0.0000,0.0003,0.0003,0.0000,0.0000,0.0000,0.0000,0.0000,0.0000	0.0000,0.0000,0.0000,0.0000,0.0000,0.0005,0.0000,0.0000,0.0000,0.0002,0.0004,0.0002	0.5000,0.5000,0.5000,0.5000,1.0000,0.3462,0.5000,0.5000,0.5000,0.0000,0.0000,0.0000	0.5000,0.5000,0.5000,0.5000,0.0000,0.6538,0.5000,0.5000,0.5000,1.0000,1.0000,1.0000	CSK21_Pkinase__P68400_1_335	P68400	signalling pathways	Other	P21817	RYR1	Ryanodine receptor 1	P21817.R552W	FALSE	pathogenic	Malignant hyperthermia 1 (MHS1)|Malignant hyperthermia, susceptibility to, 1 (MHS1)|RYR1-Related Disorders	Rare genetic neurological disorder|Phenotypic abnormality	neurological;organ_abnormality	mixed	-0.21	-0.14	Tchem	Tclin	NRSNCALFSTNLDWLVSKLDRLEASSGILEVLYCVLIESPE					NRSNCALFSTNLDWLVSKLDWLEASSGILEVLYCVLIESPE	FALSE			no_motif	101	moderately radical	Germline/Somatic	1
no_effect	TRUE	TRUE	0.013	-3	0	3	0	3	1	6	2	0	2	0.0954,0.1761,0.0016,0.0000,0.0000,0.0000	0.0000,0.0002,0.0000,0.0000,0.0000,0.0000	1.0000,0.9990,1.0000,0.5000,0.5000,0.5000	0.0000,0.0010,0.0000,0.5000,0.5000,0.5000	CSK21_Pkinase__P68400_1_335	P68400	signalling pathways	Other	P40763	STAT3	Signal transducer and activator of transcription 3	P40763.F621L	FALSE	pathogenic	NA	NA	other	other	-0.21	-0.1	Tchem	Tchem	KPPGTFLLRFSESSKEGGVTFTWVEKDISGKTQIQSVEPYT	...([ST])..E	VTFTWVE	0	FALSE	KPPGTFLLRFSESSKEGGVTLTWVEKDISGKTQIQSVEPYT	FALSE			overlapping_wild-card	22	conservative	Somatic	NA
no_effect	TRUE	FALSE	0.012	-3	0	3	0	3	0	6	2	NA	2	0.0954,0.1761,0.0016,0.0000,0.0000,0.0000	0.0000,0.0000,0.0000,0.0000,0.0000,0.0000	1.0000,1.0000,1.0000,0.5000,0.5000,0.5000	0.0000,0.0000,0.0000,0.5000,0.5000,0.5000	CSK21_Pkinase__P68400_1_335	P68400	signalling pathways	Other	P40763	STAT3	Signal transducer and activator of transcription 3	P40763.F621V	FALSE	pathogenic	Hyper-IgE recurrent infection syndrome 1, autosomal dominant (HIES1)	immune system disorder	immune	immune	-0.21	-0.1	Tchem	Tchem	KPPGTFLLRFSESSKEGGVTFTWVEKDISGKTQIQSVEPYT	...([ST])..E	VTFTWVE	0	FALSE	KPPGTFLLRFSESSKEGGVTVTWVEKDISGKTQIQSVEPYT	FALSE			overlapping_wild-card	50	conservative	Somatic	NA
no_effect	TRUE	TRUE	0.013	-3	0	3	0	3	1	6	2	0	2	0.0954,0.1761,0.0016,0.0000,0.0000,0.0000	0.0000,0.0002,0.0000,0.0000,0.0000,0.0000	1.0000,0.9990,1.0000,0.5000,0.5000,0.5000	0.0000,0.0010,0.0000,0.5000,0.5000,0.5000	CSK21_Pkinase__P68400_1_335	P68400	signalling pathways	Other	P40763	STAT3	Signal transducer and activator of transcription 3	P40763.T622I	FALSE	pathogenic	Hyper-IgE recurrent infection syndrome 1, autosomal dominant (HIES1)	immune system disorder	immune	immune	-0.21	-0.1	Tchem	Tchem	PPGTFLLRFSESSKEGGVTFTWVEKDISGKTQIQSVEPYTK	...([ST])..E	VTFTWVE	0	TRUE	PPGTFLLRFSESSKEGGVTFIWVEKDISGKTQIQSVEPYTK	FALSE			overlapping_key_residue	89	moderately conservative	Somatic	NA
no_effect	TRUE	TRUE	0.013	-3	0	3	0	3	1	6	2	0	2	0.0954,0.1761,0.0016,0.0000,0.0000,0.0000	0.0000,0.0002,0.0000,0.0000,0.0000,0.0000	1.0000,0.9987,1.0000,0.5000,0.5000,0.5000	0.0000,0.0013,0.0000,0.5000,0.5000,0.5000	CSK21_Pkinase__P68400_1_335	P68400	signalling pathways	Other	P40763	STAT3	Signal transducer and activator of transcription 3	P40763.W623L	FALSE	pathogenic	NA	NA	other	other	-0.21	-0.1	Tchem	Tchem	PGTFLLRFSESSKEGGVTFTWVEKDISGKTQIQSVEPYTKQ	...([ST])..E	VTFTWVE	0	FALSE	PGTFLLRFSESSKEGGVTFTLVEKDISGKTQIQSVEPYTKQ	FALSE			overlapping_wild-card	61	moderately conservative	Somatic	NA
no_effect	FALSE	TRUE	0.0044	4	0	0	4	0	4	6	NA	2	2	0.0000,0.0000,0.0000,0.0000,0.0000,0.0000	0.0012,0.0000,0.0000,0.3604,0.0051,0.0070	0.0000,0.5000,0.5000,0.0000,0.0000,0.0000	1.0000,0.5000,0.5000,1.0000,1.0000,1.0000	CSK21_Pkinase__P68400_1_335	P68400	signalling pathways	Other	P43694	GATA4	Transcription factor GATA-4	P43694.A442V	FALSE	pathogenic	NA	NA	other	other	-0.21	0.03	Tchem	Tbio	SKQDSWNSLVLADSHGDIITA	S..([ST])...	SWNSLVL	9	FALSE	SKQDSWNSLVLADSHGDIITV	FALSE			flanking	64	moderately conservative	Somatic	NA
no_effect	FALSE	TRUE	0.034	2	0	0	2	0	2	6	NA	2	2	0.0000,0.0000,0.0000,0.0000,0.0000,0.0000	0.0000,0.0000,0.0000,0.0001,0.0050,0.0000	0.5000,0.5000,0.5000,0.0000,0.0000,0.5000	0.5000,0.5000,0.5000,1.0000,1.0000,0.5000	CSK21_Pkinase__P68400_1_335	P68400	signalling pathways	Other	P48165	GJA8	Gap junction alpha-8 protein	P48165.S276F	FALSE	pathogenic	Cataract 1 multiple types	disorder of visual system	neurological	neurological	-0.21	0.02	Tchem	Tbio	AVSSIQKAKGYQLLEEEKIVSHYFPLTEVGMVETSPLPAKP					AVSSIQKAKGYQLLEEEKIVFHYFPLTEVGMVETSPLPAKP	FALSE			no_motif	155	radical	Somatic	1
no_effect	TRUE	TRUE	0.067	3	0	1	4	2	4	6	-1	2	2	0.0000,0.0000,0.0000,0.0001,0.0002,0.0000	0.0004,0.0005,0.0000,0.0094,0.0000,0.0013	0.0000,0.0000,0.5000,0.0127,1.0000,0.0000	1.0000,1.0000,0.5000,0.9873,0.0000,1.0000	CSK21_Pkinase__P68400_1_335	P68400	signalling pathways	Other	P51587	BRCA2	Breast cancer type 2 susceptibility protein	P51587.N2374S	FALSE	pathogenic	Hereditary breast ovarian cancer syndrome|Hereditary cancer-predisposing syndrome	neoplastic syndrome|neoplastic syndrome	cancer	cancer	-0.21	-0.51	Tchem	Tbio	QEFLSKSHLYEHLTLEKSSSNLAVSGHPFYQVSATRNEKMR	...([ST])..E	VSATRNE	11	FALSE	QEFLSKSHLYEHLTLEKSSSSLAVSGHPFYQVSATRNEKMR	TRUE	S..([ST])...	SSSSLAV	motif_creating	46	conservative	Germline	NA
no_effect	FALSE	TRUE	0.034	2	0	0	2	0	2	6	NA	2	2	0.0000,0.0000,0.0000,0.0000,0.0000,0.0000	0.0000,0.0000,0.0000,0.0000,0.0052,0.0138	0.5000,0.5000,0.5000,0.5000,0.0000,0.0000	0.5000,0.5000,0.5000,0.5000,1.0000,1.0000	CSK21_Pkinase__P68400_1_335	P68400	signalling pathways	Other	Q03395	ROM1	Rod outer segment membrane protein 1	Q03395.R287W	FALSE	pathogenic	Retinitis pigmentosa (RP)	disorder of visual system	neurological	neurological	-0.21	0.06	Tchem	Tbio	TLGSMLAVTFLLQALVLLGLRYLQTALEGLGGVIDAGGETQ	...([ST])..E	YLQTALE	1	FALSE	TLGSMLAVTFLLQALVLLGLWYLQTALEGLGGVIDAGGETQ	FALSE			flanking	101	moderately radical	Germline/Somatic	1
no_effect	TRUE	TRUE	0.0052	-4	2	4	0	4	1	6	2	0	2	0.0004,0.0000,0.0000,0.0827,0.1086,0.0955	0.0000,0.0000,0.0000,0.0000,0.0007,0.0000	1.0000,0.5000,0.5000,1.0000,0.9936,1.0000	0.0000,0.5000,0.5000,0.0000,0.0064,0.0000	CSK21_Pkinase__P68400_1_335	P68400	signalling pathways	Other	Q09472	EP300	Histone acetyltransferase p300	Q09472.F2084V	FALSE	NA	NA	NA	uncategorised	other	-0.21	-0.31	Tchem	Tchem	PLQQQQVLSILHANPQLLAAFIKQRAAKYANSNPQPIPGQP					PLQQQQVLSILHANPQLLAAVIKQRAAKYANSNPQPIPGQP	FALSE			no_motif	50	conservative	NA	NA
no_effect	FALSE	TRUE	0.034	2	0	0	2	0	2	6	NA	2	2	0.0000,0.0000,0.0000,0.0000,0.0000,0.0000	0.0000,0.0000,0.0000,0.0043,0.0029,0.0000	0.5000,0.5000,0.5000,0.0000,0.0000,0.5000	0.5000,0.5000,0.5000,1.0000,1.0000,0.5000	CSK21_Pkinase__P68400_1_335	P68400	signalling pathways	Other	Q96JG9	ZNF469	Zinc finger protein 469	Q96JG9.G2971V	FALSE	pathogenic	Brittle cornea syndrome 1 (BCS1)|Keratoconus 1 (KTCN1)	disorder of visual system|disorder of visual system	neurological	neurological	-0.21	-0.26	Tchem	Tbio	PEDDRPEAIPELHMVPAAWRGLEMPAPADDSSSSLGDVSPE	..S..[EST]..	DDSSSSLG	8	FALSE	PEDDRPEAIPELHMVPAAWRVLEMPAPADDSSSSLGDVSPE	FALSE			flanking	109	moderately radical	Germline	NA
no_effect	TRUE	TRUE	0.24	1	0	1	2	1	2	6	1	2	2	0.7211,0.0000,0.0000,0.0000,0.0000,0.0000	0.0000,0.3616,0.0281,0.0000,0.0000,0.0000	1.0000,0.0000,0.0000,0.5000,0.5000,0.5000	0.0000,1.0000,1.0000,0.5000,0.5000,0.5000	CSK21_Pkinase__P68400_1_335	P68400	signalling pathways	Other	Q99996	AKAP9	A-kinase anchor protein 9	Q99996.I3558V	FALSE	pathogenic	Arrhythmogenic right ventricular cardiomyopathy (ARVD)|Congenital long QT syndrome (RWS)|Long QT syndrome (LQTS)	musculoskeletal system disorder|cardiovascular disorder|cardiovascular disorder	cardiovascular/hematologic;musculoskeletal	mixed	-0.21	-0.08	Tchem	Tbio	QFETADDEDFIWVQENIDEIILQLQKLTGQQGEEPSLVSPS					QFETADDEDFIWVQENIDEIVLQLQKLTGQQGEEPSLVSPS	FALSE			no_motif	29	conservative	Somatic	NA
no_effect	TRUE	TRUE	0.46	1	0	1	1	1	2	6	1	2	2	0.0000,0.1267,0.0000,0.0000,0.0000,0.0000	0.0000,0.1263,0.0693,0.0000,0.0000,0.0000	0.5000,0.5008,0.0000,0.5000,0.5000,0.5000	0.5000,0.4992,1.0000,0.5000,0.5000,0.5000	CSK21_Pkinase__P68400_1_335	P68400	signalling pathways	Other	Q9Y6A1	POMT1	Protein O-mannosyl-transferase 1	Q9Y6A1.W186C	FALSE	pathogenic	NA	NA	other	other	-0.21	-0.07	Tchem	Tbio	AVLSYLKFFNCQKHSPFSLSWWFWLTLTGVACSCAVGIKYM	S..([ST])...	SPFSLSW	0	FALSE	AVLSYLKFFNCQKHSPFSLSCWFWLTLTGVACSCAVGIKYM	FALSE			overlapping_wild-card	148	moderately radical	Somatic	NA
enhanced	FALSE	TRUE	0.00063	6	1	0	6	0	6	6	NA	2	2	0.0000,0.0000,0.0000,0.0000,0.0000,0.0000	0.0033,0.0057,0.0065,0.0023,0.0045,0.0015	0.0000,0.0000,0.0000,0.0000,0.0000,0.0000	1.0000,1.0000,1.0000,1.0000,1.0000,1.0000	CSKP_Pkinase__O14936_1_340	O14936	scaffolding	Other	O15360	FANCA	Fanconi anemia group A protein	O15360.S4L	FALSE	pathogenic	NA	NA	other	other	NA	-0.22	Tchem	Tbio	MSDSWVPNSASGQDPGGRRRAWAE					MSDSWVPNSASGQDPGGRRRLWAE	TRUE	[ILV]W	LW	motif_creating	145	moderately radical	Somatic	NA
enhanced	FALSE	TRUE	0.00039	6	1	0	6	0	6	12	NA	4	4	0.0000,0.0000,0.0000,0.0000,0.0000,0.0000,0.0000,0.0000,0.0000,0.0000,0.0000,0.0000	0.0000,0.0000,0.0000,0.0000,0.0000,0.0000,0.1484,0.2681,0.3725,0.0155,0.0416,0.0090	0.5000,0.5000,0.5000,0.5000,0.5000,0.5000,0.0000,0.0000,0.0000,0.0000,0.0000,0.0000	0.5000,0.5000,0.5000,0.5000,0.5000,0.5000,1.0000,1.0000,1.0000,1.0000,1.0000,1.0000	CSKP_Pkinase__O14936_1_340	O14936	scaffolding	Other	P01106	MYC	Myc proto-oncogene protein	P01106.A44V	FALSE	pathogenic	Carcinosarcoma (morphologic abnormality), Neoplasm	Cancer	cancer	cancer	NA	-1.55	Tchem	Tbio	YCDEEENFYQQQQQSELQPPAPSEDIWKKFELLPTPPLSPS	PSSM	EDIWKKFE	3	FALSE	YCDEEENFYQQQQQSELQPPVPSEDIWKKFELLPTPPLSPS	FALSE			flanking	64	moderately conservative	NA	NA
no_effect	FALSE	TRUE	0.034	2	0	0	2	0	2	6	NA	3	3	0.0000,0.0000,0.0000,0.0000,0.0000,0.0000	0.0000,0.0001,0.0001,0.0000,0.0000,0.0000	0.5000,0.0000,0.0000,0.5000,0.5000,0.5000	0.5000,1.0000,1.0000,0.5000,0.5000,0.5000	CSKP_Pkinase__O14936_1_340	O14936	scaffolding	Other	P01106	MYC	Myc proto-oncogene protein	P01106.P43L	FALSE	NA	NA	NA	uncategorised	other	NA	-1.55	Tchem	Tbio	FYCDEEENFYQQQQQSELQPPAPSEDIWKKFELLPTPPLSP	PSSM	EDIWKKFE	4	FALSE	FYCDEEENFYQQQQQSELQPLAPSEDIWKKFELLPTPPLSP	FALSE			flanking	98	moderately conservative	NA	NA
no_effect	TRUE	TRUE	0.2	1.7	0	2	4	4	4	12	4	4	4	0.0000,0.0002,0.0004,0.0002,0.0250,0.0000,0.0000,0.0000,0.0000,0.0000,0.0000,0.0000	0.0030,0.0013,0.0410,0.0000,0.0000,0.0000,0.0000,0.0000,0.0000,0.0328,0.0000,0.0000	0.0000,0.1301,0.0107,1.0000,1.0000,0.5000,0.5000,0.5000,0.5000,0.0000,0.5000,0.5000	1.0000,0.8699,0.9893,0.0000,0.0000,0.5000,0.5000,0.5000,0.5000,1.0000,0.5000,0.5000	CSKP_Pkinase__O14936_1_340	O14936	scaffolding	Other	P01106	MYC	Myc proto-oncogene protein	P01106.P57S	FALSE	pathogenic	Neoplasm	cancer or benign tumor	cancer	cancer	NA	-1.55	Tchem	Tbio	QSELQPPAPSEDIWKKFELLPTPPLSPSRRSGLCSPSYVAV	PSSM	EDIWKKFE	3	FALSE	QSELQPPAPSEDIWKKFELLSTPPLSPSRRSGLCSPSYVAV	FALSE			flanking	74	moderately conservative	Somatic	NA
no_effect	TRUE	TRUE	0.074	1.5	0	2	5	4	6	12	4	3	4	0.0000,0.0002,0.0004,0.0002,0.0250,0.0000,0.0000,0.0000,0.0000,0.0000,0.0000,0.0000	0.0002,0.0006,0.0005,0.0000,0.0001,0.0000,0.0000,0.0014,0.0006,0.0000,0.0000,0.0000	0.0000,0.2621,0.4783,1.0000,0.9969,0.5000,0.5000,0.0000,0.0000,0.5000,0.5000,0.5000	1.0000,0.7379,0.5217,0.0000,0.0031,0.5000,0.5000,1.0000,1.0000,0.5000,0.5000,0.5000	CSKP_Pkinase__O14936_1_340	O14936	scaffolding	Other	P01106	MYC	Myc proto-oncogene protein	P01106.P59A	FALSE	NA	NA	NA	uncategorised	other	NA	-1.55	Tchem	Tbio	ELQPPAPSEDIWKKFELLPTPPLSPSRRSGLCSPSYVAVTP	PSSM	EDIWKKFE	5	FALSE	ELQPPAPSEDIWKKFELLPTAPLSPSRRSGLCSPSYVAVTP	FALSE			flanking	27	conservative	NA	NA
no_effect	TRUE	TRUE	0.082	-1.7	0	3	1	4	2	6	4	3	4	0.0000,0.0002,0.0004,0.0002,0.0250,0.0000	0.0000,0.0009,0.0002,0.0000,0.0000,0.0000	0.5000,0.1856,0.6875,1.0000,1.0000,0.5000	0.5000,0.8144,0.3125,0.0000,0.0000,0.5000	CSKP_Pkinase__O14936_1_340	O14936	scaffolding	Other	P01106	MYC	Myc proto-oncogene protein	P01106.S62F	FALSE	NA	NA	NA	uncategorised	other	NA	-1.55	Tchem	Tbio	PPAPSEDIWKKFELLPTPPLSPSRRSGLCSPSYVAVTPFSL	PSSM	EDIWKKFE	8	FALSE	PPAPSEDIWKKFELLPTPPLFPSRRSGLCSPSYVAVTPFSL	FALSE			flanking	155	radical	NA	NA
no_effect	TRUE	FALSE	0.0044	-4	0	4	0	4	0	6	4	NA	4	0.0000,0.0002,0.0004,0.0002,0.0250,0.0000	0.0000,0.0000,0.0000,0.0000,0.0000,0.0000	0.5000,1.0000,1.0000,1.0000,1.0000,0.5000	0.5000,0.0000,0.0000,0.0000,0.0000,0.5000	CSKP_Pkinase__O14936_1_340	O14936	scaffolding	Other	P01106	MYC	Myc proto-oncogene protein	P01106.T58A	FALSE	NA	NA	NA	uncategorised	other	NA	-1.55	Tchem	Tbio	SELQPPAPSEDIWKKFELLPTPPLSPSRRSGLCSPSYVAVT	PSSM	EDIWKKFE	4	FALSE	SELQPPAPSEDIWKKFELLPAPPLSPSRRSGLCSPSYVAVT	FALSE			flanking	58	moderately conservative	NA	NA
no_effect	TRUE	FALSE	0.0044	-4	0	4	0	4	0	6	4	NA	4	0.0000,0.0002,0.0004,0.0002,0.0250,0.0000	0.0000,0.0000,0.0000,0.0000,0.0000,0.0000	0.5000,1.0000,1.0000,1.0000,1.0000,0.5000	0.5000,0.0000,0.0000,0.0000,0.0000,0.5000	CSKP_Pkinase__O14936_1_340	O14936	scaffolding	Other	P01106	MYC	Myc proto-oncogene protein	P01106.T58I	FALSE	NA	NA	NA	uncategorised	other	NA	-1.55	Tchem	Tbio	SELQPPAPSEDIWKKFELLPTPPLSPSRRSGLCSPSYVAVT	PSSM	EDIWKKFE	4	FALSE	SELQPPAPSEDIWKKFELLPIPPLSPSRRSGLCSPSYVAVT	FALSE			flanking	89	moderately conservative	NA	NA
no_effect	TRUE	TRUE	0.2	2	1	4	6	4	6	12	4	4	4	0.0000,0.0002,0.0004,0.0002,0.0250,0.0000,0.0000,0.0000,0.0000,0.0000,0.0000,0.0000	0.0000,0.0000,0.0000,0.0000,0.0000,0.0000,0.0749,0.1168,0.0002,0.2362,0.0023,0.1071	0.5000,1.0000,1.0000,1.0000,1.0000,0.5000,0.0000,0.0000,0.0000,0.0000,0.0000,0.0000	0.5000,0.0000,0.0000,0.0000,0.0000,0.5000,1.0000,1.0000,1.0000,1.0000,1.0000,1.0000	CSKP_Pkinase__O14936_1_340	O14936	scaffolding	Other	P01106	MYC	Myc proto-oncogene protein	P01106.T58P	FALSE	NA	NA	NA	uncategorised	other	NA	-1.55	Tchem	Tbio	SELQPPAPSEDIWKKFELLPTPPLSPSRRSGLCSPSYVAVT	PSSM	EDIWKKFE	4	FALSE	SELQPPAPSEDIWKKFELLPPPPLSPSRRSGLCSPSYVAVT	FALSE			flanking	38	conservative	NA	NA
no_effect	TRUE	TRUE	0.004	3.8	0	1	5	4	6	6	4	4	4	0.0000,0.0002,0.0004,0.0002,0.0250,0.0000	0.0014,0.0018,0.0015,0.0038,0.0090,0.0001	0.0000,0.1013,0.2232,0.0494,0.7356,0.0000	1.0000,0.8987,0.7768,0.9506,0.2644,1.0000	CSKP_Pkinase__O14936_1_340	O14936	scaffolding	Other	P01106	MYC	Myc proto-oncogene protein	P01106.T58S	FALSE	NA	NA	NA	uncategorised	other	NA	-1.55	Tchem	Tbio	SELQPPAPSEDIWKKFELLPTPPLSPSRRSGLCSPSYVAVT	PSSM	EDIWKKFE	4	FALSE	SELQPPAPSEDIWKKFELLPSPPLSPSRRSGLCSPSYVAVT	FALSE			flanking	58	moderately conservative	NA	NA
no_effect	TRUE	TRUE	0.0018	5.1	0	1	6	2	7	12	3	4	4	0.0000,0.0000,0.0002,0.0015,0.0000,0.0000,0.0000,0.0000,0.0000,0.0000,0.0000,0.0000	0.0005,0.0006,0.0005,0.0007,0.0053,0.0006,0.0000,0.0000,0.0000,0.0004,0.0000,0.0000	0.0000,0.0000,0.2778,0.6817,0.0000,0.0000,0.5000,0.5000,0.5000,0.0000,0.5000,0.5000	1.0000,1.0000,0.7222,0.3183,1.0000,1.0000,0.5000,0.5000,0.5000,1.0000,0.5000,0.5000	CSKP_Pkinase__O14936_1_340	O14936	scaffolding	Other	P02545	LMNA	Prelamin-A/C	P02545.G521V	FALSE	pathogenic	NA	NA	other	other	NA	-0.37	Tchem	Tbio	GAGATHSPPTDLVWKAQNTWGCGNSLRTALINSTGEEVAMR	[ILV]W	VW	6	FALSE	GAGATHSPPTDLVWKAQNTWVCGNSLRTALINSTGEEVAMR	FALSE			flanking	109	moderately radical	Somatic	NA
no_effect	TRUE	TRUE	0.067	2.2	0	1	4	2	4	6	3	3	3	0.0000,0.0000,0.0002,0.0015,0.0000,0.0000	0.0005,0.0002,0.0003,0.0000,0.0011,0.0000	0.0000,0.0000,0.4167,1.0000,0.0000,0.5000	1.0000,1.0000,0.5833,0.0000,1.0000,0.5000	CSKP_Pkinase__O14936_1_340	O14936	scaffolding	Other	P02545	LMNA	Prelamin-A/C	P02545.G523R	FALSE	pathogenic	Cardiomyopathy, dilated 1A (CMD1A)	cardiovascular system disease	cardiovascular/hematologic;musculoskeletal	mixed	NA	-0.37	Tchem	Tbio	GATHSPPTDLVWKAQNTWGCGNSLRTALINSTGEEVAMRKL	[ILV]W	VW	8	FALSE	GATHSPPTDLVWKAQNTWGCRNSLRTALINSTGEEVAMRKL	FALSE			flanking	125	moderately radical	Germline	NA
no_effect	TRUE	TRUE	0.24	-1	0	2	1	2	1	6	3	2	3	0.0000,0.0000,0.0002,0.0015,0.0000,0.0000	0.0000,0.0000,0.0000,0.0000,0.0004,0.0000	0.5000,0.5000,1.0000,1.0000,0.0000,0.5000	0.5000,0.5000,0.0000,0.0000,1.0000,0.5000	CSKP_Pkinase__O14936_1_340	O14936	scaffolding	Other	P02545	LMNA	Prelamin-A/C	P02545.K515E	FALSE	pathogenic	Lipodystrophy, familial partial, 2 (FPLD2)	musculoskeletal system disease	musculoskeletal	musculoskeletal	NA	-0.37	Tchem	Tbio	VTIWAAGAGATHSPPTDLVWKAQNTWGCGNSLRTALINSTG	[ILV]W	VW	0	FALSE	VTIWAAGAGATHSPPTDLVWEAQNTWGCGNSLRTALINSTG	FALSE			overlapping_wild-card	56	moderately conservative	Somatic	NA
no_effect	TRUE	FALSE	0.034	-2	0	2	0	2	0	6	3	NA	3	0.0000,0.0000,0.0002,0.0015,0.0000,0.0000	0.0000,0.0000,0.0000,0.0000,0.0000,0.0000	0.5000,0.5000,1.0000,1.0000,0.5000,0.5000	0.5000,0.5000,0.0000,0.0000,0.5000,0.5000	CSKP_Pkinase__O14936_1_340	O14936	scaffolding	Other	P02545	LMNA	Prelamin-A/C	P02545.W514R	FALSE	pathogenic	NA	NA	other	other	NA	-0.37	Tchem	Tbio	VVTIWAAGAGATHSPPTDLVWKAQNTWGCGNSLRTALINST	[ILV]W	VW	0	TRUE	VVTIWAAGAGATHSPPTDLVRKAQNTWGCGNSLRTALINST	FALSE			overlapping_key_residue	101	moderately radical	Somatic	NA
no_effect	TRUE	TRUE	0.028	-2	0	2	0	2	0	12	3	2	3	0.0000,0.0000,0.0002,0.0015,0.0000,0.0000,0.0000,0.0000,0.0000,0.0000,0.0000,0.0000	0.0000,0.0000,0.0000,0.0000,0.0000,0.0000,0.0000,0.0000,0.0000,0.0000,0.0000,0.0000	0.5000,0.5000,1.0000,1.0000,0.5000,0.5000,0.5000,0.5000,0.5000,0.5000,0.5000,0.5000	0.5000,0.5000,0.0000,0.0000,0.5000,0.5000,0.5000,0.5000,0.5000,0.5000,0.5000,0.5000	CSKP_Pkinase__O14936_1_340	O14936	scaffolding	Other	P02545	LMNA	Prelamin-A/C	P02545.W520G	FALSE	pathogenic	NA	NA	other	other	NA	-0.37	Tchem	Tbio	AGAGATHSPPTDLVWKAQNTWGCGNSLRTALINSTGEEVAM	[ILV]W	VW	5	FALSE	AGAGATHSPPTDLVWKAQNTGGCGNSLRTALINSTGEEVAM	FALSE			flanking	184	radical	Somatic	NA
no_effect	TRUE	TRUE	0.3	0.22	0	1	2	2	2	6	3	3	3	0.0000,0.0000,0.0002,0.0015,0.0000,0.0000	0.0000,0.0000,0.0003,0.0000,0.0002,0.0000	0.5000,0.5000,0.3889,1.0000,0.0000,0.5000	0.5000,0.5000,0.6111,0.0000,1.0000,0.5000	CSKP_Pkinase__O14936_1_340	O14936	scaffolding	Other	P02545	LMNA	Prelamin-A/C	P02545.W520R	FALSE	pathogenic	Charcot-Marie-Tooth disease type 2	nervous system disorder	neurological	neurological	NA	-0.37	Tchem	Tbio	AGAGATHSPPTDLVWKAQNTWGCGNSLRTALINSTGEEVAM	[ILV]W	VW	5	FALSE	AGAGATHSPPTDLVWKAQNTRGCGNSLRTALINSTGEEVAM	FALSE			flanking	101	moderately radical	Somatic	NA
no_effect	TRUE	FALSE	0.034	-2	0	2	0	2	0	6	3	NA	3	0.0000,0.0000,0.0002,0.0015,0.0000,0.0000	0.0000,0.0000,0.0000,0.0000,0.0000,0.0000	0.5000,0.5000,1.0000,1.0000,0.5000,0.5000	0.5000,0.5000,0.0000,0.0000,0.5000,0.5000	CSKP_Pkinase__O14936_1_340	O14936	scaffolding	Other	P02545	LMNA	Prelamin-A/C	P02545.W520S	FALSE	pathogenic	Emery-Dreifuss muscular dystrophy 2, autosomal dominant (EDMD2)	musculoskeletal system disease	musculoskeletal	musculoskeletal	NA	-0.37	Tchem	Tbio	AGAGATHSPPTDLVWKAQNTWGCGNSLRTALINSTGEEVAM	[ILV]W	VW	5	FALSE	AGAGATHSPPTDLVWKAQNTSGCGNSLRTALINSTGEEVAM	FALSE			flanking	177	radical	Somatic	NA
no_effect	TRUE	TRUE	0.047	2.4	0	1	4	3	4	12	4	4	4	0.0012,0.0000,0.0000,0.0000,0.0000,0.0000,0.0000,0.0054,0.0660,0.0000,0.0000,0.0000	0.0000,0.0000,0.0000,0.0000,0.0000,0.0000,0.0000,0.0780,0.2121,0.0000,0.0007,0.6509	1.0000,0.5000,0.5000,0.5000,0.5000,0.5000,0.5000,0.0643,0.2373,0.5000,0.0000,0.0000	0.0000,0.5000,0.5000,0.5000,0.5000,0.5000,0.5000,0.9357,0.7627,0.5000,1.0000,1.0000	CSKP_Pkinase__O14936_1_340	O14936	scaffolding	Other	P04198	MYCN	N-myc proto-oncogene protein	P04198.P44L	FALSE	pathogenic	Glioblastoma|Malignant neoplasm of body of uterus|Medulloblastoma (MDB)|Neuroblastoma (NB)|Pancreatic adenocarcinoma	nervous system disorder|reproductive system disease|nervous system disorder|nervous system disorder|digestive system disorder	neurological;metabolic;cancer;reproductive	mixed	NA	-0.05	Tchem	Tbio	LQPCFYPDEDDFYFGGPDSTPPGEDIWKKFELLPTPPLSPS	PSSM	EDIWKKFE	3	FALSE	LQPCFYPDEDDFYFGGPDSTLPGEDIWKKFELLPTPPLSPS	FALSE			flanking	98	moderately conservative	Somatic	9
no_effect	TRUE	TRUE	0.0011	3	2	0	6	6	6	6	4	4	4	0.0284,0.0214,0.0194,0.0120,0.0404,0.0082	0.0927,0.0604,0.0320,0.0897,0.1177,0.0251	0.2344,0.2614,0.3774,0.1179,0.2557,0.2461	0.7656,0.7386,0.6226,0.8821,0.7443,0.7539	CSKP_Pkinase__O14936_1_340	O14936	scaffolding	Other	P04637	TP53	Cellular tumor antigen p53	P04637.L35F	FALSE	pathogenic	Carcinoma of pancreas	digestive system disease	metabolic;cancer	mixed	NA	0.21	Tchem	Tchem	SQETFSDLWKLLPENNVLSPLPSQAMDDLMLSPDDIEQWFT	[ILV]W	LW	11	FALSE	SQETFSDLWKLLPENNVLSPFPSQAMDDLMLSPDDIEQWFT	FALSE			flanking	22	conservative	Somatic	NA
enhanced	TRUE	TRUE	0.0002	5.4	2	0	7	6	7	12	4	4	4	0.0284,0.0214,0.0194,0.0120,0.0404,0.0082,0.0000,0.0000,0.0000,0.0000,0.0000,0.0000	0.1962,0.1446,0.0945,0.1568,0.2624,0.0476,0.0000,0.0000,0.0000,0.0002,0.0000,0.0000	0.1264,0.1287,0.1703,0.0710,0.1335,0.1472,0.5000,0.5000,0.5000,0.0000,0.5000,0.5000	0.8736,0.8713,0.8297,0.9290,0.8665,0.8528,0.5000,0.5000,0.5000,1.0000,0.5000,0.5000	CSKP_Pkinase__O14936_1_340	O14936	scaffolding	Other	P04637	TP53	Cellular tumor antigen p53	P04637.P34T	FALSE	pathogenic	Hereditary cancer-predisposing syndrome|Li-Fraumeni syndrome (LFS)|Li-Fraumeni syndrome 1 (LFS)	neoplastic syndrome|neoplastic syndrome	cancer	cancer	NA	0.21	Tchem	Tchem	LSQETFSDLWKLLPENNVLSPLPSQAMDDLMLSPDDIEQWF	[ILV]W	LW	10	FALSE	LSQETFSDLWKLLPENNVLSTLPSQAMDDLMLSPDDIEQWF	FALSE			flanking	38	conservative	Somatic	NA
diminished	TRUE	TRUE	2.3e-05	-8.5	2	11	1	12	12	12	4	4	4	0.1444,0.0153,0.0089,0.0030,0.0050,0.0434,0.0284,0.0214,0.0194,0.0120,0.0404,0.0082	0.0033,0.0005,0.0004,0.0006,0.0081,0.0001,0.0048,0.0032,0.0047,0.0026,0.0042,0.0012	0.9779,0.9666,0.9572,0.8357,0.3818,0.9972,0.8551,0.8700,0.8061,0.8204,0.9054,0.8697	0.0221,0.0334,0.0428,0.1643,0.6182,0.0028,0.1449,0.1300,0.1939,0.1796,0.0946,0.1303	CSKP_Pkinase__O14936_1_340	O14936	scaffolding	Other	P04637	TP53	Cellular tumor antigen p53	P04637.V31I	FALSE	pathogenic	Hereditary breast ovarian cancer syndrome|Hereditary cancer-predisposing syndrome|Li-Fraumeni syndrome (LFS)|Li-Fraumeni syndrome 1 (LFS)	neoplastic syndrome|neoplastic syndrome|neoplastic syndrome	cancer	cancer	NA	0.21	Tchem	Tchem	EPPLSQETFSDLWKLLPENNVLSPLPSQAMDDLMLSPDDIE	[ILV]W	LW	7	FALSE	EPPLSQETFSDLWKLLPENNILSPLPSQAMDDLMLSPDDIE	FALSE			flanking	29	conservative	Somatic	NA
enhanced	FALSE	TRUE	9.6e-07	12	2	0	12	0	12	12	NA	3	3	0.0000,0.0000,0.0000,0.0000,0.0000,0.0000,0.0000,0.0000,0.0000,0.0000,0.0000,0.0000	0.0309,0.0228,0.0191,0.0111,0.0597,0.0167,0.0147,0.0157,0.0167,0.0051,0.0230,0.0140	0.0000,0.0000,0.0000,0.0000,0.0000,0.0000,0.0000,0.0000,0.0000,0.0000,0.0000,0.0000	1.0000,1.0000,1.0000,1.0000,1.0000,1.0000,1.0000,1.0000,1.0000,1.0000,1.0000,1.0000	CSKP_Pkinase__O14936_1_340	O14936	scaffolding	Other	P10636	MAPT	Microtubule-associated protein tau	P10636.R723W	FALSE	pathogenic	Frontotemporal dementia (FTD)|Parkinson disease, late-onset (PD)|Pick disease|Progressive supranuclear palsy-parkinsonism syndrome|Supranuclear palsy, progressive, 1 (PSNP1)	nervous system disease|inborn errors of metabolism|nervous system disorder|nervous system disorder|nervous system disease	neurological;metabolic	mixed	NA	-0.08	Tchem	Tchem	TDHGAEIVYKSPVVSGDTSPRHLSNVSSTGSIDMVDSPQLA					TDHGAEIVYKSPVVSGDTSPWHLSNVSSTGSIDMVDSPQLA	FALSE			no_motif	101	moderately radical	Somatic	1
no_effect	TRUE	TRUE	0.0011	-3.5	2	6	0	6	6	6	4	4	4	0.0222,0.0211,0.0236,0.0337,0.0391,0.0111	0.0077,0.0061,0.0077,0.0078,0.0108,0.0014	0.7417,0.7758,0.7537,0.8115,0.7837,0.8848	0.2583,0.2242,0.2463,0.1885,0.2163,0.1152	CSKP_Pkinase__O14936_1_340	O14936	scaffolding	Other	P13569	CFTR	Cystic fibrosis transmembrane conductance regulator	P13569.L1324P	TRUE	pathogenic	Cystic fibrosis (CF)	autosomal genetic disease	respiratory	respiratory	NA	0.08	Tchem	Tclin	LDPYEQWSDQEIWKVADEVGLRSVIEQFPGKLDFVLVDGGC	PSSM	QEIWKVAD	4	FALSE	LDPYEQWSDQEIWKVADEVGPRSVIEQFPGKLDFVLVDGGC	FALSE			flanking	98	moderately conservative	Somatic	NA
no_effect	TRUE	TRUE	0.095	-0.27	4	7	5	7	12	12	4	4	4	0.0000,0.0000,0.0000,0.0000,0.0000,0.0002,0.0222,0.0211,0.0236,0.0337,0.0391,0.0111	0.0002,0.0002,0.0001,0.0002,0.0006,0.0001,0.0017,0.0025,0.0013,0.0015,0.0071,0.0020	0.0000,0.0000,0.0000,0.0000,0.0000,0.7143,0.9282,0.8959,0.9467,0.9577,0.8471,0.8445	1.0000,1.0000,1.0000,1.0000,1.0000,0.2857,0.0718,0.1041,0.0533,0.0423,0.1529,0.1555	CSKP_Pkinase__O14936_1_340	O14936	scaffolding	Other	P13569	CFTR	Cystic fibrosis transmembrane conductance regulator	P13569.Q1313K	TRUE	pathogenic	Cystic fibrosis (CF)	autosomal genetic disease	respiratory	respiratory	NA	0.08	Tchem	Tclin	VFIFSGTFRKNLDPYEQWSDQEIWKVADEVGLRSVIEQFPG	PSSM	QEIWKVAD	0	TRUE	VFIFSGTFRKNLDPYEQWSDKEIWKVADEVGLRSVIEQFPG	FALSE			overlapping_key_residue	53	moderately conservative	Germline/Somatic	1
diminished	TRUE	TRUE	1.7e-05	-9	0	9	0	9	1	18	4	2	4	0.0530,0.0623,0.0054,0.2291,0.0014,0.0000,0.0000,0.0012,0.0000,0.0000,0.0000,0.0000,0.0000,0.0300,0.0000,0.0487,0.0000,0.0005	0.0000,0.0000,0.0000,0.0003,0.0000,0.0000,0.0000,0.0000,0.0000,0.0000,0.0000,0.0000,0.0000,0.0000,0.0000,0.0000,0.0000,0.0000	1.0000,1.0000,1.0000,0.9987,1.0000,0.5000,0.5000,1.0000,0.5000,0.5000,0.5000,0.5000,0.5000,1.0000,0.5000,1.0000,0.5000,1.0000	0.0000,0.0000,0.0000,0.0013,0.0000,0.5000,0.5000,0.0000,0.5000,0.5000,0.5000,0.5000,0.5000,0.0000,0.5000,0.0000,0.5000,0.0000	CSKP_Pkinase__O14936_1_340	O14936	scaffolding	Other	P25054	APC	Adenomatous polyposis coli protein	P25054.W2658L	TRUE	pathogenic	Familial colorectal cancer (CRC)	cancer or benign tumor	cancer	cancer	NA	-0.39	Tchem	Tbio	AESKTLIYQMAPAVSKTEDVWVRIEDCPINNPRSGRSPTGN	[ILV]W	VW	0	TRUE	AESKTLIYQMAPAVSKTEDVLVRIEDCPINNPRSGRSPTGN	FALSE			overlapping_key_residue	61	moderately conservative	Somatic	NA
no_effect	TRUE	FALSE	0.0016	-5	0	5	0	5	0	6	2	NA	2	0.0000,0.0007,0.0007,0.0002,0.0008,0.0001	0.0000,0.0000,0.0000,0.0000,0.0000,0.0000	0.5000,1.0000,1.0000,1.0000,1.0000,1.0000	0.5000,0.0000,0.0000,0.0000,0.0000,0.0000	CSKP_Pkinase__O14936_1_340	O14936	scaffolding	Other	P49768	PSEN1	Presenilin-1	P49768.S289C	FALSE	pathogenic	Alzheimer disease 3 (AD3)	inherited neurodegenerative disorder	neurological	neurological	NA	-0.12	Tchem	Tchem	RMLVETAQERNETLFPALIYSSTMVWLVNMAEGDPEAQRRV	[ILV]W	VW	4	FALSE	RMLVETAQERNETLFPALIYCSTMVWLVNMAEGDPEAQRRV	FALSE			flanking	99	moderately conservative	Somatic	NA
enhanced	FALSE	TRUE	0.00063	6	0	0	6	0	6	6	NA	3	3	0.0000,0.0000,0.0000,0.0000,0.0000,0.0000	0.0008,0.0007,0.0006,0.0005,0.0006,0.0003	0.0000,0.0000,0.0000,0.0000,0.0000,0.0000	1.0000,1.0000,1.0000,1.0000,1.0000,1.0000	CSKP_Pkinase__O14936_1_340	O14936	scaffolding	Other	P53621	COPA	Coatomer subunit alpha	P53621.K230N	FALSE	pathogenic	Autoimmune interstitial lung disease-arthritis syndrome|Autoimmune interstitial lung, joint, and kidney disease (AILJK)	respiratory system disorder|respiratory system disorder	metabolic;respiratory;immune	mixed	NA	-1.72	Tchem	Tbio	WAAFHPTMPLIVSGADDRQVKIWRMNESKAWEVDTCRGHYN	PSSM	VKIWRMNE	0	FALSE	WAAFHPTMPLIVSGADDRQVNIWRMNESKAWEVDTCRGHYN	FALSE			overlapping_wild-card	94	moderately conservative	Somatic	NA
no_effect	FALSE	TRUE	0.0044	4	0	0	4	0	4	6	NA	2	2	0.0000,0.0000,0.0000,0.0000,0.0000,0.0000	0.0000,0.0003,0.0004,0.0000,0.0001,0.0001	0.5000,0.0000,0.0000,0.5000,0.0000,0.0000	0.5000,1.0000,1.0000,0.5000,1.0000,1.0000	CSKP_Pkinase__O14936_1_340	O14936	scaffolding	Other	P54098	POLG	DNA polymerase subunit gamma-1	P54098.A676V	FALSE	pathogenic	Inborn genetic diseases|Mitochondrial DNA depletion syndrome 1|Mitochondrial DNA depletion syndrome 4b|Progressive external ophthalmoplegia with mitochondrial DNA deletions, autosomal dominant 1|Progressive external ophthalmoplegia with mitochondrial DNA deletions, autosomal recessive 1 (PEOB1)|Progressive sclerosing poliodystrophy (MTDPS4A)|Sensory ataxic neuropathy, dysarthria, and ophthalmopar…	disorder of development or morphogenesis|musculoskeletal system disorder|inherited neurodegenerative disorder|acute disease	neurological;metabolic;musculoskeletal;developmental	mixed	NA	-0.31	Tchem	Tchem	YRKHCLEQGKQQLMPQEAGLAEEFLLTDNSAIWQTVEELDY	PSSM	SAIWQTVE	9	FALSE	YRKHCLEQGKQQLMPQEAGLVEEFLLTDNSAIWQTVEELDY	FALSE			flanking	64	moderately conservative	Somatic	NA
enhanced	FALSE	TRUE	5.1e-05	8	2	0	8	0	8	12	NA	3	3	0.0000,0.0000,0.0000,0.0000,0.0000,0.0000,0.0000,0.0000,0.0000,0.0000,0.0000,0.0000	0.0000,0.0001,0.0001,0.0000,0.0001,0.0001,0.0000,0.0002,0.0003,0.0000,0.0004,0.0001	0.5000,0.0000,0.0000,0.5000,0.0000,0.0000,0.5000,0.0000,0.0000,0.5000,0.0000,0.0000	0.5000,1.0000,1.0000,0.5000,1.0000,1.0000,0.5000,1.0000,1.0000,0.5000,1.0000,1.0000	CSKP_Pkinase__O14936_1_340	O14936	scaffolding	Other	Q02846	GUCY2D	Retinal guanylyl cyclase 1	Q02846.F565S	FALSE	pathogenic	Leber congenital amaurosis 1 (LCA1)|Leber congenital amaurosis 1 (LCA1)	disorder of visual system	neurological	neurological	NA	-0.14	Tchem	Tbio	QHLDSPNIGVYEGDRVWLKKFPGDQHIAIRPATKTAFSKLQ	PSSM	DRVWLKKF	0	FALSE	QHLDSPNIGVYEGDRVWLKKSPGDQHIAIRPATKTAFSKLQ	FALSE			overlapping_wild-card	155	radical	Somatic	NA
no_effect	FALSE	TRUE	0.0016	5	1	0	5	0	5	6	NA	2	2	0.0000,0.0000,0.0000,0.0000,0.0000,0.0000	0.0002,0.0007,0.0002,0.0000,0.0002,0.0001	0.0000,0.0000,0.0000,0.5000,0.0000,0.0000	1.0000,1.0000,1.0000,0.5000,1.0000,1.0000	CSKP_Pkinase__O14936_1_340	O14936	scaffolding	Other	Q53FT3	HIKESHI	Protein Hikeshi	Q53FT3.V54L	FALSE	pathogenic	Hypomyelinating leukodystrophy 13|Leukodystrophy, hypomyelinating, 13 (HLD13)	inherited neurodegenerative disorder|inherited neurodegenerative disorder	neurological	neurological	NA	-0.27	Tchem	Tbio	NHVVVFMLGTIPFPEGMGGSVYFSYPDSNGMPVWQLLGFVT	[ILV]W	VW	12	FALSE	NHVVVFMLGTIPFPEGMGGSLYFSYPDSNGMPVWQLLGFVT	FALSE			flanking	32	conservative	Somatic	NA
enhanced	FALSE	TRUE	0.00063	6	0	0	6	0	6	6	NA	2	2	0.0000,0.0000,0.0000,0.0000,0.0000,0.0000	0.0001,0.0010,0.0004,0.0002,0.0002,0.0001	0.0000,0.0000,0.0000,0.0000,0.0000,0.0000	1.0000,1.0000,1.0000,1.0000,1.0000,1.0000	CSKP_Pkinase__O14936_1_340	O14936	scaffolding	Other	Q53FT3	HIKESHI	Protein Hikeshi	Q53FT3.Y55C	FALSE	pathogenic	Inborn genetic diseases	NA	uncategorised	other	NA	-0.27	Tchem	Tbio	HVVVFMLGTIPFPEGMGGSVYFSYPDSNGMPVWQLLGFVTN	[ILV]W	VW	11	FALSE	HVVVFMLGTIPFPEGMGGSVCFSYPDSNGMPVWQLLGFVTN	FALSE			flanking	112	moderately radical	Somatic	NA
no_effect	FALSE	TRUE	0.0031	4	0	0	4	0	4	12	NA	2	2	0.0000,0.0000,0.0000,0.0000,0.0000,0.0000,0.0000,0.0000,0.0000,0.0000,0.0000,0.0000	0.0000,0.0000,0.0001,0.0000,0.0000,0.0001,0.0000,0.0001,0.0000,0.0023,0.0000,0.0000	0.5000,0.5000,0.0000,0.5000,0.5000,0.0000,0.5000,0.0000,0.5000,0.0000,0.5000,0.5000	0.5000,0.5000,1.0000,0.5000,0.5000,1.0000,0.5000,1.0000,0.5000,1.0000,0.5000,0.5000	CSKP_Pkinase__O14936_1_340	O14936	scaffolding	Other	Q86TP1	PRUNE1	Exopolyphosphatase PRUNE1	Q86TP1.R297W	FALSE	pathogenic	Neurodevelopmental disorder with microcephaly, hypotonia, and variable brain anomalies (NMIHBA)|Neurodevelopmental disorder with microcephaly, hypotonia, and variable brain anomalies (NMIHBA)	autosomal genetic disease	neurological;developmental	mixed	NA	-0.4	Tchem	Tchem	HSYDVLVAMTIFFNTHNEPVRQLAIFCPHVALQTTICEVLE					HSYDVLVAMTIFFNTHNEPVWQLAIFCPHVALQTTICEVLE	TRUE	[ILV]W	VW	motif_creating	101	moderately radical	Somatic	1
no_effect	TRUE	TRUE	0.051	4	1	3	7	4	7	18	-3	3	3	0.0022,0.0001,0.0001,0.0000,0.0011,0.0000,0.0000,0.0000,0.0000,0.0000,0.0000,0.0000,0.0000,0.0000,0.0000,0.0000,0.0000,0.0000	0.0000,0.0117,0.0000,0.0000,0.0000,0.0000,0.0004,0.0005,0.0004,0.0000,0.0001,0.0001,0.0000,0.0000,0.0000,0.0000,0.0001,0.0000	1.0000,0.0112,1.0000,0.5000,1.0000,0.5000,0.0000,0.0000,0.0000,0.5000,0.0000,0.0000,0.5000,0.5000,0.5000,0.5000,0.0000,0.5000	0.0000,0.9888,0.0000,0.5000,0.0000,0.5000,1.0000,1.0000,1.0000,0.5000,1.0000,1.0000,0.5000,0.5000,0.5000,0.5000,1.0000,0.5000	CSKP_Pkinase__O14936_1_340	O14936	scaffolding	Other	Q8TF50	ZNF526	Zinc finger protein 526	Q8TF50.K160T	FALSE	pathogenic	DENTICI-NOVELLI NEURODEVELOPMENTAL SYNDROME (DENNED)|Intellectual disability|Pulmonic stenosis	Mendelian neurodevelopmental disorder|disease of mental health|cardiovascular disorder	neurological;cardiovascular/hematologic;developmental	mixed	NA	-0.07	Tchem	Tdark	YQCWDCQELFPSPELWVAHRKAQHLSATVAEPPVPPPLPPP	PSSM	PELWVAHR	1	FALSE	YQCWDCQELFPSPELWVAHRTAQHLSATVAEPPVPPPLPPP	FALSE			flanking	78	moderately conservative	Somatic	NA
no_effect	TRUE	TRUE	0.0056	3.1	2	0	4	2	4	6	2	2	2	0.0001,0.0000,0.0001,0.0000,0.0000,0.0000	0.0003,0.0003,0.0005,0.0000,0.0006,0.0000	0.3333,0.0000,0.1333,0.5000,0.0000,0.5000	0.6667,1.0000,0.8667,0.5000,1.0000,0.5000	CSKP_Pkinase__O14936_1_340	O14936	scaffolding	Other	Q8WZ42	TTN	Titin	Q8WZ42.R14750Q	FALSE	pathogenic	Autosomal recessive limb-girdle muscular dystrophy type 2J|Dilated cardiomyopathy 1G (CMD1G)|Early-onset myopathy with fatal cardiomyopathy|Myopathy, myofibrillar, 9, with early respiratory failure (MFM9)|Tibial muscular dystrophy (TMD)	nervous system disorder|nervous system disorder|nervous system disorder|musculoskeletal system disease|distal myopathy	neurological;musculoskeletal	mixed	NA	-0.08	Tchem	Tbio	TWNPPRDDGGSKITNYVVERRATDSEVWHKLSSTVKDTNFK	[ILV]W	VW	6	FALSE	TWNPPRDDGGSKITNYVVERQATDSEVWHKLSSTVKDTNFK	FALSE			flanking	43	conservative	Germline	NA
no_effect	TRUE	TRUE	0.0076	3.5	0	1	5	5	6	6	3	3	3	0.0007,0.0046,0.0005,0.0000,0.0009,0.0003	0.0057,0.0049,0.0004,0.0027,0.0515,0.0043	0.1069,0.4844,0.5909,0.0000,0.0165,0.0710	0.8931,0.5156,0.4091,1.0000,0.9835,0.9290	CSKP_Pkinase__O14936_1_340	O14936	scaffolding	Other	Q8WZ42	TTN	Titin	Q8WZ42.V8460I	FALSE	pathogenic	Autosomal recessive limb-girdle muscular dystrophy type 2J|Dilated cardiomyopathy 1G (CMD1G)|Hypertrophic cardiomyopathy	nervous system disorder|nervous system disorder|musculoskeletal system disorder	neurological;musculoskeletal	mixed	NA	-0.08	Tchem	Tbio	TTIEGAEPISVVWFKDKGEIVRESDNIWISYSENIATLQFS	PSSM	SVVWFKDK	4	FALSE	TTIEGAEPISVVWFKDKGEIIRESDNIWISYSENIATLQFS	FALSE			flanking	29	conservative	Somatic	1
no_effect	FALSE	TRUE	0.11	1	0	0	1	0	1	6	NA	2	2	0.0000,0.0000,0.0000,0.0000,0.0000,0.0000	0.0000,0.0010,0.0000,0.0000,0.0000,0.0000	0.5000,0.0000,0.5000,0.5000,0.5000,0.5000	0.5000,1.0000,0.5000,0.5000,0.5000,0.5000	CSKP_Pkinase__O14936_1_340	O14936	scaffolding	Other	Q9HCE6	ARHGEF10L	Rho guanine nucleotide exchange factor 10-like protein	Q9HCE6.D1216N	FALSE	pathogenic	Cerebral visual impairment and intellectual disability	specific language impairment	neurological	neurological	NA	0.04	Tchem	Tbio	ADGAALEHSEEDGSIYEMADDPDIWVRSRPCARDAHRKEIC	PSSM	PDIWVRSR	1	FALSE	ADGAALEHSEEDGSIYEMADNPDIWVRSRPCARDAHRKEIC	FALSE			flanking	23	conservative	Somatic	1
enhanced	FALSE	TRUE	0.00063	6	0	0	6	0	6	6	NA	4	4	0.0000,0.0000,0.0000,0.0000,0.0000,0.0000	0.0035,0.0095,0.0046,0.0031,0.0504,0.0086	0.0000,0.0000,0.0000,0.0000,0.0000,0.0000	1.0000,1.0000,1.0000,1.0000,1.0000,1.0000	CSKP_Pkinase__O14936_1_340	O14936	scaffolding	Other	Q9HCE6	ARHGEF10L	Rho guanine nucleotide exchange factor 10-like protein	Q9HCE6.D1216Y	FALSE	pathogenic	NA	NA	other	other	NA	0.04	Tchem	Tbio	ADGAALEHSEEDGSIYEMADDPDIWVRSRPCARDAHRKEIC	PSSM	PDIWVRSR	1	FALSE	ADGAALEHSEEDGSIYEMADYPDIWVRSRPCARDAHRKEIC	FALSE			flanking	160	radical	Somatic	1
enhanced	FALSE	TRUE	0.00063	6	0	0	6	0	6	6	NA	2	2	0.0000,0.0000,0.0000,0.0000,0.0000,0.0000	0.0021,0.0014,0.0009,0.0009,0.0239,0.0054	0.0000,0.0000,0.0000,0.0000,0.0000,0.0000	1.0000,1.0000,1.0000,1.0000,1.0000,1.0000	CSKP_Pkinase__O14936_1_340	O14936	scaffolding	Other	Q9NPC6	MYOZ2	Myozenin-2	Q9NPC6.L163S	FALSE	pathogenic	Cardiomyopathy (CMYO)|Hypertrophic cardiomyopathy|Hypertrophic cardiomyopathy 16|Restrictive cardiomyopathy	cardiovascular system disease|musculoskeletal system disorder|musculoskeletal system disorder	cardiovascular/hematologic;musculoskeletal	mixed	NA	0.02	Tchem	Tbio	AVPKYYQSPWEQAISNDPELLEALYPKLFKPEGKAELPDYR					AVPKYYQSPWEQAISNDPELSEALYPKLFKPEGKAELPDYR	FALSE			no_motif	145	moderately radical	Somatic	NA
no_effect	FALSE	TRUE	0.0044	4	1	0	4	0	4	6	NA	2	2	0.0000,0.0000,0.0000,0.0000,0.0000,0.0000	0.0006,0.0000,0.0008,0.0011,0.0007,0.0000	0.0000,0.5000,0.0000,0.0000,0.0000,0.5000	1.0000,0.5000,1.0000,1.0000,1.0000,0.5000	CSKP_Pkinase__O14936_1_340	O14936	scaffolding	Other	Q9UHJ9	PGAP2	Post-GPI attachment to proteins factor 2	Q9UHJ9.R16W	FALSE	pathogenic	Hyperphosphatasia with intellectual disability syndrome 3 (HPMRS3)	musculoskeletal system disorder	neurological;musculoskeletal	mixed	NA	-0.04	Tchem	Tbio	MYQVPLPLDRDGTLVRLRFTMVALVTVCCPLVAFLF					MYQVPLPLDRDGTLVRLRFTWVALVTVCCPLVAFLF	FALSE			no_motif	101	moderately radical	Somatic	1
enhanced	TRUE	TRUE	1.5e-05	10	3	0	10	2	10	12	-3	4	4	0.0002,0.0000,0.0000,0.0000,0.0001,0.0000,0.0000,0.0000,0.0000,0.0000,0.0000,0.0000	0.1086,0.0548,0.0487,0.0914,0.1987,0.0258,0.0017,0.0027,0.0021,0.0000,0.0000,0.0007	0.0019,0.0000,0.0000,0.0000,0.0004,0.0000,0.0000,0.0000,0.0000,0.5000,0.5000,0.0000	0.9981,1.0000,1.0000,1.0000,0.9996,1.0000,1.0000,1.0000,1.0000,0.5000,0.5000,1.0000	CSKP_Pkinase__O14936_1_340	O14936	scaffolding	Other	Q9UPI3	FLVCR2	Feline leukemia virus subgroup C receptor-related protein 2	Q9UPI3.R333P	FALSE	benign	NA	NA	other	other	NA	-0.14	Tchem	Tbio	LVITYGLNAGAFYALSTLLNRMVIWHYPGEEVNAGRIGLTI	[ILV]W	IW	3	FALSE	LVITYGLNAGAFYALSTLLNPMVIWHYPGEEVNAGRIGLTI	FALSE			flanking	103	moderately radical	Somatic	1
no_effect	TRUE	TRUE	0.0058	1.7	0	0	4	4	4	6	3	3	3	0.0981,0.0000,0.0000,0.0786,0.1030,0.1228	0.1520,0.0000,0.0000,0.1898,0.2891,0.4984	0.3922,0.5000,0.5000,0.2929,0.2626,0.1977	0.6078,0.5000,0.5000,0.7071,0.7374,0.8023	DMD_WW-EF__P11532_3055_3088	P11532	cytoskeletal arrangements	Cancer-associated gene/PPI; PPI disrupted by genetic variation	P11161	EGR2	E3 SUMO-protein ligase EGR2	P11161.T215M	FALSE	pathogenic	Charcot-Marie-Tooth disease type 1D|Charcot-Marie-Tooth disease, type I (CMT1)|Inborn genetic diseases	nervous system disorder|nervous system disorder	neurological	neurological	0.03	-0.27	Tbio	Tbio	STSSSLAYPPPPSYPSPKPATDPGLFPMIPDYPGFFPSQCQ	..PP.Y..	PPPPSYPS	5	FALSE	STSSSLAYPPPPSYPSPKPAMDPGLFPMIPDYPGFFPSQCQ	FALSE			flanking	81	moderately conservative	Germline	NA
no_effect	TRUE	TRUE	0.52	0	0	1	1	1	1	12	2	2	2	0.0000,0.0000,0.0000,0.0000,0.0000,0.0001,0.0000,0.0000,0.0000,0.0000,0.0000,0.0000	0.0000,0.0000,0.0000,0.0000,0.0000,0.0000,0.0000,0.0000,0.0000,0.0000,0.0001,0.0000	0.5000,0.5000,0.5000,0.5000,0.5000,1.0000,0.5000,0.5000,0.5000,0.5000,0.0000,0.5000	0.5000,0.5000,0.5000,0.5000,0.5000,0.0000,0.5000,0.5000,0.5000,0.5000,1.0000,0.5000	DMD_WW-EF__P11532_3055_3088	P11532	cytoskeletal arrangements	Cancer-associated gene/PPI; PPI disrupted by genetic variation	P35498	SCN1A	Sodium channel protein type 1 subunit alpha	P35498.I1993V	FALSE	pathogenic	Early infantile epileptic encephalopathy with suppression bursts (EIEE)	inborn errors of metabolism	metabolic	metabolic	0.03	0.03	Tbio	Tclin	TDLTMSTAACPPSYDRVTKPIVEKHEQEGKDEKAKGK	..PP.Y..	ACPPSYDR	5	FALSE	TDLTMSTAACPPSYDRVTKPVVEKHEQEGKDEKAKGK	FALSE			flanking	29	conservative	Somatic	1
no_effect	TRUE	FALSE	0.0044	-4	0	4	0	4	0	6	4	NA	4	0.0046,0.0000,0.0000,0.0005,0.0013,0.0015	0.0000,0.0000,0.0000,0.0000,0.0000,0.0000	1.0000,0.5000,0.5000,1.0000,1.0000,1.0000	0.0000,0.5000,0.5000,0.0000,0.0000,0.0000	DMD_WW-EF__P11532_3055_3088	P11532	cytoskeletal arrangements	Cancer-associated gene/PPI; PPI disrupted by genetic variation	Q13950	RUNX2	Runt-related transcription factor 2	Q13950.T420I	FALSE	pathogenic	Cleidocranial dysplasia 1 (CLCD1)	musculoskeletal system disease	musculoskeletal	musculoskeletal	0.03	-0.26	Tbio	Tbio	YTPPVTSGMSLGMSATTHYHTYLPPPYPGSSQSQSGPFQTS	PP.Y	PPPY	3	FALSE	YTPPVTSGMSLGMSATTHYHIYLPPPYPGSSQSQSGPFQTS	FALSE			flanking	89	moderately conservative	Somatic	NA
enhanced	TRUE	TRUE	0.0002	5.2	0	0	7	4	7	12	4	4	4	0.0046,0.0000,0.0000,0.0005,0.0013,0.0015,0.0000,0.0000,0.0000,0.0000,0.0000,0.0000	0.3236,0.0000,0.0000,0.0011,0.0025,0.0056,0.0000,0.0000,0.0000,0.0023,0.0007,0.0003	0.0139,0.5000,0.5000,0.3309,0.3371,0.2116,0.5000,0.5000,0.5000,0.0000,0.0000,0.0000	0.9861,0.5000,0.5000,0.6691,0.6629,0.7884,0.5000,0.5000,0.5000,1.0000,1.0000,1.0000	DMD_WW-EF__P11532_3055_3088	P11532	cytoskeletal arrangements	Cancer-associated gene/PPI; PPI disrupted by genetic variation	Q13950	RUNX2	Runt-related transcription factor 2	Q13950.T420N	FALSE	pathogenic	Cleidocranial dysplasia 1 (CLCD1)	musculoskeletal system disease	musculoskeletal	musculoskeletal	0.03	-0.26	Tbio	Tbio	YTPPVTSGMSLGMSATTHYHTYLPPPYPGSSQSQSGPFQTS	PP.Y	PPPY	3	FALSE	YTPPVTSGMSLGMSATTHYHNYLPPPYPGSSQSQSGPFQTS	FALSE			flanking	65	moderately conservative	Somatic	NA
no_effect	FALSE	TRUE	0.034	2	0	0	2	0	2	6	NA	2	2	0.0000,0.0000,0.0000,0.0000,0.0000,0.0000	0.0000,0.0000,0.0000,0.0000,0.0000,0.0002	0.0000,0.5000,0.5000,0.5000,0.5000,0.0000	1.0000,0.5000,0.5000,0.5000,0.5000,1.0000	DMD_WW-EF__P11532_3055_3088	P11532	cytoskeletal arrangements	Cancer-associated gene/PPI; PPI disrupted by genetic variation	Q14524	SCN5A	Sodium channel protein type 5 subunit alpha	Q14524.V1980L	FALSE	pathogenic	NA	NA	other	other	0.03	-0.13	Tbio	Tclin	LGPPSSSSISSTSFPPSYDSVTRATSDNLQVRGSDYSHSED	PP.Y	PPSY	2	FALSE	LGPPSSSSISSTSFPPSYDSLTRATSDNLQVRGSDYSHSED	FALSE			flanking	32	conservative	Somatic	NA
enhanced	TRUE	TRUE	4.7e-06	10	0	0	11	1	11	12	3	4	4	0.0000,0.0000,0.0000,0.0118,0.0000,0.0000,0.0000,0.0000,0.0000,0.0000,0.0000,0.0000	0.1179,0.0000,0.0000,0.0349,0.0228,0.0102,0.0004,0.4993,0.4950,0.0366,0.0076,0.0205	0.0000,0.0000,0.5000,0.2529,0.0000,0.0000,0.0000,0.0000,0.0000,0.0000,0.0000,0.0000	1.0000,1.0000,0.5000,0.7471,1.0000,1.0000,1.0000,1.0000,1.0000,1.0000,1.0000,1.0000	DMD_WW-EF__P11532_3055_3088	P11532	cytoskeletal arrangements	Cancer-associated gene/PPI; PPI disrupted by genetic variation	Q15858	SCN9A	Sodium channel protein type 9 subunit alpha	Q15858.D1959A	FALSE	pathogenic	Generalized epilepsy with febrile seizures plus, type 7 (GEFSP7)|Neuropathy, hereditary sensory and autonomic, type 2A (HSAN2A)	nervous system disorder|nervous system disease	neurological	neurological	0.03	-0.01	Tbio	Tclin	ENSSPEKTDATSSTTSPPSYDSVTKPDKEKYEQDRTEKEDK	..PP.Y..	TSPPSYDS	0	FALSE	ENSSPEKTDATSSTTSPPSYASVTKPDKEKYEQDRTEKEDK	FALSE			overlapping_wild-card	126	moderately radical	Somatic	NA
no_effect	TRUE	TRUE	0.0052	3.8	0	0	4	1	4	6	1	2	2	0.0000,0.0000,0.0000,0.0003,0.0000,0.0000	0.0000,0.0000,0.0000,0.0025,0.0001,0.0003	0.5000,0.0000,0.5000,0.1198,0.0000,0.0000	0.5000,1.0000,0.5000,0.8802,1.0000,1.0000	DMD_WW-EF__P11532_3055_3088	P11532	cytoskeletal arrangements	Cancer-associated gene/PPI; PPI disrupted by genetic variation	Q8WXX7	AUTS2	Autism susceptibility gene 2 protein	Q8WXX7.H529Q	FALSE	pathogenic	NA	NA	other	other	0.03	-0.04	Tbio	Tbio	DRGASLGPPPYLRTEFHQHQHQHQHTHQHTHQHTFTPFPHA	..PP.Y..	LGPPPYLR	8	FALSE	DRGASLGPPPYLRTEFHQHQQQHQHTHQHTHQHTFTPFPHA	FALSE			flanking	24	conservative	Somatic	NA
no_effect	TRUE	FALSE	0.11	-1	0	1	0	1	0	6	2	NA	2	0.0038,0.0000,0.0000,0.0000,0.0000,0.0000	0.0000,0.0000,0.0000,0.0000,0.0000,0.0000	1.0000,0.5000,0.5000,0.5000,0.5000,0.5000	0.0000,0.5000,0.5000,0.5000,0.5000,0.5000	DMD_WW-EF__P11532_3055_3088	P11532	cytoskeletal arrangements	Cancer-associated gene/PPI; PPI disrupted by genetic variation	Q8WZ42	TTN	Titin	Q8WZ42.R18064H	FALSE	benign	NA	NA	other	other	0.03	-0.08	Tbio	Tbio	VNPEAIDTTCNSVDLTWQPPRHDGGSKILGYIVEYQKVGDE					VNPEAIDTTCNSVDLTWQPPHHDGGSKILGYIVEYQKVGDE	FALSE			no_motif	29	conservative	Somatic	1
no_effect	TRUE	FALSE	0.012	-3	0	3	0	3	0	6	2	NA	2	0.0000,0.0000,0.0000,0.0018,0.0001,0.0001	0.0000,0.0000,0.0000,0.0000,0.0000,0.0000	0.5000,0.5000,0.5000,1.0000,1.0000,1.0000	0.5000,0.5000,0.5000,0.0000,0.0000,0.0000	DMD_WW-EF__P11532_3055_3088	P11532	cytoskeletal arrangements	Cancer-associated gene/PPI; PPI disrupted by genetic variation	Q92574	TSC1	Hamartin	Q92574.P613L	FALSE	NA	NA	NA	uncategorised	other	0.03	0.03	Tbio	Tbio	RVGFGSGQPPPYDHLFEVALPKTAHHFVIRKTEELLKKAKG	..PP.Y..	GQPPPYDH	7	FALSE	RVGFGSGQPPPYDHLFEVALLKTAHHFVIRKTEELLKKAKG	FALSE			flanking	98	moderately conservative	NA	NA
no_effect	TRUE	TRUE	0.015	-2.4	0	4	2	6	4	6	3	3	3	0.0110,0.0006,0.0050,0.1783,0.2249,0.2334	0.0044,0.0000,0.0000,0.2928,0.3051,0.0979	0.7168,1.0000,1.0000,0.3785,0.4244,0.7046	0.2832,0.0000,0.0000,0.6215,0.5756,0.2954	DMD_WW-EF__P11532_3055_3088	P11532	cytoskeletal arrangements	Cancer-associated gene/PPI; PPI disrupted by genetic variation	Q9H3D4	TP63	Tumor protein 63	Q9H3D4.I549T	FALSE	pathogenic	Rapp-Hodgkin syndrome (RHS)	musculoskeletal system disorder	musculoskeletal	musculoskeletal	0.03	0.03	Tbio	Tbio	LSMPSTSHCTPPPPYPTDCSIVSFLARLGCSSCLDYFTTQG	PP.Y	PPPY	5	FALSE	LSMPSTSHCTPPPPYPTDCSTVSFLARLGCSSCLDYFTTQG	FALSE			flanking	89	moderately conservative	Somatic	NA
no_effect	TRUE	TRUE	0.0058	-3.3	2	4	0	4	4	6	3	2	3	0.0065,0.0000,0.0000,0.0022,0.0028,0.0056	0.0003,0.0000,0.0000,0.0002,0.0002,0.0010	0.9560,0.5000,0.5000,0.9151,0.9283,0.8469	0.0440,0.5000,0.5000,0.0849,0.0717,0.1531	DMD_WW-EF__P11532_3055_3088	P11532	cytoskeletal arrangements	Cancer-associated gene/PPI; PPI disrupted by genetic variation	Q9Y448	KNSTRN	Small kinetochore-associated protein	Q9Y448.S24F	FALSE	pathogenic	Malignant melanoma of skin (CMM)	cancer or benign tumor	cancer	cancer	0.03	-0.04	Tbio	Tbio	PEAPPLDRVFRTTWLSTECDSHPLPPSYRKFLFETQAADLA	..PP.Y..	PLPPSYRK	2	FALSE	PEAPPLDRVFRTTWLSTECDFHPLPPSYRKFLFETQAADLA	FALSE			flanking	155	radical	Somatic	2
no_effect	TRUE	TRUE	0.0079	3	0	1	4	5	5	5	2	2	2	0.0056,0.0027,0.1210,0.0002,0.0001	0.0319,0.0221,0.0492,0.0110,0.0029	0.1483,0.1072,0.7109,0.0141,0.0408	0.8517,0.8928,0.2891,0.9859,0.9592	DOK1_PTB__Q99704_151_256	Q99704	scaffolding	Other	O95255	ABCC6	Multidrug resistance-associated protein 6	O95255.D1238H	FALSE	pathogenic	Pseudoxanthoma elasticum (PXE)|Pseudoxanthoma elasticum (PXE)	musculoskeletal system disease	musculoskeletal	musculoskeletal	-0.15	-0.14	Tbio	Tbio	WVVRNWTDLENSIVSVERMQDYAWTPKEAPWRLPTCAAQPP					WVVRNWTDLENSIVSVERMQHYAWTPKEAPWRLPTCAAQPP	FALSE			no_motif	81	moderately conservative	Somatic	NA
no_effect	TRUE	TRUE	0.2	-1	0	3	2	5	3	5	2	2	2	0.0056,0.0027,0.1210,0.0002,0.0001	0.1097,0.0062,0.0615,0.0000,0.0000	0.0482,0.3002,0.6630,1.0000,1.0000	0.9518,0.6998,0.3370,0.0000,0.0000	DOK1_PTB__Q99704_151_256	Q99704	scaffolding	Other	O95255	ABCC6	Multidrug resistance-associated protein 6	O95255.L1226I	FALSE	pathogenic	Pseudoxanthoma elasticum (PXE)|Pseudoxanthoma elasticum (PXE)	musculoskeletal system disease	musculoskeletal	musculoskeletal	-0.15	-0.14	Tbio	Tbio	VSAALQVTQTLQWVVRNWTDLENSIVSVERMQDYAWTPKEA					VSAALQVTQTLQWVVRNWTDIENSIVSVERMQDYAWTPKEA	FALSE			no_motif	5	conservative	Somatic	NA
no_effect	TRUE	FALSE	0.002	-5	0	5	0	5	0	5	2	NA	2	0.0056,0.0027,0.1210,0.0002,0.0001	0.0000,0.0000,0.0000,0.0000,0.0000	1.0000,1.0000,1.0000,1.0000,1.0000	0.0000,0.0000,0.0000,0.0000,0.0000	DOK1_PTB__Q99704_151_256	Q99704	scaffolding	Other	O95255	ABCC6	Multidrug resistance-associated protein 6	O95255.R1235G	FALSE	pathogenic	NA	NA	other	other	-0.15	-0.14	Tbio	Tbio	TLQWVVRNWTDLENSIVSVERMQDYAWTPKEAPWRLPTCAA					TLQWVVRNWTDLENSIVSVEGMQDYAWTPKEAPWRLPTCAA	FALSE			no_motif	125	moderately radical	Somatic	1
no_effect	TRUE	TRUE	0.0037	-5	0	5	0	5	1	5	2	0	2	0.0056,0.0027,0.1210,0.0002,0.0001	0.0000,0.0000,0.0002,0.0000,0.0000	1.0000,1.0000,0.9987,1.0000,1.0000	0.0000,0.0000,0.0013,0.0000,0.0000	DOK1_PTB__Q99704_151_256	Q99704	scaffolding	Other	O95255	ABCC6	Multidrug resistance-associated protein 6	O95255.R1235W	FALSE	pathogenic	Arterial calcification, generalized, of infancy, 2|Pseudoxanthoma elasticum (PXE)|Pseudoxanthoma elasticum (PXE)|Pseudoxanthoma elasticum, forme fruste	cardiovascular system disease|musculoskeletal system disease|musculoskeletal system disease	cardiovascular/hematologic;musculoskeletal	mixed	-0.15	-0.14	Tbio	Tbio	TLQWVVRNWTDLENSIVSVERMQDYAWTPKEAPWRLPTCAA					TLQWVVRNWTDLENSIVSVEWMQDYAWTPKEAPWRLPTCAA	FALSE			no_motif	101	moderately radical	Somatic	1
no_effect	TRUE	TRUE	0.0067	3.9	0	0	4	1	4	5	0	2	2	0.0000,0.0002,0.0000,0.0000,0.0000	0.0017,0.0032,0.0063,0.0001,0.0000	0.0000,0.0500,0.0000,0.0000,0.5000	1.0000,0.9500,1.0000,1.0000,0.5000	DOK1_PTB__Q99704_151_256	Q99704	scaffolding	Other	P10721	KIT	Mast/stem cell growth factor receptor Kit	P10721.V559D	TRUE	pathogenic	Gastrointestinal stroma tumor|Gastrointestinal stromal tumor (GIST)|Melanoma	gastrointestinal system disease|cancer or benign tumor|cancer or benign tumor	metabolic;cancer	mixed	-0.15	-0.08	Tbio	Tclin	IVMILTYKYLQKPMYEVQWKVVEEINGNNYVYIDPTQLPYD	.{4}N..[LFY].	INGNNYVYI	4	FALSE	IVMILTYKYLQKPMYEVQWKDVEEINGNNYVYIDPTQLPYD	FALSE			flanking	152	radical	Somatic	1
no_effect	FALSE	TRUE	0.002	5	0	0	5	0	5	5	NA	3	3	0.0000,0.0000,0.0000,0.0000,0.0000	0.0331,0.0575,0.0650,0.1355,0.0104	0.0000,0.0000,0.0000,0.0000,0.0000	1.0000,1.0000,1.0000,1.0000,1.0000	DOK1_PTB__Q99704_151_256	Q99704	scaffolding	Other	P14679	TYR	Tyrosinase	P14679.A201S	FALSE	pathogenic	Albinism, oculocutaneous, 1A (OCA1A)	Phenotypic abnormality	organ_abnormality	organ_abnormality	-0.15	0.1	Tbio	Tclin	YYVSMDALLGGSEIWRDIDFAHEAPAFLPWHRLFLLRWEQE					YYVSMDALLGGSEIWRDIDFSHEAPAFLPWHRLFLLRWEQE	FALSE			no_motif	99	moderately conservative	Somatic	NA
no_effect	TRUE	TRUE	0.004	-1.8	0	5	0	5	5	5	3	3	3	0.0047,0.0085,0.0058,0.0278,0.0044	0.0030,0.0072,0.0034,0.0089,0.0007	0.6106,0.5389,0.6322,0.7566,0.8681	0.3894,0.4611,0.3678,0.2434,0.1319	DOK1_PTB__Q99704_151_256	Q99704	scaffolding	Other	P14679	TYR	Tyrosinase	P14679.D199N	FALSE	pathogenic	Albinism, oculocutaneous, 1A (OCA1A)	Phenotypic abnormality	organ_abnormality	organ_abnormality	-0.15	0.1	Tbio	Tclin	MHYYVSMDALLGGSEIWRDIDFAHEAPAFLPWHRLFLLRWE					MHYYVSMDALLGGSEIWRDINFAHEAPAFLPWHRLFLLRWE	FALSE			no_motif	23	conservative	Germline	NA
no_effect	TRUE	TRUE	0.0051	-4.9	0	5	0	5	2	5	3	2	3	0.0047,0.0085,0.0058,0.0278,0.0044	0.0000,0.0000,0.0000,0.0007,0.0001	1.0000,1.0000,1.0000,0.9759,0.9794	0.0000,0.0000,0.0000,0.0241,0.0206	DOK1_PTB__Q99704_151_256	Q99704	scaffolding	Other	P14679	TYR	Tyrosinase	P14679.I198T	FALSE	pathogenic	Albinism, oculocutaneous, 1A (OCA1A)	Phenotypic abnormality	organ_abnormality	organ_abnormality	-0.15	0.1	Tbio	Tclin	WMHYYVSMDALLGGSEIWRDIDFAHEAPAFLPWHRLFLLRW					WMHYYVSMDALLGGSEIWRDTDFAHEAPAFLPWHRLFLLRW	FALSE			no_motif	89	moderately conservative	Somatic	NA
no_effect	TRUE	TRUE	0.004	2	0	0	5	5	5	5	3	3	3	0.0047,0.0085,0.0058,0.0278,0.0044	0.0091,0.0211,0.0074,0.0376,0.4804	0.3392,0.2860,0.4390,0.4252,0.0091	0.6608,0.7140,0.5610,0.5748,0.9909	DOK1_PTB__Q99704_151_256	Q99704	scaffolding	Other	P14679	TYR	Tyrosinase	P14679.S192Y	FALSE	pathogenic	Oculocutaneous albinism|Oculocutaneous albinism type 1B (OCA1B)|SKIN/HAIR/EYE PIGMENTATION 3, LIGHT/DARK SKIN (SHEP3)|Tyrosinase-negative oculocutaneous albinism (OCA1A)	integumentary system disorder|inborn errors of metabolism	metabolic;integumentary	mixed	-0.15	0.1	Tbio	Tclin	IYDLFVWMHYYVSMDALLGGSEIWRDIDFAHEAPAFLPWHR					IYDLFVWMHYYVSMDALLGGYEIWRDIDFAHEAPAFLPWHR	FALSE			no_motif	144	moderately radical	Somatic	1
no_effect	TRUE	TRUE	0.039	2	0	0	2	1	2	5	0	2	2	0.0000,0.0000,0.0000,0.0000,0.0002	0.0000,0.0000,0.0000,0.0000,0.1529	0.5000,0.5000,0.5000,0.0000,0.0011	0.5000,0.5000,0.5000,1.0000,0.9989	DOK1_PTB__Q99704_151_256	Q99704	scaffolding	Other	P50461	CSRP3	Cysteine and glycine-rich protein 3	P50461.S46R	FALSE	benign	NA	NA	other	other	-0.15	0.1	Tbio	Tbio	NGRSFHKTCFHCMACRKALDSTTVAAHESEIYCKVCYGRRY					NGRSFHKTCFHCMACRKALDRTTVAAHESEIYCKVCYGRRY	FALSE			no_motif	110	moderately radical	Germline	NA
no_effect	FALSE	TRUE	0.002	5	0	0	5	0	5	5	NA	2	2	0.0000,0.0000,0.0000,0.0000,0.0000	0.5853,0.7537,0.5842,0.6888,0.0531	0.0000,0.0000,0.0000,0.0000,0.0000	1.0000,1.0000,1.0000,1.0000,1.0000	DOK1_PTB__Q99704_151_256	Q99704	scaffolding	Other	P52630	STAT2	Signal transducer and activator of transcription 2	P52630.C612W	FALSE	pathogenic	NA	NA	other	other	-0.15	-0.14	Tbio	Tbio	KTMSGTFLLRFSESSEGGITCSWVEHQDDDKVLIYSVQPYT					KTMSGTFLLRFSESSEGGITWSWVEHQDDDKVLIYSVQPYT	FALSE			no_motif	148	moderately radical	Somatic	NA
no_effect	TRUE	TRUE	0.0058	-4.6	2	5	0	5	3	5	2	1	2	0.0026,0.0006,0.0030,0.0017,0.0002	0.0001,0.0000,0.0003,0.0000,0.0000	0.9499,0.9247,0.9049,1.0000,1.0000	0.0501,0.0753,0.0951,0.0000,0.0000	DOK1_PTB__Q99704_151_256	Q99704	scaffolding	Other	Q15149	PLEC	Plectin	Q15149.V988M	FALSE	pathogenic	Autosomal recessive limb-girdle muscular dystrophy type 2Q|Epidermolysis bullosa simplex 5B, with muscular dystrophy|Epidermolysis bullosa simplex 5C, with pyloric atresia|Epidermolysis bullosa simplex with nail dystrophy (EBS5D)|Epidermolysis bullosa simplex, Ogna type (EBS5A)	musculoskeletal system disorder|musculoskeletal system disorder|integumentary system disorder|integumentary system disorder|integumentary system disorder	musculoskeletal;integumentary	mixed	-0.15	-0.24	Tbio	Tbio	VGPAQPSHWKVLSSSGSEAAVPSVCFLVPPPNQEAQEAVTR					VGPAQPSHWKVLSSSGSEAAMPSVCFLVPPPNQEAQEAVTR	FALSE			no_motif	21	conservative	Somatic	NA
no_effect	TRUE	TRUE	0.0051	4.9	0	0	5	2	5	5	-1	2	2	0.0001,0.0000,0.0001,0.0000,0.0000	0.1406,0.0845,0.0025,0.0003,0.2651	0.0004,0.0000,0.0441,0.0000,0.0000	0.9996,1.0000,0.9559,1.0000,1.0000	DOK1_PTB__Q99704_151_256	Q99704	scaffolding	Other	Q8IXJ9	ASXL1	Polycomb group protein ASXL1	Q8IXJ9.R323L	FALSE	NA	NA	NA	uncategorised	other	-0.15	0.02	Tbio	Tbio	LSSSALNNEFFTHAAQSWRERLADGEFTHEMQVRIRQEMEK	(.[^P].NP.[FY])|(.[ILVMFY].N..[FY])	ALNNEFF	9	FALSE	LSSSALNNEFFTHAAQSWRELLADGEFTHEMQVRIRQEMEK	FALSE			flanking	102	moderately radical	NA	NA
no_effect	FALSE	TRUE	0.002	5	1	0	5	0	5	5	NA	2	2	0.0000,0.0000,0.0000,0.0000,0.0000	0.0013,0.0016,0.0010,0.0014,0.0001	0.0000,0.0000,0.0000,0.0000,0.0000	1.0000,1.0000,1.0000,1.0000,1.0000	DOK1_PTB__Q99704_151_256	Q99704	scaffolding	Other	Q8IZQ1	WDFY3	WD repeat and FYVE domain-containing protein 3	Q8IZQ1.R2637W	FALSE	pathogenic	Microcephaly 18, primary, autosomal dominant (MCPH18)|Microcephaly 18, primary, autosomal dominant (MCPH18)	physical disorder	developmental	developmental	-0.15	-0.08	Tbio	Tbio	VHKRRYLLQPIAVEVFSGDGRNYLLAFQKGIRNKVYQRFLA	.{4}N..[LFY].	KGIRNKVYQ	8	FALSE	VHKRRYLLQPIAVEVFSGDGWNYLLAFQKGIRNKVYQRFLA	FALSE			flanking	101	moderately radical	Somatic	1
no_effect	FALSE	TRUE	0.0051	4	0	0	4	0	4	5	NA	2	2	0.0000,0.0000,0.0000,0.0000,0.0000	0.0040,0.0001,0.0003,0.0003,0.0000	0.0000,0.0000,0.0000,0.0000,0.5000	1.0000,1.0000,1.0000,1.0000,0.5000	DOK1_PTB__Q99704_151_256	Q99704	scaffolding	Other	Q8WZ42	TTN	Titin	Q8WZ42.S10425L	FALSE	benign	NA	NA	other	other	-0.15	-0.08	Tbio	Tbio	VPQRVEVTRHEVSAEEEWSYSEEEEGVSISVYREEEREEEE					VPQRVEVTRHEVSAEEEWSYLEEEEGVSISVYREEEREEEE	FALSE			no_motif	145	moderately radical	Somatic	NA
no_effect	FALSE	TRUE	0.002	5	1	0	5	0	5	5	NA	2	2	0.0000,0.0000,0.0000,0.0000,0.0000	0.0054,0.0016,0.0058,0.0009,0.0002	0.0000,0.0000,0.0000,0.0000,0.0000	1.0000,1.0000,1.0000,1.0000,1.0000	DOK1_PTB__Q99704_151_256	Q99704	scaffolding	Other	Q9BZ23	PANK2	Pantothenate kinase 2, mitochondrial	Q9BZ23.R357W	FALSE	pathogenic	Hypoprebetalipoproteinemia, acanthocytosis, retinitis pigmentosa, and pallidal degeneration	NA	uncategorised	other	-0.15	0.01	Tbio	Tbio	DELDCLIKGILYIDSVGFNGRSQCYYFENPADSEKCQKLPF					DELDCLIKGILYIDSVGFNGWSQCYYFENPADSEKCQKLPF	FALSE			no_motif	101	moderately radical	Somatic	NA
no_effect	TRUE	TRUE	0.0052	4	0	0	4	1	4	6	0	2	2	0.0026,0.0000,0.0000,0.0000,0.0000,0.0000	0.1955,0.0003,0.0000,0.0005,0.0002,0.0000	0.0132,0.0000,0.5000,0.0000,0.0000,0.5000	0.9868,1.0000,0.5000,1.0000,1.0000,0.5000	EIF_DEAD__P60842_29_237	P60842	translation regulation	Other	O14686	KMT2D	Histone-lysine N-methyltransferase 2D	O14686.L3525P	FALSE	pathogenic	NA	NA	other	other	-1.35	-0.49	Tchem	Tbio	ADQRQYEEWLFHTQQLLQMQLKVLEEQIGVHRKSRKALCAK					ADQRQYEEWLFHTQQLLQMQPKVLEEQIGVHRKSRKALCAK	FALSE			no_motif	98	moderately conservative	Somatic	NA
no_effect	TRUE	FALSE	0.028	-2	0	2	0	2	0	12	2	NA	2	0.0047,0.0000,0.0000,0.0000,0.0000,0.0000,0.0012,0.0000,0.0000,0.0000,0.0000,0.0000	0.0000,0.0000,0.0000,0.0000,0.0000,0.0000,0.0000,0.0000,0.0000,0.0000,0.0000,0.0000	1.0000,0.5000,0.5000,0.5000,0.5000,0.5000,1.0000,0.5000,0.5000,0.5000,0.5000,0.5000	0.0000,0.5000,0.5000,0.5000,0.5000,0.5000,0.0000,0.5000,0.5000,0.5000,0.5000,0.5000	EIF_DEAD__P60842_29_237	P60842	translation regulation	Other	O43520	ATP8B1	Phospholipid-transporting ATPase IC	O43520.N45T	FALSE	pathogenic	Benign recurrent intrahepatic cholestasis type 1|Cholestasis of pregnancy, intrahepatic 1 (ICP1)|Cholestasis, intrahepatic, of pregnancy, 1 (ICP1)|Progressive familial intrahepatic cholestasis type 1	metabolic disease|gastrointestinal system disease|gastrointestinal system disease|metabolic disease	metabolic	metabolic	-1.35	0.15	Tchem	Tbio	SDDETEDELDDQGSAVEPEQNRVNREAEENREPFRKECTWQ					SDDETEDELDDQGSAVEPEQTRVNREAEENREPFRKECTWQ	FALSE			no_motif	65	moderately conservative	Somatic	NA
no_effect	FALSE	TRUE	0.11	1	0	0	1	0	1	6	NA	2	2	0.0000,0.0000,0.0000,0.0000,0.0000,0.0000	0.0000,0.0000,0.0000,0.0000,0.0220,0.0000	0.5000,0.5000,0.5000,0.5000,0.0000,0.5000	0.5000,0.5000,0.5000,0.5000,1.0000,0.5000	EIF_DEAD__P60842_29_237	P60842	translation regulation	Other	O43525	KCNQ3	Potassium voltage-gated channel subfamily KQT member 3	O43525.D305Y	FALSE	pathogenic	NA	NA	other	other	-1.35	0.09	Tchem	Tclin	DVPEVDAQGEEMKEEFETYADALWWGLITLATIGYGDKTPK					DVPEVDAQGEEMKEEFETYAYALWWGLITLATIGYGDKTPK	FALSE			no_motif	160	radical	Somatic	1
no_effect	TRUE	TRUE	0.48	0.47	0	1	1	1	2	12	2	-1	2	0.0067,0.0000,0.0000,0.0000,0.0000,0.0000,0.0000,0.0000,0.0000,0.0000,0.0000,0.0000	0.0021,0.0000,0.0000,0.0000,0.0000,0.0000,0.0005,0.0000,0.0000,0.0000,0.0000,0.0000	0.7665,0.5000,0.5000,0.5000,0.5000,0.5000,0.0000,0.5000,0.5000,0.5000,0.5000,0.5000	0.2335,0.5000,0.5000,0.5000,0.5000,0.5000,1.0000,0.5000,0.5000,0.5000,0.5000,0.5000	EIF_DEAD__P60842_29_237	P60842	translation regulation	Other	O95180	CACNA1H	Voltage-dependent T-type calcium channel subunit alpha-1H	O95180.G773D	FALSE	pathogenic	Epilepsy, childhood absence 6 (ECA6)|Epilepsy, childhood absence, susceptibility to, 6|Hyperaldosteronism, familial, type IV (HALD4)|Idiopathic generalized epilepsy	nervous system disorder|nervous system disorder|endocrine system disease|nervous system disease	neurological;metabolic	mixed	-1.35	-0.04	Tchem	Tclin	GPGPGSPQRRAQQRAAPGEPGWMGRLWVTFSGKLRRIVDSK					GPGPGSPQRRAQQRAAPGEPDWMGRLWVTFSGKLRRIVDSK	FALSE			no_motif	94	moderately conservative	Somatic	NA
no_effect	TRUE	TRUE	0.52	0	0	1	1	1	1	12	-1	2	2	0.0007,0.0000,0.0000,0.0000,0.0000,0.0000,0.0000,0.0000,0.0000,0.0000,0.0000,0.0000	0.0000,0.0000,0.0000,0.0000,0.0000,0.0000,0.0000,0.0000,0.0000,0.0000,0.0050,0.0000	1.0000,0.5000,0.5000,0.5000,0.5000,0.5000,0.5000,0.5000,0.5000,0.5000,0.0000,0.5000	0.0000,0.5000,0.5000,0.5000,0.5000,0.5000,0.5000,0.5000,0.5000,0.5000,1.0000,0.5000	EIF_DEAD__P60842_29_237	P60842	translation regulation	Other	P07992	ERCC1	DNA excision repair protein ERCC-1	P07992.E62K	FALSE	pathogenic	NA	NA	other	other	-1.35	-0.23	Tchem	Tbio	STQSLPTVDTSAQAAPQTYAEYAISQPLEGAGATCPTGSEP					STQSLPTVDTSAQAAPQTYAKYAISQPLEGAGATCPTGSEP	FALSE			no_motif	56	moderately conservative	Somatic	3
no_effect	FALSE	TRUE	0.11	1	0	0	1	0	1	6	NA	2	2	0.0000,0.0000,0.0000,0.0000,0.0000,0.0000	0.0000,0.0000,0.0000,0.0034,0.0000,0.0000	0.5000,0.5000,0.5000,0.0000,0.5000,0.5000	0.5000,0.5000,0.5000,1.0000,0.5000,0.5000	EIF_DEAD__P60842_29_237	P60842	translation regulation	Other	P12883	MYH7	Myosin-7	P12883.V1044A	FALSE	pathogenic	Cardiomyopathy, dilated 1S (CMD1S)	cardiovascular system disease	cardiovascular/hematologic;musculoskeletal	mixed	-1.35	-0.06	Tchem	Tbio	KVKLEQQVDDLEGSLEQEKKVRMDLERAKRKLEGDLKLTQE					KVKLEQQVDDLEGSLEQEKKARMDLERAKRKLEGDLKLTQE	FALSE			no_motif	64	moderately conservative	Somatic	NA
no_effect	TRUE	TRUE	0.52	0	0	1	1	1	1	12	2	-1	2	0.0000,0.0000,0.0000,0.0076,0.0000,0.0000,0.0000,0.0000,0.0000,0.0000,0.0000,0.0000	0.0000,0.0000,0.0000,0.0000,0.0000,0.0000,0.0000,0.0000,0.0000,0.0000,0.0002,0.0000	0.5000,0.5000,0.5000,1.0000,0.5000,0.5000,0.5000,0.5000,0.5000,0.5000,0.0000,0.5000	0.5000,0.5000,0.5000,0.0000,0.5000,0.5000,0.5000,0.5000,0.5000,0.5000,1.0000,0.5000	EIF_DEAD__P60842_29_237	P60842	translation regulation	Other	P31785	IL2RG	Cytokine receptor common subunit gamma	P31785.L16P	FALSE	pathogenic	X-linked severe combined immunodeficiency (SCIDX1)	genetic disease	immune	immune	-1.35	0.03	Tchem	Tclin	MLKPSLPFTSLLFLQLPLLGVGLNTTILTPNGNEDT					MLKPSLPFTSLLFLQLPLLGPGLNTTILTPNGNEDT	FALSE			no_motif	98	moderately conservative	Somatic	NA
no_effect	TRUE	FALSE	0.028	-2	0	2	0	2	0	12	2	NA	2	0.0000,0.0000,0.0000,0.0263,0.0000,0.0000,0.0000,0.0001,0.0000,0.0000,0.0000,0.0000	0.0000,0.0000,0.0000,0.0000,0.0000,0.0000,0.0000,0.0000,0.0000,0.0000,0.0000,0.0000	0.5000,0.5000,0.5000,1.0000,0.5000,0.5000,0.5000,1.0000,0.5000,0.5000,0.5000,0.5000	0.5000,0.5000,0.5000,0.0000,0.5000,0.5000,0.5000,0.0000,0.5000,0.5000,0.5000,0.5000	EIF_DEAD__P60842_29_237	P60842	translation regulation	Other	P45985	MAP2K4	Dual specificity mitogen-activated protein kinase kinase 4	P45985.G265C	FALSE	NA	NA	NA	uncategorised	other	-1.35	0.05	Tchem	Tchem	LCDFGISGQLVDSIAKTRDAGCRPYMAPERIDPSASRQGYD					LCDFGISGQLVDSIAKTRDACCRPYMAPERIDPSASRQGYD	FALSE			no_motif	60	moderately conservative	NA	NA
no_effect	FALSE	TRUE	0.11	1	0	0	1	0	1	6	NA	2	2	0.0000,0.0000,0.0000,0.0000,0.0000,0.0000	0.0033,0.0000,0.0000,0.0000,0.0000,0.0000	0.0000,0.5000,0.5000,0.5000,0.5000,0.5000	1.0000,0.5000,0.5000,0.5000,0.5000,0.5000	EIF_DEAD__P60842_29_237	P60842	translation regulation	Other	Q5HYA8	TMEM67	Meckelin	Q5HYA8.S728G	FALSE	pathogenic	COACH syndrome 1 (COACH1)	nervous system disorder	neurological	neurological	-1.35	0.06	Tchem	Tbio	ALMDSSSSLSRNPPSYIAPYSCILRYAVSAALWLAIGIIQV					ALMDSSSSLSRNPPSYIAPYGCILRYAVSAALWLAIGIIQV	FALSE			no_motif	56	moderately conservative	Somatic	NA
no_effect	TRUE	FALSE	0.034	-2	0	2	0	2	0	6	2	NA	2	0.0030,0.0000,0.0000,0.0000,0.0041,0.0000	0.0000,0.0000,0.0000,0.0000,0.0000,0.0000	1.0000,0.5000,0.5000,0.5000,1.0000,0.5000	0.0000,0.5000,0.5000,0.5000,0.0000,0.5000	EIF_DEAD__P60842_29_237	P60842	translation regulation	Other	Q6W2J9	BCOR	BCL-6 corepressor	Q6W2J9.R342G	FALSE	pathogenic	NA	NA	other	other	-1.35	-0.01	Tchem	Tbio	TSGLPGDTALLLPPSPRPSPRVHLPTQPAADTYSEFHKHYA					TSGLPGDTALLLPPSPRPSPGVHLPTQPAADTYSEFHKHYA	FALSE			no_motif	125	moderately radical	Somatic	1
no_effect	FALSE	TRUE	0.11	1	0	0	1	0	1	6	NA	2	2	0.0000,0.0000,0.0000,0.0000,0.0000,0.0000	0.0000,0.0000,0.0000,0.0206,0.0000,0.0000	0.5000,0.5000,0.5000,0.0000,0.5000,0.5000	0.5000,0.5000,0.5000,1.0000,0.5000,0.5000	EIF_DEAD__P60842_29_237	P60842	translation regulation	Other	Q8N726	CDKN2A	Tumor suppressor ARF	Q8N726.A128V	FALSE	NA	NA	NA	uncategorised	other	-1.35	-0.02	Tchem	Tbio	AGGAAPGRGAAGRARCLGPSARGPG					AGGAAPGRGAAGRARCLGPSVRGPG	FALSE			no_motif	64	moderately conservative	NA	NA
no_effect	TRUE	TRUE	0.2	1.3	0	2	4	4	4	12	2	3	3	0.0000,0.0003,0.0000,0.0000,0.0001,0.0000,0.0000,0.0000,0.0003,0.0000,0.0000,0.0000	0.0000,0.0000,0.0001,0.0000,0.0000,0.0000,0.0540,0.0403,0.8181,0.0000,0.0000,0.0000	0.5000,1.0000,0.3333,0.5000,1.0000,0.5000,0.0000,0.0000,0.0004,0.5000,0.5000,0.5000	0.5000,0.0000,0.6667,0.5000,0.0000,0.5000,1.0000,1.0000,0.9996,0.5000,0.5000,0.5000	EIF_DEAD__P60842_29_237	P60842	translation regulation	Other	Q8WZ42	TTN	Titin	Q8WZ42.R2120L	FALSE	pathogenic	Autosomal recessive limb-girdle muscular dystrophy type 2J|Dilated cardiomyopathy 1G (CMD1G)|Early-onset myopathy with fatal cardiomyopathy|Myopathy, myofibrillar, 9, with early respiratory failure (MFM9)|Tibial muscular dystrophy (TMD)	nervous system disorder|nervous system disorder|nervous system disorder|musculoskeletal system disease|distal myopathy	neurological;musculoskeletal	mixed	-1.35	-0.08	Tchem	Tbio	RVVGKPDPECEWYKNGVKIERSDRIYWYWPEDNVCELVIRD					RVVGKPDPECEWYKNGVKIELSDRIYWYWPEDNVCELVIRD	FALSE			no_motif	102	moderately radical	Somatic	NA
enhanced	TRUE	TRUE	3.8e-05	9	2	0	9	4	10	12	2	3	3	0.0000,0.0003,0.0000,0.0000,0.0001,0.0000,0.0000,0.0000,0.0003,0.0000,0.0000,0.0000	0.0093,0.8908,0.1780,0.2814,0.5434,0.0557,0.0021,0.0009,0.0003,0.0013,0.0000,0.0000	0.0000,0.0003,0.0003,0.0000,0.0003,0.0000,0.0000,0.0000,0.5000,0.0000,0.5000,0.5000	1.0000,0.9997,0.9997,1.0000,0.9997,1.0000,1.0000,1.0000,0.5000,1.0000,0.5000,0.5000	EIF_DEAD__P60842_29_237	P60842	translation regulation	Other	Q8WZ42	TTN	Titin	Q8WZ42.R2123Q	FALSE	benign	NA	NA	other	other	-1.35	-0.08	Tchem	Tbio	GKPDPECEWYKNGVKIERSDRIYWYWPEDNVCELVIRDVTA					GKPDPECEWYKNGVKIERSDQIYWYWPEDNVCELVIRDVTA	FALSE			no_motif	43	conservative	Somatic	1
no_effect	TRUE	FALSE	0.028	-2	0	2	0	2	0	12	2	NA	2	0.0000,0.0000,0.0000,0.0161,0.0000,0.0000,0.0000,0.0000,0.0000,0.0006,0.0000,0.0000	0.0000,0.0000,0.0000,0.0000,0.0000,0.0000,0.0000,0.0000,0.0000,0.0000,0.0000,0.0000	0.5000,0.5000,0.5000,1.0000,0.5000,0.5000,0.5000,0.5000,0.5000,1.0000,0.5000,0.5000	0.5000,0.5000,0.5000,0.0000,0.5000,0.5000,0.5000,0.5000,0.5000,0.0000,0.5000,0.5000	EIF_DEAD__P60842_29_237	P60842	translation regulation	Other	Q92968	PEX13	Peroxisomal membrane protein PEX13	Q92968.W313G	FALSE	pathogenic	Peroxisome biogenesis disorder 11B (PBD11B)	nervous system disorder	neurological	neurological	-1.35	-0.18	Tchem	Tbio	FRAGDMLNLALKEQQPKVRGWLLASLDGQTTGLIPANYVKI					FRAGDMLNLALKEQQPKVRGGLLASLDGQTTGLIPANYVKI	FALSE			no_motif	184	radical	Somatic	NA
no_effect	TRUE	FALSE	0.0044	-4	0	4	0	4	0	6	2	NA	2	0.0190,0.0002,0.0002,0.0000,0.0001,0.0000	0.0000,0.0000,0.0000,0.0000,0.0000,0.0000	1.0000,1.0000,1.0000,0.5000,1.0000,0.5000	0.0000,0.0000,0.0000,0.5000,0.0000,0.5000	EIF3B_RRM__P55884_172_274	P55884	translation regulation	Other	O95255	ABCC6	Multidrug resistance-associated protein 6	O95255.L1226I	FALSE	pathogenic	Pseudoxanthoma elasticum (PXE)|Pseudoxanthoma elasticum (PXE)	musculoskeletal system disease	musculoskeletal	musculoskeletal	-1.55	-0.14	Tbio	Tbio	VSAALQVTQTLQWVVRNWTDLENSIVSVERMQDYAWTPKEA					VSAALQVTQTLQWVVRNWTDIENSIVSVERMQDYAWTPKEA	FALSE			no_motif	5	conservative	Somatic	NA
no_effect	TRUE	TRUE	0.013	-2.4	0	3	0	4	2	6	2	-1	2	0.0190,0.0002,0.0002,0.0000,0.0001,0.0000	0.0000,0.0000,0.0001,0.0000,0.0001,0.0000	1.0000,1.0000,0.7143,0.5000,0.5000,0.5000	0.0000,0.0000,0.2857,0.5000,0.5000,0.5000	EIF3B_RRM__P55884_172_274	P55884	translation regulation	Other	O95255	ABCC6	Multidrug resistance-associated protein 6	O95255.R1221C	FALSE	pathogenic	Arterial calcification, generalized, of infancy, 2|Pseudoxanthoma elasticum (PXE)|Pseudoxanthoma elasticum (PXE)|Pseudoxanthoma elasticum, forme fruste	cardiovascular system disease|musculoskeletal system disease|musculoskeletal system disease	cardiovascular/hematologic;musculoskeletal	mixed	-1.55	-0.14	Tbio	Tbio	LVGFSVSAALQVTQTLQWVVRNWTDLENSIVSVERMQDYAW					LVGFSVSAALQVTQTLQWVVCNWTDLENSIVSVERMQDYAW	FALSE			no_motif	112	moderately radical	Somatic	1
no_effect	TRUE	FALSE	0.0044	-4	0	4	0	4	0	6	2	NA	2	0.0190,0.0002,0.0002,0.0000,0.0001,0.0000	0.0000,0.0000,0.0000,0.0000,0.0000,0.0000	1.0000,1.0000,1.0000,0.5000,1.0000,0.5000	0.0000,0.0000,0.0000,0.5000,0.0000,0.5000	EIF3B_RRM__P55884_172_274	P55884	translation regulation	Other	O95255	ABCC6	Multidrug resistance-associated protein 6	O95255.R1221H	FALSE	pathogenic	Arterial calcification of infancy, generalized, 2 (GACI2)|Arterial calcification, generalized, of infancy, 2|Pseudoxanthoma elasticum (PXE)|Pseudoxanthoma elasticum, forme fruste	cardiovascular system disease|musculoskeletal system disease|musculoskeletal system disease	cardiovascular/hematologic;musculoskeletal	mixed	-1.55	-0.14	Tbio	Tbio	LVGFSVSAALQVTQTLQWVVRNWTDLENSIVSVERMQDYAW					LVGFSVSAALQVTQTLQWVVHNWTDLENSIVSVERMQDYAW	FALSE			no_motif	29	conservative	Somatic	NA
no_effect	TRUE	TRUE	0.0052	-3.9	0	4	0	4	1	6	2	0	2	0.0190,0.0002,0.0002,0.0000,0.0001,0.0000	0.0012,0.0000,0.0000,0.0000,0.0000,0.0000	0.9416,1.0000,1.0000,0.5000,1.0000,0.5000	0.0584,0.0000,0.0000,0.5000,0.0000,0.5000	EIF3B_RRM__P55884_172_274	P55884	translation regulation	Other	O95255	ABCC6	Multidrug resistance-associated protein 6	O95255.R1235G	FALSE	pathogenic	NA	NA	other	other	-1.55	-0.14	Tbio	Tbio	TLQWVVRNWTDLENSIVSVERMQDYAWTPKEAPWRLPTCAA					TLQWVVRNWTDLENSIVSVEGMQDYAWTPKEAPWRLPTCAA	FALSE			no_motif	125	moderately radical	Somatic	1
no_effect	TRUE	FALSE	0.0044	-4	0	4	0	4	0	6	2	NA	2	0.0190,0.0002,0.0002,0.0000,0.0001,0.0000	0.0000,0.0000,0.0000,0.0000,0.0000,0.0000	1.0000,1.0000,1.0000,0.5000,1.0000,0.5000	0.0000,0.0000,0.0000,0.5000,0.0000,0.5000	EIF3B_RRM__P55884_172_274	P55884	translation regulation	Other	O95255	ABCC6	Multidrug resistance-associated protein 6	O95255.R1235W	FALSE	pathogenic	Arterial calcification, generalized, of infancy, 2|Pseudoxanthoma elasticum (PXE)|Pseudoxanthoma elasticum (PXE)|Pseudoxanthoma elasticum, forme fruste	cardiovascular system disease|musculoskeletal system disease|musculoskeletal system disease	cardiovascular/hematologic;musculoskeletal	mixed	-1.55	-0.14	Tbio	Tbio	TLQWVVRNWTDLENSIVSVERMQDYAWTPKEAPWRLPTCAA					TLQWVVRNWTDLENSIVSVEWMQDYAWTPKEAPWRLPTCAA	FALSE			no_motif	101	moderately radical	Somatic	1
no_effect	FALSE	TRUE	0.11	1	0	0	1	0	1	6	NA	2	2	0.0000,0.0000,0.0000,0.0000,0.0000,0.0000	0.0000,0.0592,0.0000,0.0000,0.0000,0.0000	0.5000,0.0000,0.5000,0.5000,0.5000,0.5000	0.5000,1.0000,0.5000,0.5000,0.5000,0.5000	EIF3B_RRM__P55884_172_274	P55884	translation regulation	Other	P25054	APC	Adenomatous polyposis coli protein	P25054.Q1338E	FALSE	pathogenic	Familial adenomatous polyposis 1 (FAP1)|Hereditary cancer-predisposing syndrome	cancer or benign tumor|neoplastic syndrome	cancer	cancer	-1.55	-0.39	Tbio	Tbio	DPVSEVPAVSQHPRTKSSRLQGSSLSSESARHKAVEFSSGA					DPVSEVPAVSQHPRTKSSRLEGSSLSSESARHKAVEFSSGA	FALSE			no_motif	29	conservative	Somatic	3
no_effect	TRUE	FALSE	0.0044	-4	0	4	0	4	0	6	3	NA	3	0.0017,0.0376,0.0117,0.0227,0.0000,0.0000	0.0000,0.0000,0.0000,0.0000,0.0000,0.0000	1.0000,1.0000,1.0000,1.0000,0.5000,0.5000	0.0000,0.0000,0.0000,0.0000,0.5000,0.5000	EIF3B_RRM__P55884_172_274	P55884	translation regulation	Other	P45379	TNNT2	Troponin T, cardiac muscle	P45379.E138K	FALSE	benign	NA	NA	other	other	-1.55	-0.42	Tbio	Tbio	AHFENRKKEEEELVSLKDRIERRRAERAEQQRIRNEREKER					AHFENRKKEEEELVSLKDRIKRRRAERAEQQRIRNEREKER	FALSE			no_motif	56	moderately conservative	Germline	NA
no_effect	TRUE	TRUE	0.31	-1	0	4	3	4	3	12	3	2	3	0.0017,0.0376,0.0117,0.0227,0.0000,0.0000,0.0000,0.0000,0.0000,0.0000,0.0000,0.0000	0.0000,0.0000,0.0000,0.0000,0.0000,0.0000,0.0001,0.0004,0.0002,0.0000,0.0000,0.0000	1.0000,1.0000,1.0000,1.0000,0.5000,0.5000,0.0000,0.0000,0.0000,0.5000,0.5000,0.5000	0.0000,0.0000,0.0000,0.0000,0.5000,0.5000,1.0000,1.0000,1.0000,0.5000,0.5000,0.5000	EIF3B_RRM__P55884_172_274	P55884	translation regulation	Other	P45379	TNNT2	Troponin T, cardiac muscle	P45379.R140C	FALSE	pathogenic	Cardiomyopathy (CMYO)|Cardiomyopathy, familial hypertrophic 2 (CMH2)|Cardiomyopathy, familial restrictive, 3|Dilated cardiomyopathy 1D|Hypertrophic cardiomyopathy|Hypertrophic cardiomyopathy 2	cardiovascular system disease|cardiovascular system disease|cardiovascular system disease|musculoskeletal system disorder|musculoskeletal system disorder	cardiovascular/hematologic;musculoskeletal	mixed	-1.55	-0.42	Tbio	Tbio	FENRKKEEEELVSLKDRIERRRAERAEQQRIRNEREKERQN					FENRKKEEEELVSLKDRIERCRAERAEQQRIRNEREKERQN	FALSE			no_motif	112	moderately radical	Likely germline/Somatic	1
no_effect	TRUE	TRUE	0.0031	-4	0	4	0	4	0	12	3	1	3	0.0017,0.0376,0.0117,0.0227,0.0000,0.0000,0.0000,0.0000,0.0000,0.0000,0.0000,0.0000	0.0000,0.0000,0.0000,0.0000,0.0000,0.0000,0.0000,0.0000,0.0000,0.0000,0.0000,0.0000	1.0000,1.0000,1.0000,1.0000,0.5000,0.5000,0.5000,0.5000,0.5000,0.5000,0.5000,0.5000	0.0000,0.0000,0.0000,0.0000,0.5000,0.5000,0.5000,0.5000,0.5000,0.5000,0.5000,0.5000	EIF3B_RRM__P55884_172_274	P55884	translation regulation	Other	P45379	TNNT2	Troponin T, cardiac muscle	P45379.R141G	FALSE	pathogenic	NA	NA	other	other	-1.55	-0.42	Tbio	Tbio	ENRKKEEEELVSLKDRIERRRAERAEQQRIRNEREKERQNR					ENRKKEEEELVSLKDRIERRGAERAEQQRIRNEREKERQNR	FALSE			no_motif	125	moderately radical	Somatic	NA
no_effect	TRUE	FALSE	0.0044	-4	0	4	0	4	0	6	3	NA	3	0.0017,0.0376,0.0117,0.0227,0.0000,0.0000	0.0000,0.0000,0.0000,0.0000,0.0000,0.0000	1.0000,1.0000,1.0000,1.0000,0.5000,0.5000	0.0000,0.0000,0.0000,0.0000,0.5000,0.5000	EIF3B_RRM__P55884_172_274	P55884	translation regulation	Other	P45379	TNNT2	Troponin T, cardiac muscle	P45379.R141P	FALSE	pathogenic	Cardiomyopathy, familial restrictive, 3|Dilated cardiomyopathy 1D|Hypertrophic cardiomyopathy 2|Primary dilated cardiomyopathy (DCM)	cardiovascular system disease|musculoskeletal system disorder|musculoskeletal system disorder|experimental factor	cardiovascular/hematologic;musculoskeletal	mixed	-1.55	-0.42	Tbio	Tbio	ENRKKEEEELVSLKDRIERRRAERAEQQRIRNEREKERQNR					ENRKKEEEELVSLKDRIERRPAERAEQQRIRNEREKERQNR	FALSE			no_motif	103	moderately radical	Somatic	NA
no_effect	TRUE	TRUE	0.0044	-4	0	4	0	4	0	6	3	1	3	0.0017,0.0376,0.0117,0.0227,0.0000,0.0000	0.0000,0.0000,0.0000,0.0000,0.0000,0.0000	1.0000,1.0000,1.0000,1.0000,0.5000,0.5000	0.0000,0.0000,0.0000,0.0000,0.5000,0.5000	EIF3B_RRM__P55884_172_274	P55884	translation regulation	Other	P45379	TNNT2	Troponin T, cardiac muscle	P45379.R141Q	FALSE	pathogenic	Cardiomyopathy, familial restrictive, 3|Dilated cardiomyopathy 1D|Hypertrophic cardiomyopathy 2|Primary dilated cardiomyopathy (DCM)	cardiovascular system disease|musculoskeletal system disorder|musculoskeletal system disorder|experimental factor	cardiovascular/hematologic;musculoskeletal	mixed	-1.55	-0.42	Tbio	Tbio	ENRKKEEEELVSLKDRIERRRAERAEQQRIRNEREKERQNR					ENRKKEEEELVSLKDRIERRQAERAEQQRIRNEREKERQNR	FALSE			no_motif	43	conservative	Somatic	NA
no_effect	TRUE	FALSE	0.0044	-4	0	4	0	4	0	6	3	NA	3	0.0017,0.0376,0.0117,0.0227,0.0000,0.0000	0.0000,0.0000,0.0000,0.0000,0.0000,0.0000	1.0000,1.0000,1.0000,1.0000,0.5000,0.5000	0.0000,0.0000,0.0000,0.0000,0.5000,0.5000	EIF3B_RRM__P55884_172_274	P55884	translation regulation	Other	P45379	TNNT2	Troponin T, cardiac muscle	P45379.R141W	FALSE	pathogenic	Cardiomyopathy, dilated 1D (CMD1D)|Cardiomyopathy, familial restrictive, 3|Dilated cardiomyopathy 1D|Hypertrophic cardiomyopathy 2|Primary dilated cardiomyopathy (DCM)	cardiovascular system disease|cardiovascular system disease|musculoskeletal system disorder|musculoskeletal system disorder|experimental factor	cardiovascular/hematologic;musculoskeletal	mixed	-1.55	-0.42	Tbio	Tbio	ENRKKEEEELVSLKDRIERRRAERAEQQRIRNEREKERQNR					ENRKKEEEELVSLKDRIERRWAERAEQQRIRNEREKERQNR	FALSE			no_motif	101	moderately radical	Somatic	NA
no_effect	TRUE	FALSE	0.0044	-4	0	4	0	4	0	6	3	NA	3	0.0017,0.0376,0.0117,0.0227,0.0000,0.0000	0.0000,0.0000,0.0000,0.0000,0.0000,0.0000	1.0000,1.0000,1.0000,1.0000,0.5000,0.5000	0.0000,0.0000,0.0000,0.0000,0.5000,0.5000	EIF3B_RRM__P55884_172_274	P55884	translation regulation	Other	P45379	TNNT2	Troponin T, cardiac muscle	P45379.R144G	FALSE	pathogenic	Cardiomyopathy, familial restrictive, 3|Dilated cardiomyopathy 1D|Hypertrophic cardiomyopathy 2|Primary dilated cardiomyopathy (DCM)	cardiovascular system disease|musculoskeletal system disorder|musculoskeletal system disorder|experimental factor	cardiovascular/hematologic;musculoskeletal	mixed	-1.55	-0.42	Tbio	Tbio	KKEEEELVSLKDRIERRRAERAEQQRIRNEREKERQNRLAE					KKEEEELVSLKDRIERRRAEGAEQQRIRNEREKERQNRLAE	FALSE			no_motif	125	moderately radical	Somatic	NA
no_effect	TRUE	FALSE	0.0044	-4	0	4	0	4	0	6	3	NA	3	0.0017,0.0376,0.0117,0.0227,0.0000,0.0000	0.0000,0.0000,0.0000,0.0000,0.0000,0.0000	1.0000,1.0000,1.0000,1.0000,0.5000,0.5000	0.0000,0.0000,0.0000,0.0000,0.5000,0.5000	EIF3B_RRM__P55884_172_274	P55884	translation regulation	Other	P45379	TNNT2	Troponin T, cardiac muscle	P45379.R144W	FALSE	pathogenic	Cardiomyopathy (CMYO)|Cardiomyopathy, familial restrictive, 3|Dilated cardiomyopathy 1D|Hypertrophic cardiomyopathy 2|Primary dilated cardiomyopathy (DCM)	cardiovascular system disease|cardiovascular system disease|musculoskeletal system disorder|musculoskeletal system disorder|experimental factor	cardiovascular/hematologic;musculoskeletal	mixed	-1.55	-0.42	Tbio	Tbio	KKEEEELVSLKDRIERRRAERAEQQRIRNEREKERQNRLAE					KKEEEELVSLKDRIERRRAEWAEQQRIRNEREKERQNRLAE	FALSE			no_motif	101	moderately radical	Somatic	NA
diminished	TRUE	TRUE	0.0002	-3.1	2	7	0	7	6	12	3	3	3	0.4838,0.2739,0.4470,0.5268,0.4039,0.7659,0.0000,0.0000,0.0002,0.0000,0.0000,0.0000	0.3034,0.1748,0.3211,0.1945,0.2191,0.1091,0.0000,0.0000,0.0000,0.0000,0.0000,0.0000	0.6146,0.6104,0.5819,0.7304,0.6483,0.8753,0.5000,0.5000,1.0000,0.5000,0.5000,0.5000	0.3854,0.3896,0.4181,0.2696,0.3517,0.1247,0.5000,0.5000,0.0000,0.5000,0.5000,0.5000	EIF3B_RRM__P55884_172_274	P55884	translation regulation	Other	Q13501	SQSTM1	Sequestosome-1	Q13501.G411S	FALSE	pathogenic	Frontotemporal dementia and/or amyotrophic lateral sclerosis 3 (FTDALS3)|Paget disease of bone 3 (PDB3)	musculoskeletal system disorder	neurological;musculoskeletal	mixed	-1.55	-0.08	Tbio	Tbio	DPRLIESLSQMLSMGFSDEGGWLTRLLQTKNYDIGAALDTI					DPRLIESLSQMLSMGFSDEGSWLTRLLQTKNYDIGAALDTI	FALSE			no_motif	56	moderately conservative	Somatic	NA
no_effect	TRUE	TRUE	0.0011	-3.1	2	6	0	6	6	6	3	3	3	0.4838,0.2739,0.4470,0.5268,0.4039,0.7659	0.1158,0.1390,0.2124,0.1665,0.1005,0.1199	0.8069,0.6633,0.6779,0.7599,0.8007,0.8647	0.1931,0.3367,0.3221,0.2401,0.1993,0.1353	EIF3B_RRM__P55884_172_274	P55884	translation regulation	Other	Q13501	SQSTM1	Sequestosome-1	Q13501.M404T	FALSE	pathogenic	NA	NA	other	other	-1.55	-0.08	Tbio	Tbio	PHLPPEADPRLIESLSQMLSMGFSDEGGWLTRLLQTKNYDI					PHLPPEADPRLIESLSQMLSTGFSDEGGWLTRLLQTKNYDI	FALSE			no_motif	81	moderately conservative	Somatic	NA
diminished	TRUE	FALSE	0.00063	-6	1	6	0	6	0	6	3	NA	3	0.4838,0.2739,0.4470,0.5268,0.4039,0.7659	0.0000,0.0000,0.0000,0.0000,0.0000,0.0000	1.0000,1.0000,1.0000,1.0000,1.0000,1.0000	0.0000,0.0000,0.0000,0.0000,0.0000,0.0000	EIF3B_RRM__P55884_172_274	P55884	translation regulation	Other	Q13501	SQSTM1	Sequestosome-1	Q13501.M404V	FALSE	pathogenic	Paget disease of bone 3 (PDB3)	musculoskeletal system disorder	musculoskeletal	musculoskeletal	-1.55	-0.08	Tbio	Tbio	PHLPPEADPRLIESLSQMLSMGFSDEGGWLTRLLQTKNYDI					PHLPPEADPRLIESLSQMLSVGFSDEGGWLTRLLQTKNYDI	FALSE			no_motif	21	conservative	Somatic	NA
no_effect	FALSE	TRUE	0.012	3	0	0	3	0	3	6	NA	2	2	0.0000,0.0000,0.0000,0.0000,0.0000,0.0000	0.0216,0.0000,0.0000,0.0468,0.0459,0.0000	0.0000,0.5000,0.5000,0.0000,0.0000,0.5000	1.0000,0.5000,0.5000,1.0000,1.0000,0.5000	EIF3B_RRM__P55884_172_274	P55884	translation regulation	Other	Q86WC4	OSTM1	Osteopetrosis-associated transmembrane protein 1	Q86WC4.C12W	FALSE	pathogenic	NA	NA	other	other	-1.55	0.11	Tbio	Tbio	MEPGPTAAQRRCSLPPWLPLGLLLWSGLALGA					MEPGPTAAQRRCSLPPWLPLWLLLWSGLALGA	FALSE			no_motif	148	moderately radical	Somatic	NA
no_effect	FALSE	TRUE	0.11	1	0	0	1	0	1	6	NA	2	2	0.0000,0.0000,0.0000,0.0000,0.0000,0.0000	0.0000,0.0000,0.0000,0.0031,0.0000,0.0000	0.5000,0.5000,0.5000,0.0000,0.5000,0.5000	0.5000,0.5000,0.5000,1.0000,0.5000,0.5000	EIF4E_eIF4E__P06730_1_217	P06730	translation regulation	Cancer-associated gene/PPI; PPI disrupted by genetic variation; HD2 binder	O43526	KCNQ2	Potassium voltage-gated channel subfamily KQT member 2	O43526.G279C	FALSE	pathogenic	Developmental and epileptic encephalopathy, 7|Inborn genetic diseases	inborn errors of metabolism	metabolic	metabolic	-0.99	0.06	Tchem	Tclin	DHFDTYADALWWGLITLTTIGYGDKYPQTWNGRLLAATFTL					DHFDTYADALWWGLITLTTICYGDKYPQTWNGRLLAATFTL	FALSE			no_motif	60	moderately conservative	Somatic	NA
no_effect	TRUE	FALSE	0.11	-1	0	1	0	1	0	6	2	NA	2	0.0000,0.0000,0.0000,0.0000,0.0086,0.0000	0.0000,0.0000,0.0000,0.0000,0.0000,0.0000	0.5000,0.5000,0.5000,0.5000,1.0000,0.5000	0.5000,0.5000,0.5000,0.5000,0.0000,0.5000	EIF4E_eIF4E__P06730_1_217	P06730	translation regulation	Cancer-associated gene/PPI; PPI disrupted by genetic variation; HD2 binder	P01130	LDLR	Low-density lipoprotein receptor	P01130.G2R	FALSE	benign	NA	NA	other	other	-0.99	-0.25	Tchem	Tchem	MGPWGWKLRWTVALLLAAAGTA					MGPWGWKLRWTVALLLAAAGRA	FALSE			no_motif	125	moderately radical	Somatic	NA
no_effect	TRUE	FALSE	0.11	-1	0	1	0	1	0	6	2	NA	2	0.0000,0.0000,0.0000,0.0000,0.0086,0.0000	0.0000,0.0000,0.0000,0.0000,0.0000,0.0000	0.5000,0.5000,0.5000,0.5000,1.0000,0.5000	0.5000,0.5000,0.5000,0.5000,0.0000,0.5000	EIF4E_eIF4E__P06730_1_217	P06730	translation regulation	Cancer-associated gene/PPI; PPI disrupted by genetic variation; HD2 binder	P01130	LDLR	Low-density lipoprotein receptor	P01130.L15H	FALSE	pathogenic	Hypercholesterolemia, familial, 1	Phenotypic abnormality	organ_abnormality	organ_abnormality	-0.99	-0.25	Tchem	Tchem	MGPWGWKLRWTVALLLAAAGTAVGDRCERNEFQCQ					MGPWGWKLRWTVALLLAAAGHAVGDRCERNEFQCQ	FALSE			no_motif	99	moderately conservative	Somatic	NA
no_effect	TRUE	FALSE	0.11	-1	0	1	0	1	0	6	2	NA	2	0.0000,0.0000,0.0000,0.0000,0.0086,0.0000	0.0000,0.0000,0.0000,0.0000,0.0000,0.0000	0.5000,0.5000,0.5000,0.5000,1.0000,0.5000	0.5000,0.5000,0.5000,0.5000,0.0000,0.5000	EIF4E_eIF4E__P06730_1_217	P06730	translation regulation	Cancer-associated gene/PPI; PPI disrupted by genetic variation; HD2 binder	P01130	LDLR	Low-density lipoprotein receptor	P01130.L15P	FALSE	pathogenic	Familial hypercholesterolemia (FH)|Hypercholesterolemia, familial, 1	inborn errors of metabolism|Phenotypic abnormality	metabolic;organ_abnormality	mixed	-0.99	-0.25	Tchem	Tchem	MGPWGWKLRWTVALLLAAAGTAVGDRCERNEFQCQ					MGPWGWKLRWTVALLLAAAGPAVGDRCERNEFQCQ	FALSE			no_motif	98	moderately conservative	Somatic	NA
no_effect	TRUE	TRUE	0.22	1	0	1	2	1	2	12	2	1	2	0.0000,0.0000,0.0000,0.0000,0.0086,0.0000,0.0000,0.0000,0.0000,0.0000,0.0000,0.0000	0.0000,0.0000,0.0000,0.0002,0.0000,0.0000,0.0000,0.0000,0.0000,0.0017,0.0000,0.0000	0.5000,0.5000,0.5000,0.0000,1.0000,0.5000,0.5000,0.5000,0.5000,0.0000,0.5000,0.5000	0.5000,0.5000,0.5000,1.0000,0.0000,0.5000,0.5000,0.5000,0.5000,1.0000,0.5000,0.5000	EIF4E_eIF4E__P06730_1_217	P06730	translation regulation	Cancer-associated gene/PPI; PPI disrupted by genetic variation; HD2 binder	P01130	LDLR	Low-density lipoprotein receptor	P01130.L16P	FALSE	NA	NA	NA	uncategorised	other	-0.99	-0.25	Tchem	Tchem	MGPWGWKLRWTVALLLAAAGTAVGDRCERNEFQCQD					MGPWGWKLRWTVALLLAAAGPAVGDRCERNEFQCQD	FALSE			no_motif	98	moderately conservative	Somatic	NA
no_effect	TRUE	FALSE	0.11	-1	0	1	0	1	0	6	2	NA	2	0.0000,0.0000,0.0000,0.0000,0.0086,0.0000	0.0000,0.0000,0.0000,0.0000,0.0000,0.0000	0.5000,0.5000,0.5000,0.5000,1.0000,0.5000	0.5000,0.5000,0.5000,0.5000,0.0000,0.5000	EIF4E_eIF4E__P06730_1_217	P06730	translation regulation	Cancer-associated gene/PPI; PPI disrupted by genetic variation; HD2 binder	P01130	LDLR	Low-density lipoprotein receptor	P01130.W10R	FALSE	pathogenic	NA	NA	other	other	-0.99	-0.25	Tchem	Tchem	MGPWGWKLRWTVALLLAAAGTAVGDRCERN					MGPWGWKLRWTVALLLAAAGRAVGDRCERN	FALSE			no_motif	101	moderately radical	Somatic	NA
enhanced	FALSE	TRUE	0.00063	6	0	0	6	0	6	6	NA	2	2	0.0000,0.0000,0.0000,0.0000,0.0000,0.0000	0.0007,0.0026,0.0121,0.0057,0.0008,0.0007	0.0000,0.0000,0.0000,0.0000,0.0000,0.0000	1.0000,1.0000,1.0000,1.0000,1.0000,1.0000	EIF4E_eIF4E__P06730_1_217	P06730	translation regulation	Cancer-associated gene/PPI; PPI disrupted by genetic variation; HD2 binder	P59046	NLRP12	NACHT, LRR and PYD domains-containing protein 12	P59046.H304Y	FALSE	pathogenic	Autoinflammatory syndrome|Familial cold autoinflammatory syndrome 2 (FCAS2)	connective tissue disorder|connective tissue disorder	uncategorised	other	-0.99	0.16	Tchem	Tbio	RVPERLLFIIDGFDELKPSFHDPQGPWCLCWEEKRPTELLL					RVPERLLFIIDGFDELKPSFYDPQGPWCLCWEEKRPTELLL	FALSE			no_motif	83	moderately conservative	Somatic	NA
no_effect	FALSE	TRUE	0.034	2	0	0	2	0	2	6	NA	2	2	0.0000,0.0000,0.0000,0.0000,0.0000,0.0000	0.0298,0.0003,0.0000,0.0000,0.0000,0.0000	0.0000,0.0000,0.5000,0.5000,0.5000,0.5000	1.0000,1.0000,0.5000,0.5000,0.5000,0.5000	EIF4E_eIF4E__P06730_1_217	P06730	translation regulation	Cancer-associated gene/PPI; PPI disrupted by genetic variation; HD2 binder	Q5T011	SZT2	KICSTOR complex protein SZT2	Q5T011.R1839C	FALSE	pathogenic	Childhood epilepsy with centrotemporal spikes|Inborn genetic diseases	nervous system disorder	neurological	neurological	-0.99	-0.12	Tchem	Tbio	SPQAPGSPEDSEGVPLISLPRVPQGGSQPGPSRGLSLMSSQ					SPQAPGSPEDSEGVPLISLPCVPQGGSQPGPSRGLSLMSSQ	FALSE			no_motif	112	moderately radical	Germline	NA
no_effect	TRUE	TRUE	0.04	0.52	0	6	6	6	11	12	3	3	3	0.7568,0.2484,0.5689,0.8436,0.8606,0.9381,0.0000,0.0000,0.0000,0.0000,0.0000,0.0000	0.0093,0.0016,0.1583,0.0145,0.0000,0.0049,0.0248,0.0005,0.0301,0.0370,0.0464,0.0034	0.9879,0.9935,0.7823,0.9832,1.0000,0.9948,0.0000,0.0000,0.0000,0.0000,0.0000,0.0000	0.0121,0.0065,0.2177,0.0168,0.0000,0.0052,1.0000,1.0000,1.0000,1.0000,1.0000,1.0000	EIF4E_eIF4E__P06730_1_217	P06730	translation regulation	Cancer-associated gene/PPI; PPI disrupted by genetic variation; HD2 binder	Q92734	TFG	Protein TFG	Q92734.R106C	TRUE	pathogenic	Hereditary motor and sensory neuropathy, Okinawa type (HMSNO)|Hereditary spastic paraplegia 57|Inborn genetic diseases|Spastic paraplegia 57, autosomal recessive (SPG57)	nervous system disorder|nervous system disorder|nervous system disease	neurological	neurological	-0.99	-0.16	Tchem	Tbio	LTLFVNGQPRPLESSQVKYLRRELIELRNKVNRLLDSLEPP	PSSM	KYLRRELIE	0	FALSE	LTLFVNGQPRPLESSQVKYLCRELIELRNKVNRLLDSLEPP	FALSE			overlapping_wild-card	112	moderately radical	Somatic	NA
diminished	TRUE	FALSE	0.00063	-6	1	6	0	6	0	6	3	NA	3	0.7568,0.2484,0.5689,0.8436,0.8606,0.9381	0.0000,0.0000,0.0000,0.0000,0.0000,0.0000	1.0000,1.0000,1.0000,1.0000,1.0000,1.0000	0.0000,0.0000,0.0000,0.0000,0.0000,0.0000	EIF4E_eIF4E__P06730_1_217	P06730	translation regulation	Cancer-associated gene/PPI; PPI disrupted by genetic variation; HD2 binder	Q92734	TFG	Protein TFG	Q92734.R106H	TRUE	pathogenic	Spastic paraplegia 57, autosomal recessive (SPG57)	nervous system disease	neurological	neurological	-0.99	-0.16	Tchem	Tbio	LTLFVNGQPRPLESSQVKYLRRELIELRNKVNRLLDSLEPP	PSSM	KYLRRELIE	0	FALSE	LTLFVNGQPRPLESSQVKYLHRELIELRNKVNRLLDSLEPP	FALSE			overlapping_wild-card	29	conservative	Somatic	NA
no_effect	FALSE	TRUE	0.012	3	0	0	3	0	3	6	NA	2	2	0.0000,0.0000,0.0000,0.0000,0.0000,0.0000	0.0000,0.0000,0.0000,0.0021,0.0012,0.0008	0.5000,0.5000,0.5000,0.0000,0.0000,0.0000	0.5000,0.5000,0.5000,1.0000,1.0000,1.0000	EIF4E_eIF4E__P06730_1_217	P06730	translation regulation	Cancer-associated gene/PPI; PPI disrupted by genetic variation; HD2 binder	Q99453	PHOX2B	Paired mesoderm homeobox protein 2B	Q99453.R100L	FALSE	pathogenic	Haddad syndrome (OHD)|Hereditary cancer-predisposing syndrome|Neuroblastoma, susceptibility to, 2	digestive system disorder|neoplastic syndrome|nervous system disorder	neurological;metabolic;cancer	mixed	-0.99	0.12	Tchem	Tbio	AVPYKLFTDHGGLNEKRKQRRIRTTFTSAQLKELERVFAET					AVPYKLFTDHGGLNEKRKQRLIRTTFTSAQLKELERVFAET	FALSE			no_motif	102	moderately radical	Somatic	1
no_effect	FALSE	TRUE	0.034	2	0	0	2	0	2	6	NA	2	2	0.0000,0.0000,0.0000,0.0000,0.0000,0.0000	0.0000,0.0025,0.0009,0.0000,0.0000,0.0000	0.5000,0.0000,0.0000,0.5000,0.5000,0.5000	0.5000,1.0000,1.0000,0.5000,0.5000,0.5000	EIF4E_eIF4E__P06730_1_217	P06730	translation regulation	Cancer-associated gene/PPI; PPI disrupted by genetic variation; HD2 binder	Q9H5I5	PIEZO2	Piezo-type mechanosensitive ion channel component 2	Q9H5I5.T2221I	FALSE	pathogenic	Arthrogryposis- oculomotor limitation-electroretinal anomalies syndrome	disorder of development or morphogenesis	developmental	developmental	-0.99	NA	Tchem	Tbio	FIIIVFGFWAFGKHSAAADITSSLSEDQVPGPFLVMVLIQF					FIIIVFGFWAFGKHSAAADIISSLSEDQVPGPFLVMVLIQF	FALSE			no_motif	89	moderately conservative	Somatic	NA
no_effect	FALSE	TRUE	0.012	3	0	0	3	0	3	6	NA	2	2	0.0000,0.0000,0.0000,0.0000,0.0000,0.0000	0.0000,0.0113,0.0040,0.0002,0.0000,0.0000	0.5000,0.0000,0.0000,0.0000,0.5000,0.5000	0.5000,1.0000,1.0000,1.0000,0.5000,0.5000	EIF4E_eIF4E__P06730_1_217	P06730	translation regulation	Cancer-associated gene/PPI; PPI disrupted by genetic variation; HD2 binder	Q9P2R6	RERE	Arginine-glutamic acid dipeptide repeats protein	Q9P2R6.L1256P	FALSE	pathogenic	NA	NA	other	other	-0.99	-0.12	Tchem	Tbio	PTTIAAVPPYIGPDTPALRTLSEYARPHVMSPTNRNHPFYM	PSSM	EYARPHVMS	2	FALSE	PTTIAAVPPYIGPDTPALRTPSEYARPHVMSPTNRNHPFYM	FALSE			flanking	98	moderately conservative	Somatic	NA
no_effect	FALSE	TRUE	0.0091	3	0	0	3	0	3	12	NA	2	2	0.0000,0.0000,0.0000,0.0000,0.0000,0.0000,0.0000,0.0000,0.0000,0.0000,0.0000,0.0000	0.0000,0.0000,0.0000,0.0031,0.0000,0.0000,0.0000,0.0935,0.0410,0.0000,0.0000,0.0000	0.5000,0.5000,0.5000,0.0000,0.5000,0.5000,0.5000,0.0000,0.0000,0.5000,0.5000,0.5000	0.5000,0.5000,0.5000,1.0000,0.5000,0.5000,0.5000,1.0000,1.0000,0.5000,0.5000,0.5000	EIF4E_eIF4E__P06730_1_217	P06730	translation regulation	Cancer-associated gene/PPI; PPI disrupted by genetic variation; HD2 binder	Q9UPT6	MAPK8IP3	C-Jun-amino-terminal kinase-interacting protein 3	Q9UPT6.R578C	FALSE	pathogenic	Neurodevelopmental disorder|Neurodevelopmental disorder with or without variable brain abnormalities (NEDBA)|Neurodevelopmental disorder with or without variable brain abnormalities; NEDBA	nervous system disorder	neurological	neurological	-0.99	-0.06	Tchem	Tbio	SREHPSVQEKKKSTIWQFFSRLFSSSSSPPPAKRPYPSVNI					SREHPSVQEKKKSTIWQFFSCLFSSSSSPPPAKRPYPSVNI	FALSE			no_motif	112	moderately radical	Somatic	1
no_effect	FALSE	TRUE	0.034	2	0	0	2	0	2	6	NA	2	2	0.0000,0.0000,0.0000,0.0000,0.0000,0.0000	0.0000,0.0023,0.6499,0.0000,0.0000,0.0000	0.5000,0.0000,0.0000,0.5000,0.5000,0.5000	0.5000,1.0000,1.0000,0.5000,0.5000,0.5000	EPHA3_Pkinase__P29320_606_947	P29320	signalling pathways	Other	O43526	KCNQ2	Potassium voltage-gated channel subfamily KQT member 2	O43526.G271R	FALSE	pathogenic	Early infantile epileptic encephalopathy with suppression bursts (EIEE)	inborn errors of metabolism	metabolic	metabolic	-0.1	0.06	Tchem	Tclin	YLAEKGENDHFDTYADALWWGLITLTTIGYGDKYPQTWNGR					YLAEKGENDHFDTYADALWWRLITLTTIGYGDKYPQTWNGR	FALSE			no_motif	125	moderately radical	Somatic	NA
no_effect	TRUE	TRUE	0.0058	-3.3	0	4	0	4	3	6	-2	2	2	0.1618,0.0000,0.0042,0.0015,0.0253,0.0000	0.0294,0.0000,0.0000,0.0003,0.0009,0.0000	0.8462,0.5000,1.0000,0.8304,0.9657,0.5000	0.1538,0.5000,0.0000,0.1696,0.0343,0.5000	EPHA3_Pkinase__P29320_606_947	P29320	signalling pathways	Other	P08243	ASNS	Asparagine synthetase [glutamine-hydrolyzing]	P08243.M538I	FALSE	pathogenic	Inborn genetic diseases	NA	uncategorised	other	-0.1	-0.24	Tchem	Tchem	YRQVFERHYPGRADWLSHYWMPKWINATDPSARTLTHYKSA					YRQVFERHYPGRADWLSHYWIPKWINATDPSARTLTHYKSA	FALSE			no_motif	10	conservative	Somatic	NA
no_effect	FALSE	TRUE	0.034	2	0	0	2	0	2	6	NA	2	2	0.0000,0.0000,0.0000,0.0000,0.0000,0.0000	0.0000,0.0000,0.0000,0.0058,0.0000,0.0028	0.5000,0.5000,0.5000,0.0000,0.5000,0.0000	0.5000,0.5000,0.5000,1.0000,0.5000,1.0000	EPHA3_Pkinase__P29320_606_947	P29320	signalling pathways	Other	P09493	TPM1	Tropomyosin alpha-1 chain	P09493.E173D	FALSE	pathogenic	Dilated cardiomyopathy 1Y (CMD1Y)	musculoskeletal system disorder	musculoskeletal	musculoskeletal	-0.1	-0.1	Tchem	Tbio	HIAEDADRKYEEVARKLVIIESDLERAEERAELSEGKCAEL					HIAEDADRKYEEVARKLVIIDSDLERAEERAELSEGKCAEL	FALSE			no_motif	45	conservative	Somatic	1
no_effect	FALSE	TRUE	0.034	2	0	0	2	0	2	6	NA	2	2	0.0000,0.0000,0.0000,0.0000,0.0000,0.0000	0.0000,0.0000,0.0000,0.0027,0.0000,0.0005	0.5000,0.5000,0.5000,0.0000,0.5000,0.0000	0.5000,0.5000,0.5000,1.0000,0.5000,1.0000	EPHA3_Pkinase__P29320_606_947	P29320	signalling pathways	Other	P20823	HNF1A	Hepatocyte nuclear factor 1-alpha	P20823.P519L	FALSE	pathogenic	Maturity-onset diabetes of the young 3 (MODY3)	genetic disease	metabolic	metabolic	-0.1	-0.15	Tchem	Tbio	PHALYSHKPEVAQYTHTGLLPQTMLITDTTNLSALASLTPT					PHALYSHKPEVAQYTHTGLLLQTMLITDTTNLSALASLTPT	FALSE			no_motif	98	moderately conservative	Somatic	NA
no_effect	TRUE	TRUE	0.11	1	0	0	1	1	2	6	-1	2	2	0.0000,0.0000,0.0000,0.0000,0.0004,0.0000	0.0000,0.0000,0.0000,0.0019,0.0004,0.0000	0.5000,0.5000,0.5000,0.0000,0.5000,0.5000	0.5000,0.5000,0.5000,1.0000,0.5000,0.5000	EPHA3_Pkinase__P29320_606_947	P29320	signalling pathways	Other	P21817	RYR1	Ryanodine receptor 1	P21817.D544Y	FALSE	pathogenic	Malignant hyperthermia 1 (MHS1)	Rare genetic neurological disorder	neurological	neurological	-0.1	-0.14	Tchem	Tclin	LLASLIRGNRSNCALFSTNLDWLVSKLDRLEASSGILEVLY					LLASLIRGNRSNCALFSTNLYWLVSKLDRLEASSGILEVLY	FALSE			no_motif	160	radical	Somatic	NA
no_effect	FALSE	TRUE	0.0044	4	0	0	4	0	4	6	NA	2	2	0.0000,0.0000,0.0000,0.0000,0.0000,0.0000	0.0000,0.0000,0.0003,0.1120,0.0004,0.2343	0.5000,0.5000,0.0000,0.0000,0.0000,0.0000	0.5000,0.5000,1.0000,1.0000,1.0000,1.0000	EPHA3_Pkinase__P29320_606_947	P29320	signalling pathways	Other	P43694	GATA4	Transcription factor GATA-4	P43694.A442V	FALSE	pathogenic	NA	NA	other	other	-0.1	0.03	Tchem	Tbio	SKQDSWNSLVLADSHGDIITA					SKQDSWNSLVLADSHGDIITV	FALSE			no_motif	64	moderately conservative	Somatic	NA
no_effect	FALSE	TRUE	0.11	1	0	0	1	0	1	6	NA	2	2	0.0000,0.0000,0.0000,0.0000,0.0000,0.0000	0.0000,0.0000,0.0908,0.0000,0.0000,0.0000	0.5000,0.5000,0.0000,0.5000,0.5000,0.5000	0.5000,0.5000,1.0000,0.5000,0.5000,0.5000	EPHA3_Pkinase__P29320_606_947	P29320	signalling pathways	Other	P49815	TSC2	Tuberin	P49815.L1066P	FALSE	pathogenic	Tuberous sclerosis 2 (TSC2)|Tuberous sclerosis syndrome (TSC)	inherited neurodegenerative disorder|inherited neurodegenerative disorder	neurological	neurological	-0.1	-0.06	Tchem	Tbio	PVGEFLLAGGRTKTWLVGNKLVTVTTSVGTGTRSLLGLDSG					PVGEFLLAGGRTKTWLVGNKPVTVTTSVGTGTRSLLGLDSG	FALSE			no_motif	98	moderately conservative	Somatic	NA
no_effect	TRUE	TRUE	0.18	1.1	0	1	3	3	3	6	-2	2	2	0.0000,0.0000,0.0016,0.0038,0.0049,0.0000	0.0000,0.0000,0.0000,0.0223,0.0123,0.0178	0.5000,0.5000,1.0000,0.1469,0.2851,0.0000	0.5000,0.5000,0.0000,0.8531,0.7149,1.0000	EPHA3_Pkinase__P29320_606_947	P29320	signalling pathways	Other	P51168	SCNN1B	Amiloride-sensitive sodium channel subunit beta	P51168.E580K	FALSE	pathogenic	NA	NA	other	other	-0.1	0.06	Tchem	Tclin	KSLRQRRAQASYAGPPPTVAELVEAHTNFGFQPDTAPRSPN					KSLRQRRAQASYAGPPPTVAKLVEAHTNFGFQPDTAPRSPN	FALSE			no_motif	56	moderately conservative	Somatic	1
no_effect	TRUE	FALSE	0.012	-3	0	3	0	3	0	6	2	NA	2	0.0000,0.0000,0.0000,0.0395,0.0591,0.0282	0.0000,0.0000,0.0000,0.0000,0.0000,0.0000	0.5000,0.5000,0.5000,1.0000,1.0000,1.0000	0.5000,0.5000,0.5000,0.0000,0.0000,0.0000	EPHA3_Pkinase__P29320_606_947	P29320	signalling pathways	Other	Q09472	EP300	Histone acetyltransferase p300	Q09472.F2084V	FALSE	NA	NA	NA	uncategorised	other	-0.1	-0.31	Tchem	Tchem	PLQQQQVLSILHANPQLLAAFIKQRAAKYANSNPQPIPGQP					PLQQQQVLSILHANPQLLAAVIKQRAAKYANSNPQPIPGQP	FALSE			no_motif	50	conservative	NA	NA
no_effect	FALSE	TRUE	0.028	2	0	0	2	0	2	12	NA	2	2	0.0000,0.0000,0.0000,0.0000,0.0000,0.0000,0.0000,0.0000,0.0000,0.0000,0.0000,0.0000	0.0000,0.0667,0.0000,0.0000,0.0000,0.0000,0.0000,0.0000,0.0000,0.0001,0.0000,0.0000	0.5000,0.0000,0.5000,0.5000,0.5000,0.5000,0.5000,0.5000,0.5000,0.0000,0.5000,0.5000	0.5000,1.0000,0.5000,0.5000,0.5000,0.5000,0.5000,0.5000,0.5000,1.0000,0.5000,0.5000	EPHA3_Pkinase__P29320_606_947	P29320	signalling pathways	Other	Q70J99	UNC13D	Protein unc-13 homolog D	Q70J99.T76M	FALSE	pathogenic	Familial hemophagocytic lymphohistiocytosis 3 (FHL3)	immune system disorder	immune	immune	-0.1	-0.13	Tchem	Tbio	YEDALYTVLHRLGHPEPNHVTEASELLRYLQEAFHVEPEEH					YEDALYTVLHRLGHPEPNHVMEASELLRYLQEAFHVEPEEH	FALSE			no_motif	81	moderately conservative	Somatic	NA
no_effect	TRUE	TRUE	0.083	-1.5	0	3	1	4	3	6	-2	2	2	0.0000,0.0106,0.0000,0.0136,0.0030,0.5455	0.0000,0.0000,0.0000,0.4154,0.0012,0.0022	0.5000,1.0000,0.5000,0.0318,0.7059,0.9961	0.5000,0.0000,0.5000,0.9682,0.2941,0.0039	EPHA3_Pkinase__P29320_606_947	P29320	signalling pathways	Other	Q8TF50	ZNF526	Zinc finger protein 526	Q8TF50.K160T	FALSE	pathogenic	DENTICI-NOVELLI NEURODEVELOPMENTAL SYNDROME (DENNED)|Intellectual disability|Pulmonic stenosis	Mendelian neurodevelopmental disorder|disease of mental health|cardiovascular disorder	neurological;cardiovascular/hematologic;developmental	mixed	-0.1	-0.07	Tchem	Tdark	YQCWDCQELFPSPELWVAHRKAQHLSATVAEPPVPPPLPPP					YQCWDCQELFPSPELWVAHRTAQHLSATVAEPPVPPPLPPP	FALSE			no_motif	78	moderately conservative	Somatic	NA
no_effect	FALSE	TRUE	0.034	2	0	0	2	0	2	6	NA	2	2	0.0000,0.0000,0.0000,0.0000,0.0000,0.0000	0.0000,0.0000,0.0000,0.0007,0.0722,0.0000	0.5000,0.5000,0.5000,0.0000,0.0000,0.5000	0.5000,0.5000,0.5000,1.0000,1.0000,0.5000	EPHA3_Pkinase__P29320_606_947	P29320	signalling pathways	Other	Q92736	RYR2	Ryanodine receptor 2	Q92736.R1013Q	FALSE	pathogenic	Arrhythmogenic right ventricular dysplasia 2|Cardiomyopathy (CMYO)|Catecholaminergic polymorphic ventricular tachycardia 1|Conduction disorder of the heart	musculoskeletal system disorder|cardiovascular system disease|cardiovascular disorder|cardiovascular disorder	cardiovascular/hematologic;musculoskeletal	mixed	-0.1	0.03	Tchem	Tclin	EAMVDKLAENAHNVWARDRIRQGWTYGIQQDVKNRRNPRLV					EAMVDKLAENAHNVWARDRIQQGWTYGIQQDVKNRRNPRLV	FALSE			no_motif	43	conservative	Somatic	NA
no_effect	FALSE	TRUE	0.012	3	0	0	3	0	3	6	NA	2	2	0.0000,0.0000,0.0000,0.0000,0.0000,0.0000	0.0000,0.0000,0.0000,0.0027,0.0007,0.0005	0.5000,0.5000,0.5000,0.0000,0.0000,0.0000	0.5000,0.5000,0.5000,1.0000,1.0000,1.0000	EPHA3_Pkinase__P29320_606_947	P29320	signalling pathways	Other	Q96JG9	ZNF469	Zinc finger protein 469	Q96JG9.G2971V	FALSE	pathogenic	Brittle cornea syndrome 1 (BCS1)|Keratoconus 1 (KTCN1)	disorder of visual system|disorder of visual system	neurological	neurological	-0.1	-0.26	Tchem	Tbio	PEDDRPEAIPELHMVPAAWRGLEMPAPADDSSSSLGDVSPE					PEDDRPEAIPELHMVPAAWRVLEMPAPADDSSSSLGDVSPE	FALSE			no_motif	109	moderately radical	Germline	NA
no_effect	TRUE	TRUE	0.0056	4	0	0	4	2	4	6	1	2	2	0.0000,0.0000,0.0000,0.0001,0.0007,0.0000	0.3824,0.0623,0.0000,0.2229,0.5748,0.0000	0.0000,0.0000,0.5000,0.0006,0.0012,0.5000	1.0000,1.0000,0.5000,0.9994,0.9988,0.5000	EPHA3_Pkinase__P29320_606_947	P29320	signalling pathways	Other	Q99728	BARD1	BRCA1-associated RING domain protein 1	Q99728.S541L	FALSE	pathogenic	Familial cancer of breast|Hereditary cancer-predisposing syndrome	cancer or benign tumor|neoplastic syndrome	cancer	cancer	-0.1	-0.63	Tchem	Tbio	NAVNIFGLRPVDYTDDESMKSLLLLPEKNESSSASHCSVMN					NAVNIFGLRPVDYTDDESMKLLLLLPEKNESSSASHCSVMN	FALSE			no_motif	145	moderately radical	Somatic	NA
no_effect	TRUE	FALSE	0.034	-2	0	2	0	2	0	6	2	NA	2	0.0000,0.0372,0.0011,0.0000,0.0000,0.0000	0.0000,0.0000,0.0000,0.0000,0.0000,0.0000	0.5000,1.0000,1.0000,0.5000,0.5000,0.5000	0.5000,0.0000,0.0000,0.5000,0.5000,0.5000	EPHA3_Pkinase__P29320_606_947	P29320	signalling pathways	Other	Q9NRR6	INPP5E	Phosphatidylinositol polyphosphate 5-phosphatase type IV	Q9NRR6.D490N	FALSE	pathogenic	NA	NA	other	other	-0.1	NA	Tchem	Tbio	DEVFWFGDFNFRLSGGRTVVDALLCQGLVVDVPALLQHDQL					DEVFWFGDFNFRLSGGRTVVNALLCQGLVVDVPALLQHDQL	FALSE			no_motif	23	conservative	Somatic	NA
no_effect	TRUE	FALSE	0.034	-2	0	2	0	2	0	6	2	NA	2	0.0000,0.0372,0.0011,0.0000,0.0000,0.0000	0.0000,0.0000,0.0000,0.0000,0.0000,0.0000	0.5000,1.0000,1.0000,0.5000,0.5000,0.5000	0.5000,0.0000,0.0000,0.5000,0.5000,0.5000	EPHA3_Pkinase__P29320_606_947	P29320	signalling pathways	Other	Q9NRR6	INPP5E	Phosphatidylinositol polyphosphate 5-phosphatase type IV	Q9NRR6.D490Y	FALSE	pathogenic	Agenesis of cerebellar vermis	Phenotypic abnormality	organ_abnormality	organ_abnormality	-0.1	NA	Tchem	Tbio	DEVFWFGDFNFRLSGGRTVVDALLCQGLVVDVPALLQHDQL					DEVFWFGDFNFRLSGGRTVVYALLCQGLVVDVPALLQHDQL	FALSE			no_motif	160	radical	Somatic	NA
no_effect	TRUE	TRUE	0.53	0	0	2	2	2	2	6	-2	3	3	0.0000,0.0000,0.0002,0.0001,0.0000,0.0000	0.0000,0.0023,0.0000,0.0000,0.0057,0.0000	0.5000,0.0000,1.0000,1.0000,0.0000,0.5000	0.5000,1.0000,0.0000,0.0000,1.0000,0.5000	EPHA3_Pkinase__P29320_606_947	P29320	signalling pathways	Other	Q9Y6H1	CHCHD2	Coiled-coil-helix-coiled-coil-helix domain-containing protein 2	Q9Y6H1.T61I	FALSE	pathogenic	Parkinson disease 22 (PARK22)|Parkinson disease 22, autosomal dominant (PARK22)	inborn errors of metabolism|inborn errors of metabolism	neurological;metabolic	mixed	-0.1	-0.44	Tchem	Tbio	SAVGSSAAAPRQPGLMAQMATTAAGVAVGSAVGHTLGHAIT					SAVGSSAAAPRQPGLMAQMAITAAGVAVGSAVGHTLGHAIT	FALSE			no_motif	89	moderately conservative	Somatic	NA
no_effect	TRUE	FALSE	0.11	-1	0	1	0	1	0	6	2	NA	2	0.0000,0.0000,0.0000,0.0000,0.0044,0.0000	0.0000,0.0000,0.0000,0.0000,0.0000,0.0000	0.5000,0.5000,0.5000,0.5000,1.0000,0.5000	0.5000,0.5000,0.5000,0.5000,0.0000,0.5000	EPHB2_Pkinase__P29323_604_898	P29323	signalling pathways	Other	O43526	KCNQ2	Potassium voltage-gated channel subfamily KQT member 2	O43526.D282H	FALSE	pathogenic	Early infantile epileptic encephalopathy with suppression bursts (EIEE)	inborn errors of metabolism	metabolic	metabolic	0.03	0.06	Tchem	Tclin	DTYADALWWGLITLTTIGYGDKYPQTWNGRLLAATFTLIGV					DTYADALWWGLITLTTIGYGHKYPQTWNGRLLAATFTLIGV	FALSE			no_motif	81	moderately conservative	Somatic	NA
no_effect	TRUE	FALSE	0.11	-1	0	1	0	1	0	6	2	NA	2	0.0000,0.0000,0.0000,0.0000,0.0044,0.0000	0.0000,0.0000,0.0000,0.0000,0.0000,0.0000	0.5000,0.5000,0.5000,0.5000,1.0000,0.5000	0.5000,0.5000,0.5000,0.5000,0.0000,0.5000	EPHB2_Pkinase__P29323_604_898	P29323	signalling pathways	Other	O43526	KCNQ2	Potassium voltage-gated channel subfamily KQT member 2	O43526.D282N	FALSE	pathogenic	Early infantile epileptic encephalopathy with suppression bursts (EIEE)	inborn errors of metabolism	metabolic	metabolic	0.03	0.06	Tchem	Tclin	DTYADALWWGLITLTTIGYGDKYPQTWNGRLLAATFTLIGV					DTYADALWWGLITLTTIGYGNKYPQTWNGRLLAATFTLIGV	FALSE			no_motif	23	conservative	Somatic	NA
no_effect	TRUE	FALSE	0.11	-1	0	1	0	1	0	6	2	NA	2	0.0000,0.0000,0.0000,0.0000,0.0044,0.0000	0.0000,0.0000,0.0000,0.0000,0.0000,0.0000	0.5000,0.5000,0.5000,0.5000,1.0000,0.5000	0.5000,0.5000,0.5000,0.5000,0.0000,0.5000	EPHB2_Pkinase__P29323_604_898	P29323	signalling pathways	Other	O43526	KCNQ2	Potassium voltage-gated channel subfamily KQT member 2	O43526.G271R	FALSE	pathogenic	Early infantile epileptic encephalopathy with suppression bursts (EIEE)	inborn errors of metabolism	metabolic	metabolic	0.03	0.06	Tchem	Tclin	YLAEKGENDHFDTYADALWWGLITLTTIGYGDKYPQTWNGR					YLAEKGENDHFDTYADALWWRLITLTTIGYGDKYPQTWNGR	FALSE			no_motif	125	moderately radical	Somatic	NA
no_effect	TRUE	FALSE	0.11	-1	0	1	0	1	0	6	2	NA	2	0.0000,0.0000,0.0000,0.0000,0.0044,0.0000	0.0000,0.0000,0.0000,0.0000,0.0000,0.0000	0.5000,0.5000,0.5000,0.5000,1.0000,0.5000	0.5000,0.5000,0.5000,0.5000,0.0000,0.5000	EPHB2_Pkinase__P29323_604_898	P29323	signalling pathways	Other	O43526	KCNQ2	Potassium voltage-gated channel subfamily KQT member 2	O43526.G271V	FALSE	pathogenic	Seizures, benign familial neonatal, 1	Phenotypic abnormality	organ_abnormality	organ_abnormality	0.03	0.06	Tchem	Tclin	YLAEKGENDHFDTYADALWWGLITLTTIGYGDKYPQTWNGR					YLAEKGENDHFDTYADALWWVLITLTTIGYGDKYPQTWNGR	FALSE			no_motif	109	moderately radical	Somatic	NA
no_effect	TRUE	FALSE	0.11	-1	0	1	0	1	0	6	2	NA	2	0.0000,0.0000,0.0000,0.0000,0.0044,0.0000	0.0000,0.0000,0.0000,0.0000,0.0000,0.0000	0.5000,0.5000,0.5000,0.5000,1.0000,0.5000	0.5000,0.5000,0.5000,0.5000,0.0000,0.5000	EPHB2_Pkinase__P29323_604_898	P29323	signalling pathways	Other	O43526	KCNQ2	Potassium voltage-gated channel subfamily KQT member 2	O43526.G279C	FALSE	pathogenic	Developmental and epileptic encephalopathy, 7|Inborn genetic diseases	inborn errors of metabolism	metabolic	metabolic	0.03	0.06	Tchem	Tclin	DHFDTYADALWWGLITLTTIGYGDKYPQTWNGRLLAATFTL					DHFDTYADALWWGLITLTTICYGDKYPQTWNGRLLAATFTL	FALSE			no_motif	60	moderately conservative	Somatic	NA
no_effect	TRUE	FALSE	0.11	-1	0	1	0	1	0	6	2	NA	2	0.0000,0.0000,0.0000,0.0000,0.0044,0.0000	0.0000,0.0000,0.0000,0.0000,0.0000,0.0000	0.5000,0.5000,0.5000,0.5000,1.0000,0.5000	0.5000,0.5000,0.5000,0.5000,0.0000,0.5000	EPHB2_Pkinase__P29323_604_898	P29323	signalling pathways	Other	O43526	KCNQ2	Potassium voltage-gated channel subfamily KQT member 2	O43526.G281E	FALSE	pathogenic	NA	NA	other	other	0.03	0.06	Tchem	Tclin	FDTYADALWWGLITLTTIGYGDKYPQTWNGRLLAATFTLIG					FDTYADALWWGLITLTTIGYEDKYPQTWNGRLLAATFTLIG	FALSE			no_motif	98	moderately conservative	Somatic	1
no_effect	TRUE	FALSE	0.11	-1	0	1	0	1	0	6	2	NA	2	0.0000,0.0000,0.0000,0.0000,0.0044,0.0000	0.0000,0.0000,0.0000,0.0000,0.0000,0.0000	0.5000,0.5000,0.5000,0.5000,1.0000,0.5000	0.5000,0.5000,0.5000,0.5000,0.0000,0.5000	EPHB2_Pkinase__P29323_604_898	P29323	signalling pathways	Other	O43526	KCNQ2	Potassium voltage-gated channel subfamily KQT member 2	O43526.G281R	FALSE	pathogenic	Developmental and epileptic encephalopathy, 7|Early infantile epileptic encephalopathy with suppression bursts (EIEE)	inborn errors of metabolism|inborn errors of metabolism	metabolic	metabolic	0.03	0.06	Tchem	Tclin	FDTYADALWWGLITLTTIGYGDKYPQTWNGRLLAATFTLIG					FDTYADALWWGLITLTTIGYRDKYPQTWNGRLLAATFTLIG	FALSE			no_motif	125	moderately radical	Somatic	NA
no_effect	TRUE	FALSE	0.11	-1	0	1	0	1	0	6	2	NA	2	0.0000,0.0000,0.0000,0.0000,0.0044,0.0000	0.0000,0.0000,0.0000,0.0000,0.0000,0.0000	0.5000,0.5000,0.5000,0.5000,1.0000,0.5000	0.5000,0.5000,0.5000,0.5000,0.0000,0.5000	EPHB2_Pkinase__P29323_604_898	P29323	signalling pathways	Other	O43526	KCNQ2	Potassium voltage-gated channel subfamily KQT member 2	O43526.G281W	FALSE	pathogenic	Developmental and epileptic encephalopathy, 7	inborn errors of metabolism	metabolic	metabolic	0.03	0.06	Tchem	Tclin	FDTYADALWWGLITLTTIGYGDKYPQTWNGRLLAATFTLIG					FDTYADALWWGLITLTTIGYWDKYPQTWNGRLLAATFTLIG	FALSE			no_motif	184	radical	Somatic	NA
no_effect	TRUE	TRUE	0.093	-1	0	1	0	1	0	12	2	-1	2	0.0000,0.0000,0.0000,0.0000,0.0044,0.0000,0.0000,0.0000,0.0000,0.0000,0.0000,0.0000	0.0000,0.0000,0.0000,0.0000,0.0000,0.0000,0.0000,0.0000,0.0000,0.0000,0.0000,0.0000	0.5000,0.5000,0.5000,0.5000,1.0000,0.5000,0.5000,0.5000,0.5000,0.5000,0.5000,0.5000	0.5000,0.5000,0.5000,0.5000,0.0000,0.5000,0.5000,0.5000,0.5000,0.5000,0.5000,0.5000	EPHB2_Pkinase__P29323_604_898	P29323	signalling pathways	Other	O43526	KCNQ2	Potassium voltage-gated channel subfamily KQT member 2	O43526.I273M	FALSE	pathogenic	NA	NA	other	other	0.03	0.06	Tchem	Tclin	AEKGENDHFDTYADALWWGLITLTTIGYGDKYPQTWNGRLL					AEKGENDHFDTYADALWWGLMTLTTIGYGDKYPQTWNGRLL	FALSE			no_motif	10	conservative	Somatic	NA
no_effect	TRUE	TRUE	0.11	-1	0	1	0	1	0	6	2	1	2	0.0000,0.0000,0.0000,0.0000,0.0044,0.0000	0.0000,0.0000,0.0000,0.0000,0.0000,0.0000	0.5000,0.5000,0.5000,0.5000,1.0000,0.5000	0.5000,0.5000,0.5000,0.5000,0.0000,0.5000	EPHB2_Pkinase__P29323_604_898	P29323	signalling pathways	Other	O43526	KCNQ2	Potassium voltage-gated channel subfamily KQT member 2	O43526.I273N	FALSE	pathogenic	NA	NA	other	other	0.03	0.06	Tchem	Tclin	AEKGENDHFDTYADALWWGLITLTTIGYGDKYPQTWNGRLL					AEKGENDHFDTYADALWWGLNTLTTIGYGDKYPQTWNGRLL	FALSE			no_motif	149	moderately radical	Somatic	NA
no_effect	TRUE	TRUE	0.093	-1	0	1	0	1	0	12	2	1	2	0.0000,0.0000,0.0000,0.0000,0.0044,0.0000,0.0000,0.0000,0.0000,0.0000,0.0000,0.0000	0.0000,0.0000,0.0000,0.0000,0.0000,0.0000,0.0000,0.0000,0.0000,0.0000,0.0000,0.0000	0.5000,0.5000,0.5000,0.5000,1.0000,0.5000,0.5000,0.5000,0.5000,0.5000,0.5000,0.5000	0.5000,0.5000,0.5000,0.5000,0.0000,0.5000,0.5000,0.5000,0.5000,0.5000,0.5000,0.5000	EPHB2_Pkinase__P29323_604_898	P29323	signalling pathways	Other	O43526	KCNQ2	Potassium voltage-gated channel subfamily KQT member 2	O43526.I278N	FALSE	pathogenic	NA	NA	other	other	0.03	0.06	Tchem	Tclin	NDHFDTYADALWWGLITLTTIGYGDKYPQTWNGRLLAATFT					NDHFDTYADALWWGLITLTTNGYGDKYPQTWNGRLLAATFT	FALSE			no_motif	149	moderately radical	Somatic	NA
no_effect	TRUE	FALSE	0.11	-1	0	1	0	1	0	6	2	NA	2	0.0000,0.0000,0.0000,0.0000,0.0044,0.0000	0.0000,0.0000,0.0000,0.0000,0.0000,0.0000	0.5000,0.5000,0.5000,0.5000,1.0000,0.5000	0.5000,0.5000,0.5000,0.5000,0.0000,0.5000	EPHB2_Pkinase__P29323_604_898	P29323	signalling pathways	Other	O43526	KCNQ2	Potassium voltage-gated channel subfamily KQT member 2	O43526.I278T	FALSE	pathogenic	Developmental and epileptic encephalopathy, 7|Early infantile epileptic encephalopathy with suppression bursts (EIEE)	inborn errors of metabolism|inborn errors of metabolism	metabolic	metabolic	0.03	0.06	Tchem	Tclin	NDHFDTYADALWWGLITLTTIGYGDKYPQTWNGRLLAATFT					NDHFDTYADALWWGLITLTTTGYGDKYPQTWNGRLLAATFT	FALSE			no_motif	89	moderately conservative	Somatic	NA
no_effect	TRUE	FALSE	0.11	-1	0	1	0	1	0	6	2	NA	2	0.0000,0.0000,0.0000,0.0000,0.0044,0.0000	0.0000,0.0000,0.0000,0.0000,0.0000,0.0000	0.5000,0.5000,0.5000,0.5000,1.0000,0.5000	0.5000,0.5000,0.5000,0.5000,0.0000,0.5000	EPHB2_Pkinase__P29323_604_898	P29323	signalling pathways	Other	O43526	KCNQ2	Potassium voltage-gated channel subfamily KQT member 2	O43526.K283R	FALSE	pathogenic	NA	NA	other	other	0.03	0.06	Tchem	Tclin	TYADALWWGLITLTTIGYGDKYPQTWNGRLLAATFTLIGVS					TYADALWWGLITLTTIGYGDRYPQTWNGRLLAATFTLIGVS	FALSE			no_motif	26	conservative	Somatic	NA
no_effect	TRUE	FALSE	0.11	-1	0	1	0	1	0	6	2	NA	2	0.0000,0.0000,0.0000,0.0000,0.0044,0.0000	0.0000,0.0000,0.0000,0.0000,0.0000,0.0000	0.5000,0.5000,0.5000,0.5000,1.0000,0.5000	0.5000,0.5000,0.5000,0.5000,0.0000,0.5000	EPHB2_Pkinase__P29323_604_898	P29323	signalling pathways	Other	O43526	KCNQ2	Potassium voltage-gated channel subfamily KQT member 2	O43526.L268F	FALSE	pathogenic	Developmental and epileptic encephalopathy 7 (DEE7)|Developmental and epileptic encephalopathy, 7|Early infantile epileptic encephalopathy with suppression bursts (EIEE)	inborn errors of metabolism|inborn errors of metabolism	metabolic	metabolic	0.03	0.06	Tchem	Tclin	FLVYLAEKGENDHFDTYADALWWGLITLTTIGYGDKYPQTW					FLVYLAEKGENDHFDTYADAFWWGLITLTTIGYGDKYPQTW	FALSE			no_motif	22	conservative	Somatic	NA
no_effect	TRUE	FALSE	0.11	-1	0	1	0	1	0	6	2	NA	2	0.0000,0.0000,0.0000,0.0000,0.0044,0.0000	0.0000,0.0000,0.0000,0.0000,0.0000,0.0000	0.5000,0.5000,0.5000,0.5000,1.0000,0.5000	0.5000,0.5000,0.5000,0.5000,0.0000,0.5000	EPHB2_Pkinase__P29323_604_898	P29323	signalling pathways	Other	O43526	KCNQ2	Potassium voltage-gated channel subfamily KQT member 2	O43526.L268P	FALSE	pathogenic	Developmental and epileptic encephalopathy, 7	inborn errors of metabolism	metabolic	metabolic	0.03	0.06	Tchem	Tclin	FLVYLAEKGENDHFDTYADALWWGLITLTTIGYGDKYPQTW					FLVYLAEKGENDHFDTYADAPWWGLITLTTIGYGDKYPQTW	FALSE			no_motif	98	moderately conservative	Somatic	NA
no_effect	TRUE	FALSE	0.11	-1	0	1	0	1	0	6	2	NA	2	0.0000,0.0000,0.0000,0.0000,0.0044,0.0000	0.0000,0.0000,0.0000,0.0000,0.0000,0.0000	0.5000,0.5000,0.5000,0.5000,1.0000,0.5000	0.5000,0.5000,0.5000,0.5000,0.0000,0.5000	EPHB2_Pkinase__P29323_604_898	P29323	signalling pathways	Other	O43526	KCNQ2	Potassium voltage-gated channel subfamily KQT member 2	O43526.T274M	FALSE	pathogenic	Developmental and epileptic encephalopathy, 7|Early infantile epileptic encephalopathy with suppression bursts (EIEE)|Seizures, benign familial neonatal, 1	inborn errors of metabolism|inborn errors of metabolism|Phenotypic abnormality	metabolic;organ_abnormality	mixed	0.03	0.06	Tchem	Tclin	EKGENDHFDTYADALWWGLITLTTIGYGDKYPQTWNGRLLA					EKGENDHFDTYADALWWGLIMLTTIGYGDKYPQTWNGRLLA	FALSE			no_motif	81	moderately conservative	Somatic	1
no_effect	TRUE	FALSE	0.11	-1	0	1	0	1	0	6	2	NA	2	0.0000,0.0000,0.0000,0.0000,0.0044,0.0000	0.0000,0.0000,0.0000,0.0000,0.0000,0.0000	0.5000,0.5000,0.5000,0.5000,1.0000,0.5000	0.5000,0.5000,0.5000,0.5000,0.0000,0.5000	EPHB2_Pkinase__P29323_604_898	P29323	signalling pathways	Other	O43526	KCNQ2	Potassium voltage-gated channel subfamily KQT member 2	O43526.T276I	FALSE	pathogenic	Developmental and epileptic encephalopathy 7 (DEE7)|Developmental and epileptic encephalopathy, 7	inborn errors of metabolism	metabolic	metabolic	0.03	0.06	Tchem	Tclin	GENDHFDTYADALWWGLITLTTIGYGDKYPQTWNGRLLAAT					GENDHFDTYADALWWGLITLITIGYGDKYPQTWNGRLLAAT	FALSE			no_motif	89	moderately conservative	Somatic	NA
no_effect	TRUE	FALSE	0.11	-1	0	1	0	1	0	6	2	NA	2	0.0000,0.0000,0.0000,0.0000,0.0044,0.0000	0.0000,0.0000,0.0000,0.0000,0.0000,0.0000	0.5000,0.5000,0.5000,0.5000,1.0000,0.5000	0.5000,0.5000,0.5000,0.5000,0.0000,0.5000	EPHB2_Pkinase__P29323_604_898	P29323	signalling pathways	Other	O43526	KCNQ2	Potassium voltage-gated channel subfamily KQT member 2	O43526.T277S	FALSE	pathogenic	Developmental and epileptic encephalopathy, 7|Early infantile epileptic encephalopathy with suppression bursts (EIEE)	inborn errors of metabolism|inborn errors of metabolism	metabolic	metabolic	0.03	0.06	Tchem	Tclin	ENDHFDTYADALWWGLITLTTIGYGDKYPQTWNGRLLAATF					ENDHFDTYADALWWGLITLTSIGYGDKYPQTWNGRLLAATF	FALSE			no_motif	58	moderately conservative	Somatic	NA
no_effect	TRUE	FALSE	0.11	-1	0	1	0	1	0	6	2	NA	2	0.0000,0.0000,0.0000,0.0000,0.0044,0.0000	0.0000,0.0000,0.0000,0.0000,0.0000,0.0000	0.5000,0.5000,0.5000,0.5000,1.0000,0.5000	0.5000,0.5000,0.5000,0.5000,0.0000,0.5000	EPHB2_Pkinase__P29323_604_898	P29323	signalling pathways	Other	O43526	KCNQ2	Potassium voltage-gated channel subfamily KQT member 2	O43526.W269L	FALSE	pathogenic	NA	NA	other	other	0.03	0.06	Tchem	Tclin	LVYLAEKGENDHFDTYADALWWGLITLTTIGYGDKYPQTWN					LVYLAEKGENDHFDTYADALLWGLITLTTIGYGDKYPQTWN	FALSE			no_motif	61	moderately conservative	Somatic	1
no_effect	FALSE	TRUE	0.034	2	0	0	2	0	2	6	NA	2	2	0.0000,0.0000,0.0000,0.0000,0.0000,0.0000	0.0000,0.0000,0.0000,0.0006,0.0058,0.0000	0.5000,0.5000,0.5000,0.0000,0.0000,0.5000	0.5000,0.5000,0.5000,1.0000,1.0000,0.5000	EPHB2_Pkinase__P29323_604_898	P29323	signalling pathways	Other	P01130	LDLR	Low-density lipoprotein receptor	P01130.L15P	FALSE	pathogenic	Familial hypercholesterolemia (FH)|Hypercholesterolemia, familial, 1	inborn errors of metabolism|Phenotypic abnormality	metabolic;organ_abnormality	mixed	0.03	-0.25	Tchem	Tchem	MGPWGWKLRWTVALLLAAAGTAVGDRCERNEFQCQ					MGPWGWKLRWTVALLLAAAGPAVGDRCERNEFQCQ	FALSE			no_motif	98	moderately conservative	Somatic	NA
no_effect	TRUE	TRUE	0.083	-1.5	0	3	1	4	3	6	-2	2	2	0.0000,0.0198,0.0000,0.0503,0.3376,0.0934	0.0000,0.0000,0.0000,0.0195,0.0546,0.5123	0.5000,1.0000,0.5000,0.7206,0.8607,0.1543	0.5000,0.0000,0.5000,0.2794,0.1393,0.8457	EPHB2_Pkinase__P29323_604_898	P29323	signalling pathways	Other	P08243	ASNS	Asparagine synthetase [glutamine-hydrolyzing]	P08243.M538I	FALSE	pathogenic	Inborn genetic diseases	NA	uncategorised	other	0.03	-0.24	Tchem	Tchem	YRQVFERHYPGRADWLSHYWMPKWINATDPSARTLTHYKSA					YRQVFERHYPGRADWLSHYWIPKWINATDPSARTLTHYKSA	FALSE			no_motif	10	conservative	Somatic	NA
no_effect	FALSE	TRUE	0.012	3	1	0	3	0	3	6	NA	3	3	0.0000,0.0000,0.0000,0.0000,0.0000,0.0000	0.0000,0.0119,0.0000,0.0080,0.0000,0.0095	0.5000,0.0000,0.5000,0.0000,0.5000,0.0000	0.5000,1.0000,0.5000,1.0000,0.5000,1.0000	EPHB2_Pkinase__P29323_604_898	P29323	signalling pathways	Other	P09493	TPM1	Tropomyosin alpha-1 chain	P09493.E173D	FALSE	pathogenic	Dilated cardiomyopathy 1Y (CMD1Y)	musculoskeletal system disorder	musculoskeletal	musculoskeletal	0.03	-0.1	Tchem	Tbio	HIAEDADRKYEEVARKLVIIESDLERAEERAELSEGKCAEL					HIAEDADRKYEEVARKLVIIDSDLERAEERAELSEGKCAEL	FALSE			no_motif	45	conservative	Somatic	1
no_effect	TRUE	TRUE	0.0093	3	0	0	3	1	3	12	-1	3	3	0.0000,0.0000,0.0000,0.0001,0.0000,0.0000,0.0000,0.0000,0.0000,0.0000,0.0000,0.0000	0.0000,0.0000,0.0000,0.2219,0.0000,0.0046,0.0000,0.0000,0.0000,0.0000,0.0000,0.0001	0.5000,0.5000,0.5000,0.0006,0.5000,0.0000,0.5000,0.5000,0.5000,0.5000,0.5000,0.0000	0.5000,0.5000,0.5000,0.9994,0.5000,1.0000,0.5000,0.5000,0.5000,0.5000,0.5000,1.0000	EPHB2_Pkinase__P29323_604_898	P29323	signalling pathways	Other	P20823	HNF1A	Hepatocyte nuclear factor 1-alpha	P20823.L12H	FALSE	pathogenic	Maturity-onset diabetes of the young 3 (MODY3)	genetic disease	metabolic	metabolic	0.03	-0.15	Tchem	Tbio	MVSKLSQLQTELLAALLESGLSKEALIQALGE					MVSKLSQLQTELLAALLESGHSKEALIQALGE	FALSE			no_motif	99	moderately conservative	Somatic	NA
no_effect	FALSE	TRUE	0.012	3	0	0	3	0	3	6	NA	2	2	0.0000,0.0000,0.0000,0.0000,0.0000,0.0000	0.0000,0.0000,0.0000,0.0019,0.0008,0.0008	0.5000,0.5000,0.5000,0.0000,0.0000,0.0000	0.5000,0.5000,0.5000,1.0000,1.0000,1.0000	EPHB2_Pkinase__P29323_604_898	P29323	signalling pathways	Other	P20823	HNF1A	Hepatocyte nuclear factor 1-alpha	P20823.P519L	FALSE	pathogenic	Maturity-onset diabetes of the young 3 (MODY3)	genetic disease	metabolic	metabolic	0.03	-0.15	Tchem	Tbio	PHALYSHKPEVAQYTHTGLLPQTMLITDTTNLSALASLTPT					PHALYSHKPEVAQYTHTGLLLQTMLITDTTNLSALASLTPT	FALSE			no_motif	98	moderately conservative	Somatic	NA
no_effect	FALSE	TRUE	0.012	3	0	0	3	0	3	6	NA	2	2	0.0000,0.0000,0.0000,0.0000,0.0000,0.0000	0.0000,0.0000,0.0000,0.0097,0.0139,0.0003	0.5000,0.5000,0.5000,0.0000,0.0000,0.0000	0.5000,0.5000,0.5000,1.0000,1.0000,1.0000	EPHB2_Pkinase__P29323_604_898	P29323	signalling pathways	Other	P43694	GATA4	Transcription factor GATA-4	P43694.A442V	FALSE	pathogenic	NA	NA	other	other	0.03	0.03	Tchem	Tbio	SKQDSWNSLVLADSHGDIITA					SKQDSWNSLVLADSHGDIITV	FALSE			no_motif	64	moderately conservative	Somatic	NA
no_effect	FALSE	TRUE	0.034	2	0	0	2	0	2	6	NA	2	2	0.0000,0.0000,0.0000,0.0000,0.0000,0.0000	0.0000,0.0000,0.0000,0.0038,0.0000,0.0023	0.5000,0.5000,0.5000,0.0000,0.5000,0.0000	0.5000,0.5000,0.5000,1.0000,0.5000,1.0000	EPHB2_Pkinase__P29323_604_898	P29323	signalling pathways	Other	P51587	BRCA2	Breast cancer type 2 susceptibility protein	P51587.S142N	FALSE	pathogenic	Breast-ovarian cancer, familial, susceptibility to, 2 (BROVCA2)|Hereditary breast ovarian cancer syndrome|Hereditary cancer-predisposing syndrome	neoplastic syndrome|neoplastic syndrome	cancer	cancer	0.03	-0.51	Tchem	Tbio	TKMDQADDVSCPLLNSCLSESPVVLQCTHVTPQRDKSVVCG					TKMDQADDVSCPLLNSCLSENPVVLQCTHVTPQRDKSVVCG	FALSE			no_motif	46	conservative	Somatic	NA
no_effect	FALSE	TRUE	0.028	2	0	0	2	0	2	12	NA	2	2	0.0000,0.0000,0.0000,0.0000,0.0000,0.0000,0.0000,0.0000,0.0000,0.0000,0.0000,0.0000	0.0000,0.0000,0.0000,0.0000,0.0000,0.0208,0.0000,0.0000,0.0000,0.0000,0.0002,0.0000	0.5000,0.5000,0.5000,0.5000,0.5000,0.0000,0.5000,0.5000,0.5000,0.5000,0.0000,0.5000	0.5000,0.5000,0.5000,0.5000,0.5000,1.0000,0.5000,0.5000,0.5000,0.5000,1.0000,0.5000	EPHB2_Pkinase__P29323_604_898	P29323	signalling pathways	Other	P55017	SLC12A3	Solute carrier family 12 member 3	P55017.R321W	FALSE	pathogenic	Gitelman syndrome (GTLMNS)	urinary system disorder	metabolic	metabolic	0.03	-0.08	Tchem	Tclin	LVGTLIPPSEDKASKGFFSYRADIFVQNLVPDWRGPDGTFF					LVGTLIPPSEDKASKGFFSYWADIFVQNLVPDWRGPDGTFF	FALSE			no_motif	101	moderately radical	Germline	NA
no_effect	FALSE	TRUE	0.012	3	0	0	3	0	3	6	NA	2	2	0.0000,0.0000,0.0000,0.0000,0.0000,0.0000	0.0000,0.0000,0.0000,0.0046,0.0028,0.0048	0.5000,0.5000,0.5000,0.0000,0.0000,0.0000	0.5000,0.5000,0.5000,1.0000,1.0000,1.0000	EPHB2_Pkinase__P29323_604_898	P29323	signalling pathways	Other	Q03395	ROM1	Rod outer segment membrane protein 1	Q03395.R287W	FALSE	pathogenic	Retinitis pigmentosa (RP)	disorder of visual system	neurological	neurological	0.03	0.06	Tchem	Tbio	TLGSMLAVTFLLQALVLLGLRYLQTALEGLGGVIDAGGETQ					TLGSMLAVTFLLQALVLLGLWYLQTALEGLGGVIDAGGETQ	FALSE			no_motif	101	moderately radical	Germline/Somatic	1
no_effect	TRUE	FALSE	0.012	-3	0	3	0	3	0	6	2	NA	2	0.0000,0.0000,0.0000,0.0028,0.0066,0.0285	0.0000,0.0000,0.0000,0.0000,0.0000,0.0000	0.5000,0.5000,0.5000,1.0000,1.0000,1.0000	0.5000,0.5000,0.5000,0.0000,0.0000,0.0000	EPHB2_Pkinase__P29323_604_898	P29323	signalling pathways	Other	Q09472	EP300	Histone acetyltransferase p300	Q09472.F2084V	FALSE	NA	NA	NA	uncategorised	other	0.03	-0.31	Tchem	Tchem	PLQQQQVLSILHANPQLLAAFIKQRAAKYANSNPQPIPGQP					PLQQQQVLSILHANPQLLAAVIKQRAAKYANSNPQPIPGQP	FALSE			no_motif	50	conservative	NA	NA
no_effect	FALSE	TRUE	0.034	2	0	0	2	0	2	6	NA	2	2	0.0000,0.0000,0.0000,0.0000,0.0000,0.0000	0.0000,0.0000,0.0000,0.0000,0.0016,0.0046	0.5000,0.5000,0.5000,0.5000,0.0000,0.0000	0.5000,0.5000,0.5000,0.5000,1.0000,1.0000	EPHB2_Pkinase__P29323_604_898	P29323	signalling pathways	Other	Q14524	SCN5A	Sodium channel protein type 5 subunit alpha	Q14524.G35S	FALSE	pathogenic	Brugada syndrome|Cardiac arrhythmia|SCN5A-Related Disorders	cardiovascular disorder|cardiovascular disease	cardiovascular/hematologic	cardiovascular_hematologic	0.03	-0.13	Tchem	Tclin	RFTRESLAAIEKRMAEKQARGSTTLQESREGLPEEEAPRPQ					RFTRESLAAIEKRMAEKQARSSTTLQESREGLPEEEAPRPQ	FALSE			no_motif	56	moderately conservative	Germline	NA
no_effect	TRUE	TRUE	0.37	-0.23	0	2	1	2	3	6	-2	2	2	0.0000,0.0000,0.0000,0.0042,0.2400,0.0000	0.0000,0.0000,0.0000,0.0021,0.0120,0.0053	0.5000,0.5000,0.5000,0.6616,0.9524,0.0000	0.5000,0.5000,0.5000,0.3384,0.0476,1.0000	EPHB2_Pkinase__P29323_604_898	P29323	signalling pathways	Other	Q8TF50	ZNF526	Zinc finger protein 526	Q8TF50.K160T	FALSE	pathogenic	DENTICI-NOVELLI NEURODEVELOPMENTAL SYNDROME (DENNED)|Intellectual disability|Pulmonic stenosis	Mendelian neurodevelopmental disorder|disease of mental health|cardiovascular disorder	neurological;cardiovascular/hematologic;developmental	mixed	0.03	-0.07	Tchem	Tdark	YQCWDCQELFPSPELWVAHRKAQHLSATVAEPPVPPPLPPP					YQCWDCQELFPSPELWVAHRTAQHLSATVAEPPVPPPLPPP	FALSE			no_motif	78	moderately conservative	Somatic	NA
no_effect	FALSE	TRUE	0.034	2	0	0	2	0	2	6	NA	2	2	0.0000,0.0000,0.0000,0.0000,0.0000,0.0000	0.0000,0.0000,0.0000,0.0082,0.0000,0.0028	0.5000,0.5000,0.5000,0.0000,0.5000,0.0000	0.5000,0.5000,0.5000,1.0000,0.5000,1.0000	EPHB2_Pkinase__P29323_604_898	P29323	signalling pathways	Other	Q92736	RYR2	Ryanodine receptor 2	Q92736.R1013Q	FALSE	pathogenic	Arrhythmogenic right ventricular dysplasia 2|Cardiomyopathy (CMYO)|Catecholaminergic polymorphic ventricular tachycardia 1|Conduction disorder of the heart	musculoskeletal system disorder|cardiovascular system disease|cardiovascular disorder|cardiovascular disorder	cardiovascular/hematologic;musculoskeletal	mixed	0.03	0.03	Tchem	Tclin	EAMVDKLAENAHNVWARDRIRQGWTYGIQQDVKNRRNPRLV					EAMVDKLAENAHNVWARDRIQQGWTYGIQQDVKNRRNPRLV	FALSE			no_motif	43	conservative	Somatic	NA
no_effect	FALSE	TRUE	0.012	3	0	0	3	0	3	6	NA	2	2	0.0000,0.0000,0.0000,0.0000,0.0000,0.0000	0.0000,0.0000,0.0000,0.3241,0.0031,0.0010	0.5000,0.5000,0.5000,0.0000,0.0000,0.0000	0.5000,0.5000,0.5000,1.0000,1.0000,1.0000	EPHB2_Pkinase__P29323_604_898	P29323	signalling pathways	Other	Q99728	BARD1	BRCA1-associated RING domain protein 1	Q99728.S241C	FALSE	pathogenic	Familial cancer of breast|Hereditary cancer-predisposing syndrome	cancer or benign tumor|neoplastic syndrome	cancer	cancer	0.03	-0.63	Tchem	Tbio	EAEKEDGEFDSKEESKQKLVSFCSQPSVISSPQINGEIDLL					EAEKEDGEFDSKEESKQKLVCFCSQPSVISSPQINGEIDLL	FALSE			no_motif	99	moderately conservative	Somatic	NA
no_effect	FALSE	TRUE	0.034	2	0	0	2	0	2	6	NA	2	2	0.0000,0.0000,0.0000,0.0000,0.0000,0.0000	0.0000,0.0198,0.0000,0.0006,0.0000,0.0000	0.5000,0.0000,0.5000,0.0000,0.5000,0.5000	0.5000,1.0000,0.5000,1.0000,0.5000,0.5000	EPHB2_Pkinase__P29323_604_898	P29323	signalling pathways	Other	Q99728	BARD1	BRCA1-associated RING domain protein 1	Q99728.S541L	FALSE	pathogenic	Familial cancer of breast|Hereditary cancer-predisposing syndrome	cancer or benign tumor|neoplastic syndrome	cancer	cancer	0.03	-0.63	Tchem	Tbio	NAVNIFGLRPVDYTDDESMKSLLLLPEKNESSSASHCSVMN					NAVNIFGLRPVDYTDDESMKLLLLLPEKNESSSASHCSVMN	FALSE			no_motif	145	moderately radical	Somatic	NA
no_effect	TRUE	FALSE	0.012	-3	0	3	0	3	0	6	2	NA	2	0.0000,0.0000,0.0000,0.0017,0.0020,0.0006	0.0000,0.0000,0.0000,0.0000,0.0000,0.0000	0.5000,0.5000,0.5000,1.0000,1.0000,1.0000	0.5000,0.5000,0.5000,0.0000,0.0000,0.0000	EPHB2_Pkinase__P29323_604_898	P29323	signalling pathways	Other	Q9GZR5	ELOVL4	Elongation of very long chain fatty acids protein 4	Q9GZR5.W246G	FALSE	pathogenic	Spinocerebellar ataxia type 34 (SCA34)	integumentary system disorder	neurological;integumentary	mixed	0.03	-0.12	Tchem	Tbio	FHVTIGHTALSLYTDCPFPKWMHWALIAYAISFIFLFLNFY					FHVTIGHTALSLYTDCPFPKGMHWALIAYAISFIFLFLNFY	FALSE			no_motif	184	radical	Somatic	NA
no_effect	TRUE	TRUE	0.035	-2	0	2	0	2	1	6	2	0	2	0.0000,0.1389,0.9994,0.0000,0.0000,0.0000	0.0000,0.0000,0.0003,0.0000,0.0000,0.0000	0.5000,1.0000,0.9997,0.5000,0.5000,0.5000	0.5000,0.0000,0.0003,0.5000,0.5000,0.5000	EPHB2_Pkinase__P29323_604_898	P29323	signalling pathways	Other	Q9NRR6	INPP5E	Phosphatidylinositol polyphosphate 5-phosphatase type IV	Q9NRR6.D490N	FALSE	pathogenic	NA	NA	other	other	0.03	NA	Tchem	Tbio	DEVFWFGDFNFRLSGGRTVVDALLCQGLVVDVPALLQHDQL					DEVFWFGDFNFRLSGGRTVVNALLCQGLVVDVPALLQHDQL	FALSE			no_motif	23	conservative	Somatic	NA
no_effect	TRUE	FALSE	0.034	-2	0	2	0	2	0	6	2	NA	2	0.0000,0.1389,0.9994,0.0000,0.0000,0.0000	0.0000,0.0000,0.0000,0.0000,0.0000,0.0000	0.5000,1.0000,1.0000,0.5000,0.5000,0.5000	0.5000,0.0000,0.0000,0.5000,0.5000,0.5000	EPHB2_Pkinase__P29323_604_898	P29323	signalling pathways	Other	Q9NRR6	INPP5E	Phosphatidylinositol polyphosphate 5-phosphatase type IV	Q9NRR6.D490Y	FALSE	pathogenic	Agenesis of cerebellar vermis	Phenotypic abnormality	organ_abnormality	organ_abnormality	0.03	NA	Tchem	Tbio	DEVFWFGDFNFRLSGGRTVVDALLCQGLVVDVPALLQHDQL					DEVFWFGDFNFRLSGGRTVVYALLCQGLVVDVPALLQHDQL	FALSE			no_motif	160	radical	Somatic	NA
no_effect	FALSE	TRUE	0.034	2	0	0	2	0	2	6	NA	2	2	0.0000,0.0000,0.0000,0.0000,0.0000,0.0000	0.0000,0.0000,0.0000,0.0000,0.0012,0.1021	0.5000,0.5000,0.5000,0.5000,0.0000,0.0000	0.5000,0.5000,0.5000,0.5000,1.0000,1.0000	EPHB2_Pkinase__P29323_604_898	P29323	signalling pathways	Other	Q9UPT6	MAPK8IP3	C-Jun-amino-terminal kinase-interacting protein 3	Q9UPT6.R578C	FALSE	pathogenic	Neurodevelopmental disorder|Neurodevelopmental disorder with or without variable brain abnormalities (NEDBA)|Neurodevelopmental disorder with or without variable brain abnormalities; NEDBA	nervous system disorder	neurological	neurological	0.03	-0.06	Tchem	Tbio	SREHPSVQEKKKSTIWQFFSRLFSSSSSPPPAKRPYPSVNI					SREHPSVQEKKKSTIWQFFSCLFSSSSSPPPAKRPYPSVNI	FALSE			no_motif	112	moderately radical	Somatic	1
no_effect	TRUE	TRUE	0.11	0.88	0	0	1	1	1	6	-1	2	2	0.0000,0.0000,0.0000,0.0002,0.0000,0.0000	0.0000,0.0000,0.0000,0.0030,0.0000,0.0000	0.5000,0.5000,0.5000,0.0593,0.5000,0.5000	0.5000,0.5000,0.5000,0.9407,0.5000,0.5000	EPHB2_Pkinase__P29323_604_898	P29323	signalling pathways	Other	Q9Y6H1	CHCHD2	Coiled-coil-helix-coiled-coil-helix domain-containing protein 2	Q9Y6H1.T61I	FALSE	pathogenic	Parkinson disease 22 (PARK22)|Parkinson disease 22, autosomal dominant (PARK22)	inborn errors of metabolism|inborn errors of metabolism	neurological;metabolic	mixed	0.03	-0.44	Tchem	Tbio	SAVGSSAAAPRQPGLMAQMATTAAGVAVGSAVGHTLGHAIT					SAVGSSAAAPRQPGLMAQMAITAAGVAVGSAVGHTLGHAIT	FALSE			no_motif	89	moderately conservative	Somatic	NA
no_effect	TRUE	FALSE	0.012	-3	0	3	0	3	0	6	2	NA	2	0.0000,0.0033,0.0000,0.0004,0.0001,0.0000	0.0000,0.0000,0.0000,0.0000,0.0000,0.0000	0.5000,1.0000,0.5000,1.0000,1.0000,0.5000	0.5000,0.0000,0.5000,0.0000,0.0000,0.5000	EPS15_EH__P42566_121_215	P42566	signalling pathways	HD2 binder	O60315	ZEB2	Zinc finger E-box-binding homeobox 2	O60315.Q1119R	FALSE	pathogenic	Mowat-Wilson syndrome (MOWS)|Mowat-Wilson syndrome (MOWS)	disorder of development or morphogenesis	developmental	developmental	-0.09	-0.3	Tbio	Tbio	GHLEPTELLMNRAYLQSITPQGYSDSEERESMPRDGESEKE					GHLEPTELLMNRAYLQSITPRGYSDSEERESMPRDGESEKE	FALSE			no_motif	43	conservative	Somatic	NA
no_effect	TRUE	TRUE	0.089	2	0	1	3	1	3	12	1	3	3	0.0000,0.0000,0.0000,0.0000,0.0000,0.0003,0.0000,0.0000,0.0000,0.0000,0.0000,0.0000	0.0000,0.0000,0.0000,0.0000,0.0000,0.0000,0.0000,0.0000,0.0000,0.0005,0.0020,0.0005	0.5000,0.5000,0.5000,0.5000,0.5000,1.0000,0.5000,0.5000,0.5000,0.0000,0.0000,0.0000	0.5000,0.5000,0.5000,0.5000,0.5000,0.0000,0.5000,0.5000,0.5000,1.0000,1.0000,1.0000	EPS15_EH__P42566_121_215	P42566	signalling pathways	HD2 binder	P01130	LDLR	Low-density lipoprotein receptor	P01130.V827F	FALSE	pathogenic	Familial hypercholesterolemia (FH)|Hypercholesterolemia, familial, 1	inborn errors of metabolism|Phenotypic abnormality	metabolic;organ_abnormality	mixed	-0.09	-0.25	Tbio	Tchem	FLLWKNWRLKNINSINFDNPVYQKTTEDEVHICHNQDGYSY					FLLWKNWRLKNINSINFDNPFYQKTTEDEVHICHNQDGYSY	TRUE	.NPF.;NPF;NP[FL]	DNPFY;NPF;NPF	motif_creating	50	conservative	Germline	NA
no_effect	TRUE	TRUE	0.035	1.2	0	0	2	1	2	6	1	2	2	0.0000,0.0000,0.0000,0.0000,0.0000,0.0003	0.0000,0.0000,0.0000,0.0000,0.0001,0.0004	0.5000,0.5000,0.5000,0.5000,0.0000,0.4227	0.5000,0.5000,0.5000,0.5000,1.0000,0.5773	EPS15_EH__P42566_121_215	P42566	signalling pathways	HD2 binder	P01130	LDLR	Low-density lipoprotein receptor	P01130.V827I	FALSE	pathogenic	Familial hypercholesterolemia (FH)|Hypercholesterolemia, familial, 1	inborn errors of metabolism|Phenotypic abnormality	metabolic;organ_abnormality	mixed	-0.09	-0.25	Tbio	Tchem	FLLWKNWRLKNINSINFDNPVYQKTTEDEVHICHNQDGYSY					FLLWKNWRLKNINSINFDNPIYQKTTEDEVHICHNQDGYSY	FALSE			no_motif	29	conservative	Germline	NA
no_effect	FALSE	TRUE	0.012	3	0	0	3	0	3	6	NA	2	2	0.0000,0.0000,0.0000,0.0000,0.0000,0.0000	0.0006,0.0000,0.0194,0.0014,0.0000,0.0000	0.0000,0.5000,0.0000,0.0000,0.5000,0.5000	1.0000,0.5000,1.0000,1.0000,0.5000,0.5000	EPS15_EH__P42566_121_215	P42566	signalling pathways	HD2 binder	P15382	KCNE1	Potassium voltage-gated channel subfamily E member 1	P15382.D76N	FALSE	pathogenic	Arrhythmogenic right ventricular cardiomyopathy (ARVD)|Brugada syndrome|Congenital long QT syndrome (RWS)|Jervell and Lange-Nielsen syndrome (JLNS)|Jervell and Lange-Nielsen syndrome 1 (JLNS1)|Jervell and Lange-Nielsen syndrome 2 (JLNS2)|Jervell and Lange-Nielsen syndrome 2 (JLNS2)|Long QT syndrome (LQTS)|Long QT syndrome 5 (LQT5)|Long QT syndrome 5 (LQT5)|Sudden unexplained death	musculoskeletal system disorder|cardiovascular disorder|cardiovascular disorder|cardiovascular disorder|cardiovascular disorder|cardiovascular disorder	cardiovascular/hematologic;musculoskeletal	mixed	-0.09	NA	Tbio	Tbio	FFTLGIMLSYIRSKKLEHSNDPFNVYIESDAWQEKDKAYVQ					FFTLGIMLSYIRSKKLEHSNNPFNVYIESDAWQEKDKAYVQ	TRUE	.NPF.;NPF;NP[FL]	NNPFN;NPF;NPF	motif_creating	23	conservative	Somatic	NA
no_effect	FALSE	TRUE	1	0	0	0	0	0	0	12	NA	2	2	0.0000,0.0000,0.0000,0.0000,0.0000,0.0000,0.0000,0.0000,0.0000,0.0000,0.0000,0.0000	0.0000,0.0000,0.0000,0.0000,0.0000,0.0000,0.0000,0.0000,0.0000,0.0000,0.0000,0.0000	0.5000,0.5000,0.5000,0.5000,0.5000,0.5000,0.5000,0.5000,0.5000,0.5000,0.5000,0.5000	0.5000,0.5000,0.5000,0.5000,0.5000,0.5000,0.5000,0.5000,0.5000,0.5000,0.5000,0.5000	EPS15_EH__P42566_121_215	P42566	signalling pathways	HD2 binder	P49748	ACADVL	Very long-chain specific acyl-CoA dehydrogenase, mitochondrial	P49748.A490P	FALSE	pathogenic	Acyl-CoA dehydrogenase very long-chain deficiency (ACADVLD)|Very long chain acyl-CoA dehydrogenase deficiency (ACADVLD)	genetic disease|metabolic disease	metabolic	metabolic	-0.09	-0.03	Tbio	Tbio	LFVALQGCMDKGKELSGLGSALKNPFGNAGLLLGEAGKQLR	..NPF..	LKNPFGN	1	FALSE	LFVALQGCMDKGKELSGLGSPLKNPFGNAGLLLGEAGKQLR	FALSE			flanking	27	conservative	Germline	NA
no_effect	FALSE	TRUE	1	0	0	0	0	0	0	6	NA	2	2	0.0000,0.0000,0.0000,0.0000,0.0000,0.0000	0.0000,0.0000,0.0000,0.0000,0.0000,0.0000	0.5000,0.5000,0.5000,0.5000,0.5000,0.5000	0.5000,0.5000,0.5000,0.5000,0.5000,0.5000	EPS15_EH__P42566_121_215	P42566	signalling pathways	HD2 binder	P49748	ACADVL	Very long-chain specific acyl-CoA dehydrogenase, mitochondrial	P49748.L502P	FALSE	pathogenic	Acyl-CoA dehydrogenase very long-chain deficiency (ACADVLD)	genetic disease	uncategorised	other	-0.09	-0.03	Tbio	Tbio	KELSGLGSALKNPFGNAGLLLGEAGKQLRRRAGLGSGLSLS	..NPF..	LKNPFGN	5	FALSE	KELSGLGSALKNPFGNAGLLPGEAGKQLRRRAGLGSGLSLS	FALSE			flanking	98	moderately conservative	Somatic	NA
enhanced	TRUE	TRUE	0.0002	3.6	0	0	7	6	7	12	4	4	4	0.0002,0.0010,0.0002,0.0029,0.0003,0.0021,0.0000,0.0000,0.0000,0.0000,0.0000,0.0000	0.0002,0.0015,0.0002,0.0160,0.0020,0.0172,0.0000,0.0001,0.0000,0.0000,0.0000,0.0000	0.4316,0.4053,0.4667,0.1546,0.1416,0.1099,0.5000,0.0000,0.5000,0.5000,0.5000,0.5000	0.5684,0.5947,0.5333,0.8454,0.8584,0.8901,0.5000,1.0000,0.5000,0.5000,0.5000,0.5000	EPS15_EH__P42566_121_215	P42566	signalling pathways	HD2 binder	P49815	TSC2	Tuberin	P49815.S1221L	FALSE	pathogenic	Tuberous sclerosis 2 (TSC2)	inherited neurodegenerative disorder	neurological	neurological	-0.09	-0.06	Tbio	Tbio	RPTGNTSWLMSLENPLSPFSSDINNMPLQELSNALMAAERF	PSSM	PLSPFSS	0	FALSE	RPTGNTSWLMSLENPLSPFSLDINNMPLQELSNALMAAERF	FALSE			overlapping_wild-card	145	moderately radical	Somatic	NA
no_effect	TRUE	FALSE	0.0044	-4	1	4	0	4	0	6	3	NA	3	0.0000,0.0000,0.0003,0.0013,0.0011,0.0006	0.0000,0.0000,0.0000,0.0000,0.0000,0.0000	0.5000,0.5000,1.0000,1.0000,1.0000,1.0000	0.5000,0.5000,0.0000,0.0000,0.0000,0.0000	EPS15_EH__P42566_121_215	P42566	signalling pathways	HD2 binder	P51531	SMARCA2	Probable global transcription activator SNF2L2	P51531.L1217P	FALSE	pathogenic	NA	NA	other	other	-0.09	0.04	Tbio	Tchem	KVIQAGMFDQKSSSHERRAFLQAILEHEEENEEEDEVPDDE					KVIQAGMFDQKSSSHERRAFPQAILEHEEENEEEDEVPDDE	FALSE			no_motif	98	moderately conservative	Somatic	NA
enhanced	TRUE	TRUE	0.0002	7	2	0	7	4	7	12	3	3	3	0.0000,0.0000,0.0003,0.0013,0.0011,0.0006,0.0000,0.0000,0.0000,0.0000,0.0000,0.0000	0.0000,0.0066,0.5754,0.6581,0.7297,0.2975,0.0799,0.0132,0.0000,0.0000,0.0000,0.0000	0.5000,0.0000,0.0005,0.0019,0.0015,0.0021,0.0000,0.0000,0.5000,0.5000,0.5000,0.5000	0.5000,1.0000,0.9995,0.9981,0.9985,0.9979,1.0000,1.0000,0.5000,0.5000,0.5000,0.5000	EPS15_EH__P42566_121_215	P42566	signalling pathways	HD2 binder	P51531	SMARCA2	Probable global transcription activator SNF2L2	P51531.R1213W	FALSE	pathogenic	Nicolaides-Baraitser syndrome (NCBRS)|Nicolaides-Baraitser syndrome (NCBRS)	Rare genetic neurological disorder	neurological	neurological	-0.09	0.04	Tbio	Tchem	NVDQKVIQAGMFDQKSSSHERRAFLQAILEHEEENEEEDEV					NVDQKVIQAGMFDQKSSSHEWRAFLQAILEHEEENEEEDEV	FALSE			no_motif	101	moderately radical	Somatic	1
no_effect	TRUE	TRUE	0.0013	6	0	0	6	1	6	6	1	3	3	0.0000,0.0000,0.0000,0.0000,0.0000,0.0000	0.0002,0.0005,0.0001,0.0059,0.0113,0.0063	0.0000,0.0000,0.0000,0.0000,0.0031,0.0000	1.0000,1.0000,1.0000,1.0000,0.9969,1.0000	EPS15_EH__P42566_121_215	P42566	signalling pathways	HD2 binder	P55017	SLC12A3	Solute carrier family 12 member 3	P55017.R334W	FALSE	pathogenic	Gitelman syndrome (GTLMNS)	urinary system disorder	metabolic	metabolic	-0.09	-0.08	Tbio	Tclin	SKGFFSYRADIFVQNLVPDWRGPDGTFFGMFSIFFPSATGI					SKGFFSYRADIFVQNLVPDWWGPDGTFFGMFSIFFPSATGI	FALSE			no_motif	101	moderately radical	Germline/Somatic	1
no_effect	TRUE	TRUE	0.0052	-4	0	4	0	4	1	6	4	2	4	0.0000,0.0003,0.0000,0.0008,0.0015,0.0688	0.0000,0.0000,0.0000,0.0000,0.0000,0.0001	0.5000,1.0000,0.5000,1.0000,1.0000,0.9984	0.5000,0.0000,0.5000,0.0000,0.0000,0.0016	EPS15_EH__P42566_121_215	P42566	signalling pathways	HD2 binder	P78363	ABCA4	Retinal-specific phospholipid-transporting ATPase ABCA4	P78363.N1868I	FALSE	pathogenic	ABCA4-Related Disorders|Age related macular degeneration 2|Cone-Rod Dystrophy, Recessive|Cone-rod dystrophy 3 (CORD3)|Macular degeneration|Retinitis Pigmentosa, Recessive|Retinitis pigmentosa (RP)|Severe early-childhood-onset retinal dystrophy (STGD1)|Stargardt Disease, Recessive|Stargardt disease (FFM)|Stargardt disease 1 (STGD1)	disorder of visual system|disorder of visual system|disorder of visual system|nervous system disease|disorder of visual system|disorder of visual system|disorder of visual system|disorder of visual system|disorder of visual system	neurological	neurological	-0.09	-0.31	Tbio	Tbio	LALSQAVTDVYARFGEEHSANPFHWDLIGKNLFAMVVEGVV	NP[FL]	NPF	0	TRUE	LALSQAVTDVYARFGEEHSAIPFHWDLIGKNLFAMVVEGVV	FALSE			overlapping_key_residue	149	moderately radical	Somatic	NA
no_effect	TRUE	TRUE	0.0052	-4	0	4	0	4	1	6	4	2	4	0.0000,0.0003,0.0000,0.0008,0.0015,0.0688	0.0000,0.0000,0.0000,0.0000,0.0000,0.0002	0.5000,1.0000,0.5000,1.0000,1.0000,0.9969	0.5000,0.0000,0.5000,0.0000,0.0000,0.0031	EPS15_EH__P42566_121_215	P42566	signalling pathways	HD2 binder	P78363	ABCA4	Retinal-specific phospholipid-transporting ATPase ABCA4	P78363.P1869L	FALSE	pathogenic	Severe early-childhood-onset retinal dystrophy (STGD1)	disorder of visual system	neurological	neurological	-0.09	-0.31	Tbio	Tbio	ALSQAVTDVYARFGEEHSANPFHWDLIGKNLFAMVVEGVVY	NP[FL]	NPF	0	TRUE	ALSQAVTDVYARFGEEHSANLFHWDLIGKNLFAMVVEGVVY	FALSE			overlapping_key_residue	98	moderately conservative	Somatic	1
no_effect	TRUE	TRUE	0.33	0.2	0	4	4	4	6	12	4	3	4	0.0000,0.0003,0.0000,0.0008,0.0015,0.0688,0.0000,0.0000,0.0000,0.0000,0.0000,0.0000	0.0000,0.0000,0.0000,0.0001,0.0000,0.0000,0.0000,0.0002,0.0000,0.0001,0.0001,0.0006	0.5000,1.0000,0.5000,0.9223,0.9779,1.0000,0.5000,0.0000,0.5000,0.0000,0.0000,0.0000	0.5000,0.0000,0.5000,0.0777,0.0221,0.0000,0.5000,1.0000,0.5000,1.0000,1.0000,1.0000	EPS15_EH__P42566_121_215	P42566	signalling pathways	HD2 binder	P78363	ABCA4	Retinal-specific phospholipid-transporting ATPase ABCA4	P78363.Y1858N	FALSE	pathogenic	Age related macular degeneration 2|Cone-rod dystrophy 3 (CORD3)|Retinitis pigmentosa 19 (RP19)|Severe early-childhood-onset retinal dystrophy (STGD1)	disorder of visual system|disorder of visual system|disorder of visual system|disorder of visual system	neurological	neurological	-0.09	-0.31	Tbio	Tbio	HFCLGRGLIDLALSQAVTDVYARFGEEHSANPFHWDLIGKN	..NPF..	SANPFHW	8	FALSE	HFCLGRGLIDLALSQAVTDVNARFGEEHSANPFHWDLIGKN	FALSE			flanking	143	moderately radical	Somatic	NA
no_effect	TRUE	TRUE	0.27	-1.3	0	4	3	5	4	12	4	3	4	0.0000,0.0001,0.0000,0.0076,0.0000,0.0001,0.0000,0.0000,0.0000,0.0001,0.0000,0.1678	0.0000,0.0000,0.0000,0.0000,0.0000,0.0000,0.0000,0.0000,0.0000,0.0003,0.0000,0.0003	0.5000,1.0000,0.5000,1.0000,0.0000,1.0000,0.5000,0.5000,0.0000,0.1606,0.5000,0.9980	0.5000,0.0000,0.5000,0.0000,1.0000,0.0000,0.5000,0.5000,1.0000,0.8394,0.5000,0.0020	EPS15_EH__P42566_121_215	P42566	signalling pathways	HD2 binder	Q01484	ANK2	Ankyrin-2	Q01484.S3096G	FALSE	pathogenic	Cardiac arrhythmia, ankyrin-B-related|Long QT syndrome (LQTS)	cardiovascular disease|cardiovascular disorder	cardiovascular/hematologic	cardiovascular_hematologic	-0.09	0.03	Tbio	Tbio	QGTTPDTTPARTPTEEGTPTSEQNPFLFQEGKLFEMTRSGA	..NPF..	EQNPFLF	1	FALSE	QGTTPDTTPARTPTEEGTPTGEQNPFLFQEGKLFEMTRSGA	FALSE			flanking	56	moderately conservative	Somatic	NA
diminished	TRUE	FALSE	4.3e-05	-8	0	8	0	8	0	18	4	NA	4	0.0000,0.0003,0.0000,0.0000,0.0000,0.0001,0.0000,0.0002,0.0000,0.0021,0.0004,0.0020,0.0000,0.0004,0.0000,0.0000,0.0000,0.0000	0.0000,0.0000,0.0000,0.0000,0.0000,0.0000,0.0000,0.0000,0.0000,0.0000,0.0000,0.0000,0.0000,0.0000,0.0000,0.0000,0.0000,0.0000	0.5000,1.0000,0.5000,0.5000,1.0000,1.0000,0.5000,1.0000,0.5000,1.0000,1.0000,1.0000,0.5000,1.0000,0.5000,0.5000,0.5000,0.5000	0.5000,0.0000,0.5000,0.5000,0.0000,0.0000,0.5000,0.0000,0.5000,0.0000,0.0000,0.0000,0.5000,0.0000,0.5000,0.5000,0.5000,0.5000	EPS15_EH__P42566_121_215	P42566	signalling pathways	HD2 binder	Q3SXY8	ARL13B	ADP-ribosylation factor-like protein 13B	Q3SXY8.N255K	FALSE	pathogenic	NA	NA	other	other	-0.09	-0.09	Tbio	Tbio	QEQAELDGTSGLAELDPEPTNPFQPIASVIIENEGKLEREK	NP[FL]	NPF	0	TRUE	QEQAELDGTSGLAELDPEPTKPFQPIASVIIENEGKLEREK	FALSE			overlapping_key_residue	94	moderately conservative	Germline	NA
enhanced	FALSE	TRUE	0.00063	6	1	0	6	0	6	6	NA	2	2	0.0000,0.0000,0.0000,0.0000,0.0000,0.0000	0.0007,0.0302,0.0008,0.0329,0.0018,0.0167	0.0000,0.0000,0.0000,0.0000,0.0000,0.0000	1.0000,1.0000,1.0000,1.0000,1.0000,1.0000	EPS15_EH__P42566_121_215	P42566	signalling pathways	HD2 binder	Q9BSV6	TSEN34	tRNA-splicing endonuclease subunit Sen34	Q9BSV6.R58W	FALSE	pathogenic	NA	NA	other	other	-0.09	-0.57	Tbio	Tdark	RGPRQNSRLGLPLLLMPEEARLLAEIGAVTLVSAPRPDSRH					RGPRQNSRLGLPLLLMPEEAWLLAEIGAVTLVSAPRPDSRH	FALSE			no_motif	101	moderately radical	Somatic	NA
no_effect	TRUE	TRUE	0.0018	4.3	0	0	6	2	6	6	2	2	2	0.0139,0.0425,0.0000,0.0000,0.0000,0.0000	0.0203,0.0583,0.0239,0.0077,0.0073,0.0276	0.4072,0.4216,0.0000,0.0000,0.0000,0.0000	0.5928,0.5784,1.0000,1.0000,1.0000,1.0000	EPS15_EH__P42566_121_215	P42566	signalling pathways	HD2 binder	Q9H2B4	SLC26A1	Sulfate anion transporter 1	Q9H2B4.T562M	FALSE	pathogenic	Calcium oxalate nephrolithiasis	urinary system disease	metabolic	metabolic	-0.09	0.05	Tbio	Tbio	FGGPLYYANKDFFLQSLYSLTGLDAGCMAARRKEGGSETGV					FGGPLYYANKDFFLQSLYSLMGLDAGCMAARRKEGGSETGV	FALSE			no_motif	81	moderately conservative	Germline	NA
diminished	TRUE	FALSE	5.1e-05	-8	0	8	0	8	0	12	3	NA	3	0.0000,0.0003,0.0000,0.0004,0.0001,0.0001,0.0000,0.0001,0.0000,0.0010,0.0002,0.0005	0.0000,0.0000,0.0000,0.0000,0.0000,0.0000,0.0000,0.0000,0.0000,0.0000,0.0000,0.0000	0.5000,1.0000,0.5000,1.0000,1.0000,1.0000,0.5000,1.0000,0.5000,1.0000,1.0000,1.0000	0.5000,0.0000,0.5000,0.0000,0.0000,0.0000,0.5000,0.0000,0.5000,0.0000,0.0000,0.0000	EPS15_EH__P42566_121_215	P42566	signalling pathways	HD2 binder	Q9NVV4	MTPAP	Poly(A) RNA polymerase, mitochondrial	Q9NVV4.N478D	FALSE	pathogenic	Spastic ataxia 4|Spastic ataxia 4, autosomal recessive (SPAX4)	nervous system disorder	neurological	neurological	-0.09	-0.76	Tbio	Tbio	INIRQGREQNKPDSSPLYIQNPFETSLNISKNVSQSQLQKF	NP[FL]	NPF	0	TRUE	INIRQGREQNKPDSSPLYIQDPFETSLNISKNVSQSQLQKF	FALSE			overlapping_key_residue	23	conservative	Somatic	NA
no_effect	TRUE	TRUE	0.0011	-4.5	0	6	0	6	6	6	3	3	3	0.0095,0.0075,0.0032,0.0253,0.0048,0.2120	0.0004,0.0013,0.0004,0.0082,0.0011,0.0076	0.9632,0.8489,0.9006,0.7558,0.8196,0.9652	0.0368,0.1511,0.0994,0.2442,0.1804,0.0348	EPS15_EH__P42566_121_215	P42566	signalling pathways	HD2 binder	Q9P2D1	CHD7	Chromodomain-helicase-DNA-binding protein 7	Q9P2D1.V238M	TRUE	pathogenic	CHARGE association (CHARGE)|CHARGE syndrome (CHARGES)	disorder of development or morphogenesis|disorder of development or morphogenesis	developmental	developmental	-0.09	0.04	Tbio	Tbio	EGLNQGNPFIATSGPGHLSHVPQQSPSMAPSLRHSVQQFHH	..NPF..	QGNPFIA	10	FALSE	EGLNQGNPFIATSGPGHLSHMPQQSPSMAPSLRHSVQQFHH	FALSE			flanking	21	conservative	Germline	NA
no_effect	FALSE	TRUE	0.034	2	0	0	2	0	2	6	NA	2	2	0.0000,0.0000,0.0000,0.0000,0.0000,0.0000	0.0000,0.0001,0.0000,0.0002,0.0000,0.0000	0.5000,0.0000,0.5000,0.0000,0.5000,0.5000	0.5000,1.0000,0.5000,1.0000,0.5000,0.5000	EPS15_EH__P42566_121_215	P42566	signalling pathways	HD2 binder	Q9UBM7	DHCR7	7-dehydrocholesterol reductase	Q9UBM7.H119L	FALSE	pathogenic	Smith-Lemli-Opitz syndrome (SLOS)|Smith-Lemli-Opitz syndrome (SLOS)	disorder of development or morphogenesis	developmental	developmental	-0.09	-0.12	Tbio	Tchem	LYTLWVTFQVLLYTSLPDFCHKFLPGYVGGIQEGAVTPAGV					LYTLWVTFQVLLYTSLPDFCLKFLPGYVGGIQEGAVTPAGV	FALSE			no_motif	99	moderately conservative	Somatic	NA
enhanced	FALSE	TRUE	0.00063	6	1	0	6	0	6	6	NA	3	3	0.0000,0.0000,0.0000,0.0000,0.0000,0.0000	0.0104,0.0440,0.0084,0.1400,0.0136,0.1160	0.0000,0.0000,0.0000,0.0000,0.0000,0.0000	1.0000,1.0000,1.0000,1.0000,1.0000,1.0000	EPS15_EH__P42566_121_215	P42566	signalling pathways	HD2 binder	Q9UHD9	UBQLN2	Ubiquilin-2	Q9UHD9.A282V	TRUE	benign	NA	NA	other	other	-0.09	0.08	Tbio	Tbio	PGGYNALRRMYTDIQEPMLNAAQEQFGGNPFASVGSSSSSG	..NPF..	GGNPFAS	6	FALSE	PGGYNALRRMYTDIQEPMLNVAQEQFGGNPFASVGSSSSSG	FALSE			flanking	64	moderately conservative	Somatic	1
no_effect	TRUE	TRUE	0.0011	1.7	0	0	6	6	6	6	2	2	2	0.0005,0.0034,0.0006,0.0148,0.0012,0.0211	0.0012,0.0059,0.0009,0.0321,0.0029,0.0267	0.3102,0.3611,0.4198,0.3154,0.2957,0.4417	0.6898,0.6389,0.5802,0.6846,0.7043,0.5583	EPS15_EH__P42566_121_215	P42566	signalling pathways	HD2 binder	Q9UKN7	MYO15A	Unconventional myosin-XV	Q9UKN7.D2403Y	FALSE	pathogenic	Autosomal recessive nonsyndromic hearing loss 3	inherited auditory system disease	neurological	neurological	-0.09	-0.28	Tbio	Tbio	PHKGLDCYLDSLFDPVLSYGDADLEKPTAIAYRMKGGGQPG					PHKGLDCYLDSLFDPVLSYGYADLEKPTAIAYRMKGGGQPG	FALSE			no_motif	160	radical	Somatic	NA
no_effect	TRUE	TRUE	0.0028	5	0	0	5	2	5	6	-1	2	2	0.0000,0.0015,0.0000,0.0000,0.0004,0.0000	0.8208,0.6487,0.0000,0.0002,0.2165,0.0001	0.0000,0.0023,0.5000,0.0000,0.0016,0.0000	1.0000,0.9977,0.5000,1.0000,0.9984,1.0000	EPS15_EH__P42566_121_215	P42566	signalling pathways	HD2 binder	Q9UPW6	SATB2	DNA-binding protein SATB2	Q9UPW6.G515S	FALSE	pathogenic	Chromosome 2q32-q33 deletion syndrome (GLASS)	disorder of development or morphogenesis	developmental	developmental	-0.09	0	Tbio	Tbio	MKRAKVSQALFAKVAANKSQGWLCELLRWKENPSPENRTLW					MKRAKVSQALFAKVAANKSQSWLCELLRWKENPSPENRTLW	FALSE			no_motif	56	moderately conservative	Somatic	NA
no_effect	FALSE	TRUE	0.012	3	0	0	3	0	3	6	NA	3	3	0.0000,0.0000,0.0000,0.0000,0.0000,0.0000	0.0000,0.0000,0.0000,0.0052,0.0010,0.0432	0.5000,0.5000,0.5000,0.0000,0.0000,0.0000	0.5000,0.5000,0.5000,1.0000,1.0000,1.0000	EPS8L1_SH3_1_Q12929_534_598	Q12929	cytoskeletal arrangements; signalling pathways	Cancer-associated gene/PPI	O75140	DEPDC5	GATOR complex protein DEPDC5	O75140.A452V	FALSE	pathogenic	Epilepsy, familial focal, with variable foci 1 (FFEVF1)|Epilepsy, familial focal, with variable foci 1 (FFEVF1)|Familial focal epilepsy with variable foci (FPEVF)|Inborn genetic diseases	nervous system disorder|nervous system disorder	neurological	neurological	0.09	0.12	Tbio	Tbio	SEKAKNGRDTSLGSPKESENALPIQVDYDAYDAQVFRLPGP	PSSM	PIQVDYD	2	FALSE	SEKAKNGRDTSLGSPKESENVLPIQVDYDAYDAQVFRLPGP	FALSE			flanking	64	moderately conservative	Germline	NA
no_effect	FALSE	TRUE	0.012	3	0	0	3	0	3	6	NA	2	2	0.0000,0.0000,0.0000,0.0000,0.0000,0.0000	0.0002,0.0000,0.0000,0.0002,0.0006,0.0000	0.0000,0.5000,0.5000,0.0000,0.0000,0.5000	1.0000,0.5000,0.5000,1.0000,1.0000,0.5000	EPS8L1_SH3_1_Q12929_534_598	Q12929	cytoskeletal arrangements; signalling pathways	Cancer-associated gene/PPI	O75140	DEPDC5	GATOR complex protein DEPDC5	O75140.Q465E	FALSE	pathogenic	NA	NA	other	other	0.09	0.12	Tbio	Tbio	SPKESENALPIQVDYDAYDAQVFRLPGPSRAQCLTTCRSVR	A.D..[LV]	AYDAQV	0	FALSE	SPKESENALPIQVDYDAYDAEVFRLPGPSRAQCLTTCRSVR	FALSE			overlapping_wild-card	29	conservative	Germline	NA
no_effect	TRUE	TRUE	0.0031	4.5	0	0	5	3	5	6	3	3	3	0.0000,0.0000,0.0000,0.0008,0.0047,0.0006	0.0002,0.0000,0.0005,0.0060,0.0537,0.0085	0.0000,0.5000,0.0000,0.1166,0.0805,0.0688	1.0000,0.5000,1.0000,0.8834,0.9195,0.9312	EPS8L1_SH3_1_Q12929_534_598	Q12929	cytoskeletal arrangements; signalling pathways	Cancer-associated gene/PPI	P11161	EGR2	E3 SUMO-protein ligase EGR2	P11161.T215M	FALSE	pathogenic	Charcot-Marie-Tooth disease type 1D|Charcot-Marie-Tooth disease, type I (CMT1)|Inborn genetic diseases	nervous system disorder|nervous system disorder	neurological	neurological	0.09	-0.27	Tbio	Tbio	STSSSLAYPPPPSYPSPKPATDPGLFPMIPDYPGFFPSQCQ	A.D..[LV]	ATDPGL	0	FALSE	STSSSLAYPPPPSYPSPKPAMDPGLFPMIPDYPGFFPSQCQ	FALSE			overlapping_wild-card	81	moderately conservative	Germline	NA
no_effect	FALSE	TRUE	1	0	0	0	0	0	0	12	NA	2	2	0.0000,0.0000,0.0000,0.0000,0.0000,0.0000,0.0000,0.0000,0.0000,0.0000,0.0000,0.0000	0.0000,0.0000,0.0000,0.0000,0.0000,0.0000,0.0000,0.0000,0.0000,0.0000,0.0000,0.0000	0.5000,0.5000,0.5000,0.5000,0.5000,0.5000,0.5000,0.5000,0.5000,0.5000,0.5000,0.5000	0.5000,0.5000,0.5000,0.5000,0.5000,0.5000,0.5000,0.5000,0.5000,0.5000,0.5000,0.5000	EPS8L1_SH3_1_Q12929_534_598	Q12929	cytoskeletal arrangements; signalling pathways	Cancer-associated gene/PPI	P52945	PDX1	Pancreas/duodenum homeobox protein 1	P52945.D76N	FALSE	pathogenic	Diabetes mellitus type 2, susceptibility to|Maturity onset diabetes mellitus in young (MODY)|Maturity-onset diabetes of the young type 4 (MODY4)|Monogenic diabetes|Type II diabetes mellitus	genetic disease|metabolic disease|inborn errors of metabolism|metabolic disease	metabolic	metabolic	0.09	-0.06	Tbio	Tbio	ALEQGSPPDISPYEVPPLADDPAVAHLHHHLPAQLALPHPP	A.D..[LV]	ADDPAV	0	TRUE	ALEQGSPPDISPYEVPPLADNPAVAHLHHHLPAQLALPHPP	FALSE			overlapping_key_residue	23	conservative	Germline	NA
no_effect	TRUE	TRUE	0.032	2.6	0	2	4	6	6	6	4	4	4	0.8514,0.0001,0.0606,0.0013,0.0178,0.2051	0.1338,0.0400,0.3193,0.0911,0.1446,0.1577	0.8642,0.0034,0.1594,0.0143,0.1096,0.5653	0.1358,0.9966,0.8406,0.9857,0.8904,0.4347	EPS8L1_SH3_1_Q12929_534_598	Q12929	cytoskeletal arrangements; signalling pathways	Cancer-associated gene/PPI	Q13285	NR5A1	Steroidogenic factor 1	Q13285.P129L	FALSE	pathogenic	Premature ovarian failure 7 (POF7)|Premature ovarian failure 7 (POF7)|Spermatogenic failure 8 (SPGF8)|Spermatogenic failure 8 (SPGF8)	anomaly of puberty or/and menstrual cycle of genetic origin|reproductive system disorder	reproductive	reproductive	0.09	-0.14	Tbio	Tchem	KKAQIRANGFKLETGPPMGVPPPPPPAPDYVLPPSLHGPEP	PSSM	PPAPDYV	4	FALSE	KKAQIRANGFKLETGPPMGVLPPPPPAPDYVLPPSLHGPEP	FALSE			flanking	98	moderately conservative	Somatic	NA
no_effect	TRUE	TRUE	0.4	1.3	2	5	7	12	11	12	4	4	4	0.8514,0.0001,0.0606,0.0013,0.0178,0.2051,0.0135,0.0006,0.0253,0.0573,0.4228,0.1022	0.0003,0.0008,0.0000,0.0105,0.0442,0.0085,0.0002,0.9584,0.5938,0.8262,0.3095,0.4739	0.9996,0.1437,1.0000,0.1120,0.2870,0.9603,0.9825,0.0007,0.0409,0.0649,0.5774,0.1774	0.0004,0.8563,0.0000,0.8880,0.7130,0.0397,0.0175,0.9993,0.9591,0.9351,0.4226,0.8226	EPS8L1_SH3_1_Q12929_534_598	Q12929	cytoskeletal arrangements; signalling pathways	Cancer-associated gene/PPI	Q13285	NR5A1	Steroidogenic factor 1	Q13285.P131L	FALSE	pathogenic	Spermatogenic failure 8 (SPGF8)|Spermatogenic failure 8 (SPGF8)	reproductive system disorder	reproductive	reproductive	0.09	-0.14	Tbio	Tchem	AQIRANGFKLETGPPMGVPPPPPPAPDYVLPPSLHGPEPKG	PSSM	PPAPDYV	2	FALSE	AQIRANGFKLETGPPMGVPPLPPPAPDYVLPPSLHGPEPKG	FALSE			flanking	98	moderately conservative	Somatic	NA
no_effect	FALSE	TRUE	0.029	2	0	0	2	0	2	10	NA	3	3	0.0000,0.0000,0.0000,0.0000,0.0000,0.0000,0.0000,0.0000,0.0000,0.0000	0.0000,0.8059,0.0000,0.0000,0.0000,0.0000,0.0000,0.0000,0.0000,0.0001	0.5000,0.0000,0.5000,0.5000,0.5000,0.5000,0.5000,0.5000,0.5000,0.0000	0.5000,1.0000,0.5000,0.5000,0.5000,0.5000,0.5000,0.5000,0.5000,1.0000	EZR_FERM_1_P15311_2_295	P15311	cytoskeletal arrangements	Cancer-associated gene/PPI	O14686	KMT2D	Histone-lysine N-methyltransferase 2D	O14686.R4904G	FALSE	pathogenic	NA	NA	other	other	0.03	-0.49	Tbio	Tbio	PAPEPPTQHSYTYNVSNLDVRQLSAPPPEEPSPPPSPLAPS	.[ILMY].[VIL].	NLDVR	0	FALSE	PAPEPPTQHSYTYNVSNLDVGQLSAPPPEEPSPPPSPLAPS	FALSE			overlapping_wild-card	125	moderately radical	Somatic	4
no_effect	FALSE	TRUE	1	0	0	0	0	0	0	5	NA	2	2	0.0000,0.0000,0.0000,0.0000,0.0000	0.0000,0.0000,0.0000,0.0000,0.0000	0.5000,0.5000,0.5000,0.5000,0.5000	0.5000,0.5000,0.5000,0.5000,0.5000	EZR_FERM_1_P15311_2_295	P15311	cytoskeletal arrangements	Cancer-associated gene/PPI	O43526	KCNQ2	Potassium voltage-gated channel subfamily KQT member 2	O43526.T276I	FALSE	pathogenic	Developmental and epileptic encephalopathy 7 (DEE7)|Developmental and epileptic encephalopathy, 7	inborn errors of metabolism	metabolic	metabolic	0.03	0.06	Tbio	Tclin	GENDHFDTYADALWWGLITLTTIGYGDKYPQTWNGRLLAAT	.[ILMY].[VIL].	LITLT	0	FALSE	GENDHFDTYADALWWGLITLITIGYGDKYPQTWNGRLLAAT	TRUE	.[ILMY].[VIL].	LITIG	overlapping_wild-card	89	moderately conservative	Somatic	NA
no_effect	TRUE	TRUE	0.008	3.5	0	0	4	4	4	5	1	2	2	0.0001,0.0000,0.0001,0.0002,0.0016	0.7592,0.0000,0.0021,0.0299,0.0079	0.0001,0.5000,0.0654,0.0063,0.1714	0.9999,0.5000,0.9346,0.9937,0.8286	EZR_FERM_1_P15311_2_295	P15311	cytoskeletal arrangements	Cancer-associated gene/PPI	O60741	HCN1	Potassium/sodium hyperpolarization-activated cyclic nucleotide-gated channel 1	O60741.R297T	FALSE	pathogenic	Developmental and epileptic encephalopathy 24 (DEE24)|Developmental and epileptic encephalopathy, 24	inborn errors of metabolism	metabolic	metabolic	0.03	0.1	Tbio	Tclin	YIHQWEEIFHMTYDLASAVVRIFNLIGMMLLLCHWDGCLQF	[FY].[FILMV]	FNL	2	FALSE	YIHQWEEIFHMTYDLASAVVTIFNLIGMMLLLCHWDGCLQF	FALSE			flanking	71	moderately conservative	Germline/Somatic	1
no_effect	FALSE	TRUE	0.038	2	0	0	2	0	2	5	NA	2	2	0.0000,0.0000,0.0000,0.0000,0.0000	0.0001,0.0000,0.0000,0.0000,0.0000	0.0000,0.5000,0.0000,0.5000,0.5000	1.0000,0.5000,1.0000,0.5000,0.5000	EZR_FERM_1_P15311_2_295	P15311	cytoskeletal arrangements	Cancer-associated gene/PPI	O75626	PRDM1	PR domain zinc finger protein 1	O75626.H621Y	FALSE	NA	NA	NA	uncategorised	other	0.03	-0.1	Tbio	Tbio	RPFKCQTCNKGFTQLAHLQKHYLVHTGEKPHECQVCHKRFS	.[ILMY].[VIL].	HYLVH	0	FALSE	RPFKCQTCNKGFTQLAHLQKYYLVHTGEKPHECQVCHKRFS	TRUE	.[ILMY].[VIL].;[FY].[FILMV]	KYYLV;YYL	overlapping_wild-card	83	moderately conservative	NA	NA
no_effect	FALSE	TRUE	0.0051	4	0	0	4	0	4	5	NA	2	2	0.0000,0.0000,0.0000,0.0000,0.0000	0.0001,0.0000,0.0006,0.0007,0.0096	0.0000,0.5000,0.0000,0.0000,0.0000	1.0000,0.5000,1.0000,1.0000,1.0000	EZR_FERM_1_P15311_2_295	P15311	cytoskeletal arrangements	Cancer-associated gene/PPI	O95343	SIX3	Homeobox protein SIX3	O95343.M79V	FALSE	pathogenic	Holoprosencephaly 2 (HPE2)	disorder of development or morphogenesis	developmental	developmental	0.03	-0.02	Tbio	Tbio	AGGAGGGGGGGSRAPPEELSMFQLPTLNFSPEQVASVCETL	[FY].[FILMV]	FQL	1	FALSE	AGGAGGGGGGGSRAPPEELSVFQLPTLNFSPEQVASVCETL	TRUE	.[ILMY].[VIL].	ELSVF	motif_creating	21	conservative	Somatic	NA
no_effect	FALSE	TRUE	0.029	2	0	0	2	0	2	10	NA	2	2	0.0000,0.0000,0.0000,0.0000,0.0000,0.0000,0.0000,0.0000,0.0000,0.0000	0.0000,0.0000,0.0000,0.0001,0.0000,0.0000,0.0000,0.0007,0.0000,0.0000	0.5000,0.5000,0.5000,0.0000,0.5000,0.5000,0.5000,0.0000,0.5000,0.5000	0.5000,0.5000,0.5000,1.0000,0.5000,0.5000,0.5000,1.0000,0.5000,0.5000	EZR_FERM_1_P15311_2_295	P15311	cytoskeletal arrangements	Cancer-associated gene/PPI	P04114	APOB	Apolipoprotein B-100	P04114.P994L	FALSE	benign	NA	NA	other	other	0.03	0.07	Tbio	Tchem	NYCTSGAYSNASSTDSASYYPLTGDTRLELELRPTGEIEQY	..[ILMY].[ILVF]..	SYYPLTG	0	FALSE	NYCTSGAYSNASSTDSASYYLLTGDTRLELELRPTGEIEQY	TRUE	.[ILMY].[VIL].;[FY].[FILMV]	SYYLL;YYL	overlapping_wild-card	98	moderately conservative	Germline	NA
no_effect	FALSE	TRUE	0.013	3	0	0	3	0	3	5	NA	2	2	0.0000,0.0000,0.0000,0.0000,0.0000	0.0000,0.0000,0.0001,0.0002,0.0035	0.5000,0.5000,0.0000,0.0000,0.0000	0.5000,0.5000,1.0000,1.0000,1.0000	EZR_FERM_1_P15311_2_295	P15311	cytoskeletal arrangements	Cancer-associated gene/PPI	P04264	KRT1	Keratin, type II cytoskeletal 1	P04264.L214P	FALSE	pathogenic	Epidermolytic hyperkeratosis (EHK)	integumentary system disease	integumentary	integumentary	0.03	-0.07	Tbio	Tbio	FIDKVRFLEQQNQVLQTKWELLQQVDTSTRTHNLEPYFESF	F..[FL]	FESF	17	FALSE	FIDKVRFLEQQNQVLQTKWEPLQQVDTSTRTHNLEPYFESF	FALSE			flanking	98	moderately conservative	Somatic	NA
no_effect	TRUE	FALSE	0.0012	-5	0	5	0	5	0	10	4	NA	4	0.2266,0.0000,0.0003,0.0000,0.0028,0.0000,0.0000,0.0002,0.0000,0.0002	0.0000,0.0000,0.0000,0.0000,0.0000,0.0000,0.0000,0.0000,0.0000,0.0000	1.0000,0.5000,1.0000,0.5000,1.0000,0.5000,0.5000,1.0000,0.5000,1.0000	0.0000,0.5000,0.0000,0.5000,0.0000,0.5000,0.5000,0.0000,0.5000,0.0000	EZR_FERM_1_P15311_2_295	P15311	cytoskeletal arrangements	Cancer-associated gene/PPI	P07992	ERCC1	DNA excision repair protein ERCC-1	P07992.E62K	FALSE	pathogenic	NA	NA	other	other	0.03	-0.23	Tbio	Tbio	STQSLPTVDTSAQAAPQTYAEYAISQPLEGAGATCPTGSEP	..[ILMY].[ILVF]..	AEYAISQ	0	FALSE	STQSLPTVDTSAQAAPQTYAKYAISQPLEGAGATCPTGSEP	FALSE			overlapping_wild-card	56	moderately conservative	Somatic	3
no_effect	FALSE	TRUE	0.013	3	0	0	3	0	3	5	NA	2	2	0.0000,0.0000,0.0000,0.0000,0.0000	0.0000,0.0000,0.0001,0.0025,0.0017	0.5000,0.5000,0.0000,0.0000,0.0000	0.5000,0.5000,1.0000,1.0000,1.0000	EZR_FERM_1_P15311_2_295	P15311	cytoskeletal arrangements	Cancer-associated gene/PPI	P35498	SCN1A	Sodium channel protein type 1 subunit alpha	P35498.A1724P	FALSE	pathogenic	Intractable childhood epilepsy with generalized tonic-clonic seizures (ICEGTC)	nervous system disease	neurological	neurological	0.03	0.03	Tbio	Tclin	MFNFETFGNSMICLFQITTSAGWDGLLAPILNSKPPDCDPN	[FY].[FILMV]	FQI	3	FALSE	MFNFETFGNSMICLFQITTSPGWDGLLAPILNSKPPDCDPN	FALSE			flanking	27	conservative	Somatic	NA
no_effect	FALSE	TRUE	1	0	0	0	0	0	0	10	NA	2	2	0.0000,0.0000,0.0000,0.0000,0.0000,0.0000,0.0000,0.0000,0.0000,0.0000	0.0000,0.0000,0.0000,0.0000,0.0000,0.0000,0.0000,0.0000,0.0000,0.0000	0.5000,0.5000,0.5000,0.5000,0.5000,0.5000,0.5000,0.5000,0.5000,0.5000	0.5000,0.5000,0.5000,0.5000,0.5000,0.5000,0.5000,0.5000,0.5000,0.5000	EZR_FERM_1_P15311_2_295	P15311	cytoskeletal arrangements	Cancer-associated gene/PPI	P35498	SCN1A	Sodium channel protein type 1 subunit alpha	P35498.E954K	FALSE	pathogenic	Dravet syndrome (DRVT)|Early infantile epileptic encephalopathy with suppression bursts (EIEE)|Severe myoclonic epilepsy in infancy (DRVT)	inborn errors of metabolism|inborn errors of metabolism|nervous system disease	neurological;metabolic	mixed	0.03	0.03	Tbio	Tclin	MNDFFHSFLIVFRVLCGEWIETMWDCMEVAGQAMCLTVFMM	F..[FL]	FRVL	5	FALSE	MNDFFHSFLIVFRVLCGEWIKTMWDCMEVAGQAMCLTVFMM	FALSE			flanking	56	moderately conservative	Somatic	NA
no_effect	TRUE	FALSE	0.0051	-4	1	4	0	4	0	5	2	NA	2	0.0001,0.0000,0.0005,0.0008,0.0006	0.0000,0.0000,0.0000,0.0000,0.0000	1.0000,0.5000,1.0000,1.0000,1.0000	0.0000,0.5000,0.0000,0.0000,0.0000	EZR_FERM_1_P15311_2_295	P15311	cytoskeletal arrangements	Cancer-associated gene/PPI	P35609	ACTN2	Alpha-actinin-2	P35609.E793K	FALSE	pathogenic	Dilated cardiomyopathy 1AA (CMD1AA)|Primary familial hypertrophic cardiomyopathy (HCM)	musculoskeletal system disorder|experimental factor	musculoskeletal	musculoskeletal	0.03	0.04	Tbio	Tbio	MDHEDFRACLISMGYDLGEAEFARIMTLVDPNGQGTVTFQS	.[ILMY].[VIL].	GYDLG	2	FALSE	MDHEDFRACLISMGYDLGEAKFARIMTLVDPNGQGTVTFQS	FALSE			flanking	56	moderately conservative	Somatic	3
no_effect	TRUE	TRUE	0.25	-1	0	2	1	2	1	5	2	1	2	0.0000,0.0000,0.0000,0.0001,0.0001	0.0000,0.0000,0.0024,0.0000,0.0000	0.5000,0.5000,0.0000,1.0000,1.0000	0.5000,0.5000,1.0000,0.0000,0.0000	EZR_FERM_1_P15311_2_295	P15311	cytoskeletal arrangements	Cancer-associated gene/PPI	P46777	RPL5	60S ribosomal protein L5	P46777.G140S	FALSE	pathogenic	Congenital hypoplastic anemia|Diamond-Blackfan anemia 6 (DBA6)|Diamond-Blackfan anemia 6 (DBA6)	physical disorder|hematologic disorder	cardiovascular/hematologic	cardiovascular_hematologic	0.03	-1.78	Tbio	Tbio	EGQVEVTGDEYNVESIDGQPGAFTCYLDAGLARTTTGNKVF	..[ILMY].[ILVF]..	DEYNVES	6	FALSE	EGQVEVTGDEYNVESIDGQPSAFTCYLDAGLARTTTGNKVF	FALSE			flanking	56	moderately conservative	Somatic	NA
no_effect	FALSE	TRUE	0.038	2	0	0	2	0	2	5	NA	2	2	0.0000,0.0000,0.0000,0.0000,0.0000	0.0000,0.0000,0.0031,0.0013,0.0000	0.5000,0.5000,0.0000,0.0000,0.5000	0.5000,0.5000,1.0000,1.0000,0.5000	EZR_FERM_1_P15311_2_295	P15311	cytoskeletal arrangements	Cancer-associated gene/PPI	P50416	CPT1A	Carnitine O-palmitoyltransferase 1, liver isoform	P50416.Y498C	FALSE	pathogenic	Carnitine palmitoyl transferase 1A deficiency|Carnitine palmitoyltransferase 1A deficiency (CPT1AD)	inborn errors of metabolism|genetic disease	metabolic	metabolic	0.03	-0.17	Tbio	Tchem	APIVAHLWEYVMSIDSLQLGYAEDGHCKGDINPNIPYPTRL	.[ILMY].[VIL].	SLQLG	0	FALSE	APIVAHLWEYVMSIDSLQLGCAEDGHCKGDINPNIPYPTRL	FALSE			overlapping_wild-card	112	moderately radical	Somatic	1
no_effect	TRUE	TRUE	0.0077	-3.7	0	4	0	4	2	5	2	1	2	0.0001,0.0000,0.0021,0.0012,0.0038	0.0000,0.0000,0.0000,0.0001,0.0002	1.0000,0.5000,1.0000,0.9158,0.9508	0.0000,0.5000,0.0000,0.0842,0.0492	EZR_FERM_1_P15311_2_295	P15311	cytoskeletal arrangements	Cancer-associated gene/PPI	P51812	RPS6KA3	Ribosomal protein S6 kinase alpha-3	P51812.G431D	FALSE	pathogenic	Coffin-Lowry syndrome (CLS)	NA	uncategorised	other	0.03	-0.17	Tbio	Tchem	LHRNSIQFTDGYEVKEDIGVGSYSVCKRCIHKATNMEFAVK	.[ILMY].[VIL].	DIGVG	0	FALSE	LHRNSIQFTDGYEVKEDIGVDSYSVCKRCIHKATNMEFAVK	FALSE			overlapping_wild-card	94	moderately conservative	Somatic	NA
no_effect	FALSE	TRUE	0.038	2	0	0	2	0	2	5	NA	2	2	0.0000,0.0000,0.0000,0.0000,0.0000	0.0027,0.0000,0.0000,0.0000,0.0002	0.0000,0.5000,0.5000,0.5000,0.0000	1.0000,0.5000,0.5000,0.5000,1.0000	EZR_FERM_1_P15311_2_295	P15311	cytoskeletal arrangements	Cancer-associated gene/PPI	P78314	SH3BP2	SH3 domain-binding protein 2	P78314.A155V	FALSE	pathogenic	Fibrous dysplasia of jaw (CRBM)	musculoskeletal system disease	musculoskeletal	musculoskeletal	0.03	0.06	Tbio	Tbio	KKDLPLDTSDSSSDTDSFYGAVERPVDISLSPYPTDNEDYE	.[ILMY].[VIL].	DISLS	6	FALSE	KKDLPLDTSDSSSDTDSFYGVVERPVDISLSPYPTDNEDYE	TRUE	.[ILMY].[VIL].;[FY].[FILMV]	FYGVV;YGV	motif_creating	64	moderately conservative	Somatic	NA
no_effect	TRUE	TRUE	0.14	1	0	1	2	1	3	5	1	2	2	0.0000,0.0000,0.0000,0.0000,0.0999	0.0053,0.1752,0.0000,0.0000,0.0001	0.0000,0.0000,0.5000,0.5000,0.9992	1.0000,1.0000,0.5000,0.5000,0.0008	EZR_FERM_1_P15311_2_295	P15311	cytoskeletal arrangements	Cancer-associated gene/PPI	Q02548	PAX5	Paired box protein Pax-5	Q02548.G183S	FALSE	pathogenic	Leukemia, acute lymphoblastic, 3 (ALL3)|Leukemia, acute lymphoblastic, susceptibility to, 3 (ALL3)	hematopoietic system disease	cardiovascular/hematologic	cardiovascular_hematologic	0.03	-0.06	Tbio	Tbio	SVTQVSSVSTDSAGSSYSISGILGITSPSADTNKRKRDEGI	..[ILMY].[ILVF]..	SSYSISG	0	FALSE	SVTQVSSVSTDSAGSSYSISSILGITSPSADTNKRKRDEGI	FALSE			overlapping_wild-card	56	moderately conservative	Somatic	1
no_effect	FALSE	TRUE	0.038	2	0	0	2	0	2	5	NA	3	3	0.0000,0.0000,0.0000,0.0000,0.0000	0.0000,0.0000,0.0000,0.0009,0.0042	0.5000,0.5000,0.5000,0.0000,0.0000	0.5000,0.5000,0.5000,1.0000,1.0000	EZR_FERM_1_P15311_2_295	P15311	cytoskeletal arrangements	Cancer-associated gene/PPI	Q14524	SCN5A	Sodium channel protein type 5 subunit alpha	Q14524.R190W	FALSE	pathogenic	Brugada syndrome|Brugada syndrome 1 (BRGDA1)|Cardiac arrhythmia|Sick sinus syndrome 1	cardiovascular disorder|cardiovascular disease|cardiovascular disorder	cardiovascular/hematologic	cardiovascular_hematologic	0.03	-0.13	Tbio	Tclin	FESLVKILARGFCLHAFTFLRDPWNWLDFSVIIMAYTTEFV	F..[FL]	FTFL	0	FALSE	FESLVKILARGFCLHAFTFLWDPWNWLDFSVIIMAYTTEFV	FALSE			overlapping_wild-card	101	moderately radical	Somatic	NA
no_effect	FALSE	TRUE	0.0096	3	0	0	3	0	3	10	NA	2	2	0.0000,0.0000,0.0000,0.0000,0.0000,0.0000,0.0000,0.0000,0.0000,0.0000	0.0000,0.0000,0.0001,0.0002,0.0000,0.0000,0.0000,0.0000,0.0007,0.0000	0.5000,0.5000,0.0000,0.0000,0.5000,0.5000,0.5000,0.5000,0.0000,0.5000	0.5000,0.5000,1.0000,1.0000,0.5000,0.5000,0.5000,0.5000,1.0000,0.5000	EZR_FERM_1_P15311_2_295	P15311	cytoskeletal arrangements	Cancer-associated gene/PPI	Q6KC79	NIPBL	Nipped-B-like protein	Q6KC79.P351T	FALSE	pathogenic	Cornelia de Lange syndrome 1 (CDLS1)	disorder of development or morphogenesis	developmental	developmental	0.03	-0.38	Tbio	Tbio	LGKDEKEQSEKAAMYDIISSPSKDSTKLTLRLSRVRSSDMD	.[ILMY].[VIL].	MYDII	2	FALSE	LGKDEKEQSEKAAMYDIISSTSKDSTKLTLRLSRVRSSDMD	FALSE			flanking	38	conservative	Somatic	NA
no_effect	FALSE	TRUE	0.0033	4	0	0	4	0	4	10	NA	3	3	0.0000,0.0000,0.0000,0.0000,0.0000,0.0000,0.0000,0.0000,0.0000,0.0000	0.0000,0.0000,0.0004,0.0000,0.0000,0.0000,0.0016,0.0000,0.0072,0.0002	0.5000,0.5000,0.0000,0.5000,0.5000,0.5000,0.0000,0.5000,0.0000,0.0000	0.5000,0.5000,1.0000,0.5000,0.5000,0.5000,1.0000,0.5000,1.0000,1.0000	EZR_FERM_1_P15311_2_295	P15311	cytoskeletal arrangements	Cancer-associated gene/PPI	Q8NF91	SYNE1	Nesprin-1	Q8NF91.S3346Y	FALSE	pathogenic	Arthrogryposis multiplex congenita 3, myogenic type|Autosomal recessive ataxia, Beauce type|Emery-Dreifuss muscular dystrophy 4, autosomal dominant (EDMD4)	disorder of development or morphogenesis|nervous system disease|musculoskeletal system disease	neurological;musculoskeletal;developmental	mixed	0.03	-0.01	Tbio	Tbio	LLSVKQEKEIQMKMIVTRGESVLQNTSPEGIPTIQQQLQSV	.[ILMY].[VIL].	KMIVT	3	FALSE	LLSVKQEKEIQMKMIVTRGEYVLQNTSPEGIPTIQQQLQSV	TRUE	.[ILMY].[VIL].;[FY].[FILMV]	EYVLQ;YVL	motif_creating	144	moderately radical	Germline	NA
no_effect	TRUE	TRUE	0.26	-0.94	0	2	1	4	3	5	2	2	2	0.0001,0.0000,0.0001,0.0001,0.0006	0.0001,0.0000,0.0002,0.0000,0.0003	0.5000,0.5000,0.2886,1.0000,0.6800	0.5000,0.5000,0.7114,0.0000,0.3200	EZR_FERM_1_P15311_2_295	P15311	cytoskeletal arrangements	Cancer-associated gene/PPI	Q8WZ42	TTN	Titin	Q8WZ42.L19607P	FALSE	conflicting-interpretations	NA	NA	other	other	0.03	-0.08	Tbio	Tbio	MAFLVIPNSTRDDSGKYSLTLVNPAGEKAVFVNVRVLDTPG	.[ILMY].[VIL].	SLTLV	0	TRUE	MAFLVIPNSTRDDSGKYSLTPVNPAGEKAVFVNVRVLDTPG	FALSE			overlapping_key_residue	98	moderately conservative	Somatic	NA
no_effect	FALSE	TRUE	0.038	2	0	0	2	0	2	5	NA	2	2	0.0000,0.0000,0.0000,0.0000,0.0000	0.0000,0.0000,0.0000,0.0000,0.0001	0.5000,0.5000,0.0000,0.5000,0.0000	0.5000,0.5000,1.0000,0.5000,1.0000	EZR_FERM_1_P15311_2_295	P15311	cytoskeletal arrangements	Cancer-associated gene/PPI	Q8WZ42	TTN	Titin	Q8WZ42.R25211H	FALSE	pathogenic	Autosomal recessive limb-girdle muscular dystrophy type 2J|Dilated cardiomyopathy 1G (CMD1G)|Early-onset myopathy with fatal cardiomyopathy|Hypertrophic cardiomyopathy 9|Myopathy, myofibrillar, 9, with early respiratory failure (MFM9)|Tibial muscular dystrophy (TMD)	nervous system disorder|nervous system disorder|nervous system disorder|nervous system disorder|musculoskeletal system disease|distal myopathy	neurological;musculoskeletal	mixed	0.03	-0.08	Tbio	Tbio	ESKVCNAVVTGLSSGQEYQFRVKAYNEKGKSDPRVLGVPVI	[FY].[FILMV]	YQF	0	FALSE	ESKVCNAVVTGLSSGQEYQFHVKAYNEKGKSDPRVLGVPVI	FALSE			overlapping_wild-card	29	conservative	Germline	NA
no_effect	FALSE	TRUE	0.029	2	0	0	2	0	2	10	NA	2	2	0.0000,0.0000,0.0000,0.0000,0.0000,0.0000,0.0000,0.0000,0.0000,0.0000	0.0000,0.0000,0.0000,0.0004,0.0000,0.0000,0.0000,0.0000,0.0000,0.0025	0.5000,0.5000,0.5000,0.0000,0.5000,0.5000,0.5000,0.5000,0.5000,0.0000	0.5000,0.5000,0.5000,1.0000,0.5000,0.5000,0.5000,0.5000,0.5000,1.0000	EZR_FERM_1_P15311_2_295	P15311	cytoskeletal arrangements	Cancer-associated gene/PPI	Q8WZ42	TTN	Titin	Q8WZ42.R31017Q	FALSE	benign	NA	NA	other	other	0.03	-0.08	Tbio	Tbio	EMQKVDQHEWTKCNTTPTKIREYTLTHLPQGAEYRFRVLAC	..[ILMY].[ILVF]..	REYTLTH	0	FALSE	EMQKVDQHEWTKCNTTPTKIQEYTLTHLPQGAEYRFRVLAC	FALSE			overlapping_wild-card	43	conservative	Somatic	1
no_effect	TRUE	TRUE	0.044	-2.9	0	4	1	4	2	10	4	2	4	0.0003,0.0000,0.0007,0.0007,0.0226,0.0000,0.0000,0.0000,0.0000,0.0000	0.0000,0.0000,0.0000,0.0000,0.0007,0.0000,0.0000,0.0000,0.0000,0.0001	1.0000,0.5000,1.0000,1.0000,0.9693,0.5000,0.5000,0.5000,0.5000,0.0000	0.0000,0.5000,0.0000,0.0000,0.0307,0.5000,0.5000,0.5000,0.5000,1.0000	EZR_FERM_1_P15311_2_295	P15311	cytoskeletal arrangements	Cancer-associated gene/PPI	Q8WZ42	TTN	Titin	Q8WZ42.T32790M	FALSE	pathogenic	Autosomal recessive limb-girdle muscular dystrophy type 2J|Cardiomyopathy (CMYO)|Dilated cardiomyopathy 1G (CMD1G)|Early-onset myopathy with fatal cardiomyopathy|Myopathy, myofibrillar, 9, with early respiratory failure (MFM9)|Tibial muscular dystrophy (TMD)	nervous system disorder|cardiovascular system disease|nervous system disorder|nervous system disorder|musculoskeletal system disease|distal myopathy	neurological;cardiovascular/hematologic;musculoskeletal	mixed	0.03	-0.08	Tbio	Tbio	IIHEGLDYYALHIRDTLPEDTGYYRVTATNTAGSTSCQAHL	.[ILMY].[VIL].	YYRVT	2	FALSE	IIHEGLDYYALHIRDTLPEDMGYYRVTATNTAGSTSCQAHL	FALSE			flanking	81	moderately conservative	Germline	NA
no_effect	TRUE	TRUE	0.016	-3	0	3	0	3	3	5	3	2	3	0.0000,0.0000,0.9812,0.8983,0.2272	0.0000,0.0000,0.0000,0.0000,0.0001	0.5000,0.5000,1.0000,0.9999,0.9997	0.5000,0.5000,0.0000,0.0001,0.0003	EZR_FERM_1_P15311_2_295	P15311	cytoskeletal arrangements	Cancer-associated gene/PPI	Q99728	BARD1	BRCA1-associated RING domain protein 1	Q99728.D190N	FALSE	pathogenic	Familial cancer of breast|Hereditary cancer-predisposing syndrome	cancer or benign tumor|neoplastic syndrome	cancer	cancer	0.03	-0.63	Tbio	Tbio	KKDASAQQDSYEFVSPSPPADVSERAKKASARSGKKQKKKT	[FY].[FILMV]	YEF	7	FALSE	KKDASAQQDSYEFVSPSPPANVSERAKKASARSGKKQKKKT	FALSE			flanking	23	conservative	Somatic	1
no_effect	FALSE	TRUE	0.002	5	0	0	5	0	5	5	NA	3	3	0.0000,0.0000,0.0000,0.0000,0.0000	0.0011,0.0004,0.0005,0.0005,0.0086	0.0000,0.0000,0.0000,0.0000,0.0000	1.0000,1.0000,1.0000,1.0000,1.0000	EZR_FERM_1_P15311_2_295	P15311	cytoskeletal arrangements	Cancer-associated gene/PPI	Q9BZ23	PANK2	Pantothenate kinase 2, mitochondrial	Q9BZ23.R357W	FALSE	pathogenic	Hypoprebetalipoproteinemia, acanthocytosis, retinitis pigmentosa, and pallidal degeneration	NA	uncategorised	other	0.03	0.01	Tbio	Tbio	DELDCLIKGILYIDSVGFNGRSQCYYFENPADSEKCQKLPF	[FY].[FILMV]	YYF	4	FALSE	DELDCLIKGILYIDSVGFNGWSQCYYFENPADSEKCQKLPF	FALSE			flanking	101	moderately radical	Somatic	NA
no_effect	FALSE	TRUE	1	0	0	0	0	0	0	5	NA	2	2	0.0000,0.0000,0.0000,0.0000,0.0000	0.0000,0.0000,0.0000,0.0000,0.0000	0.5000,0.5000,0.5000,0.5000,0.5000	0.5000,0.5000,0.5000,0.5000,0.5000	EZR_FERM_1_P15311_2_295	P15311	cytoskeletal arrangements	Cancer-associated gene/PPI	Q9NZ56	FMN2	Formin-2	Q9NZ56.I183V	FALSE	pathogenic	NA	NA	other	other	0.03	0.13	Tbio	Tbio	VETAAGAQDGQRTSSGSDTDIYSFHSATEQEDLLSDIQQAI	[FY].[FILMV]	YSF	1	FALSE	VETAAGAQDGQRTSSGSDTDVYSFHSATEQEDLLSDIQQAI	FALSE			flanking	29	conservative	Germline	NA
no_effect	FALSE	TRUE	0.034	2	0	0	2	0	2	6	NA	2	2	0.0000,0.0000,0.0000,0.0000,0.0000,0.0000	0.0436,0.0000,0.0000,0.0001,0.0000,0.0000	0.0000,0.5000,0.5000,0.0000,0.5000,0.5000	1.0000,0.5000,0.5000,1.0000,0.5000,0.5000	FKBP1A_full-length__P62942_1_108	P62942	prolyl isomerase	Other	O00555	CACNA1A	Voltage-dependent P/Q-type calcium channel subunit alpha-1A	O00555.T1228M	FALSE	pathogenic	NA	NA	other	other	-0.33	-0.06	Tclin	Tchem	DRGEDGPKPMPPYSSMFILSTTNPLRRLCHYILNLRYFEMC					DRGEDGPKPMPPYSSMFILSMTNPLRRLCHYILNLRYFEMC	FALSE			no_motif	81	moderately conservative	Somatic	NA
diminished	TRUE	FALSE	0.00063	-6	1	6	0	6	0	6	2	NA	2	0.4507,0.3466,0.1191,0.0460,0.0910,0.5000	0.0000,0.0000,0.0000,0.0000,0.0000,0.0000	1.0000,1.0000,1.0000,1.0000,1.0000,1.0000	0.0000,0.0000,0.0000,0.0000,0.0000,0.0000	FKBP1A_full-length__P62942_1_108	P62942	prolyl isomerase	Other	P20823	HNF1A	Hepatocyte nuclear factor 1-alpha	P20823.L422P	FALSE	pathogenic	diabetes (maturity-onset diabetes of the young (MODY) patients )	Metabolic	metabolic	metabolic	-0.33	-0.15	Tclin	Tbio	NLIMASLPGVMTIGPGEPASLGPTFTNTGASTLVIGLASTQ					NLIMASLPGVMTIGPGEPASPGPTFTNTGASTLVIGLASTQ	FALSE			no_motif	98	moderately conservative	NA	NA
no_effect	TRUE	TRUE	0.0011	-4.6	0	6	0	6	5	6	2	2	2	0.4507,0.3466,0.1191,0.0460,0.0910,0.5000	0.0090,0.0150,0.0291,0.0155,0.0240,0.0000	0.9805,0.9585,0.8038,0.7474,0.7915,1.0000	0.0195,0.0415,0.1962,0.2526,0.2085,0.0000	FKBP1A_full-length__P62942_1_108	P62942	prolyl isomerase	Other	P20823	HNF1A	Hepatocyte nuclear factor 1-alpha	P20823.S432C	FALSE	pathogenic	Maturity-onset diabetes of the young 3 (MODY3)	genetic disease	metabolic	metabolic	-0.33	-0.15	Tclin	Tbio	MTIGPGEPASLGPTFTNTGASTLVIGLASTQAQSVPVINSM					MTIGPGEPASLGPTFTNTGACTLVIGLASTQAQSVPVINSM	FALSE			no_motif	99	moderately conservative	Somatic	NA
no_effect	FALSE	TRUE	0.034	2	0	0	2	0	2	6	NA	2	2	0.0000,0.0000,0.0000,0.0000,0.0000,0.0000	0.0000,0.0000,0.0000,0.0058,0.0007,0.0000	0.5000,0.5000,0.5000,0.0000,0.0000,0.5000	0.5000,0.5000,0.5000,1.0000,1.0000,0.5000	FKBP1A_full-length__P62942_1_108	P62942	prolyl isomerase	Other	P50995	ANXA11	Annexin A11	P50995.G38R	FALSE	pathogenic	Amyotrophic lateral sclerosis 23 (ALS23)|Amyotrophic lateral sclerosis type 23	nervous system disorder	neurological	neurological	-0.33	0.03	Tclin	Tbio	PGGGPWGGAAYPPPPSMPPIGLDNVATYAGQFNQDYLSGMA					PGGGPWGGAAYPPPPSMPPIRLDNVATYAGQFNQDYLSGMA	FALSE			no_motif	125	moderately radical	Germline/Somatic	1
enhanced	FALSE	TRUE	0.00012	7	0	0	7	0	7	18	NA	3	3	0.0000,0.0000,0.0000,0.0000,0.0000,0.0000,0.0000,0.0000,0.0000,0.0000,0.0000,0.0000,0.0000,0.0000,0.0000,0.0000,0.0000,0.0000	0.0000,0.0000,0.0000,0.0033,0.0002,0.0000,0.0117,0.0032,0.0000,0.0084,0.0076,0.0000,0.0000,0.0000,0.0000,0.0000,0.0006,0.0000	0.5000,0.5000,0.5000,0.0000,0.0000,0.5000,0.0000,0.0000,0.5000,0.0000,0.0000,0.5000,0.5000,0.5000,0.5000,0.5000,0.0000,0.5000	0.5000,0.5000,0.5000,1.0000,1.0000,0.5000,1.0000,1.0000,0.5000,1.0000,1.0000,0.5000,0.5000,0.5000,0.5000,0.5000,1.0000,0.5000	FKBP1A_full-length__P62942_1_108	P62942	prolyl isomerase	Other	Q13501	SQSTM1	Sequestosome-1	Q13501.R212C	FALSE	pathogenic	Frontotemporal dementia and/or amyotrophic lateral sclerosis 3 (FTDALS3)	NA	neurological	neurological	-0.33	-0.08	Tclin	Tbio	HFGWPGWEMGPPGNWSPRPPRAGEARPGPTAESASGPSEDP					HFGWPGWEMGPPGNWSPRPPCAGEARPGPTAESASGPSEDP	FALSE			no_motif	112	moderately radical	Somatic	1
no_effect	TRUE	TRUE	0.0099	-3.9	0	4	1	5	1	6	2	1	2	0.0311,0.0021,0.0098,0.0306,0.1373,0.0000	0.0000,0.0000,0.0000,0.0354,0.0000,0.0000	1.0000,1.0000,1.0000,0.4640,1.0000,0.5000	0.0000,0.0000,0.0000,0.5360,0.0000,0.5000	FKBP1A_full-length__P62942_1_108	P62942	prolyl isomerase	Other	Q8WZ42	TTN	Titin	Q8WZ42.R19751C	FALSE	pathogenic	Autosomal recessive limb-girdle muscular dystrophy type 2J|Cardiomyopathy (CMYO)|Dilated cardiomyopathy 1G (CMD1G)|Early-onset myopathy with fatal cardiomyopathy|Myopathy, myofibrillar, 9, with early respiratory failure (MFM9)|Tibial muscular dystrophy (TMD)	nervous system disorder|cardiovascular system disease|nervous system disorder|nervous system disorder|musculoskeletal system disease|distal myopathy	neurological;cardiovascular/hematologic;musculoskeletal	mixed	-0.33	-0.08	Tclin	Tbio	KLEVTEMTKNSATLAWLPPLRDGGAKIDGYITSYREEEQPA					KLEVTEMTKNSATLAWLPPLCDGGAKIDGYITSYREEEQPA	FALSE			no_motif	112	moderately radical	Somatic	NA
diminished	TRUE	TRUE	1.6e-05	-11	4	12	0	12	7	12	3	3	3	0.0201,0.0122,0.0165,0.0484,0.0095,0.0214,0.0105,0.0046,0.0875,0.0539,0.0241,0.0284	0.0027,0.0013,0.0006,0.0010,0.0000,0.0004,0.0000,0.0000,0.0002,0.0001,0.0000,0.0000	0.8829,0.9035,0.9671,0.9798,1.0000,0.9803,1.0000,1.0000,0.9981,0.9986,1.0000,1.0000	0.1171,0.0965,0.0329,0.0202,0.0000,0.0197,0.0000,0.0000,0.0019,0.0014,0.0000,0.0000	G3BP1_NTF2_1_Q13283_1_139	Q13283	stress granules	Other	A6NNN8	SLC38A8	Putative sodium-coupled neutral amino acid transporter 8	A6NNN8.D283A	FALSE	pathogenic	Foveal hypoplasia - optic nerve decussation defect - anterior segment dysgenesis syndrome	disorder of visual system	neurological	neurological	-0.06	0.12	Tbio	Tbio	LIYSLTGVYGFLTFGTEVSADVLMSYPGNDMVIIVARVLFA	[FILV].FG	LTFG	5	FALSE	LIYSLTGVYGFLTFGTEVSAAVLMSYPGNDMVIIVARVLFA	FALSE			flanking	126	moderately radical	Somatic	NA
no_effect	TRUE	TRUE	0.0011	-4.9	2	6	0	6	6	6	2	2	2	0.2496,0.0796,0.0270,0.3048,0.6086,0.2981	0.0064,0.0239,0.0004,0.0558,0.0125,0.0351	0.9749,0.7691,0.9843,0.8452,0.9799,0.8947	0.0251,0.2309,0.0157,0.1548,0.0201,0.1053	G3BP1_NTF2_1_Q13283_1_139	Q13283	stress granules	Other	O43181	NDUFS4	NADH dehydrogenase [ubiquinone] iron-sulfur protein 4, mitochondrial	O43181.D119H	FALSE	pathogenic	Leigh syndrome (LS)|Mitochondrial complex I deficiency|Mitochondrial complex I deficiency, nuclear type 1 (MC1DN1)|Mitochondrial complex I deficiency, nuclear type 1 (MC1DN1)	nervous system disorder|disorder of development or morphogenesis	neurological;metabolic;developmental	mixed	-0.06	-0.16	Tbio	Tclin	MEFDTRERWENPLMGWASTADPLSNMVLTFSTKEDAVSFAE	PSSM	VLTFSTKE	6	FALSE	MEFDTRERWENPLMGWASTAHPLSNMVLTFSTKEDAVSFAE	FALSE			flanking	81	moderately conservative	Somatic	NA
no_effect	FALSE	TRUE	0.012	3	0	0	3	0	3	6	NA	2	2	0.0000,0.0000,0.0000,0.0000,0.0000,0.0000	0.0073,0.0009,0.0007,0.0000,0.0000,0.0000	0.0000,0.0000,0.0000,0.5000,0.5000,0.5000	1.0000,1.0000,1.0000,0.5000,0.5000,0.5000	G3BP1_NTF2_1_Q13283_1_139	Q13283	stress granules	Other	O75970	MPDZ	Multiple PDZ domain protein	O75970.D801Y	FALSE	pathogenic	Hydrocephalus, nonsyndromic, autosomal recessive 2	Phenotypic abnormality	organ_abnormality	organ_abnormality	-0.06	0.19	Tbio	Tbio	IGVAKPLPLSPEEGYVSAKEDSFLYPPHSCEEAGLADKPLF					IGVAKPLPLSPEEGYVSAKEYSFLYPPHSCEEAGLADKPLF	FALSE			no_motif	160	radical	Somatic	NA
no_effect	TRUE	TRUE	0.0011	5.4	0	0	6	5	6	6	-1	2	2	0.0003,0.0000,0.0000,0.0001,0.0001,0.0003	0.0041,0.0021,0.0004,0.0033,0.0010,0.0039	0.0767,0.0115,0.0000,0.0232,0.1145,0.0762	0.9233,0.9885,1.0000,0.9768,0.8855,0.9238	G3BP1_NTF2_1_Q13283_1_139	Q13283	stress granules	Other	P21439	ABCB4	Phosphatidylcholine translocator ABCB4	P21439.Q1100H	FALSE	pathogenic	NA	NA	other	other	-0.06	-0.05	Tbio	Tbio	QLLERFYDPLAGTVFVDFGFQLLDGQEAKKLNVQWLRAQLG	[FILV].FG	VDFG	1	FALSE	QLLERFYDPLAGTVFVDFGFHLLDGQEAKKLNVQWLRAQLG	FALSE			flanking	24	conservative	Somatic	NA
no_effect	FALSE	TRUE	0.0091	3	0	0	3	0	3	12	NA	2	2	0.0000,0.0000,0.0000,0.0000,0.0000,0.0000,0.0000,0.0000,0.0000,0.0000,0.0000,0.0000	0.0000,0.0000,0.0000,0.0001,0.0001,0.0000,0.0000,0.0000,0.0000,0.0000,0.0000,0.0001	0.5000,0.5000,0.5000,0.0000,0.0000,0.5000,0.5000,0.5000,0.5000,0.5000,0.5000,0.0000	0.5000,0.5000,0.5000,1.0000,1.0000,0.5000,0.5000,0.5000,0.5000,0.5000,0.5000,1.0000	G3BP1_NTF2_1_Q13283_1_139	Q13283	stress granules	Other	P25054	APC	Adenomatous polyposis coli protein	P25054.R1640Q	FALSE	pathogenic	Familial adenomatous polyposis 1 (FAP1)|Hereditary cancer-predisposing syndrome	cancer or benign tumor|neoplastic syndrome	cancer	cancer	-0.06	-0.39	Tbio	Tbio	SQNRLQPQKHVSFTPGDDMPRVYCVEGTPINFSTATSLSDL	PSSM	PINFSTAT	8	FALSE	SQNRLQPQKHVSFTPGDDMPQVYCVEGTPINFSTATSLSDL	FALSE			flanking	43	conservative	Germline	NA
no_effect	FALSE	TRUE	1	0	0	0	0	0	0	6	NA	2	2	0.0000,0.0000,0.0000,0.0000,0.0000,0.0000	0.0000,0.0000,0.0000,0.0000,0.0000,0.0000	0.5000,0.5000,0.5000,0.5000,0.5000,0.5000	0.5000,0.5000,0.5000,0.5000,0.5000,0.5000	G3BP1_NTF2_1_Q13283_1_139	Q13283	stress granules	Other	P35222	CTNNB1	Catenin beta-1	P35222.A21T	TRUE	pathogenic	Melanoma	cancer or benign tumor	cancer	cancer	-0.06	-0.16	Tbio	Tchem	MATQADLMELDMAMEPDRKAAVSHWQQQSYLDSGIHSGATT					MATQADLMELDMAMEPDRKATVSHWQQQSYLDSGIHSGATT	FALSE			no_motif	58	moderately conservative	Somatic	1
enhanced	FALSE	TRUE	1.9e-05	9	1	0	9	0	9	12	NA	4	4	0.0000,0.0000,0.0000,0.0000,0.0000,0.0000,0.0000,0.0000,0.0000,0.0000,0.0000,0.0000	0.0037,0.0001,0.0001,0.0041,0.0047,0.0129,0.0000,0.0001,0.0000,0.0002,0.0000,0.0001	0.0000,0.0000,0.0000,0.0000,0.0000,0.0000,0.5000,0.0000,0.5000,0.0000,0.5000,0.0000	1.0000,1.0000,1.0000,1.0000,1.0000,1.0000,0.5000,1.0000,0.5000,1.0000,0.5000,1.0000	G3BP1_NTF2_1_Q13283_1_139	Q13283	stress granules	Other	P35222	CTNNB1	Catenin beta-1	P35222.S33F	TRUE	pathogenic	ADRENAL CORTICAL NEOPLASM|Esophageal carcinoma|Gastric adenocarcinoma|Hepatocellular carcinoma (HCC)|Lung adenocarcinoma|Malignant melanoma of skin (CMM)|Malignant neoplasm of body of uterus|Medulloblastoma (MDB)|Medulloblastoma (MDB)|Neoplasm of the large intestine|Pancreatic adenocarcinoma|Pilomatrixoma (PTR)|Pilomatrixoma (PTR)|Prostate adenocarcinoma	cancer or benign tumor|gastrointestinal system disease|cancer or benign tumor|cancer or benign tumor|cancer or benign tumor|cancer or benign tumor|reproductive system disease|nervous system disorder|digestive system disorder|digestive system disorder|integumentary system disorder|cancer or benign tumor	neurological;metabolic;cancer;reproductive;integumentary	mixed	-0.06	-0.16	Tbio	Tchem	AMEPDRKAAVSHWQQQSYLDSGIHSGATTTAPSLSGKGNPE					AMEPDRKAAVSHWQQQSYLDFGIHSGATTTAPSLSGKGNPE	TRUE	[FILV].FG	LDFG	motif_creating	155	radical	Somatic	5
enhanced	FALSE	TRUE	0.00039	6	1	0	6	0	6	12	NA	2	2	0.0000,0.0000,0.0000,0.0000,0.0000,0.0000,0.0000,0.0000,0.0000,0.0000,0.0000,0.0000	0.0001,0.0008,0.0000,0.0003,0.0002,0.0001,0.0000,0.0000,0.0000,0.0002,0.0000,0.0000	0.0000,0.0000,0.5000,0.0000,0.0000,0.0000,0.5000,0.5000,0.5000,0.0000,0.5000,0.5000	1.0000,1.0000,0.5000,1.0000,1.0000,1.0000,0.5000,0.5000,0.5000,1.0000,0.5000,0.5000	G3BP1_NTF2_1_Q13283_1_139	Q13283	stress granules	Other	P38398	BRCA1	Breast cancer type 1 susceptibility protein	P38398.K1233E	FALSE	pathogenic	NA	NA	other	other	-0.06	-0.49	Tbio	Tchem	EENLSSEDEELPCFQHLLFGKVNNIPSQSTRHSTVATECLS	PSSM	HLLFGKVN	0	TRUE	EENLSSEDEELPCFQHLLFGEVNNIPSQSTRHSTVATECLS	FALSE			overlapping_key_residue	56	moderately conservative	Somatic	NA
no_effect	TRUE	TRUE	0.0018	6	1	1	7	1	7	12	1	3	3	0.0000,0.0000,0.0000,0.0001,0.0000,0.0000,0.0000,0.0000,0.0000,0.0000,0.0000,0.0000	0.0000,0.0000,0.0000,0.0000,0.0000,0.0001,0.0540,0.0106,0.0023,0.0613,0.1591,0.0469	0.5000,0.5000,0.5000,1.0000,0.5000,0.0000,0.0000,0.0000,0.0000,0.0000,0.0000,0.0000	0.5000,0.5000,0.5000,0.0000,0.5000,1.0000,1.0000,1.0000,1.0000,1.0000,1.0000,1.0000	G3BP1_NTF2_1_Q13283_1_139	Q13283	stress granules	Other	P43246	MSH2	DNA mismatch repair protein Msh2	P43246.D283Y	FALSE	pathogenic	Hereditary non-polyposis colorectal cancer 1 (HNPCC1)	cancer or benign tumor	cancer	cancer	-0.06	-0.28	Tbio	Tbio	NQVAVSSLSAVIKFLELLSDDSNFGQFELTTFDFSQYMKLD	PSSM	DSNFGQFE	0	FALSE	NQVAVSSLSAVIKFLELLSDYSNFGQFELTTFDFSQYMKLD	FALSE			overlapping_wild-card	160	radical	Somatic	NA
no_effect	TRUE	FALSE	0.0091	-3	0	3	0	3	0	12	2	NA	2	0.0000,0.0000,0.0000,0.0001,0.0000,0.0000,0.0000,0.0000,0.0000,0.0000,0.0001,0.0000	0.0000,0.0000,0.0000,0.0000,0.0000,0.0000,0.0000,0.0000,0.0000,0.0000,0.0000,0.0000	0.5000,0.5000,0.5000,1.0000,0.5000,0.5000,0.5000,1.0000,0.5000,0.5000,1.0000,0.5000	0.5000,0.5000,0.5000,0.0000,0.5000,0.5000,0.5000,0.0000,0.5000,0.5000,0.0000,0.5000	G3BP1_NTF2_1_Q13283_1_139	Q13283	stress granules	Other	P52952	NKX2-5	Homeobox protein Nkx-2.5	P52952.D299G	FALSE	pathogenic	Atrial septal defect 7|Atrial septal defect 7, with or without atrioventricular conduction defects (ASD7)|Atrioventricular septal defect, somatic	cardiovascular disorder|cardiovascular disorder	cardiovascular/hematologic	cardiovascular_hematologic	-0.06	NA	Tbio	Tbio	SPAQPATAAANNNFVNFGVGDLNAVQSPGIPQSNSGVSTLH	[FILV].FG	VNFG	2	FALSE	SPAQPATAAANNNFVNFGVGGLNAVQSPGIPQSNSGVSTLH	FALSE			flanking	94	moderately conservative	Somatic	NA
no_effect	TRUE	TRUE	0.51	0	1	3	3	3	3	18	2	-2	2	0.0000,0.0000,0.0000,0.0001,0.0000,0.0000,0.0000,0.0000,0.0000,0.0000,0.0001,0.0000,0.0000,0.0000,0.0000,0.0000,0.0000,0.0000	0.0000,0.0000,0.0000,0.0000,0.0000,0.0000,0.0000,0.0000,0.0000,0.0000,0.0000,0.0000,0.0000,0.0000,0.0000,0.0001,0.0001,0.0001	0.5000,0.5000,0.5000,1.0000,0.5000,0.5000,0.5000,1.0000,0.5000,0.5000,1.0000,0.5000,0.5000,0.5000,0.5000,0.0000,0.0000,0.0000	0.5000,0.5000,0.5000,0.0000,0.5000,0.5000,0.5000,0.0000,0.5000,0.5000,0.0000,0.5000,0.5000,0.5000,0.5000,1.0000,1.0000,1.0000	G3BP1_NTF2_1_Q13283_1_139	Q13283	stress granules	Other	P52952	NKX2-5	Homeobox protein Nkx-2.5	P52952.N294H	FALSE	pathogenic	Atrial septal defect 7, with or without atrioventricular conduction defects (ASD7)	cardiovascular disorder	cardiovascular/hematologic	cardiovascular_hematologic	-0.06	NA	Tbio	Tbio	YPAGPSPAQPATAAANNNFVNFGVGDLNAVQSPGIPQSNSG	[FILV].FG	VNFG	0	FALSE	YPAGPSPAQPATAAANNNFVHFGVGDLNAVQSPGIPQSNSG	FALSE			overlapping_wild-card	68	moderately conservative	Somatic	NA
no_effect	TRUE	TRUE	0.089	2	0	1	3	2	4	12	2	2	2	0.0000,0.0000,0.0000,0.0000,0.0001,0.0000,0.0000,0.0000,0.0000,0.0000,0.0000,0.0000	0.0001,0.0000,0.0001,0.0000,0.0001,0.0000,0.0000,0.0000,0.0000,0.0002,0.0000,0.0000	0.0000,1.0000,0.0000,0.5000,0.5000,0.5000,0.5000,0.5000,0.5000,0.0000,0.5000,0.5000	1.0000,0.0000,1.0000,0.5000,0.5000,0.5000,0.5000,0.5000,0.5000,1.0000,0.5000,0.5000	G3BP1_NTF2_1_Q13283_1_139	Q13283	stress granules	Other	P52952	NKX2-5	Homeobox protein Nkx-2.5	P52952.S305G	FALSE	pathogenic	Atrial septal defect 7, with or without atrioventricular conduction defects (ASD7)	cardiovascular disorder	cardiovascular/hematologic	cardiovascular_hematologic	-0.06	NA	Tbio	Tbio	TAAANNNFVNFGVGDLNAVQSPGIPQSNSGVSTLHGIRAW	[FILV].FG	VNFG	8	FALSE	TAAANNNFVNFGVGDLNAVQGPGIPQSNSGVSTLHGIRAW	FALSE			flanking	56	moderately conservative	Somatic	NA
no_effect	FALSE	TRUE	0.0016	5	1	0	5	0	5	6	NA	2	2	0.0000,0.0000,0.0000,0.0000,0.0000,0.0000	0.0000,0.0009,0.0001,0.0010,0.0004,0.0007	0.5000,0.0000,0.0000,0.0000,0.0000,0.0000	0.5000,1.0000,1.0000,1.0000,1.0000,1.0000	G3BP1_NTF2_1_Q13283_1_139	Q13283	stress granules	Other	P78363	ABCA4	Retinal-specific phospholipid-transporting ATPase ABCA4	P78363.A1794D	FALSE	pathogenic	Retinal dystrophy|Severe early-childhood-onset retinal dystrophy (STGD1)|Stargardt disease 1 (STGD1)	Phenotypic abnormality|disorder of visual system|disorder of visual system	neurological;organ_abnormality	mixed	-0.06	-0.31	Tbio	Tbio	VIPMMYPASFLFDVPSTAYVALSCANLFIGINSSAITFILE					VIPMMYPASFLFDVPSTAYVDLSCANLFIGINSSAITFILE	FALSE			no_motif	126	moderately radical	Somatic	NA
enhanced	TRUE	TRUE	0.0004	5	0	1	10	8	11	12	3	3	3	0.0000,0.0000,0.0000,0.0002,0.0000,0.0001,0.0009,0.0006,0.0004,0.0014,0.0010,0.0012	0.0002,0.0000,0.0003,0.0005,0.0002,0.0010,0.0009,0.0276,0.0001,0.0016,0.0013,0.0017	0.0000,0.5000,0.0000,0.3333,0.0000,0.0769,0.4749,0.0210,0.7792,0.4741,0.4338,0.4151	1.0000,0.5000,1.0000,0.6667,1.0000,0.9231,0.5251,0.9790,0.2208,0.5259,0.5662,0.5849	G3BP1_NTF2_1_Q13283_1_139	Q13283	stress granules	Other	Q15858	SCN9A	Sodium channel protein type 9 subunit alpha	Q15858.I62V	FALSE	pathogenic	Channelopathy-associated congenital insensitivity to pain, autosomal recessive|Febrile seizures, familial, 3b (FEB3B)|Generalized epilepsy with febrile seizures plus, type 7 (GEFSP7)|Inborn genetic diseases|Neuropathy, hereditary sensory and autonomic, type 2A (HSAN2A)|Paroxysmal extreme pain disorder (PEXPD)|Primary erythromelalgia|Severe myoclonic epilepsy in infancy (DRVT)	Rare genetic neurological disorder|Phenotypic abnormality|nervous system disorder|nervous system disease|nervous system disorder|cardiovascular disorder|nervous system disease	neurological;cardiovascular/hematologic;organ_abnormality	mixed	-0.06	-0.01	Tbio	Tclin	DDEEAPKPSSDLEAGKQLPFIYGDIPPGMVSEPLEDLDPYY	PSSM	PFIYGDIP	0	FALSE	DDEEAPKPSSDLEAGKQLPFVYGDIPPGMVSEPLEDLDPYY	FALSE			overlapping_wild-card	29	conservative	Somatic	NA
no_effect	TRUE	FALSE	0.0091	-3	0	3	0	3	0	12	2	NA	2	0.0001,0.0000,0.0000,0.0000,0.0000,0.0000,0.0000,0.0000,0.0038,0.0000,0.0000,0.0000	0.0000,0.0000,0.0000,0.0000,0.0000,0.0000,0.0000,0.0000,0.0000,0.0000,0.0000,0.0000	1.0000,1.0000,0.5000,0.5000,0.5000,0.5000,0.5000,0.5000,1.0000,0.5000,0.5000,0.5000	0.0000,0.0000,0.5000,0.5000,0.5000,0.5000,0.5000,0.5000,0.0000,0.5000,0.5000,0.5000	G3BP1_NTF2_1_Q13283_1_139	Q13283	stress granules	Other	Q16828	DUSP6	Dual specificity protein phosphatase 6	Q16828.T346M	TRUE	pathogenic	Hypogonadotropic hypogonadism 19 with or without anosmia (HH19)|Hypogonadotropic hypogonadism 19 with or without anosmia (HH19)	Kallmann syndrome	uncategorised	other	-0.06	0.03	Tbio	Tbio	KKSNISPNFNFMGQLLDFERTLGLSSPCDNRVPAQQLYFTT					KKSNISPNFNFMGQLLDFERMLGLSSPCDNRVPAQQLYFTT	FALSE			no_motif	81	moderately conservative	Germline	NA
no_effect	FALSE	TRUE	0.012	3	0	0	3	0	3	6	NA	2	2	0.0000,0.0000,0.0000,0.0000,0.0000,0.0000	0.0000,0.0000,0.0000,0.0002,0.0004,0.0002	0.5000,0.5000,0.5000,0.0000,0.0000,0.0000	0.5000,0.5000,0.5000,1.0000,1.0000,1.0000	G3BP1_NTF2_1_Q13283_1_139	Q13283	stress granules	Other	Q18PE1	DOK7	Protein Dok-7	Q18PE1.S354F	FALSE	pathogenic	Congenital myasthenic syndrome 10	nervous system disorder	neurological;musculoskeletal	mixed	-0.06	0.04	Tbio	Tbio	SSSDSGIATGSHSSYSSSLSSYAGSSLDVWRATDELGSLLS					SSSDSGIATGSHSSYSSSLSFYAGSSLDVWRATDELGSLLS	FALSE			no_motif	155	radical	Somatic	NA
no_effect	FALSE	TRUE	0.0016	5	0	0	5	0	5	6	NA	2	2	0.0000,0.0000,0.0000,0.0000,0.0000,0.0000	0.0000,0.0002,0.0001,0.0004,0.0001,0.0010	0.5000,0.0000,0.0000,0.0000,0.0000,0.0000	0.5000,1.0000,1.0000,1.0000,1.0000,1.0000	G3BP1_NTF2_1_Q13283_1_139	Q13283	stress granules	Other	Q53FT3	HIKESHI	Protein Hikeshi	Q53FT3.V54L	FALSE	pathogenic	Hypomyelinating leukodystrophy 13|Leukodystrophy, hypomyelinating, 13 (HLD13)	inherited neurodegenerative disorder|inherited neurodegenerative disorder	neurological	neurological	-0.06	-0.27	Tbio	Tbio	NHVVVFMLGTIPFPEGMGGSVYFSYPDSNGMPVWQLLGFVT					NHVVVFMLGTIPFPEGMGGSLYFSYPDSNGMPVWQLLGFVT	FALSE			no_motif	32	conservative	Somatic	NA
no_effect	TRUE	FALSE	0.0011	-5	0	5	0	5	0	12	2	NA	2	0.0000,0.0000,0.0000,0.0000,0.0000,0.0020,0.0015,0.0001,0.0000,0.0000,0.0001,0.0001	0.0000,0.0000,0.0000,0.0000,0.0000,0.0000,0.0000,0.0000,0.0000,0.0000,0.0000,0.0000	0.5000,0.5000,0.5000,0.5000,0.5000,1.0000,1.0000,1.0000,0.5000,0.5000,1.0000,1.0000	0.5000,0.5000,0.5000,0.5000,0.5000,0.0000,0.0000,0.0000,0.5000,0.5000,0.0000,0.0000	G3BP1_NTF2_1_Q13283_1_139	Q13283	stress granules	Other	Q7Z699	SPRED1	Sprouty-related, EVH1 domain-containing protein 1	Q7Z699.T196I	FALSE	pathogenic	Legius syndrome (LGSS)|Noonan syndrome and Noonan-related syndrome	disorder of development or morphogenesis	developmental	developmental	-0.06	0.24	Tbio	Tbio	SPFEDLNARRVYMQSQANQITFGQPGLDIQSRSMEYVQRQI	PSSM	QITFGQPG	0	FALSE	SPFEDLNARRVYMQSQANQIIFGQPGLDIQSRSMEYVQRQI	FALSE			overlapping_wild-card	89	moderately conservative	Somatic	NA
diminished	TRUE	FALSE	0.00063	-6	0	6	0	6	0	6	3	NA	3	0.0003,0.0001,0.0001,0.0007,0.0009,0.0047	0.0000,0.0000,0.0000,0.0000,0.0000,0.0000	1.0000,1.0000,1.0000,1.0000,1.0000,1.0000	0.0000,0.0000,0.0000,0.0000,0.0000,0.0000	G3BP1_NTF2_1_Q13283_1_139	Q13283	stress granules	Other	Q86VQ0	LCA5	Lebercilin	Q86VQ0.S559L	FALSE	pathogenic	NA	NA	other	other	-0.06	0.15	Tbio	Tbio	SGNVRSPASPNEFAFGSYVPSFAKTSERSNPFSQKSSFLDF	.[ILMVFY].FG[GADST]..	EFAFGSYV	2	FALSE	SGNVRSPASPNEFAFGSYVPLFAKTSERSNPFSQKSSFLDF	FALSE			flanking	145	moderately radical	Somatic	1
enhanced	FALSE	TRUE	0.00063	6	1	0	6	0	6	6	NA	2	2	0.0000,0.0000,0.0000,0.0000,0.0000,0.0000	0.0015,0.0013,0.0009,0.0020,0.0008,0.0008	0.0000,0.0000,0.0000,0.0000,0.0000,0.0000	1.0000,1.0000,1.0000,1.0000,1.0000,1.0000	G3BP1_NTF2_1_Q13283_1_139	Q13283	stress granules	Other	Q8N4S9	MARVELD2	MARVEL domain-containing protein 2	Q8N4S9.P59L	FALSE	benign	NA	NA	other	other	-0.06	-0.05	Tbio	Tbio	RAVSADPLPPPPLPLQPPFGPDFYSSDTEEPAIAPDLKPVR					RAVSADPLPPPPLPLQPPFGLDFYSSDTEEPAIAPDLKPVR	FALSE			no_motif	98	moderately conservative	Somatic	NA
enhanced	FALSE	TRUE	5.1e-05	8	1	0	8	0	8	12	NA	3	3	0.0000,0.0000,0.0000,0.0000,0.0000,0.0000,0.0000,0.0000,0.0000,0.0000,0.0000,0.0000	0.0000,0.0000,0.0000,0.0002,0.0000,0.0000,0.0002,0.0002,0.0001,0.0013,0.0014,0.0010	0.0000,0.5000,0.5000,0.0000,0.5000,0.5000,0.0000,0.0000,0.0000,0.0000,0.0000,0.0000	1.0000,0.5000,0.5000,1.0000,0.5000,0.5000,1.0000,1.0000,1.0000,1.0000,1.0000,1.0000	G3BP1_NTF2_1_Q13283_1_139	Q13283	stress granules	Other	Q93074	MED12	Mediator of RNA polymerase II transcription subunit 12	Q93074.A578S	FALSE	pathogenic	NA	NA	other	other	-0.06	-0.69	Tbio	Tbio	LSAPSAPIFQDVLLQFLDTQAPMLTDPRSESERVEFFNLVL					LSAPSAPIFQDVLLQFLDTQSPMLTDPRSESERVEFFNLVL	FALSE			no_motif	99	moderately conservative	Likely germline	NA
no_effect	FALSE	TRUE	0.012	3	0	0	3	0	3	6	NA	3	3	0.0000,0.0000,0.0000,0.0000,0.0000,0.0000	0.0000,0.0000,0.0000,0.0009,0.0015,0.0012	0.5000,0.5000,0.5000,0.0000,0.0000,0.0000	0.5000,0.5000,0.5000,1.0000,1.0000,1.0000	G3BP1_NTF2_1_Q13283_1_139	Q13283	stress granules	Other	Q93074	MED12	Mediator of RNA polymerase II transcription subunit 12	Q93074.R585Q	FALSE	benign	NA	NA	other	other	-0.06	-0.69	Tbio	Tbio	IFQDVLLQFLDTQAPMLTDPRSESERVEFFNLVLLFCELIR					IFQDVLLQFLDTQAPMLTDPQSESERVEFFNLVLLFCELIR	FALSE			no_motif	43	conservative	Somatic	1
diminished	TRUE	TRUE	0.0002	-6.7	2	7	0	7	5	12	3	2	3	0.0000,0.0000,0.0000,0.0000,0.0001,0.0000,0.0496,0.0342,0.0254,0.0030,0.0097,0.0105	0.0000,0.0000,0.0000,0.0000,0.0000,0.0000,0.0006,0.0000,0.0000,0.0002,0.0001,0.0005	0.5000,0.5000,0.5000,0.5000,1.0000,0.5000,0.9882,0.9986,1.0000,0.9393,0.9864,0.9560	0.5000,0.5000,0.5000,0.5000,0.0000,0.5000,0.0118,0.0014,0.0000,0.0607,0.0136,0.0440	G3BP1_NTF2_1_Q13283_1_139	Q13283	stress granules	Other	Q96L73	NSD1	Histone-lysine N-methyltransferase, H3 lysine-36 specific	Q96L73.G1792E	FALSE	pathogenic	Sotos syndrome 1 (SOTOS)	disorder of development or morphogenesis	developmental	developmental	-0.06	-0.12	Tbio	Tbio	AEICHPRAVPSNIDKMRHDVGEFPVLFFGSNDYLWTHQARV	.[ILMVFY].FG[GADST]..	VLFFGSND	4	FALSE	AEICHPRAVPSNIDKMRHDVEEFPVLFFGSNDYLWTHQARV	FALSE			flanking	98	moderately conservative	Somatic	NA
no_effect	TRUE	TRUE	0.088	-3	1	6	3	7	4	12	3	3	3	0.0000,0.0000,0.0000,0.0000,0.0001,0.0000,0.0496,0.0342,0.0254,0.0030,0.0097,0.0105	0.0056,0.0000,0.0009,0.0000,0.0001,0.2407,0.0000,0.0000,0.0000,0.0000,0.0000,0.0000	0.0000,0.5000,0.0000,0.5000,0.5000,0.0000,1.0000,1.0000,1.0000,1.0000,1.0000,1.0000	1.0000,0.5000,1.0000,0.5000,0.5000,1.0000,0.0000,0.0000,0.0000,0.0000,0.0000,0.0000	G3BP1_NTF2_1_Q13283_1_139	Q13283	stress granules	Other	Q96L73	NSD1	Histone-lysine N-methyltransferase, H3 lysine-36 specific	Q96L73.G1792V	FALSE	pathogenic	Sotos syndrome (SOTOS)	disorder of development or morphogenesis	developmental	developmental	-0.06	-0.12	Tbio	Tbio	AEICHPRAVPSNIDKMRHDVGEFPVLFFGSNDYLWTHQARV	.[ILMVFY].FG[GADST]..	VLFFGSND	4	FALSE	AEICHPRAVPSNIDKMRHDVVEFPVLFFGSNDYLWTHQARV	FALSE			flanking	109	moderately radical	Somatic	NA
diminished	TRUE	TRUE	5.1e-05	-7.4	2	8	0	8	3	18	3	2	3	0.0000,0.0000,0.0000,0.0000,0.0001,0.0000,0.0496,0.0342,0.0254,0.0030,0.0097,0.0105,0.0000,0.0001,0.0000,0.0000,0.0000,0.0000	0.0000,0.0000,0.0000,0.0000,0.0000,0.0000,0.0000,0.0000,0.0000,0.0006,0.0009,0.0005,0.0000,0.0000,0.0000,0.0000,0.0000,0.0000	0.5000,0.5000,0.5000,0.5000,1.0000,0.5000,1.0000,1.0000,1.0000,0.8377,0.9148,0.9560,0.5000,1.0000,0.5000,0.5000,0.5000,0.5000	0.5000,0.5000,0.5000,0.5000,0.0000,0.5000,0.0000,0.0000,0.0000,0.1623,0.0852,0.0440,0.5000,0.0000,0.5000,0.5000,0.5000,0.5000	G3BP1_NTF2_1_Q13283_1_139	Q13283	stress granules	Other	Q96L73	NSD1	Histone-lysine N-methyltransferase, H3 lysine-36 specific	Q96L73.L1797P	FALSE	pathogenic	Sotos syndrome 1 (SOTOS)	disorder of development or morphogenesis	developmental	developmental	-0.06	-0.12	Tbio	Tbio	PRAVPSNIDKMRHDVGEFPVLFFGSNDYLWTHQARVFPYME	[FILV].FG	LFFG	0	TRUE	PRAVPSNIDKMRHDVGEFPVPFFGSNDYLWTHQARVFPYME	FALSE			overlapping_key_residue	98	moderately conservative	Somatic	NA
no_effect	TRUE	TRUE	0.0013	5.4	0	0	6	1	6	6	1	3	3	0.0000,0.0001,0.0000,0.0000,0.0000,0.0000	0.0044,0.0002,0.0031,0.0008,0.0003,0.0004	0.0000,0.3035,0.0000,0.0000,0.0000,0.0000	1.0000,0.6965,1.0000,1.0000,1.0000,1.0000	G3BP1_NTF2_1_Q13283_1_139	Q13283	stress granules	Other	Q96L73	NSD1	Histone-lysine N-methyltransferase, H3 lysine-36 specific	Q96L73.R1811Q	FALSE	pathogenic	Sotos syndrome 1 (SOTOS)	disorder of development or morphogenesis	developmental	developmental	-0.06	-0.12	Tbio	Tbio	VGEFPVLFFGSNDYLWTHQARVFPYMEGDVSSKDKMGKGVD	.[ILMVFY].FG[GADST]..	VLFFGSND	8	FALSE	VGEFPVLFFGSNDYLWTHQAQVFPYMEGDVSSKDKMGKGVD	FALSE			flanking	43	conservative	Somatic	1
enhanced	FALSE	TRUE	2.6e-06	11	2	0	11	0	11	12	NA	3	3	0.0000,0.0000,0.0000,0.0000,0.0000,0.0000,0.0000,0.0000,0.0000,0.0000,0.0000,0.0000	0.2964,0.5748,0.2556,0.3311,0.0973,0.2031,0.0043,0.0020,0.0000,0.0018,0.0009,0.0017	0.0000,0.0000,0.0000,0.0000,0.0000,0.0000,0.0000,0.0000,0.5000,0.0000,0.0000,0.0000	1.0000,1.0000,1.0000,1.0000,1.0000,1.0000,1.0000,1.0000,0.5000,1.0000,1.0000,1.0000	G3BP1_NTF2_1_Q13283_1_139	Q13283	stress granules	Other	Q9H165	BCL11A	B-cell lymphoma/leukemia 11A	Q9H165.C48F	FALSE	pathogenic	Dias-Logan syndrome|Intellectual developmental disorder with persistence of fetal hemoglobin (IDPFH)	BAFopathy|hematologic disorder	neurological;cardiovascular/hematologic	mixed	-0.06	-0.06	Tbio	Tbio	DDEPDHGPLGAPEGDHDLLTCGQCQMNFPLGDILIFIEHKR					DDEPDHGPLGAPEGDHDLLTFGQCQMNFPLGDILIFIEHKR	TRUE	[FILV].FG	LTFG	motif_creating	113	moderately radical	Somatic	NA
diminished	TRUE	TRUE	1.8e-05	-11	0	12	0	12	9	12	4	4	4	0.0124,0.0044,0.1053,0.0457,0.0016,0.0055,0.0019,0.0077,0.0081,0.0302,0.5169,0.0428	0.0013,0.0011,0.0004,0.0016,0.0001,0.0000,0.0000,0.0001,0.0004,0.0000,0.0003,0.0000	0.9074,0.7979,0.9962,0.9664,0.9200,0.9914,1.0000,0.9901,0.9527,1.0000,0.9995,1.0000	0.0926,0.2021,0.0038,0.0336,0.0800,0.0086,0.0000,0.0099,0.0473,0.0000,0.0005,0.0000	G3BP2_NTF2_1_Q9UN86_1_139	Q9UN86	stress granules	PPI disrupted by genetic variation	A6NNN8	SLC38A8	Putative sodium-coupled neutral amino acid transporter 8	A6NNN8.D283A	FALSE	pathogenic	Foveal hypoplasia - optic nerve decussation defect - anterior segment dysgenesis syndrome	disorder of visual system	neurological	neurological	-0.1	0.12	Tbio	Tbio	LIYSLTGVYGFLTFGTEVSADVLMSYPGNDMVIIVARVLFA	[FILV].FG	LTFG	5	FALSE	LIYSLTGVYGFLTFGTEVSAAVLMSYPGNDMVIIVARVLFA	FALSE			flanking	126	moderately radical	Somatic	NA
no_effect	TRUE	TRUE	0.0011	-5.6	2	6	0	6	5	6	2	2	2	0.0325,0.0247,0.0856,0.2489,0.0879,0.0935	0.0003,0.0000,0.0008,0.0048,0.0016,0.0133	0.9921,1.0000,0.9906,0.9811,0.9818,0.8753	0.0079,0.0000,0.0094,0.0189,0.0182,0.1247	G3BP2_NTF2_1_Q9UN86_1_139	Q9UN86	stress granules	PPI disrupted by genetic variation	O43181	NDUFS4	NADH dehydrogenase [ubiquinone] iron-sulfur protein 4, mitochondrial	O43181.D119H	FALSE	pathogenic	Leigh syndrome (LS)|Mitochondrial complex I deficiency|Mitochondrial complex I deficiency, nuclear type 1 (MC1DN1)|Mitochondrial complex I deficiency, nuclear type 1 (MC1DN1)	nervous system disorder|disorder of development or morphogenesis	neurological;metabolic;developmental	mixed	-0.1	-0.16	Tbio	Tclin	MEFDTRERWENPLMGWASTADPLSNMVLTFSTKEDAVSFAE	PSSM	VLTFSTKE	6	FALSE	MEFDTRERWENPLMGWASTAHPLSNMVLTFSTKEDAVSFAE	FALSE			flanking	81	moderately conservative	Somatic	NA
no_effect	TRUE	FALSE	0.034	-2	0	2	0	2	0	6	2	NA	2	0.0000,0.0000,0.0000,0.0004,0.0000,0.0001	0.0000,0.0000,0.0000,0.0000,0.0000,0.0000	0.5000,0.5000,0.5000,1.0000,0.5000,1.0000	0.5000,0.5000,0.5000,0.0000,0.5000,0.0000	G3BP2_NTF2_1_Q9UN86_1_139	Q9UN86	stress granules	PPI disrupted by genetic variation	P04792	HSPB1	Heat shock protein beta-1	P04792.P182L	FALSE	pathogenic	Neuronopathy, distal hereditary motor, 2B (HMN2B)|Neuronopathy, distal hereditary motor, type 2B	Rare genetic neurological disorder	neurological	neurological	-0.1	0.03	Tbio	Tchem	TLTVEAPMPKLATQSNEITIPVTFESRAQLGGPEAAKSDET					TLTVEAPMPKLATQSNEITILVTFESRAQLGGPEAAKSDET	FALSE			no_motif	98	moderately conservative	Somatic	NA
no_effect	TRUE	FALSE	0.034	-2	0	2	0	2	0	6	2	NA	2	0.0000,0.0000,0.0000,0.0004,0.0000,0.0001	0.0000,0.0000,0.0000,0.0000,0.0000,0.0000	0.5000,0.5000,0.5000,1.0000,0.5000,1.0000	0.5000,0.5000,0.5000,0.0000,0.5000,0.0000	G3BP2_NTF2_1_Q9UN86_1_139	Q9UN86	stress granules	PPI disrupted by genetic variation	P04792	HSPB1	Heat shock protein beta-1	P04792.P182S	FALSE	pathogenic	Charcot-Marie-Tooth disease axonal type 2F (CMT2F)|Neuronopathy, distal hereditary motor, type 2B	nervous system disorder|Rare genetic neurological disorder	neurological	neurological	-0.1	0.03	Tbio	Tchem	TLTVEAPMPKLATQSNEITIPVTFESRAQLGGPEAAKSDET					TLTVEAPMPKLATQSNEITISVTFESRAQLGGPEAAKSDET	FALSE			no_motif	74	moderately conservative	Somatic	1
diminished	TRUE	FALSE	0.00014	-7	0	7	0	7	0	12	3	NA	3	0.0000,0.0000,0.0000,0.0004,0.0000,0.0001,0.0004,0.0002,0.0021,0.0004,0.0000,0.0004	0.0000,0.0000,0.0000,0.0000,0.0000,0.0000,0.0000,0.0000,0.0000,0.0000,0.0000,0.0000	0.5000,0.5000,0.5000,1.0000,0.5000,1.0000,1.0000,1.0000,1.0000,1.0000,0.5000,1.0000	0.5000,0.5000,0.5000,0.0000,0.5000,0.0000,0.0000,0.0000,0.0000,0.0000,0.5000,0.0000	G3BP2_NTF2_1_Q9UN86_1_139	Q9UN86	stress granules	PPI disrupted by genetic variation	P04792	HSPB1	Heat shock protein beta-1	P04792.S187L	FALSE	pathogenic	Charcot-Marie-Tooth disease axonal type 2F (CMT2F)|Neuronopathy, distal hereditary motor, 2B (HMN2B)|Neuronopathy, distal hereditary motor, type 2B	nervous system disorder|Rare genetic neurological disorder	neurological	neurological	-0.1	0.03	Tbio	Tchem	APMPKLATQSNEITIPVTFESRAQLGGPEAAKSDETAAK					APMPKLATQSNEITIPVTFELRAQLGGPEAAKSDETAAK	FALSE			no_motif	145	moderately radical	Somatic	NA
diminished	TRUE	FALSE	0.00014	-7	0	7	0	7	0	12	3	NA	3	0.0000,0.0000,0.0000,0.0004,0.0000,0.0001,0.0004,0.0002,0.0021,0.0004,0.0000,0.0004	0.0000,0.0000,0.0000,0.0000,0.0000,0.0000,0.0000,0.0000,0.0000,0.0000,0.0000,0.0000	0.5000,0.5000,0.5000,1.0000,0.5000,1.0000,1.0000,1.0000,1.0000,1.0000,0.5000,1.0000	0.5000,0.5000,0.5000,0.0000,0.5000,0.0000,0.0000,0.0000,0.0000,0.0000,0.5000,0.0000	G3BP2_NTF2_1_Q9UN86_1_139	Q9UN86	stress granules	PPI disrupted by genetic variation	P04792	HSPB1	Heat shock protein beta-1	P04792.S187W	FALSE	pathogenic	NA	NA	other	other	-0.1	0.03	Tbio	Tchem	APMPKLATQSNEITIPVTFESRAQLGGPEAAKSDETAAK					APMPKLATQSNEITIPVTFEWRAQLGGPEAAKSDETAAK	FALSE			no_motif	177	radical	Somatic	NA
no_effect	TRUE	TRUE	0.028	-2	0	2	0	2	0	12	2	1	2	0.0000,0.0000,0.0000,0.0004,0.0000,0.0001,0.0000,0.0000,0.0000,0.0000,0.0000,0.0000	0.0000,0.0000,0.0000,0.0000,0.0000,0.0000,0.0000,0.0000,0.0000,0.0000,0.0000,0.0000	0.5000,0.5000,0.5000,1.0000,0.5000,1.0000,0.5000,0.5000,0.5000,0.5000,0.5000,0.5000	0.5000,0.5000,0.5000,0.0000,0.5000,0.0000,0.5000,0.5000,0.5000,0.5000,0.5000,0.5000	G3BP2_NTF2_1_Q9UN86_1_139	Q9UN86	stress granules	PPI disrupted by genetic variation	P04792	HSPB1	Heat shock protein beta-1	P04792.T180I	FALSE	pathogenic	Charcot-Marie-Tooth disease|Charcot-Marie-Tooth disease axonal type 2F (CMT2F)|Neuronopathy, distal hereditary motor, 2B (HMN2B)	nervous system disorder|Rare genetic neurological disorder	neurological	neurological	-0.1	0.03	Tbio	Tchem	EGTLTVEAPMPKLATQSNEITIPVTFESRAQLGGPEAAKSD					EGTLTVEAPMPKLATQSNEIIIPVTFESRAQLGGPEAAKSD	FALSE			no_motif	89	moderately conservative	Somatic	NA
no_effect	TRUE	FALSE	0.034	-2	0	2	0	2	0	6	2	NA	2	0.0000,0.0000,0.0000,0.0004,0.0000,0.0001	0.0000,0.0000,0.0000,0.0000,0.0000,0.0000	0.5000,0.5000,0.5000,1.0000,0.5000,1.0000	0.5000,0.5000,0.5000,0.0000,0.5000,0.0000	G3BP2_NTF2_1_Q9UN86_1_139	Q9UN86	stress granules	PPI disrupted by genetic variation	P04792	HSPB1	Heat shock protein beta-1	P04792.T180S	FALSE	pathogenic	Charcot-Marie-Tooth disease axonal type 2F (CMT2F)	nervous system disorder	neurological	neurological	-0.1	0.03	Tbio	Tchem	EGTLTVEAPMPKLATQSNEITIPVTFESRAQLGGPEAAKSD					EGTLTVEAPMPKLATQSNEISIPVTFESRAQLGGPEAAKSD	FALSE			no_motif	58	moderately conservative	Somatic	NA
no_effect	TRUE	TRUE	0.0025	5.5	0	0	6	4	6	6	-2	3	3	0.0004,0.0000,0.0006,0.0003,0.0000,0.0000	0.0158,0.0026,0.0043,0.0037,0.0003,0.0012	0.0238,0.0179,0.1148,0.0717,0.0000,0.0000	0.9762,0.9821,0.8852,0.9283,1.0000,1.0000	G3BP2_NTF2_1_Q9UN86_1_139	Q9UN86	stress granules	PPI disrupted by genetic variation	P21439	ABCB4	Phosphatidylcholine translocator ABCB4	P21439.Q1100H	FALSE	pathogenic	NA	NA	other	other	-0.1	-0.05	Tbio	Tbio	QLLERFYDPLAGTVFVDFGFQLLDGQEAKKLNVQWLRAQLG	FG...[LY]	FGFQLL	0	FALSE	QLLERFYDPLAGTVFVDFGFHLLDGQEAKKLNVQWLRAQLG	FALSE			overlapping_wild-card	24	conservative	Somatic	NA
no_effect	TRUE	TRUE	0.52	0	0	1	1	1	1	12	-1	2	2	0.0000,0.0000,0.0000,0.0000,0.0000,0.0000,0.0000,0.0000,0.0000,0.0000,0.0000,0.0000	0.0000,0.0000,0.0000,0.0000,0.0000,0.0000,0.0000,0.0000,0.0038,0.0000,0.0000,0.0000	0.5000,1.0000,0.5000,0.5000,0.5000,0.5000,0.5000,0.5000,0.0000,0.5000,0.5000,0.5000	0.5000,0.0000,0.5000,0.5000,0.5000,0.5000,0.5000,0.5000,1.0000,0.5000,0.5000,0.5000	G3BP2_NTF2_1_Q9UN86_1_139	Q9UN86	stress granules	PPI disrupted by genetic variation	P21817	RYR1	Ryanodine receptor 1	P21817.D544Y	FALSE	pathogenic	Malignant hyperthermia 1 (MHS1)	Rare genetic neurological disorder	neurological	neurological	-0.1	-0.14	Tbio	Tclin	LLASLIRGNRSNCALFSTNLDWLVSKLDRLEASSGILEVLY					LLASLIRGNRSNCALFSTNLYWLVSKLDRLEASSGILEVLY	FALSE			no_motif	160	radical	Somatic	NA
no_effect	FALSE	TRUE	0.0011	5	0	0	5	0	5	12	NA	3	3	0.0000,0.0000,0.0000,0.0000,0.0000,0.0000,0.0000,0.0000,0.0000,0.0000,0.0000,0.0000	0.0000,0.0000,0.0001,0.0020,0.0006,0.0033,0.0000,0.0000,0.0000,0.0000,0.0000,0.0001	0.5000,0.5000,0.0000,0.0000,0.0000,0.0000,0.5000,0.5000,0.5000,0.5000,0.5000,0.0000	0.5000,0.5000,1.0000,1.0000,1.0000,1.0000,0.5000,0.5000,0.5000,0.5000,0.5000,1.0000	G3BP2_NTF2_1_Q9UN86_1_139	Q9UN86	stress granules	PPI disrupted by genetic variation	P35222	CTNNB1	Catenin beta-1	P35222.S33F	FALSE	pathogenic	ADRENAL CORTICAL NEOPLASM|Esophageal carcinoma|Gastric adenocarcinoma|Hepatocellular carcinoma (HCC)|Lung adenocarcinoma|Malignant melanoma of skin (CMM)|Malignant neoplasm of body of uterus|Medulloblastoma (MDB)|Medulloblastoma (MDB)|Neoplasm of the large intestine|Pancreatic adenocarcinoma|Pilomatrixoma (PTR)|Pilomatrixoma (PTR)|Prostate adenocarcinoma	cancer or benign tumor|gastrointestinal system disease|cancer or benign tumor|cancer or benign tumor|cancer or benign tumor|cancer or benign tumor|reproductive system disease|nervous system disorder|digestive system disorder|digestive system disorder|integumentary system disorder|cancer or benign tumor	neurological;metabolic;cancer;reproductive;integumentary	mixed	-0.1	-0.16	Tbio	Tchem	AMEPDRKAAVSHWQQQSYLDSGIHSGATTTAPSLSGKGNPE					AMEPDRKAAVSHWQQQSYLDFGIHSGATTTAPSLSGKGNPE	TRUE	[FILV].FG	LDFG	motif_creating	155	radical	Somatic	5
diminished	TRUE	FALSE	0.00063	-6	0	6	0	6	0	6	2	NA	2	0.0003,0.0005,0.0027,0.0066,0.0021,0.0216	0.0000,0.0000,0.0000,0.0000,0.0000,0.0000	1.0000,1.0000,1.0000,1.0000,1.0000,1.0000	0.0000,0.0000,0.0000,0.0000,0.0000,0.0000	G3BP2_NTF2_1_Q9UN86_1_139	Q9UN86	stress granules	PPI disrupted by genetic variation	P35609	ACTN2	Alpha-actinin-2	P35609.E793K	FALSE	pathogenic	Dilated cardiomyopathy 1AA (CMD1AA)|Primary familial hypertrophic cardiomyopathy (HCM)	musculoskeletal system disorder|experimental factor	musculoskeletal	musculoskeletal	-0.1	0.04	Tbio	Tbio	MDHEDFRACLISMGYDLGEAEFARIMTLVDPNGQGTVTFQS					MDHEDFRACLISMGYDLGEAKFARIMTLVDPNGQGTVTFQS	FALSE			no_motif	56	moderately conservative	Somatic	3
enhanced	FALSE	TRUE	0.00014	7	0	0	7	0	7	12	NA	2	2	0.0000,0.0000,0.0000,0.0000,0.0000,0.0000,0.0000,0.0000,0.0000,0.0000,0.0000,0.0000	0.0001,0.0000,0.0003,0.0011,0.0002,0.0017,0.0000,0.0000,0.0000,0.0003,0.0000,0.0002	0.0000,0.5000,0.0000,0.0000,0.0000,0.0000,0.5000,0.5000,0.5000,0.0000,0.5000,0.0000	1.0000,0.5000,1.0000,1.0000,1.0000,1.0000,0.5000,0.5000,0.5000,1.0000,0.5000,1.0000	G3BP2_NTF2_1_Q9UN86_1_139	Q9UN86	stress granules	PPI disrupted by genetic variation	P38398	BRCA1	Breast cancer type 1 susceptibility protein	P38398.K1233E	FALSE	pathogenic	NA	NA	other	other	-0.1	-0.49	Tbio	Tchem	EENLSSEDEELPCFQHLLFGKVNNIPSQSTRHSTVATECLS	PSSM	HLLFGKVN	0	TRUE	EENLSSEDEELPCFQHLLFGEVNNIPSQSTRHSTVATECLS	FALSE			overlapping_key_residue	56	moderately conservative	Somatic	NA
no_effect	FALSE	TRUE	0.11	1	0	0	1	0	1	6	NA	2	2	0.0000,0.0000,0.0000,0.0000,0.0000,0.0000	0.0000,0.0000,0.0000,0.0032,0.0000,0.0000	0.5000,0.5000,0.5000,0.0000,0.5000,0.5000	0.5000,0.5000,0.5000,1.0000,0.5000,0.5000	G3BP2_NTF2_1_Q9UN86_1_139	Q9UN86	stress granules	PPI disrupted by genetic variation	P38398	BRCA1	Breast cancer type 1 susceptibility protein	P38398.S1613C	FALSE	pathogenic	Breast-ovarian cancer, familial, susceptibility to, 1 (BROVCA1)|Hereditary breast ovarian cancer syndrome|Hereditary cancer-predisposing syndrome	neoplastic syndrome|neoplastic syndrome	cancer	cancer	-0.1	-0.49	Tbio	Tchem	IPSSTSALKVPQLKVAESAQSPAAAHTTDTAGYNAMEESVS					IPSSTSALKVPQLKVAESAQCPAAAHTTDTAGYNAMEESVS	FALSE			no_motif	99	moderately conservative	Somatic	NA
enhanced	FALSE	TRUE	0.00063	6	0	0	6	0	6	6	NA	3	3	0.0000,0.0000,0.0000,0.0000,0.0000,0.0000	0.0028,0.0013,0.0009,0.0080,0.0021,0.0240	0.0000,0.0000,0.0000,0.0000,0.0000,0.0000	1.0000,1.0000,1.0000,1.0000,1.0000,1.0000	G3BP2_NTF2_1_Q9UN86_1_139	Q9UN86	stress granules	PPI disrupted by genetic variation	P43246	MSH2	DNA mismatch repair protein Msh2	P43246.D283Y	FALSE	pathogenic	Hereditary non-polyposis colorectal cancer 1 (HNPCC1)	cancer or benign tumor	cancer	cancer	-0.1	-0.28	Tbio	Tbio	NQVAVSSLSAVIKFLELLSDDSNFGQFELTTFDFSQYMKLD	PSSM	DSNFGQFE	0	FALSE	NQVAVSSLSAVIKFLELLSDYSNFGQFELTTFDFSQYMKLD	FALSE			overlapping_wild-card	160	radical	Somatic	NA
no_effect	FALSE	TRUE	0.11	1	0	0	1	0	1	6	NA	2	2	0.0000,0.0000,0.0000,0.0000,0.0000,0.0000	0.0000,0.0000,0.0000,0.0000,0.0004,0.0000	0.5000,0.5000,0.5000,0.5000,0.0000,0.5000	0.5000,0.5000,0.5000,0.5000,1.0000,0.5000	G3BP2_NTF2_1_Q9UN86_1_139	Q9UN86	stress granules	PPI disrupted by genetic variation	P51532	SMARCA4	Transcription activator BRG1	P51532.I1193V	FALSE	pathogenic	Rhabdoid tumor predisposition syndrome 2 (RTPS2)	nervous system disorder	neurological	neurological	-0.1	-0.36	Tbio	Tchem	IFDSDWNPHQDLQAQDRAHRIGQQNEVRVLRLCTVNSVEEK					IFDSDWNPHQDLQAQDRAHRVGQQNEVRVLRLCTVNSVEEK	FALSE			no_motif	29	conservative	Somatic	NA
no_effect	TRUE	FALSE	0.0091	-3	0	3	0	3	0	12	3	NA	3	0.0000,0.0000,0.0000,0.0000,0.0000,0.0003,0.0000,0.0000,0.0000,0.0002,0.0000,0.0002	0.0000,0.0000,0.0000,0.0000,0.0000,0.0000,0.0000,0.0000,0.0000,0.0000,0.0000,0.0000	0.5000,0.5000,0.5000,0.5000,0.5000,1.0000,0.5000,0.5000,0.5000,1.0000,0.5000,1.0000	0.5000,0.5000,0.5000,0.5000,0.5000,0.0000,0.5000,0.5000,0.5000,0.0000,0.5000,0.0000	G3BP2_NTF2_1_Q9UN86_1_139	Q9UN86	stress granules	PPI disrupted by genetic variation	P52952	NKX2-5	Homeobox protein Nkx-2.5	P52952.D299G	FALSE	pathogenic	Atrial septal defect 7|Atrial septal defect 7, with or without atrioventricular conduction defects (ASD7)|Atrioventricular septal defect, somatic	cardiovascular disorder|cardiovascular disorder	cardiovascular/hematologic	cardiovascular_hematologic	-0.1	NA	Tbio	Tbio	SPAQPATAAANNNFVNFGVGDLNAVQSPGIPQSNSGVSTLH	FG...[LY]	FGVGDL	0	FALSE	SPAQPATAAANNNFVNFGVGGLNAVQSPGIPQSNSGVSTLH	FALSE			overlapping_wild-card	94	moderately conservative	Somatic	NA
no_effect	TRUE	FALSE	0.11	-1	0	1	0	1	0	6	2	NA	2	0.0000,0.0000,0.0000,0.0007,0.0000,0.0000	0.0000,0.0000,0.0000,0.0000,0.0000,0.0000	0.5000,0.5000,0.5000,1.0000,0.5000,0.5000	0.5000,0.5000,0.5000,0.0000,0.5000,0.5000	G3BP2_NTF2_1_Q9UN86_1_139	Q9UN86	stress granules	PPI disrupted by genetic variation	P52952	NKX2-5	Homeobox protein Nkx-2.5	P52952.E21Q	FALSE	pathogenic	Atrial septal defect 7|Atrial septal defect 7, with or without atrioventricular conduction defects (ASD7)|Congenital heart disease (CHD)|Tetralogy of Fallot (TOF)|Tetralogy of Fallot (TOF)	cardiovascular disorder|cardiovascular disorder|cardiovascular disorder	cardiovascular/hematologic	cardiovascular_hematologic	-0.1	NA	Tbio	Tbio	MFPSPALTPTPFSVKDILNLEQQQRSLAAAGELSARLEATL					MFPSPALTPTPFSVKDILNLQQQQRSLAAAGELSARLEATL	FALSE			no_motif	29	conservative	Germline	NA
no_effect	TRUE	TRUE	0.52	0	0	1	1	1	1	12	2	-2	2	0.0000,0.0000,0.0000,0.0007,0.0000,0.0000,0.0000,0.0000,0.0000,0.0000,0.0000,0.0000	0.0000,0.0000,0.0000,0.0000,0.0000,0.0000,0.0000,0.0000,0.0000,0.0002,0.0000,0.0000	0.5000,0.5000,0.5000,1.0000,0.5000,0.5000,0.5000,0.5000,0.5000,0.0000,0.5000,0.5000	0.5000,0.5000,0.5000,0.0000,0.5000,0.5000,0.5000,0.5000,0.5000,1.0000,0.5000,0.5000	G3BP2_NTF2_1_Q9UN86_1_139	Q9UN86	stress granules	PPI disrupted by genetic variation	P52952	NKX2-5	Homeobox protein Nkx-2.5	P52952.K15I	FALSE	pathogenic	Atrial septal defect 7|Atrial septal defect 7, with or without atrioventricular conduction defects (ASD7)	cardiovascular disorder	cardiovascular/hematologic	cardiovascular_hematologic	-0.1	NA	Tbio	Tbio	MFPSPALTPTPFSVKDILNLEQQQRSLAAAGELSA					MFPSPALTPTPFSVKDILNLIQQQRSLAAAGELSA	FALSE			no_motif	102	moderately radical	Somatic	NA
no_effect	TRUE	FALSE	0.11	-1	0	1	0	1	0	6	2	NA	2	0.0000,0.0000,0.0000,0.0007,0.0000,0.0000	0.0000,0.0000,0.0000,0.0000,0.0000,0.0000	0.5000,0.5000,0.5000,1.0000,0.5000,0.5000	0.5000,0.5000,0.5000,0.0000,0.5000,0.5000	G3BP2_NTF2_1_Q9UN86_1_139	Q9UN86	stress granules	PPI disrupted by genetic variation	P52952	NKX2-5	Homeobox protein Nkx-2.5	P52952.N19S	FALSE	pathogenic	Atrial septal defect 7, with or without atrioventricular conduction defects (ASD7)	cardiovascular disorder	cardiovascular/hematologic	cardiovascular_hematologic	-0.1	NA	Tbio	Tbio	MFPSPALTPTPFSVKDILNLEQQQRSLAAAGELSARLEA					MFPSPALTPTPFSVKDILNLSQQQRSLAAAGELSARLEA	FALSE			no_motif	46	conservative	Somatic	NA
no_effect	TRUE	FALSE	0.0091	-3	0	3	0	3	0	12	3	NA	3	0.0000,0.0000,0.0000,0.0000,0.0000,0.0003,0.0000,0.0000,0.0000,0.0002,0.0000,0.0002	0.0000,0.0000,0.0000,0.0000,0.0000,0.0000,0.0000,0.0000,0.0000,0.0000,0.0000,0.0000	0.5000,0.5000,0.5000,0.5000,0.5000,1.0000,0.5000,0.5000,0.5000,1.0000,0.5000,1.0000	0.5000,0.5000,0.5000,0.5000,0.5000,0.0000,0.5000,0.5000,0.5000,0.0000,0.5000,0.0000	G3BP2_NTF2_1_Q9UN86_1_139	Q9UN86	stress granules	PPI disrupted by genetic variation	P52952	NKX2-5	Homeobox protein Nkx-2.5	P52952.N294H	FALSE	pathogenic	Atrial septal defect 7, with or without atrioventricular conduction defects (ASD7)	cardiovascular disorder	cardiovascular/hematologic	cardiovascular_hematologic	-0.1	NA	Tbio	Tbio	YPAGPSPAQPATAAANNNFVNFGVGDLNAVQSPGIPQSNSG	[FILV].FG	VNFG	0	FALSE	YPAGPSPAQPATAAANNNFVHFGVGDLNAVQSPGIPQSNSG	FALSE			overlapping_wild-card	68	moderately conservative	Somatic	NA
no_effect	TRUE	FALSE	0.11	-1	0	1	0	1	0	6	2	NA	2	0.0000,0.0000,0.0000,0.0007,0.0000,0.0000	0.0000,0.0000,0.0000,0.0000,0.0000,0.0000	0.5000,0.5000,0.5000,1.0000,0.5000,0.5000	0.5000,0.5000,0.5000,0.0000,0.5000,0.5000	G3BP2_NTF2_1_Q9UN86_1_139	Q9UN86	stress granules	PPI disrupted by genetic variation	P52952	NKX2-5	Homeobox protein Nkx-2.5	P52952.Q22P	FALSE	pathogenic	Atrial septal defect 7|Atrial septal defect 7, with or without atrioventricular conduction defects (ASD7)|Conotruncal heart malformations (CTHM)|Hypoplastic left heart syndrome 2 (HLHS2)|Hypothyroidism, congenital, nongoitrous, 5 (CHNG5)|Tetralogy of Fallot (TOF)|Tetralogy of Fallot (TOF)|Ventricular septal defect 3 (VSD3)	cardiovascular disorder|cardiovascular disorder|cardiovascular disorder|endocrine system disorder|cardiovascular disorder|cardiovascular disorder	cardiovascular/hematologic;metabolic	mixed	-0.1	NA	Tbio	Tbio	FPSPALTPTPFSVKDILNLEQQQRSLAAAGELSARLEATLA					FPSPALTPTPFSVKDILNLEPQQRSLAAAGELSARLEATLA	FALSE			no_motif	76	moderately conservative	Somatic	NA
no_effect	TRUE	FALSE	0.11	-1	0	1	0	1	0	6	2	NA	2	0.0000,0.0000,0.0000,0.0007,0.0000,0.0000	0.0000,0.0000,0.0000,0.0000,0.0000,0.0000	0.5000,0.5000,0.5000,1.0000,0.5000,0.5000	0.5000,0.5000,0.5000,0.0000,0.5000,0.5000	G3BP2_NTF2_1_Q9UN86_1_139	Q9UN86	stress granules	PPI disrupted by genetic variation	P52952	NKX2-5	Homeobox protein Nkx-2.5	P52952.Q22R	FALSE	pathogenic	Atrial septal defect 7	cardiovascular disorder	cardiovascular/hematologic	cardiovascular_hematologic	-0.1	NA	Tbio	Tbio	FPSPALTPTPFSVKDILNLEQQQRSLAAAGELSARLEATLA					FPSPALTPTPFSVKDILNLERQQRSLAAAGELSARLEATLA	FALSE			no_motif	43	conservative	Somatic	NA
no_effect	TRUE	TRUE	0.48	0.17	0	1	1	2	2	12	3	3	3	0.0000,0.0000,0.0000,0.0002,0.0000,0.0002,0.0000,0.0000,0.0000,0.0000,0.0000,0.0000	0.0000,0.0000,0.0000,0.0001,0.0000,0.0004,0.0000,0.0000,0.0000,0.0000,0.0000,0.0000	0.5000,0.5000,0.5000,0.6404,0.5000,0.2755,0.5000,0.5000,0.5000,0.5000,0.5000,0.5000	0.5000,0.5000,0.5000,0.3596,0.5000,0.7245,0.5000,0.5000,0.5000,0.5000,0.5000,0.5000	G3BP2_NTF2_1_Q9UN86_1_139	Q9UN86	stress granules	PPI disrupted by genetic variation	P52952	NKX2-5	Homeobox protein Nkx-2.5	P52952.S305G	FALSE	pathogenic	Atrial septal defect 7, with or without atrioventricular conduction defects (ASD7)	cardiovascular disorder	cardiovascular/hematologic	cardiovascular_hematologic	-0.1	NA	Tbio	Tbio	TAAANNNFVNFGVGDLNAVQSPGIPQSNSGVSTLHGIRAW	FG...[LY]	FGVGDL	4	FALSE	TAAANNNFVNFGVGDLNAVQGPGIPQSNSGVSTLHGIRAW	FALSE			flanking	56	moderately conservative	Somatic	NA
enhanced	TRUE	TRUE	2e-05	6.9	0	0	11	8	11	12	4	4	4	0.0000,0.0000,0.0000,0.0003,0.0000,0.0009,0.0001,0.0007,0.0009,0.0026,0.0005,0.0022	0.0001,0.0004,0.0001,0.0022,0.0000,0.0030,0.0007,0.0007,0.0025,0.0122,0.0008,0.0062	0.0000,0.0000,0.0000,0.1120,0.5000,0.2314,0.1215,0.4843,0.2718,0.1759,0.3889,0.2573	1.0000,1.0000,1.0000,0.8880,0.5000,0.7686,0.8785,0.5157,0.7282,0.8241,0.6111,0.7427	G3BP2_NTF2_1_Q9UN86_1_139	Q9UN86	stress granules	PPI disrupted by genetic variation	Q15858	SCN9A	Sodium channel protein type 9 subunit alpha	Q15858.I62V	FALSE	pathogenic	Channelopathy-associated congenital insensitivity to pain, autosomal recessive|Febrile seizures, familial, 3b (FEB3B)|Generalized epilepsy with febrile seizures plus, type 7 (GEFSP7)|Inborn genetic diseases|Neuropathy, hereditary sensory and autonomic, type 2A (HSAN2A)|Paroxysmal extreme pain disorder (PEXPD)|Primary erythromelalgia|Severe myoclonic epilepsy in infancy (DRVT)	Rare genetic neurological disorder|Phenotypic abnormality|nervous system disorder|nervous system disease|nervous system disorder|cardiovascular disorder|nervous system disease	neurological;cardiovascular/hematologic;organ_abnormality	mixed	-0.1	-0.01	Tbio	Tclin	DDEEAPKPSSDLEAGKQLPFIYGDIPPGMVSEPLEDLDPYY	PSSM	PFIYGDIP	0	FALSE	DDEEAPKPSSDLEAGKQLPFVYGDIPPGMVSEPLEDLDPYY	FALSE			overlapping_wild-card	29	conservative	Somatic	NA
no_effect	TRUE	TRUE	0.15	-1.3	0	2	1	3	1	6	2	1	2	0.0000,0.0000,0.0001,0.0000,0.0000,0.0000	0.0000,0.0000,0.0000,0.0000,0.0000,0.0002	0.5000,1.0000,1.0000,0.5000,0.5000,0.1671	0.5000,0.0000,0.0000,0.5000,0.5000,0.8329	G3BP2_NTF2_1_Q9UN86_1_139	Q9UN86	stress granules	PPI disrupted by genetic variation	Q53FT3	HIKESHI	Protein Hikeshi	Q53FT3.V54L	FALSE	pathogenic	Hypomyelinating leukodystrophy 13|Leukodystrophy, hypomyelinating, 13 (HLD13)	inherited neurodegenerative disorder|inherited neurodegenerative disorder	neurological	neurological	-0.1	-0.27	Tbio	Tbio	NHVVVFMLGTIPFPEGMGGSVYFSYPDSNGMPVWQLLGFVT					NHVVVFMLGTIPFPEGMGGSLYFSYPDSNGMPVWQLLGFVT	FALSE			no_motif	32	conservative	Somatic	NA
no_effect	TRUE	FALSE	0.012	-3	0	3	0	3	0	6	2	NA	2	0.0000,0.0000,0.0001,0.0000,0.0000,0.0000	0.0000,0.0000,0.0000,0.0000,0.0000,0.0000	0.5000,1.0000,1.0000,0.5000,0.5000,1.0000	0.5000,0.0000,0.0000,0.5000,0.5000,0.0000	G3BP2_NTF2_1_Q9UN86_1_139	Q9UN86	stress granules	PPI disrupted by genetic variation	Q53FT3	HIKESHI	Protein Hikeshi	Q53FT3.Y55C	FALSE	pathogenic	Inborn genetic diseases	NA	uncategorised	other	-0.1	-0.27	Tbio	Tbio	HVVVFMLGTIPFPEGMGGSVYFSYPDSNGMPVWQLLGFVTN					HVVVFMLGTIPFPEGMGGSVCFSYPDSNGMPVWQLLGFVTN	FALSE			no_motif	112	moderately radical	Somatic	NA
no_effect	TRUE	FALSE	0.0031	-4	0	4	0	4	0	12	3	NA	3	0.0000,0.0000,0.0000,0.0000,0.0000,0.0001,0.0000,0.0000,0.0000,0.0000,0.0002,0.0003	0.0000,0.0000,0.0000,0.0000,0.0000,0.0000,0.0000,0.0000,0.0000,0.0000,0.0000,0.0000	0.5000,0.5000,0.5000,0.5000,0.5000,1.0000,0.5000,0.5000,0.5000,1.0000,1.0000,1.0000	0.5000,0.5000,0.5000,0.5000,0.5000,0.0000,0.5000,0.5000,0.5000,0.0000,0.0000,0.0000	G3BP2_NTF2_1_Q9UN86_1_139	Q9UN86	stress granules	PPI disrupted by genetic variation	Q7Z699	SPRED1	Sprouty-related, EVH1 domain-containing protein 1	Q7Z699.T196I	FALSE	pathogenic	Legius syndrome (LGSS)|Noonan syndrome and Noonan-related syndrome	disorder of development or morphogenesis	developmental	developmental	-0.1	0.24	Tbio	Tbio	SPFEDLNARRVYMQSQANQITFGQPGLDIQSRSMEYVQRQI	PSSM	QITFGQPG	0	FALSE	SPFEDLNARRVYMQSQANQIIFGQPGLDIQSRSMEYVQRQI	FALSE			overlapping_wild-card	89	moderately conservative	Somatic	NA
no_effect	TRUE	TRUE	0.034	3.8	0	2	5	2	6	12	3	3	3	0.0000,0.0000,0.0000,0.0000,0.0101,0.0001,0.0000,0.0000,0.0000,0.0000,0.0000,0.0000	0.0000,0.0000,0.0000,0.0000,0.0000,0.0001,0.0000,0.0056,0.0029,0.0005,0.0002,0.0021	0.5000,0.5000,0.5000,0.5000,1.0000,0.6000,0.5000,0.0000,0.0000,0.0000,0.0000,0.0000	0.5000,0.5000,0.5000,0.5000,0.0000,0.4000,0.5000,1.0000,1.0000,1.0000,1.0000,1.0000	G3BP2_NTF2_1_Q9UN86_1_139	Q9UN86	stress granules	PPI disrupted by genetic variation	Q7Z6Z7	HUWE1	E3 ubiquitin-protein ligase HUWE1	Q7Z6Z7.R3070C	FALSE	pathogenic	Intellectual developmental disorder, X-linked, syndromic, Turner type (MRXST)|Intellectual disability|Intellectual disability, X-linked syndromic, Turner type (MRXST)	autosomal genetic disease|disease of mental health|disease of mental health	neurological	neurological	-0.1	-1	Tbio	Tbio	ASSDTPMDPVTFIQTLPSDLRRSVLEDMEDSVLAVMPPDIA					ASSDTPMDPVTFIQTLPSDLCRSVLEDMEDSVLAVMPPDIA	FALSE			no_motif	112	moderately radical	Somatic	1
no_effect	TRUE	TRUE	0.0023	-5	0	5	0	5	1	6	2	0	2	0.0000,0.0002,0.0004,0.1382,0.0006,0.0021	0.0000,0.0000,0.0000,0.0000,0.0000,0.0000	0.5000,1.0000,1.0000,0.9997,1.0000,1.0000	0.5000,0.0000,0.0000,0.0003,0.0000,0.0000	G3BP2_NTF2_1_Q9UN86_1_139	Q9UN86	stress granules	PPI disrupted by genetic variation	Q86VQ0	LCA5	Lebercilin	Q86VQ0.S559L	FALSE	pathogenic	NA	NA	other	other	-0.1	0.15	Tbio	Tbio	SGNVRSPASPNEFAFGSYVPSFAKTSERSNPFSQKSSFLDF	.[ILMVFY].FG[GADST]..	EFAFGSYV	2	FALSE	SGNVRSPASPNEFAFGSYVPLFAKTSERSNPFSQKSSFLDF	FALSE			flanking	145	moderately radical	Somatic	1
no_effect	FALSE	TRUE	0.012	3	0	0	3	0	3	6	NA	2	2	0.0000,0.0000,0.0000,0.0000,0.0000,0.0000	0.0002,0.0000,0.0002,0.0000,0.0000,0.0005	0.0000,0.5000,0.0000,0.5000,0.5000,0.0000	1.0000,0.5000,1.0000,0.5000,0.5000,1.0000	G3BP2_NTF2_1_Q9UN86_1_139	Q9UN86	stress granules	PPI disrupted by genetic variation	Q8N4S9	MARVELD2	MARVEL domain-containing protein 2	Q8N4S9.P59L	FALSE	benign	NA	NA	other	other	-0.1	-0.05	Tbio	Tbio	RAVSADPLPPPPLPLQPPFGPDFYSSDTEEPAIAPDLKPVR	FG...[LY]	FGPDFY	0	FALSE	RAVSADPLPPPPLPLQPPFGLDFYSSDTEEPAIAPDLKPVR	FALSE			overlapping_wild-card	98	moderately conservative	Somatic	NA
enhanced	FALSE	TRUE	5.1e-05	8	1	0	8	0	8	12	NA	3	3	0.0000,0.0000,0.0000,0.0000,0.0000,0.0000,0.0000,0.0000,0.0000,0.0000,0.0000,0.0000	0.0000,0.0004,0.0006,0.0000,0.0002,0.0002,0.0002,0.0000,0.0000,0.0027,0.0016,0.0060	0.5000,0.0000,0.0000,0.5000,0.0000,0.0000,0.0000,0.5000,0.5000,0.0000,0.0000,0.0000	0.5000,1.0000,1.0000,0.5000,1.0000,1.0000,1.0000,0.5000,0.5000,1.0000,1.0000,1.0000	G3BP2_NTF2_1_Q9UN86_1_139	Q9UN86	stress granules	PPI disrupted by genetic variation	Q93074	MED12	Mediator of RNA polymerase II transcription subunit 12	Q93074.A578S	TRUE	pathogenic	NA	NA	other	other	-0.1	-0.69	Tbio	Tbio	LSAPSAPIFQDVLLQFLDTQAPMLTDPRSESERVEFFNLVL					LSAPSAPIFQDVLLQFLDTQSPMLTDPRSESERVEFFNLVL	FALSE			no_motif	99	moderately conservative	Likely germline	NA
no_effect	FALSE	TRUE	0.012	3	0	0	3	0	3	6	NA	3	3	0.0000,0.0000,0.0000,0.0000,0.0000,0.0000	0.0000,0.0000,0.0000,0.0019,0.0008,0.0023	0.5000,0.5000,0.5000,0.0000,0.0000,0.0000	0.5000,0.5000,0.5000,1.0000,1.0000,1.0000	G3BP2_NTF2_1_Q9UN86_1_139	Q9UN86	stress granules	PPI disrupted by genetic variation	Q93074	MED12	Mediator of RNA polymerase II transcription subunit 12	Q93074.R585Q	TRUE	benign	NA	NA	other	other	-0.1	-0.69	Tbio	Tbio	IFQDVLLQFLDTQAPMLTDPRSESERVEFFNLVLLFCELIR					IFQDVLLQFLDTQAPMLTDPQSESERVEFFNLVLLFCELIR	FALSE			no_motif	43	conservative	Somatic	1
diminished	TRUE	TRUE	9.1e-05	-7.8	0	8	0	8	5	12	4	3	4	0.0000,0.0000,0.0000,0.0002,0.0000,0.0007,0.1067,0.0597,0.2021,0.0161,0.0057,0.0161	0.0000,0.0000,0.0000,0.0000,0.0000,0.0000,0.0012,0.0002,0.0001,0.0005,0.0000,0.0006	0.5000,0.5000,0.5000,1.0000,0.5000,1.0000,0.9890,0.9964,0.9996,0.9684,1.0000,0.9667	0.5000,0.5000,0.5000,0.0000,0.5000,0.0000,0.0110,0.0036,0.0004,0.0316,0.0000,0.0333	G3BP2_NTF2_1_Q9UN86_1_139	Q9UN86	stress granules	PPI disrupted by genetic variation	Q96L73	NSD1	Histone-lysine N-methyltransferase, H3 lysine-36 specific	Q96L73.G1792E	FALSE	pathogenic	Sotos syndrome 1 (SOTOS)	disorder of development or morphogenesis	developmental	developmental	-0.1	-0.12	Tbio	Tbio	AEICHPRAVPSNIDKMRHDVGEFPVLFFGSNDYLWTHQARV	.[ILMVFY].FG[GADST]..	VLFFGSND	4	FALSE	AEICHPRAVPSNIDKMRHDVEEFPVLFFGSNDYLWTHQARV	FALSE			flanking	98	moderately conservative	Somatic	NA
diminished	TRUE	TRUE	0.0005	-6	1	7	1	8	1	12	4	3	4	0.0000,0.0000,0.0000,0.0002,0.0000,0.0007,0.1067,0.0597,0.2021,0.0161,0.0057,0.0161	0.0000,0.0000,0.0000,0.0000,0.0000,0.0433,0.0000,0.0000,0.0000,0.0000,0.0000,0.0000	0.5000,0.5000,0.5000,1.0000,0.5000,0.0159,1.0000,1.0000,1.0000,1.0000,1.0000,1.0000	0.5000,0.5000,0.5000,0.0000,0.5000,0.9841,0.0000,0.0000,0.0000,0.0000,0.0000,0.0000	G3BP2_NTF2_1_Q9UN86_1_139	Q9UN86	stress granules	PPI disrupted by genetic variation	Q96L73	NSD1	Histone-lysine N-methyltransferase, H3 lysine-36 specific	Q96L73.G1792V	FALSE	pathogenic	Sotos syndrome (SOTOS)	disorder of development or morphogenesis	developmental	developmental	-0.1	-0.12	Tbio	Tbio	AEICHPRAVPSNIDKMRHDVGEFPVLFFGSNDYLWTHQARV	.[ILMVFY].FG[GADST]..	VLFFGSND	4	FALSE	AEICHPRAVPSNIDKMRHDVVEFPVLFFGSNDYLWTHQARV	FALSE			flanking	109	moderately radical	Somatic	NA
diminished	TRUE	TRUE	0.0004	-7.9	2	9	1	9	4	18	4	3	4	0.0000,0.0000,0.0000,0.0002,0.0000,0.0007,0.1067,0.0597,0.2021,0.0161,0.0057,0.0161,0.0000,0.0001,0.0000,0.0000,0.0000,0.0000	0.0000,0.0000,0.0000,0.0000,0.0000,0.0000,0.0002,0.0000,0.0000,0.0002,0.0000,0.0004,0.0000,0.0000,0.0000,0.0000,0.0000,0.0005	0.5000,0.5000,0.5000,1.0000,0.5000,1.0000,0.9983,1.0000,1.0000,0.9884,1.0000,0.9737,0.5000,1.0000,0.5000,0.5000,0.5000,0.0000	0.5000,0.5000,0.5000,0.0000,0.5000,0.0000,0.0017,0.0000,0.0000,0.0116,0.0000,0.0263,0.5000,0.0000,0.5000,0.5000,0.5000,1.0000	G3BP2_NTF2_1_Q9UN86_1_139	Q9UN86	stress granules	PPI disrupted by genetic variation	Q96L73	NSD1	Histone-lysine N-methyltransferase, H3 lysine-36 specific	Q96L73.L1797P	FALSE	pathogenic	Sotos syndrome 1 (SOTOS)	disorder of development or morphogenesis	developmental	developmental	-0.1	-0.12	Tbio	Tbio	PRAVPSNIDKMRHDVGEFPVLFFGSNDYLWTHQARVFPYME	[FILV].FG	LFFG	0	TRUE	PRAVPSNIDKMRHDVGEFPVPFFGSNDYLWTHQARVFPYME	FALSE			overlapping_key_residue	98	moderately conservative	Somatic	NA
no_effect	TRUE	TRUE	0.0022	4.7	0	1	5	1	6	6	2	4	4	0.0000,0.0001,0.0000,0.0000,0.0000,0.0000	0.0068,0.0001,0.0739,0.0028,0.0003,0.0026	0.0000,0.6667,0.0000,0.0000,0.0000,0.0000	1.0000,0.3333,1.0000,1.0000,1.0000,1.0000	G3BP2_NTF2_1_Q9UN86_1_139	Q9UN86	stress granules	PPI disrupted by genetic variation	Q96L73	NSD1	Histone-lysine N-methyltransferase, H3 lysine-36 specific	Q96L73.R1811Q	FALSE	pathogenic	Sotos syndrome 1 (SOTOS)	disorder of development or morphogenesis	developmental	developmental	-0.1	-0.12	Tbio	Tbio	VGEFPVLFFGSNDYLWTHQARVFPYMEGDVSSKDKMGKGVD	FG...[LY]	FGSNDY	6	FALSE	VGEFPVLFFGSNDYLWTHQAQVFPYMEGDVSSKDKMGKGVD	FALSE			flanking	43	conservative	Somatic	1
no_effect	TRUE	FALSE	0.11	-1	0	1	0	1	0	6	2	NA	2	0.0000,0.0001,0.0000,0.0000,0.0000,0.0000	0.0000,0.0000,0.0000,0.0000,0.0000,0.0000	0.5000,1.0000,0.5000,0.5000,0.5000,0.5000	0.5000,0.0000,0.5000,0.5000,0.5000,0.5000	G3BP2_NTF2_1_Q9UN86_1_139	Q9UN86	stress granules	PPI disrupted by genetic variation	Q96L73	NSD1	Histone-lysine N-methyltransferase, H3 lysine-36 specific	Q96L73.T1807P	FALSE	pathogenic	Sotos syndrome 1 (SOTOS)	disorder of development or morphogenesis	developmental	developmental	-0.1	-0.12	Tbio	Tbio	MRHDVGEFPVLFFGSNDYLWTHQARVFPYMEGDVSSKDKMG	FG...[LY]	FGSNDY	2	FALSE	MRHDVGEFPVLFFGSNDYLWPHQARVFPYMEGDVSSKDKMG	FALSE			flanking	38	conservative	Somatic	NA
enhanced	FALSE	TRUE	6.9e-06	10	2	0	10	0	10	12	NA	3	3	0.0000,0.0000,0.0000,0.0000,0.0000,0.0000,0.0000,0.0000,0.0000,0.0000,0.0000,0.0000	0.7479,0.8103,0.3932,0.2731,0.3226,0.4358,0.0001,0.0007,0.0000,0.0003,0.0000,0.0004	0.0000,0.0000,0.0000,0.0000,0.0000,0.0000,0.0000,0.0000,0.5000,0.0000,0.5000,0.0000	1.0000,1.0000,1.0000,1.0000,1.0000,1.0000,1.0000,1.0000,0.5000,1.0000,0.5000,1.0000	G3BP2_NTF2_1_Q9UN86_1_139	Q9UN86	stress granules	PPI disrupted by genetic variation	Q9H165	BCL11A	B-cell lymphoma/leukemia 11A	Q9H165.C48F	FALSE	pathogenic	Dias-Logan syndrome|Intellectual developmental disorder with persistence of fetal hemoglobin (IDPFH)	BAFopathy|hematologic disorder	neurological;cardiovascular/hematologic	mixed	-0.1	-0.06	Tbio	Tbio	DDEPDHGPLGAPEGDHDLLTCGQCQMNFPLGDILIFIEHKR					DDEPDHGPLGAPEGDHDLLTFGQCQMNFPLGDILIFIEHKR	TRUE	[FILV].FG	LTFG	motif_creating	113	moderately radical	Somatic	NA
no_effect	FALSE	TRUE	0.012	3	0	0	3	0	3	6	NA	2	2	0.0000,0.0000,0.0000,0.0000,0.0000,0.0000	0.0000,0.0000,0.0000,0.0001,0.0002,0.0004	0.5000,0.5000,0.5000,0.0000,0.0000,0.0000	0.5000,0.5000,0.5000,1.0000,1.0000,1.0000	GABARAP_ATG8__O95166_2_115	O95166	autophagy	Other	O43586	PSTPIP1	Proline-serine-threonine phosphatase-interacting protein 1	O43586.R405C	FALSE	pathogenic	Autoinflammatory syndrome|Pyogenic arthritis-pyoderma gangrenosum-acne syndrome	connective tissue disorder|connective tissue disorder	uncategorised	other	-0.19	-0.06	Tbio	Tbio	ILEVILEGEDGWWTVERNGQRGFVPGSYLEKL	[EDST].{0,2}[WFY]..[ILVFYP]	EDGWWTV	5	FALSE	ILEVILEGEDGWWTVERNGQCGFVPGSYLEKL	FALSE			flanking	112	moderately radical	Somatic	NA
no_effect	FALSE	TRUE	0.0028	4	0	0	4	0	4	18	NA	3	3	0.0000,0.0000,0.0000,0.0000,0.0000,0.0000,0.0000,0.0000,0.0000,0.0000,0.0000,0.0000,0.0000,0.0000,0.0000,0.0000,0.0000,0.0000	0.0000,0.0000,0.0000,0.0000,0.0000,0.0000,0.0000,0.0000,0.0000,0.0000,0.0000,0.0001,0.0000,0.0000,0.0000,0.0000,0.0000,0.0000	0.5000,0.5000,0.5000,0.5000,0.0000,0.5000,0.5000,0.5000,0.5000,0.5000,0.0000,0.0000,0.5000,0.5000,0.5000,0.5000,0.5000,0.0000	0.5000,0.5000,0.5000,0.5000,1.0000,0.5000,0.5000,0.5000,0.5000,0.5000,1.0000,1.0000,0.5000,0.5000,0.5000,0.5000,0.5000,1.0000	GABARAP_ATG8__O95166_2_115	O95166	autophagy	Other	O43683	BUB1	Mitotic checkpoint serine/threonine-protein kinase BUB1	O43683.S492F	FALSE	pathogenic	NA	NA	other	other	-0.19	-0.75	Tbio	Tchem	MNMFQAPTLPDISDDKDEWQSLDQNEDAFEAQFQKNVRSSG	..[FYW]..[ILV].	DEWQSLD	0	FALSE	MNMFQAPTLPDISDDKDEWQFLDQNEDAFEAQFQKNVRSSG	FALSE			overlapping_wild-card	155	radical	Germline	NA
enhanced	TRUE	TRUE	0.00048	4.6	2	0	6	5	6	12	-2	3	3	0.0095,0.0063,0.0011,0.0000,0.0000,0.0000,0.0001,0.0001,0.0000,0.0000,0.0000,0.0000	0.9867,0.9920,0.9985,0.0000,0.0000,0.0000,0.0002,0.0002,0.0002,0.0000,0.0000,0.0000	0.0095,0.0063,0.0011,0.5000,0.5000,0.5000,0.3333,0.3636,0.0000,0.5000,0.5000,0.5000	0.9905,0.9937,0.9989,0.5000,0.5000,0.5000,0.6667,0.6364,1.0000,0.5000,0.5000,0.5000	GABARAP_ATG8__O95166_2_115	O95166	autophagy	Other	O76082	SLC22A5	Solute carrier family 22 member 5	O76082.R19H	FALSE	pathogenic	NA	NA	other	other	-0.19	-0.15	Tbio	Tbio	MRDYDEVTAFLGEWGPFQRLIFFLLSASIIPNGFTGLSS	[FW]..[ILV]	FQRL	0	FALSE	MRDYDEVTAFLGEWGPFQRLHFFLLSASIIPNGFTGLSS	FALSE			overlapping_wild-card	29	conservative	Somatic	NA
no_effect	TRUE	FALSE	0.0091	-3	0	3	0	3	0	12	3	NA	3	0.0000,0.0000,0.0000,0.0000,0.0000,0.0000,0.0000,0.0000,0.0000,0.0000,0.0000,0.0000	0.0000,0.0000,0.0000,0.0000,0.0000,0.0000,0.0000,0.0000,0.0000,0.0000,0.0000,0.0000	0.5000,0.5000,0.5000,0.5000,0.5000,1.0000,0.5000,0.5000,0.5000,0.5000,1.0000,1.0000	0.5000,0.5000,0.5000,0.5000,0.5000,0.0000,0.5000,0.5000,0.5000,0.5000,0.0000,0.0000	GABARAP_ATG8__O95166_2_115	O95166	autophagy	Other	P11532	DMD	Dystrophin	P11532.H2921R	FALSE	pathogenic	Becker muscular dystrophy (BMD)	musculoskeletal system disorder	musculoskeletal	musculoskeletal	-0.19	0.03	Tbio	Tbio	TRLLRKQAEEVNTEWEKLNLHSADWQRKIDETLERLQELQE	..[FYW]..[ILV].	TEWEKLN	2	FALSE	TRLLRKQAEEVNTEWEKLNLRSADWQRKIDETLERLQELQE	FALSE			flanking	29	conservative	Germline	NA
no_effect	FALSE	TRUE	0.012	3	0	0	3	0	3	6	NA	2	2	0.0000,0.0000,0.0000,0.0000,0.0000,0.0000	0.0000,0.0000,0.0000,0.0012,0.0003,0.0011	0.5000,0.5000,0.5000,0.0000,0.0000,0.0000	0.5000,0.5000,0.5000,1.0000,1.0000,1.0000	GABARAP_ATG8__O95166_2_115	O95166	autophagy	Other	P21281	ATP6V1B2	V-type proton ATPase subunit B, brain isoform	P21281.R485P	FALSE	pathogenic	Zimmermann-Laband syndrome 1 (ZLS1)|Zimmermann-Laband syndrome 2 (ZLS2)|Zimmermann-Laband syndrome 2 (ZLS2)	Zimmermann-Laband syndrome|Zimmermann-Laband syndrome	uncategorised	other	-0.19	-1.59	Tbio	Tchem	QGPYENRTVFETLDIGWQLLRIFPKEMLKRIPQSTLSEFYP	[EDST].{0,2}[WFY]..[ILVFYP]	DIGWQLL	0	FALSE	QGPYENRTVFETLDIGWQLLPIFPKEMLKRIPQSTLSEFYP	FALSE			overlapping_wild-card	103	moderately radical	Somatic	NA
no_effect	TRUE	TRUE	0.013	2.9	0	0	3	1	3	6	0	2	2	0.0000,0.0000,0.0000,0.0000,0.0000,0.0001	0.0000,0.0000,0.0000,0.0025,0.0005,0.0012	0.5000,0.5000,0.5000,0.0000,0.0000,0.0568	0.5000,0.5000,0.5000,1.0000,1.0000,0.9432	GABARAP_ATG8__O95166_2_115	O95166	autophagy	Other	P21439	ABCB4	Phosphatidylcholine translocator ABCB4	P21439.Q1100H	FALSE	pathogenic	NA	NA	other	other	-0.19	-0.05	Tbio	Tbio	QLLERFYDPLAGTVFVDFGFQLLDGQEAKKLNVQWLRAQLG	[EDST].{0,2}[WFY]..[ILVFYP]	DFGFQLL	0	FALSE	QLLERFYDPLAGTVFVDFGFHLLDGQEAKKLNVQWLRAQLG	FALSE			overlapping_wild-card	24	conservative	Somatic	NA
no_effect	FALSE	TRUE	0.012	3	0	0	3	0	3	6	NA	3	3	0.0000,0.0000,0.0000,0.0000,0.0000,0.0000	0.0000,0.0000,0.0000,0.0065,0.0014,0.0065	0.5000,0.5000,0.5000,0.0000,0.0000,0.0000	0.5000,0.5000,0.5000,1.0000,1.0000,1.0000	GABARAP_ATG8__O95166_2_115	O95166	autophagy	Other	P48436	SOX9	Transcription factor SOX-9	P48436.A76E	FALSE	pathogenic	Acampomelic campomelic dysplasia|Campomelic dysplasia (CMD1)|Inborn genetic diseases	musculoskeletal system disorder|musculoskeletal system disorder	musculoskeletal	musculoskeletal	-0.19	-0.3	Tbio	Tbio	GEPDLKKESEEDKFPVCIREAVSQVLKGYDWTLVPMPVRVN	..[FYW]..[ILV].	YDWTLVP	8	FALSE	GEPDLKKESEEDKFPVCIREEVSQVLKGYDWTLVPMPVRVN	FALSE			flanking	107	moderately radical	Somatic	NA
no_effect	TRUE	TRUE	0.37	0.27	0	1	2	3	2	6	1	2	2	0.0000,0.0000,0.0000,0.0003,0.0006,0.0001	0.0000,0.0000,0.0000,0.0000,0.0013,0.0017	0.5000,0.5000,0.5000,1.0000,0.3039,0.0625	0.5000,0.5000,0.5000,0.0000,0.6961,0.9375	GABARAP_ATG8__O95166_2_115	O95166	autophagy	Other	Q04671	OCA2	P protein	Q04671.W679R	FALSE	pathogenic	Albinism, oculocutaneous, 2 (OCA2)	Phenotypic abnormality	organ_abnormality	organ_abnormality	-0.19	-0.05	Tbio	Tbio	IWLLILADIHDFEIILHRVEWATLLFFAALFVLMEALAHLH	[FWY]..[LV]	WATL	0	TRUE	IWLLILADIHDFEIILHRVERATLLFFAALFVLMEALAHLH	FALSE			overlapping_key_residue	101	moderately radical	Somatic	NA
enhanced	TRUE	TRUE	0.00047	5.5	0	0	6	3	6	12	3	3	3	0.0000,0.0000,0.0000,0.0000,0.0000,0.0000,0.0000,0.0000,0.0000,0.0000,0.0000,0.0000	0.0000,0.0000,0.0000,0.0001,0.0003,0.0003,0.0000,0.0000,0.0000,0.0001,0.0001,0.0003	0.5000,0.5000,0.5000,0.0000,0.0833,0.1028,0.5000,0.5000,0.5000,0.0000,0.0000,0.0870	0.5000,0.5000,0.5000,1.0000,0.9167,0.8972,0.5000,0.5000,0.5000,1.0000,1.0000,0.9130	GABARAP_ATG8__O95166_2_115	O95166	autophagy	Other	Q13501	SQSTM1	Sequestosome-1	Q13501.P348L	TRUE	benign	NA	NA	other	other	-0.19	-0.08	Tbio	Tbio	SDNCSGGDDDWTHLSSKEVDPSTGELQSLQMPESEGPSSLD	[EDST].{0,2}[WFY]..[ILVFYP]	DDDWTHL	6	FALSE	SDNCSGGDDDWTHLSSKEVDLSTGELQSLQMPESEGPSSLD	FALSE			flanking	98	moderately conservative	Somatic	2
no_effect	TRUE	TRUE	0.061	-1.5	0	3	1	4	4	12	3	3	3	0.0000,0.0000,0.0000,0.0006,0.0004,0.0003,0.0000,0.0000,0.0000,0.0000,0.0000,0.0000	0.0000,0.0000,0.0000,0.0003,0.0001,0.0000,0.0000,0.0000,0.0000,0.0000,0.0000,0.0000	0.5000,0.5000,0.5000,0.6923,0.7727,0.8636,0.5000,0.5000,0.5000,0.5000,0.4000,0.5000	0.5000,0.5000,0.5000,0.3077,0.2273,0.1364,0.5000,0.5000,0.5000,0.5000,0.6000,0.5000	GABARAP_ATG8__O95166_2_115	O95166	autophagy	Other	Q8WZ42	TTN	Titin	Q8WZ42.R29708H	TRUE	pathogenic	Autosomal recessive limb-girdle muscular dystrophy type 2J|Cardiomyopathy (CMYO)|Dilated cardiomyopathy 1G (CMD1G)|Early-onset myopathy with fatal cardiomyopathy|Myopathy, myofibrillar, 9, with early respiratory failure (MFM9)|Tibial muscular dystrophy (TMD)	nervous system disorder|cardiovascular system disease|nervous system disorder|nervous system disorder|musculoskeletal system disease|distal myopathy	neurological;cardiovascular/hematologic;musculoskeletal	mixed	-0.19	-0.08	Tbio	Tbio	SWGEPKDGGGTEITNYIVEKRESGTTAWQLVNSSVKRTQIK	[EDST].{0,2}[WFY]..[ILVFYP]	TTAWQLV	4	FALSE	SWGEPKDGGGTEITNYIVEKHESGTTAWQLVNSSVKRTQIK	FALSE			flanking	29	conservative	Somatic	NA
no_effect	TRUE	FALSE	0.0031	-4	0	4	0	4	0	12	3	NA	3	0.0000,0.0000,0.0000,0.0006,0.0004,0.0003,0.0000,0.0000,0.0000,0.0000,0.0000,0.0000	0.0000,0.0000,0.0000,0.0000,0.0000,0.0000,0.0000,0.0000,0.0000,0.0000,0.0000,0.0000	0.5000,0.5000,0.5000,1.0000,1.0000,1.0000,0.5000,0.5000,0.5000,0.5000,1.0000,0.5000	0.5000,0.5000,0.5000,0.0000,0.0000,0.0000,0.5000,0.5000,0.5000,0.5000,0.0000,0.5000	GABARAP_ATG8__O95166_2_115	O95166	autophagy	Other	Q8WZ42	TTN	Titin	Q8WZ42.S29710L	TRUE	pathogenic	Autosomal recessive limb-girdle muscular dystrophy type 2J|Dilated cardiomyopathy 1G (CMD1G)	nervous system disorder|nervous system disorder	neurological;musculoskeletal	mixed	-0.19	-0.08	Tbio	Tbio	GEPKDGGGTEITNYIVEKRESGTTAWQLVNSSVKRTQIKVT	[EDST].{0,2}[WFY]..[ILVFYP]	TTAWQLV	2	FALSE	GEPKDGGGTEITNYIVEKRELGTTAWQLVNSSVKRTQIKVT	FALSE			flanking	145	moderately radical	Germline/Somatic	2
no_effect	TRUE	TRUE	0.22	-1.2	0	3	2	4	2	12	2	1	2	0.0000,0.0000,0.0000,0.0000,0.0000,0.0000,0.0000,0.0000,0.0000,0.0001,0.0002,0.0000	0.0000,0.0000,0.0000,0.0000,0.0000,0.0002,0.0000,0.0000,0.0000,0.0000,0.0000,0.0002	0.5000,0.5000,0.5000,0.5000,1.0000,0.1111,0.5000,0.5000,0.5000,1.0000,1.0000,0.0000	0.5000,0.5000,0.5000,0.5000,0.0000,0.8889,0.5000,0.5000,0.5000,0.0000,0.0000,1.0000	GABARAP_ATG8__O95166_2_115	O95166	autophagy	Other	Q92574	TSC1	Hamartin	Q92574.S403L	FALSE	pathogenic	Hereditary cancer-predisposing syndrome|Isolated focal cortical dysplasia type II|Tuberous sclerosis 1 (TSC1)|Tuberous sclerosis syndrome (TSC)	neoplastic syndrome|disorder of development or morphogenesis|inherited neurodegenerative disorder|inherited neurodegenerative disorder	neurological;cancer;developmental	mixed	-0.19	0.03	Tbio	Tbio	GKGTPLGTPATSPPPAPLCHSDDYVHISLPQATVTPPRKEE	[EDST].{0,2}[WFY]..[ILVFYP]	SDDYVHI	0	TRUE	GKGTPLGTPATSPPPAPLCHLDDYVHISLPQATVTPPRKEE	FALSE			overlapping_key_residue	145	moderately radical	Somatic	NA
no_effect	TRUE	TRUE	0.013	2.8	0	0	3	3	3	6	3	3	3	0.0000,0.0000,0.0000,0.0290,0.0284,0.0279	0.0000,0.0000,0.0000,0.9402,0.9582,0.9354	0.5000,0.5000,0.5000,0.0299,0.0288,0.0290	0.5000,0.5000,0.5000,0.9701,0.9712,0.9710	GABARAP_ATG8__O95166_2_115	O95166	autophagy	Other	Q92574	TSC1	Hamartin	Q92574.T417I	FALSE	pathogenic	Hereditary cancer-predisposing syndrome|Isolated focal cortical dysplasia type II|Malignant tumor of urinary bladder|Tuberous sclerosis 1 (TSC1)|Tuberous sclerosis 1 (TSC1)|Tuberous sclerosis syndrome (TSC)	neoplastic syndrome|disorder of development or morphogenesis|urinary system disorder|inherited neurodegenerative disorder|inherited neurodegenerative disorder	neurological;metabolic;cancer;developmental	mixed	-0.19	0.03	Tbio	Tbio	PAPLCHSDDYVHISLPQATVTPPRKEERMDSARPCLHRQHH	..[FYW]..[ILV].	DDYVHIS	7	FALSE	PAPLCHSDDYVHISLPQATVIPPRKEERMDSARPCLHRQHH	FALSE			flanking	89	moderately conservative	Somatic	NA
no_effect	TRUE	TRUE	0.013	2.9	0	0	3	2	3	6	2	3	3	0.0000,0.0000,0.0000,0.0000,0.0000,0.0001	0.0000,0.0000,0.0000,0.0020,0.0009,0.0031	0.5000,0.5000,0.5000,0.0000,0.0237,0.0226	0.5000,0.5000,0.5000,1.0000,0.9763,0.9774	GABARAP_ATG8__O95166_2_115	O95166	autophagy	Other	Q9BYX4	IFIH1	Interferon-induced helicase C domain-containing protein 1	Q9BYX4.R822Q	FALSE	pathogenic	Aicardi-Goutieres syndrome 7 (AGS7)|Singleton-Merten syndrome 1 (SGMRT1)|Singleton-Merten syndrome 1 (SGMRT1)	connective tissue disorder|connective tissue disorder	uncategorised	other	-0.19	-0.03	Tbio	Tbio	NIVIRYGLVTNEIAMVQARGRARADESTYVLVAHSGSGVIE	[EDST].{0,2}[WFY]..[ILVFYP]	ESTYVLV	5	FALSE	NIVIRYGLVTNEIAMVQARGQARADESTYVLVAHSGSGVIE	FALSE			flanking	43	conservative	Somatic	1
enhanced	FALSE	TRUE	6.9e-06	10	1	0	10	0	10	12	NA	2	2	0.0000,0.0000,0.0000,0.0000,0.0000,0.0000,0.0000,0.0000,0.0000,0.0000,0.0000,0.0000	0.0000,0.0000,0.0001,0.0006,0.0002,0.0005,0.0006,0.0001,0.0001,0.0011,0.0001,0.0005	0.5000,0.5000,0.0000,0.0000,0.0000,0.0000,0.0000,0.0000,0.0000,0.0000,0.0000,0.0000	0.5000,0.5000,1.0000,1.0000,1.0000,1.0000,1.0000,1.0000,1.0000,1.0000,1.0000,1.0000	GABARAP_ATG8__O95166_2_115	O95166	autophagy	Other	Q9NSA2	KCND1	Potassium voltage-gated channel subfamily D member 1	Q9NSA2.R592W	FALSE	pathogenic	Inborn genetic diseases	NA	uncategorised	other	-0.19	-0.06	Tbio	Tclin	QSRSSLNAKPHDSLDLNCDSRDFVAAIISIPTPPANTPDES					QSRSSLNAKPHDSLDLNCDSWDFVAAIISIPTPPANTPDES	TRUE	[EDST].{0,2}[WFY]..[ILVFYP];[EDST].{0,2}[WFY]..[ILVFYP];[FWY]..[LV];[FW]..[ILV]	DSWDFV;SWDFV;WDFV;WDFV	motif_creating	101	moderately radical	Somatic	NA
no_effect	TRUE	TRUE	0.026	2.7	0	1	4	2	5	12	2	3	3	0.0000,0.0000,0.0000,0.0000,0.0001,0.0000,0.0000,0.0000,0.0000,0.0000,0.0001,0.0000	0.0000,0.0000,0.0000,0.0006,0.0000,0.0007,0.0000,0.0000,0.0000,0.0001,0.0001,0.0000	0.5000,0.5000,0.5000,0.0000,0.6667,0.0000,0.5000,0.5000,0.5000,0.0000,0.4615,0.5000	0.5000,0.5000,0.5000,1.0000,0.3333,1.0000,0.5000,0.5000,0.5000,1.0000,0.5385,0.5000	GABARAP_ATG8__O95166_2_115	O95166	autophagy	Other	Q9P202	WHRN	Whirlin	Q9P202.R728H	FALSE	benign	NA	NA	other	other	-0.19	0.04	Tbio	Tbio	PSGHPDQTGTNQHFVMVEVHRPDSEPDVNEVRALPQTRTAS	[FW]..[ILV]	FVMV	3	FALSE	PSGHPDQTGTNQHFVMVEVHHPDSEPDVNEVRALPQTRTAS	FALSE			flanking	29	conservative	Germline/Somatic	1
no_effect	FALSE	TRUE	0.012	3	1	0	3	0	3	6	NA	2	2	0.0000,0.0000,0.0000,0.0000,0.0000,0.0000	0.0000,0.0000,0.0000,0.0002,0.0002,0.0002	0.5000,0.5000,0.5000,0.0000,0.0000,0.0000	0.5000,0.5000,0.5000,1.0000,1.0000,1.0000	GABARAP_ATG8__O95166_2_115	O95166	autophagy	Other	Q9Y2R2	PTPN22	Tyrosine-protein phosphatase non-receptor type 22	Q9Y2R2.R620W	FALSE	pathogenic	Rheumatoid arthritis (RA)	musculoskeletal system disease	musculoskeletal	musculoskeletal	-0.19	-0.06	Tbio	Tchem	SAVLATAPRIDDEIPPPLPVRTPESFIVVEEAGEFSPNVPK	[EDST].{0,2}[WFY]..[ILVFYP]	ESFIVV	3	FALSE	SAVLATAPRIDDEIPPPLPVWTPESFIVVEEAGEFSPNVPK	FALSE			flanking	101	moderately radical	Somatic	NA
enhanced	FALSE	TRUE	0.00063	6	0	0	6	0	6	6	NA	3	3	0.0000,0.0000,0.0000,0.0000,0.0000,0.0000	0.0001,0.0001,0.0001,0.0021,0.0059,0.0035	0.0000,0.0000,0.0000,0.0000,0.0000,0.0000	1.0000,1.0000,1.0000,1.0000,1.0000,1.0000	GABARAPL1_ATG8__Q9H0R8_2_115	Q9H0R8	autophagy	PPI disrupted by genetic variation	O43586	PSTPIP1	Proline-serine-threonine phosphatase-interacting protein 1	O43586.R405C	FALSE	pathogenic	Autoinflammatory syndrome|Pyogenic arthritis-pyoderma gangrenosum-acne syndrome	connective tissue disorder|connective tissue disorder	uncategorised	other	0.13	-0.06	Tbio	Tbio	ILEVILEGEDGWWTVERNGQRGFVPGSYLEKL	[EDST].{0,2}[WFY]..[ILVFYP]	EDGWWTV	5	FALSE	ILEVILEGEDGWWTVERNGQCGFVPGSYLEKL	FALSE			flanking	112	moderately radical	Somatic	NA
enhanced	FALSE	TRUE	1.3e-08	16	0	0	16	0	16	18	NA	4	4	0.0000,0.0000,0.0000,0.0000,0.0000,0.0000,0.0000,0.0000,0.0000,0.0000,0.0000,0.0000,0.0000,0.0000,0.0000,0.0000,0.0000,0.0000	0.0000,0.0001,0.0000,0.0002,0.0008,0.0002,0.0001,0.0001,0.0001,0.0001,0.0006,0.0001,0.0000,0.0013,0.0000,0.0002,0.0016,0.0002	0.0000,0.0000,0.5000,0.0000,0.0000,0.0000,0.0000,0.0000,0.0000,0.0000,0.0000,0.0000,0.5000,0.0000,0.0000,0.0000,0.0000,0.0000	1.0000,1.0000,0.5000,1.0000,1.0000,1.0000,1.0000,1.0000,1.0000,1.0000,1.0000,1.0000,0.5000,1.0000,1.0000,1.0000,1.0000,1.0000	GABARAPL1_ATG8__Q9H0R8_2_115	Q9H0R8	autophagy	PPI disrupted by genetic variation	O43683	BUB1	Mitotic checkpoint serine/threonine-protein kinase BUB1	O43683.S492F	FALSE	pathogenic	NA	NA	other	other	0.13	-0.75	Tbio	Tchem	MNMFQAPTLPDISDDKDEWQSLDQNEDAFEAQFQKNVRSSG	..[FYW]..[ILV].	DEWQSLD	0	FALSE	MNMFQAPTLPDISDDKDEWQFLDQNEDAFEAQFQKNVRSSG	FALSE			overlapping_wild-card	155	radical	Germline	NA
no_effect	FALSE	TRUE	0.0016	5	0	0	5	0	5	6	NA	3	3	0.0000,0.0000,0.0000,0.0000,0.0000,0.0000	0.0000,0.0010,0.0007,0.0004,0.0056,0.0000	0.0000,0.0000,0.0000,0.0000,0.0000,0.5000	1.0000,1.0000,1.0000,1.0000,1.0000,0.5000	GABARAPL1_ATG8__Q9H0R8_2_115	Q9H0R8	autophagy	PPI disrupted by genetic variation	P11166	SLC2A1	Solute carrier family 2, facilitated glucose transporter member 1	P11166.P485L	FALSE	pathogenic	GLUT1 deficiency syndrome 1, autosomal recessive	nervous system disorder	neurological	neurological	0.13	-0.42	Tbio	Tchem	SGFRQGGASQSDKTPEELFHPLGADSQV	[EDST].{0,2}[WFY]..[ILVFYP]	EELFHPL	0	FALSE	SGFRQGGASQSDKTPEELFHLLGADSQV	FALSE			overlapping_wild-card	98	moderately conservative	Somatic	NA
diminished	TRUE	FALSE	0.00039	-6	0	6	0	6	0	12	3	NA	3	0.0000,0.0000,0.0000,0.0001,0.0000,0.0000,0.0000,0.0000,0.0000,0.0001,0.0004,0.0002	0.0000,0.0000,0.0000,0.0000,0.0000,0.0000,0.0000,0.0000,0.0000,0.0000,0.0000,0.0000	0.5000,0.5000,0.5000,1.0000,0.5000,0.5000,1.0000,0.5000,1.0000,1.0000,1.0000,1.0000	0.5000,0.5000,0.5000,0.0000,0.5000,0.5000,0.0000,0.5000,0.0000,0.0000,0.0000,0.0000	GABARAPL1_ATG8__Q9H0R8_2_115	Q9H0R8	autophagy	PPI disrupted by genetic variation	P11532	DMD	Dystrophin	P11532.H2921R	FALSE	pathogenic	Becker muscular dystrophy (BMD)	musculoskeletal system disorder	musculoskeletal	musculoskeletal	0.13	0.03	Tbio	Tbio	TRLLRKQAEEVNTEWEKLNLHSADWQRKIDETLERLQELQE	..[FYW]..[ILV].	TEWEKLN	2	FALSE	TRLLRKQAEEVNTEWEKLNLRSADWQRKIDETLERLQELQE	FALSE			flanking	29	conservative	Germline	NA
enhanced	FALSE	TRUE	0.00014	7	0	0	7	0	7	12	NA	3	3	0.0000,0.0000,0.0000,0.0000,0.0000,0.0000,0.0000,0.0000,0.0000,0.0000,0.0000,0.0000	0.0002,0.0015,0.0009,0.0015,0.0071,0.0007,0.0000,0.0000,0.0000,0.0000,0.0000,0.0000	0.0000,0.0000,0.0000,0.0000,0.0000,0.0000,0.5000,0.5000,0.5000,0.5000,0.5000,0.0000	1.0000,1.0000,1.0000,1.0000,1.0000,1.0000,0.5000,0.5000,0.5000,0.5000,0.5000,1.0000	GABARAPL1_ATG8__Q9H0R8_2_115	Q9H0R8	autophagy	PPI disrupted by genetic variation	P12830	CDH1	Cadherin-1	P12830.R749W	FALSE	pathogenic	Hereditary cancer-predisposing syndrome|Hereditary diffuse gastric adenocarcinoma	neoplastic syndrome|cancer or benign tumor	cancer	cancer	0.13	NA	Tbio	Tbio	LFLRRRAVVKEPLLPPEDDTRDNVYYYDEEGGGEEDQDFDL					LFLRRRAVVKEPLLPPEDDTWDNVYYYDEEGGGEEDQDFDL	TRUE	[EDST].{0,2}[WFY]..[ILVFYP];[EDST].{0,2}[WFY]..[ILVFYP];[EDST].{0,2}[WFY]..[ILVFYP];[FWY]..[ILV]	DDTWDNV;DTWDNV;TWDNV;WDNV	motif_creating	101	moderately radical	Somatic	1
enhanced	FALSE	TRUE	0.00063	6	0	0	6	0	6	6	NA	3	3	0.0000,0.0000,0.0000,0.0000,0.0000,0.0000	0.0049,0.0297,0.0082,0.0059,0.0766,0.0096	0.0000,0.0000,0.0000,0.0000,0.0000,0.0000	1.0000,1.0000,1.0000,1.0000,1.0000,1.0000	GABARAPL1_ATG8__Q9H0R8_2_115	Q9H0R8	autophagy	PPI disrupted by genetic variation	P21281	ATP6V1B2	V-type proton ATPase subunit B, brain isoform	P21281.R485P	FALSE	pathogenic	Zimmermann-Laband syndrome 1 (ZLS1)|Zimmermann-Laband syndrome 2 (ZLS2)|Zimmermann-Laband syndrome 2 (ZLS2)	Zimmermann-Laband syndrome|Zimmermann-Laband syndrome	uncategorised	other	0.13	-1.59	Tbio	Tchem	QGPYENRTVFETLDIGWQLLRIFPKEMLKRIPQSTLSEFYP	[EDST].{0,2}[WFY]..[ILVFYP]	DIGWQLL	0	FALSE	QGPYENRTVFETLDIGWQLLPIFPKEMLKRIPQSTLSEFYP	FALSE			overlapping_wild-card	103	moderately radical	Somatic	NA
diminished	TRUE	FALSE	0.00012	-7	0	7	0	7	0	18	2	NA	2	0.0000,0.0000,0.0000,0.0000,0.0000,0.0001,0.0000,0.0000,0.0001,0.0001,0.0000,0.0001,0.0000,0.0000,0.0002,0.0000,0.0003,0.0000	0.0000,0.0000,0.0000,0.0000,0.0000,0.0000,0.0000,0.0000,0.0000,0.0000,0.0000,0.0000,0.0000,0.0000,0.0000,0.0000,0.0000,0.0000	0.5000,0.5000,0.5000,1.0000,0.5000,1.0000,0.5000,0.5000,1.0000,1.0000,0.5000,1.0000,0.5000,0.5000,1.0000,0.5000,1.0000,0.5000	0.5000,0.5000,0.5000,0.0000,0.5000,0.0000,0.5000,0.5000,0.0000,0.0000,0.5000,0.0000,0.5000,0.5000,0.0000,0.5000,0.0000,0.5000	GABARAPL1_ATG8__Q9H0R8_2_115	Q9H0R8	autophagy	PPI disrupted by genetic variation	P25054	APC	Adenomatous polyposis coli protein	P25054.W2658L	FALSE	pathogenic	Familial colorectal cancer (CRC)	cancer or benign tumor	cancer	cancer	0.13	-0.39	Tbio	Tbio	AESKTLIYQMAPAVSKTEDVWVRIEDCPINNPRSGRSPTGN	[FWY]..[ILV]	WVRI	0	TRUE	AESKTLIYQMAPAVSKTEDVLVRIEDCPINNPRSGRSPTGN	FALSE			overlapping_key_residue	61	moderately conservative	Somatic	NA
enhanced	FALSE	TRUE	0.00063	6	1	0	6	0	6	6	NA	2	2	0.0000,0.0000,0.0000,0.0000,0.0000,0.0000	0.0001,0.0001,0.0000,0.0001,0.0004,0.0001	0.0000,0.0000,0.0000,0.0000,0.0000,0.0000	1.0000,1.0000,1.0000,1.0000,1.0000,1.0000	GABARAPL1_ATG8__Q9H0R8_2_115	Q9H0R8	autophagy	PPI disrupted by genetic variation	P35498	SCN1A	Sodium channel protein type 1 subunit alpha	P35498.G177E	FALSE	pathogenic	Dravet syndrome (DRVT)|Early infantile epileptic encephalopathy with suppression bursts (EIEE)|Severe myoclonic epilepsy in infancy (DRVT)	inborn errors of metabolism|inborn errors of metabolism|nervous system disease	neurological;metabolic	mixed	0.13	0.03	Tbio	Tclin	VEYTFTGIYTFESLIKIIARGFCLEDFTFLRDPWNWLDFTV	..[FYW]..[ILV].	EDFTFLR	4	FALSE	VEYTFTGIYTFESLIKIIAREFCLEDFTFLRDPWNWLDFTV	FALSE			flanking	98	moderately conservative	Somatic	2
no_effect	TRUE	FALSE	0.028	-2	0	2	0	2	0	12	2	NA	2	0.0000,0.0134,0.0000,0.0000,0.0000,0.0000,0.0000,0.0000,0.0000,0.0001,0.0000,0.0000	0.0000,0.0000,0.0000,0.0000,0.0000,0.0000,0.0000,0.0000,0.0000,0.0000,0.0000,0.0000	0.5000,1.0000,0.5000,0.5000,0.5000,0.5000,0.5000,0.5000,0.5000,1.0000,0.5000,0.5000	0.5000,0.0000,0.5000,0.5000,0.5000,0.5000,0.5000,0.5000,0.5000,0.0000,0.5000,0.5000	GABARAPL1_ATG8__Q9H0R8_2_115	Q9H0R8	autophagy	PPI disrupted by genetic variation	P36894	BMPR1A	Bone morphogenetic protein receptor type-1A	P36894.V450M	FALSE	pathogenic	Hereditary cancer-predisposing syndrome|Juvenile polyposis syndrome (JPS)	neoplastic syndrome|neoplastic syndrome	cancer	cancer	0.13	-0.17	Tbio	Tchem	IYSFGLIIWEMARRCITGGIVEEYQLPYYNMVPSDPSYEDM	[EDST].{0,2}[WFY]..[ILVFYP]	EEYQLP	1	FALSE	IYSFGLIIWEMARRCITGGIMEEYQLPYYNMVPSDPSYEDM	FALSE			flanking	21	conservative	Somatic	1
no_effect	TRUE	TRUE	0.1	-2	0	3	1	3	1	6	2	1	2	0.0000,0.0000,0.0005,0.0000,0.0002,0.0001	0.0000,0.0000,0.0000,0.0000,0.0000,0.0000	0.5000,0.5000,1.0000,0.0000,1.0000,1.0000	0.5000,0.5000,0.0000,1.0000,0.0000,0.0000	GABARAPL1_ATG8__Q9H0R8_2_115	Q9H0R8	autophagy	PPI disrupted by genetic variation	P43246	MSH2	DNA mismatch repair protein Msh2	P43246.E859K	FALSE	pathogenic	Hereditary cancer-predisposing syndrome|Hereditary nonpolyposis colorectal neoplasms	neoplastic syndrome|digestive system disease	metabolic;cancer	mixed	0.13	-0.28	Tbio	Tbio	HVIECAKQKALELEEFQYIGESQGYDIMEPAAKKCYLEREQ	[EDST].{0,2}[WFY]..[ILVFYP]	EEFQYI	1	FALSE	HVIECAKQKALELEEFQYIGKSQGYDIMEPAAKKCYLEREQ	FALSE			flanking	56	moderately conservative	Somatic	NA
no_effect	TRUE	TRUE	0.1	-2	0	3	1	3	1	6	2	1	2	0.0000,0.0000,0.0005,0.0000,0.0002,0.0001	0.0000,0.0000,0.0000,0.0000,0.0000,0.0000	0.0000,0.5000,1.0000,0.5000,1.0000,1.0000	1.0000,0.5000,0.0000,0.5000,0.0000,0.0000	GABARAPL1_ATG8__Q9H0R8_2_115	Q9H0R8	autophagy	PPI disrupted by genetic variation	P43246	MSH2	DNA mismatch repair protein Msh2	P43246.Q855E	FALSE	pathogenic	Hereditary nonpolyposis colorectal neoplasms	digestive system disease	metabolic	metabolic	0.13	-0.28	Tbio	Tbio	NFPKHVIECAKQKALELEEFQYIGESQGYDIMEPAAKKCYL	[EDST].{0,2}[WFY]..[ILVFYP]	EEFQYI	0	FALSE	NFPKHVIECAKQKALELEEFEYIGESQGYDIMEPAAKKCYL	FALSE			overlapping_wild-card	29	conservative	Somatic	NA
no_effect	TRUE	TRUE	0.012	2.9	0	1	4	3	5	6	2	3	3	0.0000,0.0000,0.0005,0.0000,0.0002,0.0001	0.0002,0.0011,0.0010,0.0000,0.0011,0.0000	0.0000,0.0000,0.3108,0.5000,0.1579,0.6000	1.0000,1.0000,0.6892,0.5000,0.8421,0.4000	GABARAPL1_ATG8__Q9H0R8_2_115	Q9H0R8	autophagy	PPI disrupted by genetic variation	P43246	MSH2	DNA mismatch repair protein Msh2	P43246.S860L	FALSE	pathogenic	Hereditary cancer-predisposing syndrome|Hereditary non-polyposis colorectal cancer 1 (HNPCC1)|Hereditary nonpolyposis colorectal neoplasms|Lynch syndrome	neoplastic syndrome|cancer or benign tumor|digestive system disease|cancer or benign tumor	metabolic;cancer	mixed	0.13	-0.28	Tbio	Tbio	VIECAKQKALELEEFQYIGESQGYDIMEPAAKKCYLEREQG	[EDST].{0,2}[WFY]..[ILVFYP]	EEFQYI	2	FALSE	VIECAKQKALELEEFQYIGELQGYDIMEPAAKKCYLEREQG	FALSE			flanking	145	moderately radical	Somatic	NA
enhanced	FALSE	TRUE	0.00063	6	1	0	6	0	6	6	NA	3	3	0.0000,0.0000,0.0000,0.0000,0.0000,0.0000	0.0034,0.0031,0.0021,0.0070,0.0200,0.0098	0.0000,0.0000,0.0000,0.0000,0.0000,0.0000	1.0000,1.0000,1.0000,1.0000,1.0000,1.0000	GABARAPL1_ATG8__Q9H0R8_2_115	Q9H0R8	autophagy	PPI disrupted by genetic variation	P48436	SOX9	Transcription factor SOX-9	P48436.A76E	FALSE	pathogenic	Acampomelic campomelic dysplasia|Campomelic dysplasia (CMD1)|Inborn genetic diseases	musculoskeletal system disorder|musculoskeletal system disorder	musculoskeletal	musculoskeletal	0.13	-0.3	Tbio	Tbio	GEPDLKKESEEDKFPVCIREAVSQVLKGYDWTLVPMPVRVN	..[FYW]..[ILV].	YDWTLVP	8	FALSE	GEPDLKKESEEDKFPVCIREEVSQVLKGYDWTLVPMPVRVN	FALSE			flanking	107	moderately radical	Somatic	NA
no_effect	TRUE	TRUE	0.084	2.4	0	1	5	4	5	6	2	2	2	0.0000,0.0000,0.0000,0.0001,0.0003,0.0004	0.0000,0.0003,0.0001,0.0002,0.0008,0.0012	1.0000,0.0000,0.0000,0.2857,0.3125,0.2267	0.0000,1.0000,1.0000,0.7143,0.6875,0.7733	GABARAPL1_ATG8__Q9H0R8_2_115	Q9H0R8	autophagy	PPI disrupted by genetic variation	P82251	SLC7A9	b(0,+)-type amino acid transporter 1	P82251.I241T	FALSE	pathogenic	Cystinuria (CSNU)	urinary system disorder	metabolic	metabolic	0.13	-0.07	Tbio	Tbio	ISLAFYNGLWAYDGWNQLNYITEELRNPYRNLPLAIIIGIP	[EDST].{0,2}[WFY]..[ILVFYP]	DGWNQL	2	FALSE	ISLAFYNGLWAYDGWNQLNYTTEELRNPYRNLPLAIIIGIP	FALSE			flanking	89	moderately conservative	Somatic	NA
no_effect	TRUE	TRUE	0.013	-1.6	0	3	0	4	3	6	2	2	2	0.0000,0.0000,0.0000,0.0001,0.0003,0.0004	0.0000,0.0000,0.0000,0.0001,0.0003,0.0001	1.0000,0.5000,0.5000,0.5000,0.5556,0.7391	0.0000,0.5000,0.5000,0.5000,0.4444,0.2609	GABARAPL1_ATG8__Q9H0R8_2_115	Q9H0R8	autophagy	PPI disrupted by genetic variation	P82251	SLC7A9	b(0,+)-type amino acid transporter 1	P82251.Y232C	FALSE	pathogenic	Cystinuria (CSNU)|Cystinuria (CSNU)	urinary system disorder	metabolic	metabolic	0.13	-0.07	Tbio	Tbio	EGAQLSVGAISLAFYNGLWAYDGWNQLNYITEELRNPYRNL	[EDST].{0,2}[WFY]..[ILVFYP]	DGWNQL	1	FALSE	EGAQLSVGAISLAFYNGLWACDGWNQLNYITEELRNPYRNL	FALSE			flanking	112	moderately radical	Somatic	NA
no_effect	TRUE	TRUE	0.47	0.48	0	3	3	6	5	6	3	3	3	0.0000,0.0002,0.0000,0.0002,0.0100,0.0003	0.0036,0.0001,0.0037,0.0000,0.0003,0.0032	0.0132,0.6842,0.0084,1.0000,0.9729,0.0824	0.9868,0.3158,0.9916,0.0000,0.0271,0.9176	GABARAPL1_ATG8__Q9H0R8_2_115	Q9H0R8	autophagy	PPI disrupted by genetic variation	Q01484	ANK2	Ankyrin-2	Q01484.R1582Q	TRUE	pathogenic	Cardiac arrhythmia, ankyrin-B-related|Long QT syndrome (LQTS)	cardiovascular disease|cardiovascular disorder	cardiovascular/hematologic	cardiovascular_hematologic	0.13	0.03	Tbio	Tbio	VNEILRSGTCTRDESSVQSSRSERGLVEEEWVIVSDEEIEE	[EDST].{0,2}[WFY]..[ILVFYP]	EEEWVIV	7	FALSE	VNEILRSGTCTRDESSVQSSQSERGLVEEEWVIVSDEEIEE	FALSE			flanking	43	conservative	Somatic	NA
diminished	TRUE	FALSE	0.00063	-6	0	6	0	6	0	6	3	NA	3	0.0000,0.0002,0.0000,0.0002,0.0100,0.0003	0.0000,0.0000,0.0000,0.0000,0.0000,0.0000	1.0000,1.0000,1.0000,1.0000,1.0000,1.0000	0.0000,0.0000,0.0000,0.0000,0.0000,0.0000	GABARAPL1_ATG8__Q9H0R8_2_115	Q9H0R8	autophagy	PPI disrupted by genetic variation	Q01484	ANK2	Ankyrin-2	Q01484.R1582W	TRUE	pathogenic	Cardiac arrhythmia, ankyrin-B-related|Long QT syndrome (LQTS)	cardiovascular disease|cardiovascular disorder	cardiovascular/hematologic	cardiovascular_hematologic	0.13	0.03	Tbio	Tbio	VNEILRSGTCTRDESSVQSSRSERGLVEEEWVIVSDEEIEE	[EDST].{0,2}[WFY]..[ILVFYP]	EEEWVIV	7	FALSE	VNEILRSGTCTRDESSVQSSWSERGLVEEEWVIVSDEEIEE	FALSE			flanking	101	moderately radical	Somatic	NA
no_effect	TRUE	FALSE	0.012	-3	1	3	0	3	0	6	2	NA	2	0.0000,0.0000,0.0000,0.0001,0.0000,0.0000	0.0000,0.0000,0.0000,0.0000,0.0000,0.0000	0.5000,0.5000,1.0000,1.0000,0.5000,1.0000	0.5000,0.5000,0.0000,0.0000,0.5000,0.0000	GABARAPL1_ATG8__Q9H0R8_2_115	Q9H0R8	autophagy	PPI disrupted by genetic variation	Q04671	OCA2	P protein	Q04671.E671G	FALSE	pathogenic	NA	NA	other	other	0.13	-0.05	Tbio	Tbio	GWIAILGAIWLLILADIHDFEIILHRVEWATLLFFAALFVL	..[FYW]..[ILV].	HDFEIIL	0	FALSE	GWIAILGAIWLLILADIHDFGIILHRVEWATLLFFAALFVL	FALSE			overlapping_wild-card	98	moderately conservative	Germline	NA
[truncated: 1,238 more rows]
[truncated: 1 more columns]

## Sheet: B Overview
Dataset EV6B:Overview of disease categories associated with GenVar_HD2 mutations before and after selection. The number of GenVar_HD2 mutations annotated disease categories in the design of the library and those enriched after selection experiments are shown and contrasted. At the top "ALL" table the categories_asf are shown while the sub-categories contained in the "mixed" category are detailed …
[truncated: 30 more rows]
