# Supplementary material for: Proteome-scale characterisation of motif-based interactome rewiring by disease mutations
Source: Mol Syst Biol. 2024 Jul 15;20(9):1025–48. doi: 10.1038/s44320-024-00055-4 (PMC11369174; doi:10.1038/s44320-024-00055-4)
Supplement: Supplementary file 9 — Dataset EV7 [file 44320_2024_55_MOESM9_ESM.xlsx]

## Sheet: legend
Dataset EV7: PPI comparison with onco-PPI (PMID: 33558758) and PPIs disrupted by genetic variation (PMID: 31515488). Specified are the bait protein domain, the Uniprot ID of the prey protein and mutation position, as well as whether the interaction and mutation are reported as onco-PPIs or in PPIs disrupted by mutation.

## Sheet: OncoPPI_and_DisruptedPPI
bait	bait_accession	prey_mutation_id	prey_accession	max_confidence	mann_whitey_p_proportion	mutation_enrichment_score	Onco_PPI_evidence (33558758)?	Disruption_evidence (31515488)?
Keap1_KELCH__Q14145_321_609	Q14145	Q13501.P348L	Q13501	3	7.8e-08	-16
NEDD4_WW_2_P46934_765_803	P46934	P51168.P617S	P51168	4	1.2e-08	-16
NEDD4_WW_2_P46934_765_803	P46934	P51168.P618R	P51168	4	1.2e-08	-16
NEDD4_WW_2_P46934_765_803	P46934	P51168.Y620H	P51168	4	1.5e-08	-16
AP1G2_GAE__O75843_665_785	O75843	Q86UK5.W1047C	Q86UK5	3	9.9e-08	-14
PIK3R1_SH3_1_P27986_6_78	P27986	P10275.E289K	P10275	3	2.7e-07	-13
AP1G2_GAE__O75843_665_785	O75843	O76082.R19P	O76082	-3	9.6e-07	-12
AP1G2_GAE__O75843_665_785	O75843	O76082.W14C	O76082	-3	9.6e-07	-12
NEDD4_WW_2_P46934_765_803	P46934	P51168.P616R	P51168	4	7.4e-07	-12
NEDD4_WW_2_P46934_765_803	P46934	P51168.P616S	P51168	4	1.7e-06	-12
NEDD4_WW_2_P46934_765_803	P46934	Q92481.P73R	Q92481	4	9.6e-07	-12
PEX14_Pex14__O75381_16_84	O75381	O76082.F17L	O76082	-3	9.6e-07	-12
PEX14_Pex14__O75381_16_84	O75381	O76082.R19P	O76082	-3	9.6e-07	-12
PEX14_Pex14__O75381_16_84	O75381	O76082.W14C	O76082	-3	9.6e-07	-12
PIK3R1_SH3_1_P27986_6_78	P27986	Q16586.E352K	Q16586	3	8.3e-07	-12
PPIA_full-length__P62937_1_165	P62937	O76082.G15W	O76082	3	2.2e-06	-12
PPIA_full-length__P62937_1_165	P62937	O76082.P16L	O76082	3	9e-06	-12
PPIA_full-length__P62937_1_165	P62937	O76082.R19P	O76082	3	9.6e-07	-12
PPIA_full-length__P62937_1_165	P62937	O76082.W14C	O76082	3	6.4e-06	-12
SMURF2_WW_3_Q9HAU4_298_330	Q9HAU4	P16499.S344R	P16499	4	1.4e-05	-12
WWTR1_WW__Q9GZV5_122_160	Q9GZV5	Q13950.T420I	Q13950	4	9.6e-07	-12
G3BP1_NTF2_1_Q13283_1_139	Q13283	A6NNN8.D283A	A6NNN8	3	1.6e-05	-11
G3BP2_NTF2_1_Q9UN86_1_139	Q9UN86	A6NNN8.D283A	A6NNN8	4	1.8e-05	-11
Keap1_KELCH__Q14145_321_609	Q14145	Q16236.E79G	Q16236	3	2e-06	-11	Mutation_level_PPI_in_data
Keap1_KELCH__Q14145_321_609	Q14145	Q16236.E79K	Q16236	3	2e-06	-11	Mutation_level_PPI_in_data
Keap1_KELCH__Q14145_321_609	Q14145	Q16236.E79Q	Q16236	3	2e-06	-11	Mutation_level_PPI_in_data
Keap1_KELCH__Q14145_321_609	Q14145	Q16236.E79V	Q16236	3	2e-06	-11	Mutation_level_PPI_in_data
Keap1_KELCH__Q14145_321_609	Q14145	Q16236.E82D	Q16236	3	2.4e-06	-11	Mutation_level_PPI_in_data
Keap1_KELCH__Q14145_321_609	Q14145	Q16236.E82V	Q16236	3	2e-06	-11	Mutation_level_PPI_in_data
Keap1_KELCH__Q14145_321_609	Q14145	Q16236.G81S	Q16236	3	2e-06	-11	Mutation_level_PPI_in_data
Keap1_KELCH__Q14145_321_609	Q14145	Q16236.G81V	Q16236	3	2e-06	-11	Mutation_level_PPI_in_data
Keap1_KELCH__Q14145_321_609	Q14145	Q16236.T80A	Q16236	3	2e-06	-11	Mutation_level_PPI_in_data
Keap1_KELCH__Q14145_321_609	Q14145	Q16236.T80I	Q16236	3	2.8e-06	-11	Mutation_level_PPI_in_data
Keap1_KELCH__Q14145_321_609	Q14145	Q16236.T80K	Q16236	3	2e-06	-11	Mutation_level_PPI_in_data
NCK1_SH3_1_P16333_5_60	P16333	Q13285.P131L	Q13285	4	1.8e-05	-11
NEDD4_WW_2_P46934_765_803	P46934	Q14524.V1980F	Q14524	4	1.5e-05	-11	Accession_level_PPI_in_data
OXSR1___O95747_434_527	O95747	Q8WZ42.H34305P	Q8WZ42	3	4.7e-06	-11
OXSR1___O95747_434_527	O95747	Q8WZ42.I34306N	Q8WZ42	3	7.4e-06	-11
OXSR1___O95747_434_527	O95747	Q8WZ42.I34306S	Q8WZ42	3	2.6e-06	-11
OXSR1___O95747_434_527	O95747	Q8WZ42.I34306T	Q8WZ42	3	1e-05	-11
Src_SH3__P12931_87_144	P12931	O95180.P684H	O95180	3	2e-06	-11
Src_SH3__P12931_87_144	P12931	O95180.P684R	O95180	3	2e-06	-11
TERF1_TRF__P54274_58_268	P54274	P21817.F4552I	P21817	4	2.6e-06	-11
ABL1_SH3__P00519_60_121	P00519	Q13285.G123A	Q13285	4	6.9e-06	-10
GGA1_VHS__Q9UJY5_1_157	Q9UJY5	P35579.D1424G	P35579	4	8e-06	-10
GGA1_VHS__Q9UJY5_1_157	Q9UJY5	P35579.D1424H	P35579	4	8e-06	-10
GGA1_VHS__Q9UJY5_1_157	Q9UJY5	P35579.D1424N	P35579	4	8e-06	-10
GGA1_VHS__Q9UJY5_1_157	Q9UJY5	P35579.D1424Y	P35579	4	8e-06	-10
GGA1_VHS__Q9UJY5_1_157	Q9UJY5	P38398.L204F	P38398	4	6.1e-06	-10
Intersectin-1_SH3_1_Q15811_740_806	Q15811	O95169.P76L	O95169	3	6.9e-06	-10
Intersectin-1_SH3_1_Q15811_740_806	Q15811	O95169.P76Q	O95169	3	6.9e-06	-10
MAP1LC3A_ATG8__Q9H492_2_121	Q9H492	O95255.R1235G	O95255	4	9e-06	-10
PEX14_Pex14__O75381_16_84	O75381	P40939.W80C	P40939	3	6.9e-06	-10
PIK3R1_SH3_1_P27986_6_78	P27986	O95169.P76L	O95169	-1	5.6e-06	-10
PIK3R1_SH3_1_P27986_6_78	P27986	O95169.P76Q	O95169	1	5.6e-06	-10
ABL1_SH3__P00519_60_121	P00519	Q13285.P131L	Q13285	4	0.00024	-9.9
SMURF2_WW_3_Q9HAU4_298_330	Q9HAU4	Q8NI60.E113K	Q8NI60	4	1e-05	-9.9
CLTC_Clathrin-propeller__Q00610_1_364	Q00610	O75030.Y265C	O75030	3	1.9e-07	-9.8
MAP1LC3A_ATG8__Q9H492_2_121	Q9H492	O95255.L1226I	O95255	4	9e-06	-9.5
CSKP_Pkinase__O14936_1_340	O14936	P25054.W2658L	P25054	4	1.7e-05	-9
MAP1LC3B_ATG8__Q9GZQ8_2_119	Q9GZQ8	O95255.R1235G	O95255	4	1.9e-05	-9
MAP1LC3B_ATG8__Q9GZQ8_2_119	Q9GZQ8	P49454.E1391K	P49454	3	1.5e-05	-9
MAP1LC3B_ATG8__Q9GZQ8_2_119	Q9GZQ8	Q92736.M1347T	Q92736	4	1.9e-05	-9
PEX14_Pex14__O75381_16_84	O75381	O60832.Y419N	O60832	3	1.9e-05	-9
PIK3R1_SH3_1_P27986_6_78	P27986	Q8WZ42.R15005W	Q8WZ42	3	1.5e-05	-9
PIK3R1_SH3_1_P27986_6_78	P27986	Q9Y2R2.R620W	Q9Y2R2	-2	2.3e-05	-9
SMURF2_WW_3_Q9HAU4_298_330	Q9HAU4	Q14524.V1980F	Q14524	4	0.00027	-9
SMURF2_WW_3_Q9HAU4_298_330	Q9HAU4	Q92481.P73R	Q92481	4	1.9e-05	-9
WWTR1_WW__Q9GZV5_122_160	Q9GZV5	Q14524.V1980F	Q14524	3	8.3e-05	-9
MAP1LC3B_ATG8__Q9GZQ8_2_119	Q9GZQ8	Q8WZ42.V911I	Q8WZ42	3	4.2e-05	-8.9
MAP1LC3B_ATG8__Q9GZQ8_2_119	Q9GZQ8	Q92736.M1347R	Q92736	4	1.7e-05	-8.9
GRAP2_SH3_2_O75791_274_329	O75791	O95630.S236Y	O95630	3	0.00013	-8.7		Accession_level_PPI_in_data
CSKP_Pkinase__O14936_1_340	O14936	P04637.V31I	P04637	4	2.3e-05	-8.5
MAP1LC3B_ATG8__Q9GZQ8_2_119	Q9GZQ8	O95255.L1226I	O95255	4	2.5e-05	-8.5
AP1G2_GAE__O75843_665_785	O75843	O76082.P16L	O76082	-2	2.3e-05	-8.4
Keap1_KELCH__Q14145_321_609	Q14145	Q16236.E82Q	Q16236	3	0.00027	-8.1	Mutation_level_PPI_in_data
EPS15_EH__P42566_121_215	P42566	Q3SXY8.N255K	Q3SXY8	4	4.3e-05	-8
EPS15_EH__P42566_121_215	P42566	Q9NVV4.N478D	Q9NVV4	3	5.1e-05	-8
GGA3_VHS__Q9NZ52_1_166	Q9NZ52	P35579.D1424G	P35579	4	5.1e-05	-8
GGA3_VHS__Q9NZ52_1_166	Q9NZ52	P35579.D1424H	P35579	4	5.1e-05	-8
GGA3_VHS__Q9NZ52_1_166	Q9NZ52	P35579.D1424N	P35579	4	5.1e-05	-8
GGA3_VHS__Q9NZ52_1_166	Q9NZ52	P35579.D1424Y	P35579	4	5.1e-05	-8
Intersectin-1_SH3_3_Q15811_1002_1060	Q15811	Q9Y2R2.R620W	Q9Y2R2	4	5.1e-05	-8
NEDD4_WW_2_P46934_765_803	P46934	Q13950.T420I	Q13950	4	5.1e-05	-8
NEDD4_WW_2_P46934_765_803	P46934	Q5TD94.P664S	Q5TD94	4	5.1e-05	-8
PPIA_full-length__P62937_1_165	P62937	O14686.P2301S	O14686	4	5.1e-05	-8
SMURF2_WW_3_Q9HAU4_298_330	Q9HAU4	P55017.D62H	P55017	3	5.1e-05	-8
SMURF2_WW_3_Q9HAU4_298_330	Q9HAU4	P55017.D62N	P55017	3	5.1e-05	-8
SMURF2_WW_3_Q9HAU4_298_330	Q9HAU4	P55017.E68K	P55017	3	5.1e-05	-8
SMURF2_WW_3_Q9HAU4_298_330	Q9HAU4	P55017.H69N	P55017	3	5.1e-05	-8
TLN2_PTB__Q9Y4G6_312_417	Q9Y4G6	Q9UPI3.R333H	Q9UPI3	3	5.1e-05	-8
TLN2_PTB__Q9Y4G6_312_417	Q9Y4G6	Q9UPI3.R333L	Q9UPI3	3	5.1e-05	-8
G3BP2_NTF2_1_Q9UN86_1_139	Q9UN86	Q96L73.L1797P	Q96L73	4	0.0004	-7.9
GGA1_VHS__Q9UJY5_1_157	Q9UJY5	Q07889.I185V	Q07889	4	8.2e-05	-7.9
WWTR1_WW__Q9GZV5_122_160	Q9GZV5	P16499.S344R	P16499	4	6.3e-05	-7.9
G3BP2_NTF2_1_Q9UN86_1_139	Q9UN86	Q96L73.G1792E	Q96L73	4	9.1e-05	-7.8
ABL1_SH3__P00519_60_121	P00519	Q8WYQ3.P34S	Q8WYQ3	4	8.8e-05	-7.6
MAP1LC3A_ATG8__Q9H492_2_121	Q9H492	Q8WZ42.V911I	Q8WZ42	3	0.00077	-7.5
G3BP1_NTF2_1_Q13283_1_139	Q13283	Q96L73.L1797P	Q96L73	3	5.1e-05	-7.4
PPIA_full-length__P62937_1_165	P62937	O76082.F17L	O76082	3	1.8e-05	-7.3
ABL1_SH3__P00519_60_121	P00519	Q13285.P129L	Q13285	4	0.0029	-7.1
Keap1_KELCH__Q14145_321_609	Q14145	Q16236.D77G	Q16236	3	0.00056	-7.1	Mutation_level_PPI_in_data
Keap1_KELCH__Q14145_321_609	Q14145	Q16236.D77Y	Q16236	3	0.00043	-7.1	Mutation_level_PPI_in_data
AP1G2_GAE__O75843_665_785	O75843	Q92574.D675G	Q92574	3	0.00014	-7
G3BP2_NTF2_1_Q9UN86_1_139	Q9UN86	P04792.S187L	P04792	3	0.00014	-7
G3BP2_NTF2_1_Q9UN86_1_139	Q9UN86	P04792.S187W	P04792	3	0.00014	-7
GABARAPL1_ATG8__Q9H0R8_2_115	Q9H0R8	P25054.W2658L	P25054	2	0.00012	-7
KPNA4_Arm__O00629_68_487	O00629	O75419.R157C	O75419	3	0.00017	-7
PEX14_Pex14__O75381_16_84	O75381	Q13813.D2295V	Q13813	2	0.00014	-7
PIK3R1_SH3_1_P27986_6_78	P27986	Q15772.Q2233K	Q15772	2	0.00017	-7
PPIA_full-length__P62937_1_165	P62937	P07992.E62K	P07992	2	0.00014	-7
SMURF2_WW_3_Q9HAU4_298_330	Q9HAU4	P22223.P769S	P22223	4	0.00014	-7
TERF1_TRF__P54274_58_268	P54274	Q99814.F540L	Q99814	4	0.00019	-7
TLN1_PTB__Q9Y490_309_401	Q9Y490	Q9UPI3.R333H	Q9UPI3	3	0.00014	-7
TLN1_PTB__Q9Y490_309_401	Q9Y490	Q9UPI3.R333L	Q9UPI3	3	0.00014	-7
WWTR1_WW__Q9GZV5_122_160	Q9GZV5	Q5TD94.P664S	Q5TD94	3	0.00014	-7
WWTR1_WW__Q9GZV5_122_160	Q9GZV5	Q92481.P73R	Q92481	3	0.00014	-7
CREBBP_KIX__Q92793_587_673	Q92793	Q03164.L2854Q	Q03164	3	0.0002	-6.7	Accession_level_PPI_in_data
G3BP1_NTF2_1_Q13283_1_139	Q13283	Q96L73.G1792E	Q96L73	3	0.0002	-6.7
MAP1LC3A_ATG8__Q9H492_2_121	Q9H492	Q8WZ42.R915H	Q8WZ42	3	0.00059	-6.7
AP2_Mu__Q96CW1_160_435	Q96CW1	Q9Y210.E897K	Q9Y210	4	0.0002	-6.6
MAP1LC3B_ATG8__Q9GZQ8_2_119	Q9GZQ8	Q8WZ42.R915H	Q8WZ42	3	0.001	-6.6
PIK3R1_SH3_1_P27986_6_78	P27986	Q9NRI5.E739K	Q9NRI5	0	0.00023	-6.6
KPNA4_Arm__O00629_68_487	O00629	Q8TF50.K160T	Q8TF50	-2	0.00048	-6.4
GABARAPL1_ATG8__Q9H0R8_2_115	Q9H0R8	Q8WZ42.V911I	Q8WZ42	4	0.00032	-6.1
ABL1_SH3__P00519_60_121	P00519	O14686.P886S	O14686	3	0.0013	-6
ABL1_SH3__P00519_60_121	P00519	O14686.P886T	O14686	3	0.00063	-6
ABL1_SH3__P00519_60_121	P00519	P04637.P72H	P04637	4	0.0013	-6
ABL1_SH3__P00519_60_121	P00519	P04637.P72R	P04637	4	0.00063	-6
ABL1_SH3__P00519_60_121	P00519	Q16637.P245L	Q16637	3	0.00063	-6
AP1G2_GAE__O75843_665_785	O75843	P04792.E41K	P04792	-1	0.00063	-6
AP1G2_GAE__O75843_665_785	O75843	P43246.G287A	P43246	3	0.0013	-6
AP2_Mu__Q96CW1_160_435	Q96CW1	P38398.Y179C	P38398	3	0.00063	-6
AP2_Mu__Q96CW1_160_435	Q96CW1	Q9P2D1.I2116N	Q9P2D1	3	0.00063	-6
AP2B1_adaptin__P63010_700_937	P63010	P04792.E41K	P04792	-2	0.00063	-6
AP2B1_adaptin__P63010_700_937	P63010	P45985.P306R	P45985	2	0.00063	-6
AP2B1_adaptin__P63010_700_937	P63010	P45985.V321E	P45985	2	0.00063	-6
AP2B1_adaptin__P63010_700_937	P63010	Q9Y2M2.P118Q	Q9Y2M2	2	0.00063	-6
AURKA_Pkinase-merged__O14965_125_391	O14965	P04792.E41K	P04792	2	0.00063	-6
BRD4_NET__O60885_601_683	O60885	Q8IZF0.Q177P	Q8IZF0	2	0.0018	-6
BRD4_NET__O60885_601_683	O60885	Q969F8.R386P	Q969F8	-2	0.00063	-6
CLTC_Clathrin-propeller__Q00610_1_364	Q00610	P21817.H2035L	P21817	2	0.0013	-6
EIF3B_RRM__P55884_172_274	P55884	Q13501.M404V	Q13501	3	0.00063	-6
EIF4E_eIF4E__P06730_1_217	P06730	Q92734.R106H	Q92734	3	0.00063	-6
EIF4E_eIF4E__P06730_1_217	P06730	Q969F8.R386P	Q969F8	-2	0.00063	-6
FKBP1A_full-length__P62942_1_108	P62942	P20823.L422P	P20823	2	0.00063	-6
G3BP1_NTF2_1_Q13283_1_139	Q13283	P13569.S434L	P13569	-1	0.00063	-6
G3BP1_NTF2_1_Q13283_1_139	Q13283	Q86VQ0.S559L	Q86VQ0	3	0.00063	-6
G3BP1_NTF2_1_Q13283_1_139	Q13283	Q96T60.E326K	Q96T60	-2	0.00063	-6
G3BP2_NTF2_1_Q9UN86_1_139	Q9UN86	P35609.E793K	P35609	2	0.00063	-6
G3BP2_NTF2_1_Q9UN86_1_139	Q9UN86	Q96L73.G1792V	Q96L73	4	0.0005	-6
GABARAPL1_ATG8__Q9H0R8_2_115	Q9H0R8	P11532.H2921R	P11532	3	0.00039	-6
GABARAPL1_ATG8__Q9H0R8_2_115	Q9H0R8	Q01484.R1582W	Q01484	3	0.00063	-6
GABARAPL2_ATG8__P60520_2_115	P60520	P09884.I85S	P09884	2	0.0013	-6
GABARAPL2_ATG8__P60520_2_115	P60520	Q99728.D190N	Q99728	-2	0.00063	-6
GGA3_VHS__Q9NZ52_1_166	Q9NZ52	P04792.E41K	P04792	-2	0.00063	-6
Intersectin-1_SH3_1_Q15811_740_806	Q15811	Q8WZ42.V10362I	Q8WZ42	1	0.00063	-6
Intersectin-1_SH3_1_Q15811_740_806	Q15811	Q9Y2R2.R620W	Q9Y2R2	2	0.00063	-6
Intersectin-1_SH3_5_Q15811_1155_1214	Q15811	Q9Y2R2.R620W	Q9Y2R2	2	0.00063	-6
KPNA4_Arm__O00629_68_487	O00629	O94761.W269S	O94761	2	0.00045	-6
KPNA4_Arm__O00629_68_487	O00629	O95180.P684H	O95180	-2	0.00034	-6
KPNA4_Arm__O00629_68_487	O00629	P07902.R51L	P07902	2	0.00055	-6
KPNA4_Arm__O00629_68_487	O00629	P07902.R51Q	P07902	2	0.00045	-6
KPNA4_Arm__O00629_68_487	O00629	P07902.W53R	P07902	2	0.00067	-6
KPNA4_Arm__O00629_68_487	O00629	P46100.S1990T	P46100	-1	0.00045	-6
KPNA4_Arm__O00629_68_487	O00629	Q07864.R259H	Q07864	-2	0.00045	-6
KPNA4_Arm__O00629_68_487	O00629	Q09472.F2084V	Q09472	-1	0.00045	-6
KPNA4_Arm__O00629_68_487	O00629	Q6UWZ7.R361Q	Q6UWZ7	3	0.00045	-6
KPNA4_Arm__O00629_68_487	O00629	Q92793.K13E	Q92793	3	0.00045	-6
MAP1LC3A_ATG8__Q9H492_2_121	Q9H492	O14841.S323R	O14841	1	0.00063	-6
MAP1LC3A_ATG8__Q9H492_2_121	Q9H492	O95255.R1221H	O95255	-3	0.00063	-6
MAP1LC3A_ATG8__Q9H492_2_121	Q9H492	P04264.L214P	P04264	3	0.00039	-6
MAP1LC3A_ATG8__Q9H492_2_121	Q9H492	P49454.E1391K	P49454	2	0.00063	-6
MAP1LC3A_ATG8__Q9H492_2_121	Q9H492	Q14896.Q208H	Q14896	3	0.00063	-6
MAP1LC3A_ATG8__Q9H492_2_121	Q9H492	Q92736.M1347R	Q92736	2	0.00039	-6
MAP1LC3A_ATG8__Q9H492_2_121	Q9H492	Q92736.M1347T	Q92736	2	0.00039	-6
MAP1LC3A_ATG8__Q9H492_2_121	Q9H492	Q9P2D1.I2116N	Q9P2D1	-1	0.00063	-6
MAP1LC3A_ATG8__Q9H492_2_121	Q9H492	Q9P2D1.N2118S	Q9P2D1	-1	0.00063	-6
MAP1LC3B_ATG8__Q9GZQ8_2_119	Q9GZQ8	Q01484.R1582W	Q01484	3	0.00063	-6
MAP1LC3B_ATG8__Q9GZQ8_2_119	Q9GZQ8	Q9Y210.E897K	Q9Y210	-2	0.00063	-6
MK08_Pkinase__P45983_1_363	P45983	O60828.Y65C	O60828	-2	0.00063	-6
MK08_Pkinase__P45983_1_363	P45983	Q4G0X9.L752P	Q4G0X9	2	0.0011	-6
MK08_Pkinase__P45983_1_363	P45983	Q4G0X9.P751T	Q4G0X9	2	0.0022	-6
MSN_FERM_1_P26038_1_322	P26038	Q96PV0.W362R	Q96PV0	3	0.00063	-6
MSN_FERM_1_P26038_1_322	P26038	Q9P2D1.I2116N	Q9P2D1	-2	0.00063	-6
MSN_FERM_1_P26038_1_322	P26038	Q9P2D1.N2118S	Q9P2D1	-2	0.00063	-6
NEDD4_WW_2_P46934_765_803	P46934	P98161.E3632D	P98161	2	0.0013	-6
NEDD4_WW_2_P46934_765_803	P46934	Q5HYA8.P721S	Q5HYA8	3	0.00063	-6
OXSR1___O95747_434_527	O95747	Q8WZ42.Q25986K	Q8WZ42	3	0.00063	-6
PDZK1_PDZ_2_Q5T2W1_132_224	Q5T2W1	O60828.Y65C	O60828	2	0.0013	-6
PEX14_Pex14__O75381_16_84	O75381	Q16637.S262I	Q16637	-2	0.00063	-6
PPIA_full-length__P62937_1_165	P62937	Q13635.P1180Q	Q13635	3	0.00063	-6
PTBP1_RRM_2_P26599_157_285	P26599	P13569.S434L	P13569	3	0.00063	-6
PTBP1_RRM_2_P26599_157_285	P26599	Q9BZE0.P420L	Q9BZE0	3	0.00063	-6
RAN2-B_Ran-BP1-PH-domain__P49792_2924_3050	P49792	Q7Z6Z7.D2969N	Q7Z6Z7	3	0.00063	-6
RAN2-B_Ran-BP1-PH-domain__P49792_2924_3050	P49792	Q7Z6Z7.P2977H	Q7Z6Z7	3	0.00063	-6
SHC_PH__P29353_149_317	P29353	O60828.Y65C	O60828	-2	0.00063	-6
SMURF2_WW_3_Q9HAU4_298_330	Q9HAU4	P35498.I1993V	P35498	4	0.0051	-6
SNX9_SH3_1_Q9Y5X1_3_61	Q9Y5X1	P52945.P33A	P52945	2	0.00063	-6
SNX9_SH3_1_Q9Y5X1_3_61	Q9Y5X1	P52945.P33S	P52945	2	0.00063	-6
Src_SH3__P12931_87_144	P12931	O75112.P99S	O75112	3	0.00039	-6
TERF1_TRF__P54274_58_268	P54274	P21817.R4558Q	P21817	4	0.00063	-6
TERF1_TRF__P54274_58_268	P54274	P21817.R4558W	P21817	4	0.00063	-6
TLN1_PTB__Q9Y490_309_401	Q9Y490	P07949.L1061P	P07949	3	0.00048	-6
TLN1_PTB__Q9Y490_309_401	Q9Y490	P07949.Y1062C	P07949	3	0.00039	-6
TLN2_PTB__Q9Y4G6_312_417	Q9Y4G6	P07949.L1061P	P07949	3	0.0025	-6
TLN2_PTB__Q9Y4G6_312_417	Q9Y4G6	P07949.Y1062C	P07949	3	0.0011	-6
USP7_MATH-TRAF__Q93009_53_206	Q93009	O96017.Q51K	O96017	3	0.00036	-6
VCL_Vinc__P18206_1_258	P18206	Q13501.M404V	Q13501	-2	0.00063	-6
WWTR1_WW__Q9GZV5_122_160	Q9GZV5	P51168.P616R	P51168	4	0.00063	-6
WWTR1_WW__Q9GZV5_122_160	Q9GZV5	P51168.P617S	P51168	4	0.00063	-6
WWTR1_WW__Q9GZV5_122_160	Q9GZV5	P51168.P618R	P51168	4	0.00063	-6
WWTR1_WW__Q9GZV5_122_160	Q9GZV5	P51168.Y620H	P51168	4	0.00063	-6
AP2B1_adaptin__P63010_700_937	P63010	Q0VG99.S39L	Q0VG99	-2	0.0011	-5.9
EIF4E_eIF4E__P06730_1_217	P06730	Q8TF50.K160T	Q8TF50	0	0.0013	-5.9
FKBP1A_full-length__P62942_1_108	P62942	O60828.P78S	O60828	1	0.00047	-5.9
GEF_Sec7__Q9Y6D5_639_829	Q9Y6D5	O14686.E1588K	O14686	2	0.0011	-5.9
MSN_FERM_1_P26038_1_322	P26038	P51812.G431D	P51812	2	0.0022	-5.9
PPIA_full-length__P62937_1_165	P62937	Q8WZ42.S21091L	Q8WZ42	2	0.0022	-5.9
MDM2_p53-binding-domain__Q00987_17_125	Q00987	P04637.V31I	P04637	2	7.8e-05	-5.8	Accession_level_PPI_in_data
PEX14_Pex14__O75381_16_84	O75381	P10275.P392R	P10275	3	0.0025	-5.8
WWTR1_WW__Q9GZV5_122_160	Q9GZV5	P51168.P616S	P51168	4	0.0018	-5.8
ABL1_SH3__P00519_60_121	P00519	O15287.P386H	O15287	4	0.0011	-5.7
AP1G2_GAE__O75843_665_785	O75843	O60393.V350L	O60393	2	0.0018	-5.7
AURKA_Pkinase-merged__O14965_125_391	O14965	O60828.Y65C	O60828	0	0.0013	-5.7
GABARAPL1_ATG8__Q9H0R8_2_115	Q9H0R8	Q8WZ42.R915H	Q8WZ42	4	0.01	-5.7
MAP1LC3B_ATG8__Q9GZQ8_2_119	Q9GZQ8	P38398.D369N	P38398	3	0.00043	-5.7
AP1G2_GAE__O75843_665_785	O75843	O76082.F17L	O76082	-2	0.0003	-5.6
G3BP2_NTF2_1_Q9UN86_1_139	Q9UN86	O43181.D119H	O43181	2	0.0011	-5.6
MSN_FERM_1_P26038_1_322	P26038	Q99728.D190N	Q99728	4	0.00047	-5.6
RDX_FERM_1_P35241_5_295	P35241	P22681.N736D	P22681	3	0.0011	-5.6
SMURF2_WW_3_Q9HAU4_298_330	Q9HAU4	Q92574.P613L	Q92574	3	0.0022	-5.6
TLN1_PTB__Q9Y490_309_401	Q9Y490	P07949.L1052V	P07949	3	0.0011	-5.6
USP7_MATH-TRAF__Q93009_53_206	Q93009	P10721.G961R	P10721	3	0.0022	-5.6
ABL1_SH3__P00519_60_121	P00519	Q96IS3.S115L	Q96IS3	1	0.0022	-5.5
AP2B1_adaptin__P63010_700_937	P63010	P13569.S434L	P13569	1	0.0017	-5.5
SMURF2_WW_3_Q9HAU4_298_330	Q9HAU4	P55017.T60M	P55017	3	0.00019	-5.5
GABARAPL1_ATG8__Q9H0R8_2_115	Q9H0R8	Q8WZ42.S29710L	Q8WZ42	4	0.0017	-5.4
NEDD4_WW_2_P46934_765_803	P46934	P51168.P616L	P51168	4	0.0025	-5.3
TERF1_TRF__P54274_58_268	P54274	Q8TF50.K160T	Q8TF50	0	0.0013	-5.3
VCL_Vinc__P18206_1_258	P18206	Q13501.M404T	Q13501	-2	0.0018	-5.3
BRD4_NET__O60885_601_683	O60885	Q8TF50.K160T	Q8TF50	-2	0.0011	-5.2
RDX_FERM_1_P35241_5_295	P35241	Q99728.D190N	Q99728	4	0.00047	-5.1
ABL1_SH3__P00519_60_121	P00519	O15287.P386L	O15287	4	0.0049	-5
ABL1_SH3__P00519_60_121	P00519	P13498.P156Q	P13498	3	0.0016	-5
ABL1_SH3__P00519_60_121	P00519	P52945.P33A	P52945	1	0.0016	-5
ABL1_SH3__P00519_60_121	P00519	P52945.P33S	P52945	1	0.0016	-5
ABL1_SH3__P00519_60_121	P00519	P52945.P33T	P52945	1	0.0016	-5
ABL1_SH3__P00519_60_121	P00519	Q9Y215.P59Q	Q9Y215	2	0.0016	-5
AP1G2_GAE__O75843_665_785	O75843	P43246.S281L	P43246	3	0.0049	-5
AP1G2_GAE__O75843_665_785	O75843	Q14204.P3966L	Q14204	2	0.0011	-5
AP2_Mu__Q96CW1_160_435	Q96CW1	P78363.Y1858N	P78363	3	0.0016	-5
AP2B1_adaptin__P63010_700_937	P63010	O60828.Y65C	O60828	-1	0.0016	-5
AP2B1_adaptin__P63010_700_937	P63010	O76082.F17L	O76082	-2	0.0016	-5
AP2B1_adaptin__P63010_700_937	P63010	O76082.R19P	O76082	-2	0.0016	-5
AP2B1_adaptin__P63010_700_937	P63010	O76082.W14C	O76082	-2	0.0016	-5
BRD4_NET__O60885_601_683	O60885	O43933.L965P	O43933	-2	0.0016	-5
BRD4_NET__O60885_601_683	O60885	Q09472.F2084V	Q09472	-2	0.0016	-5
Bub1_TPR__O43683_1_150	O43683	Q8N0X7.M330V	Q8N0X7	2	0.0032	-5
CBX3_CHROMO-Shadow__Q13185_109_173	Q13185	Q8TF50.K160T	Q8TF50	-2	0.0016	-5
CSKP_Pkinase__O14936_1_340	O14936	P49768.S289C	P49768	2	0.0016	-5
DOK1_PTB__Q99704_151_256	Q99704	O95255.R1235G	O95255	2	0.002	-5
DOK1_PTB__Q99704_151_256	Q99704	O95255.R1235W	O95255	2	0.0037	-5
DOK1_PTB__Q99704_151_256	Q99704	P07949.L1061P	P07949	-3	0.002	-5	Accession_level_PPI_in_data
DOK1_PTB__Q99704_151_256	Q99704	P07949.Y1062C	P07949	-3	0.002	-5	Accession_level_PPI_in_data
EIF_DEAD__P60842_29_237	P60842	Q969F8.R386P	Q969F8	-2	0.0016	-5
EZR_FERM_1_P15311_2_295	P15311	P07992.E62K	P07992	4	0.0012	-5
FKBP1A_full-length__P62942_1_108	P62942	O60828.Y65C	O60828	-1	0.0023	-5
FKBP1A_full-length__P62942_1_108	P62942	Q8TF50.K160T	Q8TF50	-2	0.0016	-5
G3BP1_NTF2_1_Q13283_1_139	Q13283	Q7Z699.T196I	Q7Z699	2	0.0011	-5
G3BP1_NTF2_1_Q13283_1_139	Q13283	Q9P2D1.I2116N	Q9P2D1	-1	0.0016	-5
G3BP1_NTF2_1_Q13283_1_139	Q13283	Q9P2D1.N2118S	Q9P2D1	-1	0.0016	-5
G3BP2_NTF2_1_Q9UN86_1_139	Q9UN86	P13569.S434L	P13569	-1	0.0011	-5
G3BP2_NTF2_1_Q9UN86_1_139	Q9UN86	Q86VQ0.S559L	Q86VQ0	2	0.0023	-5
G3BP2_NTF2_1_Q9UN86_1_139	Q9UN86	Q96T60.E326K	Q96T60	-2	0.0016	-5
GABARAP_ATG8__O95166_2_115	O95166	O76082.F17L	O76082	-2	0.0011	-5
GABARAP_ATG8__O95166_2_115	O95166	O76082.G15W	O76082	-2	0.0011	-5
GABARAP_ATG8__O95166_2_115	O95166	O76082.R19P	O76082	-2	0.0011	-5
GABARAP_ATG8__O95166_2_115	O95166	O76082.W14C	O76082	-2	0.0011	-5
GABARAPL1_ATG8__Q9H0R8_2_115	Q9H0R8	Q8WZ42.M34218T	Q8WZ42	3	0.0044	-5
GABARAPL2_ATG8__P60520_2_115	P60520	Q2LD37.V1867M	Q2LD37	2	0.0016	-5
GABARAPL2_ATG8__P60520_2_115	P60520	Q8WZ42.R915H	Q8WZ42	3	0.0011	-5
GGA3_VHS__Q9NZ52_1_166	Q9NZ52	O60828.Y65C	O60828	3	0.0031	-5
GGA3_VHS__Q9NZ52_1_166	Q9NZ52	Q8TF50.K160T	Q8TF50	-2	0.0016	-5
GRAP2_SH3_2_O75791_274_329	O75791	Q15772.Q2233K	Q15772	2	0.0016	-5
Intersectin-1_SH3_2_Q15811_913_971	Q15811	Q13285.P129L	Q13285	4	0.0011	-5
Intersectin-1_SH3_5_Q15811_1155_1214	Q15811	P29597.R638G	P29597	2	0.0016	-5
KPNA4_Arm__O00629_68_487	O00629	O95180.P684R	O95180	2	0.0042	-5
KPNA4_Arm__O00629_68_487	O00629	Q6PJF5.I186T	Q6PJF5	2	0.00097	-5
KPNA4_Arm__O00629_68_487	O00629	Q969F8.R386P	Q969F8	-2	0.0012	-5
KPNA4_Arm__O00629_68_487	O00629	Q9NX14.E121K	Q9NX14	2	0.0012	-5
MAP1LC3A_ATG8__Q9H492_2_121	Q9H492	P16499.S344R	P16499	-1	0.0016	-5
MAP1LC3A_ATG8__Q9H492_2_121	Q9H492	P21817.E664Q	P21817	1	0.0016	-5
MAP1LC3A_ATG8__Q9H492_2_121	Q9H492	P36894.Q304K	P36894	-1	0.0016	-5
MSN_FERM_1_P26038_1_322	P26038	O94991.E839Q	O94991	2	0.0016	-5
MSN_FERM_1_P26038_1_322	P26038	Q8WZ42.R31017Q	Q8WZ42	4	0.0049	-5
MSN_FERM_1_P26038_1_322	P26038	Q9Y5Z9.D112N	Q9Y5Z9	2	0.0016	-5
PDCD6IP_Alix-V-domain__Q8WUM4_360_702	Q8WUM4	Q96NR8.R239L	Q96NR8	2	0.002	-5
PDCD6IP_Alix-V-domain__Q8WUM4_360_702	Q8WUM4	Q96NR8.R239Q	Q96NR8	2	0.002	-5
PDCD6IP_Bro__Q8WUM4_1_359	Q8WUM4	Q07864.R259H	Q07864	-2	0.002	-5
PDCD6IP_Bro__Q8WUM4_1_359	Q8WUM4	Q969F8.R386P	Q969F8	-2	0.002	-5
PEX14_Pex14__O75381_16_84	O75381	O95255.D1361N	O95255	3	0.0016	-5
PEX14_Pex14__O75381_16_84	O75381	P36894.Q304K	P36894	1	0.0016	-5
PEX14_Pex14__O75381_16_84	O75381	P45985.P306R	P45985	2	0.0016	-5
PEX14_Pex14__O75381_16_84	O75381	P45985.V321E	P45985	2	0.0016	-5
PTK2_Focal-AT__Q05397_891_1050	Q05397	O00555.E388K	O00555	2	0.0037	-5
PTK2_Focal-AT__Q05397_891_1050	Q05397	O00555.L389F	O00555	2	0.0037	-5
RAN2-B_Ran-BP1-PH-domain__P49792_2924_3050	P49792	P05161.E127K	P05161	2	0.0023	-5
RDX_FERM_1_P35241_5_295	P35241	P50402.P183H	P50402	3	0.0016	-5
RDX_FERM_1_P35241_5_295	P35241	P50402.P183T	P50402	3	0.0016	-5
SHC_PH__P29353_149_317	P29353	P07949.L1061P	P07949	2	0.0011	-5	Accession_level_PPI_in_data
SHC_PH__P29353_149_317	P29353	P07949.M1064T	P07949	2	0.0012	-5	Accession_level_PPI_in_data
SHC_PH__P29353_149_317	P29353	P07949.Y1062C	P07949	2	0.0011	-5	Accession_level_PPI_in_data
SIN3A_PAH__Q96ST3_295_383	Q96ST3	P54136.D2G	P54136	2	0.002	-5
SIN3A_PAH__Q96ST3_295_383	Q96ST3	P54136.D2V	P54136	2	0.002	-5
SMURF2_WW_3_Q9HAU4_298_330	Q9HAU4	P16499.P293L	P16499	2	0.0016	-5
SMURF2_WW_3_Q9HAU4_298_330	Q9HAU4	P16499.S303C	P16499	2	0.0016	-5
Src_SH3__P12931_87_144	P12931	Q6UB99.K2146E	Q6UB99	2	0.0016	-5
USP7_MATH-TRAF__Q93009_53_206	Q93009	O94885.S519N	O94885	2	0.0012	-5
USP7_MATH-TRAF__Q93009_53_206	Q93009	P02545.G608S	P02545	3	0.00095	-5
USP7_MATH-TRAF__Q93009_53_206	Q93009	P02545.S573L	P02545	3	0.0012	-5
WWTR1_WW__Q9GZV5_122_160	Q9GZV5	P51168.P616L	P51168	4	0.0049	-5
ZMYND11_coiled-coil-MYND__Q15326_480_602	Q15326	O14686.P2301S	O14686	1	0.00097	-5
AP2_Mu__Q96CW1_160_435	Q96CW1	Q9P2D1.N2118S	Q9P2D1	3	0.0011	-4.9
DOK1_PTB__Q99704_151_256	Q99704	P14679.I198T	P14679	3	0.0051	-4.9
G3BP1_NTF2_1_Q13283_1_139	Q13283	O43181.D119H	O43181	2	0.0011	-4.9
Intersectin-1_SH3_1_Q15811_740_806	Q15811	Q9NRI5.E739K	Q9NRI5	2	0.0011	-4.9
Intersectin-1_SH3_3_Q15811_1002_1060	Q15811	Q9NRI5.E739K	Q9NRI5	3	0.0011	-4.9
PDCD6IP_Bro__Q8WUM4_1_359	Q8WUM4	Q8TF50.K160T	Q8TF50	-1	0.0051	-4.9
SIN3A_PAH__Q96ST3_295_383	Q96ST3	P54136.D2A	P54136	2	0.0058	-4.9
TLN2_PTB__Q9Y4G6_312_417	Q9Y4G6	P07949.L1052V	P07949	3	0.013	-4.9
Intersectin-1_SH3_5_Q15811_1155_1214	Q15811	Q9NRG9.Q15K	Q9NRG9	2	0.0022	-4.8
MK08_Pkinase__P45983_1_363	P45983	Q8TF50.K160T	Q8TF50	-1	0.0025	-4.8
PEX14_Pex14__O75381_16_84	O75381	Q9BWT7.V342M	Q9BWT7	2	0.0025	-4.8
Src_SH3__P12931_87_144	P12931	Q9Y2R2.R620W	Q9Y2R2	4	0.0094	-4.8
ALYREF_RRM__Q86V81_78_183	Q86V81	P51532.D715N	P51532	2	0.0025	-4.7
PEX14_Pex14__O75381_16_84	O75381	O15160.N32I	O15160	2	0.0011	-4.7
Src_SH3__P12931_87_144	P12931	Q9NRI5.E739K	Q9NRI5	2	0.0023	-4.7
USP7_MATH-TRAF__Q93009_53_206	Q93009	Q01484.E3016K	Q01484	3	0.0067	-4.7
WWTR1_WW__Q9GZV5_122_160	Q9GZV5	Q14524.S1979C	Q14524	3	0.00055	-4.7
DOK1_PTB__Q99704_151_256	Q99704	Q15149.V988M	Q15149	2	0.0058	-4.6
FKBP1A_full-length__P62942_1_108	P62942	P20823.S432C	P20823	2	0.0011	-4.6
GABARAP_ATG8__O95166_2_115	O95166	O76082.P16L	O76082	-2	0.0012	-4.6
NEDD4_WW_2_P46934_765_803	P46934	Q13285.P131L	Q13285	-3	0.0062	-4.6
ABL1_SH3__P00519_60_121	P00519	P04637.P82L	P04637	4	0.011	-4.5
EPS15_EH__P42566_121_215	P42566	Q9P2D1.V238M	Q9P2D1	3	0.0011	-4.5
GABARAPL2_ATG8__P60520_2_115	P60520	Q8WZ42.S29710L	Q8WZ42	4	0.031	-4.4
Intersectin-1_SH3_5_Q15811_1155_1214	Q15811	Q9NRI5.E739K	Q9NRI5	2	0.0011	-4.4
SNX9_SH3_1_Q9Y5X1_3_61	Q9Y5X1	Q9NRI5.E739K	Q9NRI5	2	0.0011	-4.4
AP1G2_GAE__O75843_665_785	O75843	P43246.D283Y	P43246	3	0.0011	-4.2
AP2B1_adaptin__P63010_700_937	P63010	O76082.P16L	O76082	-1	0.0023	-4.2
BRD4_NET__O60885_601_683	O60885	P08243.M538I	P08243	-1	0.00048	-4.2
CSK21_Pkinase__P68400_1_335	P68400	Q8TF50.K160T	Q8TF50	-2	0.0011	-4.2
Intersectin-1_SH3_2_Q15811_913_971	Q15811	Q8TF50.K160T	Q8TF50	-2	0.0031	-4.2
MAP1LC3B_ATG8__Q9GZQ8_2_119	Q9GZQ8	O95255.R1235W	O95255	4	0.013	-4.2
MSN_FERM_1_P26038_1_322	P26038	Q9Y5Z9.D112G	Q9Y5Z9	2	0.0023	-4.2
USP7_MATH-TRAF__Q93009_53_206	Q93009	P43694.S377G	P43694	3	0.00057	-4.2
ABL1_SH3__P00519_60_121	P00519	B1AK53.S719R	B1AK53	2	0.0044	-4
ABL1_SH3__P00519_60_121	P00519	O14686.P2301S	O14686	-1	0.0044	-4
ABL1_SH3__P00519_60_121	P00519	Q6ZMT1.R86K	Q6ZMT1	2	0.0044	-4
ALYREF_RRM__Q86V81_78_183	Q86V81	Q9NXR8.D20G	Q9NXR8	2	0.0044	-4
AP1G2_GAE__O75843_665_785	O75843	Q9NQ40.T125N	Q9NQ40	-2	0.0044	-4
AP2_Mu__Q96CW1_160_435	Q96CW1	O76082.F17L	O76082	-2	0.0031	-4
AP2_Mu__Q96CW1_160_435	Q96CW1	O76082.P16L	O76082	-2	0.0031	-4
AP2_Mu__Q96CW1_160_435	Q96CW1	O76082.R19P	O76082	-2	0.0031	-4
AP2_Mu__Q96CW1_160_435	Q96CW1	O76082.W14C	O76082	-2	0.0031	-4
AP2_Mu__Q96CW1_160_435	Q96CW1	Q8IY92.G992E	Q8IY92	3	0.0022	-4
AP2B1_adaptin__P63010_700_937	P63010	P13569.D648V	P13569	1	0.0044	-4
AP2B1_adaptin__P63010_700_937	P63010	P13569.D651N	P13569	1	0.0044	-4
BRD4_NET__O60885_601_683	O60885	Q9BX79.T644M	Q9BX79	-3	0.0044	-4
CBX3_CHROMO-Shadow__Q13185_109_173	Q13185	Q86WG5.V1286A	Q86WG5	2	0.0044	-4
CHD1_tandem-chromo__O14646_268_443	O14646	P10398.S214F	P10398	2	0.0051	-4
CLTC_Clathrin-propeller__Q00610_1_364	Q00610	Q16637.S262I	Q16637	-2	0.0044	-4
CREBBP_NCBD__Q92793_2062_2109	Q92793	Q13501.M404V	Q13501	-1	0.0051	-4
CSK21_Pkinase__P68400_1_335	P68400	Q09472.F2084V	Q09472	2	0.0052	-4
CSK21_Pkinase__P68400_1_335	P68400	Q92562.Y647C	Q92562	-1	0.0044	-4
CSK21_Pkinase__P68400_1_335	P68400	Q969F8.R386P	Q969F8	-2	0.0044	-4
CSK21_Pkinase__P68400_1_335	P68400	Q9BX79.T644M	Q9BX79	-2	0.0044	-4
CSKP_Pkinase__O14936_1_340	O14936	P01106.T58A	P01106	4	0.0044	-4
CSKP_Pkinase__O14936_1_340	O14936	P01106.T58I	P01106	4	0.0044	-4
DMD_WW-EF__P11532_3055_3088	P11532	Q13950.T420I	Q13950	4	0.0044	-4
DOK1_PTB__Q99704_151_256	Q99704	Q13501.G411S	Q13501	-1	0.0051	-4
DOK1_PTB__Q99704_151_256	Q99704	Q13501.M404V	Q13501	-1	0.0051	-4
DOK1_PTB__Q99704_151_256	Q99704	Q8TF50.K160T	Q8TF50	-1	0.0051	-4
EIF_DEAD__P60842_29_237	P60842	Q07864.R259H	Q07864	-1	0.0044	-4
EIF_DEAD__P60842_29_237	P60842	Q09472.F2084V	Q09472	-2	0.0044	-4
EIF_DEAD__P60842_29_237	P60842	Q9BX79.T644M	Q9BX79	-3	0.0044	-4
EIF3B_RRM__P55884_172_274	P55884	O95255.L1226I	O95255	2	0.0044	-4
EIF3B_RRM__P55884_172_274	P55884	O95255.R1221H	O95255	2	0.0044	-4
EIF3B_RRM__P55884_172_274	P55884	O95255.R1235W	O95255	2	0.0044	-4
EIF3B_RRM__P55884_172_274	P55884	P45379.E138K	P45379	3	0.0044	-4
EIF3B_RRM__P55884_172_274	P55884	P45379.R141G	P45379	3	0.0031	-4
EIF3B_RRM__P55884_172_274	P55884	P45379.R141P	P45379	3	0.0044	-4
EIF3B_RRM__P55884_172_274	P55884	P45379.R141Q	P45379	3	0.0044	-4
EIF3B_RRM__P55884_172_274	P55884	P45379.R141W	P45379	3	0.0044	-4
EIF3B_RRM__P55884_172_274	P55884	P45379.R144G	P45379	3	0.0044	-4
EIF3B_RRM__P55884_172_274	P55884	P45379.R144W	P45379	3	0.0044	-4
EIF4E_eIF4E__P06730_1_217	P06730	P35498.I1993V	P35498	-2	0.0044	-4
EIF4E_eIF4E__P06730_1_217	P06730	Q07864.R259H	Q07864	-1	0.0044	-4
EPS15_EH__P42566_121_215	P42566	P51531.L1217P	P51531	3	0.0044	-4
EPS15_EH__P42566_121_215	P42566	P78363.N1868I	P78363	4	0.0052	-4
EPS15_EH__P42566_121_215	P42566	P78363.P1869L	P78363	4	0.0052	-4
EZR_FERM_1_P15311_2_295	P15311	O60741.R297K	O60741	1	0.0051	-4
EZR_FERM_1_P15311_2_295	P15311	P35609.E793K	P35609	2	0.0051	-4
G3BP1_NTF2_1_Q13283_1_139	Q13283	O60828.Y65C	O60828	-1	0.013	-4
G3BP1_NTF2_1_Q13283_1_139	Q13283	P05161.E127K	P05161	-1	0.0044	-4
G3BP2_NTF2_1_Q9UN86_1_139	Q9UN86	O60828.Y65C	O60828	-1	0.0044	-4
G3BP2_NTF2_1_Q9UN86_1_139	Q9UN86	Q7Z699.T196I	Q7Z699	3	0.0031	-4
GABARAP_ATG8__O95166_2_115	O95166	Q8WZ42.S29710L	Q8WZ42	3	0.0031	-4
GABARAPL2_ATG8__P60520_2_115	P60520	Q04671.E671G	Q04671	2	0.0044	-4
GABARAPL2_ATG8__P60520_2_115	P60520	Q04671.L674V	Q04671	2	0.0044	-4
GABARAPL2_ATG8__P60520_2_115	P60520	Q04671.W679C	Q04671	2	0.0044	-4
GABARAPL2_ATG8__P60520_2_115	P60520	Q7Z3K3.V71I	Q7Z3K3	2	0.0044	-4
GABARAPL2_ATG8__P60520_2_115	P60520	Q8WZ42.V911I	Q8WZ42	3	0.0044	-4
GABARAPL2_ATG8__P60520_2_115	P60520	Q92968.W313G	Q92968	1	0.0044	-4
GGA3_VHS__Q9NZ52_1_166	Q9NZ52	Q969F8.R386P	Q969F8	-2	0.0044	-4
Intersectin-1_SH3_2_Q15811_913_971	Q15811	O95180.P684H	O95180	3	0.0031	-4
Intersectin-1_SH3_2_Q15811_913_971	Q15811	O95180.P684R	O95180	3	0.0031	-4
Intersectin-1_SH3_2_Q15811_913_971	Q15811	Q13285.G123A	Q13285	4	0.0044	-4
Intersectin-1_SH3_2_Q15811_913_971	Q15811	Q969F8.R386P	Q969F8	-2	0.0044	-4
KPNA4_Arm__O00629_68_487	O00629	A7E2Y1.V1038M	A7E2Y1	2	0.0035	-4
KPNA4_Arm__O00629_68_487	O00629	O60832.E41K	O60832	4	0.0035	-4
KPNA4_Arm__O00629_68_487	O00629	O60832.K43E	O60832	4	0.0037	-4
KPNA4_Arm__O00629_68_487	O00629	P12883.E930K	P12883	2	0.0035	-4
KPNA4_Arm__O00629_68_487	O00629	P12883.E931G	P12883	2	0.0035	-4
KPNA4_Arm__O00629_68_487	O00629	P12883.E935K	P12883	2	0.0035	-4
KPNA4_Arm__O00629_68_487	O00629	P12883.E935V	P12883	2	0.0035	-4
KPNA4_Arm__O00629_68_487	O00629	P12883.R941H	P12883	2	0.0035	-4
KPNA4_Arm__O00629_68_487	O00629	P12883.R941P	P12883	2	0.0035	-4
KPNA4_Arm__O00629_68_487	O00629	Q8NF91.Q3239E	Q8NF91	-2	0.0035	-4
MAP1LC3A_ATG8__Q9H492_2_121	Q9H492	P04264.L208P	P04264	3	0.0044	-4
MAP1LC3A_ATG8__Q9H492_2_121	Q9H492	P04264.L208R	P04264	3	0.0044	-4
MAP1LC3A_ATG8__Q9H492_2_121	Q9H492	Q01484.R1582W	Q01484	1	0.0044	-4
MAP1LC3A_ATG8__Q9H492_2_121	Q9H492	Q04671.E671G	Q04671	1	0.0044	-4
MAP1LC3A_ATG8__Q9H492_2_121	Q9H492	Q04671.E671V	Q04671	1	0.0044	-4
MAP1LC3A_ATG8__Q9H492_2_121	Q9H492	Q04671.L674V	Q04671	1	0.0044	-4
MAP1LC3A_ATG8__Q9H492_2_121	Q9H492	Q04671.W679C	Q04671	1	0.0044	-4
MAP1LC3A_ATG8__Q9H492_2_121	Q9H492	Q8WZ42.K31371E	Q8WZ42	2	0.0044	-4
MK08_Pkinase__P45983_1_363	P45983	O43933.L965P	O43933	2	0.0044	-4
MK08_Pkinase__P45983_1_363	P45983	Q07864.R259H	Q07864	-2	0.0044	-4
MSN_FERM_1_P26038_1_322	P26038	P22681.N736D	P22681	3	0.0044	-4
MSN_FERM_1_P26038_1_322	P26038	P51531.D534Y	P51531	1	0.0044	-4
NEDD4_WW_2_P46934_765_803	P46934	P16499.S344R	P16499	2	0.0031	-4
NEDD4_WW_2_P46934_765_803	P46934	Q8NFD5.Q704K	Q8NFD5	2	0.0044	-4
NEDD4_WW_2_P46934_765_803	P46934	Q9P2D1.Q2833P	Q9P2D1	2	0.0044	-4
PDCD6IP_Bro__Q8WUM4_1_359	Q8WUM4	P46100.S1990T	P46100	-2	0.0051	-4
PDZK1_PDZ_2_Q5T2W1_132_224	Q5T2W1	Q8TF50.K160T	Q8TF50	-2	0.0044	-4
PEX14_Pex14__O75381_16_84	O75381	O14686.E1588K	O14686	3	0.0031	-4
PEX14_Pex14__O75381_16_84	O75381	O95255.D1361N	O95255	2	0.0044	-4
PEX14_Pex14__O75381_16_84	O75381	O95255.D1361Y	O95255	2	0.0044	-4
PEX14_Pex14__O75381_16_84	O75381	P04264.L208P	P04264	1	0.0044	-4
PEX14_Pex14__O75381_16_84	O75381	P04264.L208R	P04264	1	0.0044	-4
PEX14_Pex14__O75381_16_84	O75381	P04264.L214P	P04264	1	0.0044	-4
PEX14_Pex14__O75381_16_84	O75381	P14770.L7P	P14770	2	0.0044	-4
PIK3R1_SH3_1_P27986_6_78	P27986	P52945.P33A	P52945	-2	0.0035	-4
PIK3R1_SH3_1_P27986_6_78	P27986	P52945.P33S	P52945	-2	0.0035	-4
PIK3R1_SH3_1_P27986_6_78	P27986	P52945.P33T	P52945	-2	0.0035	-4
PTBP1_RRM_2_P26599_157_285	P26599	O14686.P729H	O14686	2	0.0044	-4
PTK2_Focal-AT__Q05397_891_1050	Q05397	O43822.L224P	O43822	2	0.0051	-4
RDX_FERM_1_P35241_5_295	P35241	P35609.E793K	P35609	1	0.0044	-4
RDX_FERM_1_P35241_5_295	P35241	Q9Y5Z9.D112N	Q9Y5Z9	4	0.0044	-4
REPS1___Q96D71_226_314	Q96D71	P49959.R576G	P49959	2	0.0044	-4
REPS1___Q96D71_226_314	Q96D71	P49959.R576Q	P49959	2	0.0044	-4
REPS1___Q96D71_226_314	Q96D71	Q3SXY8.N255K	Q3SXY8	2	0.0052	-4
SIN3A_PAH__Q96ST3_295_383	Q96ST3	O60934.W722S	O60934	2	0.0051	-4
SIN3A_PAH__Q96ST3_295_383	Q96ST3	P60201.P15L	P60201	2	0.0077	-4
SMURF2_WW_3_Q9HAU4_298_330	Q9HAU4	P51587.P41L	P51587	3	0.0044	-4
SMURF2_WW_3_Q9HAU4_298_330	Q9HAU4	P51587.W31C	P51587	3	0.0044	-4
SMURF2_WW_3_Q9HAU4_298_330	Q9HAU4	P51587.W31R	P51587	3	0.0044	-4
SNX9_SH3_1_Q9Y5X1_3_61	Q9Y5X1	P52952.V205E	P52952	1	0.0044	-4
SPOP_MATH__O43791_19_176	O43791	P20823.S594I	P20823	3	0.0044	-4
SPOP_MATH__O43791_19_176	O43791	Q8TF50.K160T	Q8TF50	-1	0.0044	-4
SPOP_MATH__O43791_19_176	O43791	Q8WZ42.S29710L	Q8WZ42	2	0.0044	-4
Src_SH3__P12931_87_144	P12931	Q13285.P131L	Q13285	4	0.013	-4
Src_SH3__P12931_87_144	P12931	Q9H334.T406S	Q9H334	1	0.0044	-4
SUMO1_SUMO__P63165_1_101	P63165	Q07864.R259H	Q07864	-2	0.0051	-4
SUMO1_SUMO__P63165_1_101	P63165	Q8WZ42.R19751C	Q8WZ42	-2	0.0051	-4
TERF1_TRF__P54274_58_268	P54274	Q99814.G537R	Q99814	4	0.0044	-4
TERF1_TRF__P54274_58_268	P54274	Q99814.G537W	Q99814	4	0.0044	-4
TERF1_TRF__P54274_58_268	P54274	Q99814.M535T	Q99814	4	0.0044	-4
TERF1_TRF__P54274_58_268	P54274	Q99814.M535V	Q99814	4	0.0044	-4
TLN2_PTB__Q9Y4G6_312_417	Q9Y4G6	O15120.E172K	O15120	2	0.0031	-4
USP7_MATH-TRAF__Q93009_53_206	Q93009	O95613.L2487V	O95613	3	0.0033	-4
USP7_MATH-TRAF__Q93009_53_206	Q93009	P38398.Q1447K	P38398	2	0.0033	-4
USP7_MATH-TRAF__Q93009_53_206	Q93009	P38398.V1454A	P38398	2	0.0033	-4
USP7_MATH-TRAF__Q93009_53_206	Q93009	Q86XR8.R30L	Q86XR8	2	0.0029	-4
USP7_MATH-TRAF__Q93009_53_206	Q93009	Q8WZ42.R19751C	Q8WZ42	2	0.0033	-4
WDR5_WD_1234567_P61964_21_334	P61964	O76024.G562R	O76024	2	0.0044	-4
WDR5_WD_1234567_P61964_21_334	P61964	O76024.R558C	O76024	2	0.0044	-4
WDR5_WD_1234567_P61964_21_334	P61964	O76024.R558H	O76024	2	0.0044	-4
WDR5_WD_1234567_P61964_21_334	P61964	O76024.R558S	O76024	2	0.0044	-4
WDR5_WD_1234567_P61964_21_334	P61964	Q9NX14.E121K	Q9NX14	-2	0.0044	-4
ZMYND11_coiled-coil-MYND__Q15326_480_602	Q15326	Q8WZ42.D21117N	Q8WZ42	4	0.0052	-4
AP2_Mu__Q96CW1_160_435	Q96CW1	Q15149.V988M	Q15149	0	0.0052	-3.9
CBX3_CHROMO-Shadow__Q13185_109_173	Q13185	Q96T60.E326K	Q96T60	2	0.0032	-3.9
EIF3B_RRM__P55884_172_274	P55884	O95255.R1235G	O95255	2	0.0052	-3.9
FKBP1A_full-length__P62942_1_108	P62942	Q8WZ42.R19751C	Q8WZ42	2	0.0099	-3.9
Intersectin-1_SH3_5_Q15811_1155_1214	Q15811	Q8TF50.K160T	Q8TF50	0	0.0052	-3.9
KPNA4_Arm__O00629_68_487	O00629	O60832.S50Y	O60832	4	0.0038	-3.9
NCK1_SH3_1_P16333_5_60	P16333	Q9NYV4.G677D	Q9NYV4	0	0.0052	-3.9
NEDD4_WW_2_P46934_765_803	P46934	Q9Y448.S24F	Q9Y448	3	0.0011	-3.9
PIK3R1_SH3_1_P27986_6_78	P27986	Q9NRG9.Q15K	Q9NRG9	-2	0.007	-3.9
PPIA_full-length__P62937_1_165	P62937	Q8WZ42.V14109I	Q8WZ42	3	0.032	-3.9
RDX_FERM_1_P35241_5_295	P35241	Q9Y5Z9.D112G	Q9Y5Z9	4	0.0052	-3.9
SNX9_SH3_1_Q9Y5X1_3_61	Q9Y5X1	P52945.P33T	P52945	2	0.0011	-3.9
SPOP_MATH__O43791_19_176	O43791	Q01484.T825I	Q01484	2	0.0052	-3.9
USP7_MATH-TRAF__Q93009_53_206	Q93009	P43146.M1217V	P43146	3	0.0014	-3.9
WDR5_WD_1234567_P61964_21_334	P61964	O76024.G562S	O76024	2	0.0052	-3.9
EIF4E_eIF4E__P06730_1_217	P06730	Q8WZ42.R19751C	Q8WZ42	0	0.0052	-3.8
G3BP1_NTF2_1_Q13283_1_139	Q13283	Q8TF50.K160T	Q8TF50	-1	0.008	-3.8
USP7_MATH-TRAF__Q93009_53_206	Q93009	P10721.G961S	P10721	3	0.053	-3.8
WWTR1_WW__Q9GZV5_122_160	Q9GZV5	Q92574.P613L	Q92574	2	0.0037	-3.8
WWTR1_WW__Q9GZV5_122_160	Q9GZV5	Q9Y448.S24F	Q9Y448	2	0.0031	-3.8
AP1G2_GAE__O75843_665_785	O75843	Q14204.P3966R	Q14204	2	0.019	-3.7
EPS15_EH__P42566_121_215	P42566	O60828.Y65C	O60828	0	0.0052	-3.7
EZR_FERM_1_P15311_2_295	P15311	P51812.G431D	P51812	2	0.0077	-3.7
GABARAPL1_ATG8__Q9H0R8_2_115	Q9H0R8	Q8WZ42.R29708H	Q8WZ42	4	0.002	-3.7
IRS2_PTB__Q9Y4H2_188_304	Q9Y4H2	Q8TF50.K160T	Q8TF50	-2	0.008	-3.7
MSN_FERM_1_P26038_1_322	P26038	Q8WZ42.G27233R	Q8WZ42	3	0.0031	-3.7
SIN3A_PAH__Q96ST3_295_383	Q96ST3	P54845.P67S	P54845	2	0.008	-3.7
SPOP_MATH__O43791_19_176	O43791	P51168.E580K	P51168	2	0.057	-3.7
CREBBP_NCBD__Q92793_2062_2109	Q92793	Q13501.M404T	Q13501	0	0.0067	-3.6
EIF_DEAD__P60842_29_237	P60842	Q8TF50.K160T	Q8TF50	-2	0.0032	-3.6
OXSR1___O95747_434_527	O95747	Q0ZGT2.P611T	Q0ZGT2	2	0.0052	-3.6
CLTC_Clathrin-propeller__Q00610_1_364	Q00610	Q16637.S262G	Q16637	0	0.0052	-3.5
CSKP_Pkinase__O14936_1_340	O14936	P13569.L1324P	P13569	4	0.0011	-3.5
KPNA4_Arm__O00629_68_487	O00629	P12883.E931K	P12883	2	0.0037	-3.5
MAP1LC3A_ATG8__Q9H492_2_121	Q9H492	O95255.R1235W	O95255	4	0.019	-3.5
SNX27_PDZ__Q96L92_40_141	Q96L92	Q8TF50.K160T	Q8TF50	-1	0.011	-3.5
WDR5_WD_1234567_P61964_21_334	P61964	P51587.T774A	P51587	2	0.0058	-3.5
ZMYND11_coiled-coil-MYND__Q15326_480_602	Q15326	Q9UBC3.Q30K	Q9UBC3	3	0.0022	-3.5
CSK21_Pkinase__P68400_1_335	P68400	Q8WZ42.R19751C	Q8WZ42	-1	0.0056	-3.4
EIF_DEAD__P60842_29_237	P60842	Q99996.E170D	Q99996	0	0.0052	-3.4
G3BP1_NTF2_1_Q13283_1_139	Q13283	Q8WZ42.R19751C	Q8WZ42	0	0.0052	-3.4
GGA1_VHS__Q9UJY5_1_157	Q9UJY5	Q96H96.T267A	Q96H96	3	0.008	-3.4
Keap1_KELCH__Q14145_321_609	Q14145	Q16236.E79D	Q16236	3	0.047	-3.4	Mutation_level_PPI_in_data
KPNA4_Arm__O00629_68_487	O00629	Q8WZ42.R19751C	Q8WZ42	0	0.016	-3.4
PEX14_Pex14__O75381_16_84	O75381	P04637.V31I	P04637	-2	0.0032	-3.4
PIK3R1_SH3_1_P27986_6_78	P27986	Q15772.Q2233E	Q15772	2	0.01	-3.4
DMD_WW-EF__P11532_3055_3088	P11532	Q9Y448.S24F	Q9Y448	3	0.0058	-3.3
DOK1_PTB__Q99704_151_256	Q99704	P07949.L1052V	P07949	-2	0.004	-3.3	Accession_level_PPI_in_data
EPHA3_Pkinase__P29320_606_947	P29320	P08243.M538I	P08243	2	0.0058	-3.3
KPNA4_Arm__O00629_68_487	O00629	P12883.E930Q	P12883	2	0.0038	-3.3
RDX_FERM_1_P35241_5_295	P35241	Q9Y5Z9.R119G	Q9Y5Z9	4	0.0012	-3.3
ABL1_SH3__P00519_60_121	P00519	Q12948.P297S	Q12948	2	0.0052	-3.2
AP2_Mu__Q96CW1_160_435	Q96CW1	O76082.G15W	O76082	-1	0.0032	-3.2
Intersectin-1_SH3_5_Q15811_1155_1214	Q15811	Q9UQB3.P224L	Q9UQB3	2	0.0032	-3.2
NEDD4_WW_2_P46934_765_803	P46934	Q14524.N1987K	Q14524	3	0.035	-3.2	Accession_level_PPI_in_data
Src_SH3__P12931_87_144	P12931	Q6UB99.K2146Q	Q6UB99	2	0.0032	-3.2
USP7_MATH-TRAF__Q93009_53_206	Q93009	O95343.P297L	O95343	3	0.0035	-3.2
USP7_MATH-TRAF__Q93009_53_206	Q93009	P38398.S1448G	P38398	2	0.0035	-3.2
AP1G2_GAE__O75843_665_785	O75843	Q96HR9.E75K	Q96HR9	2	0.0011	-3.1
EIF3B_RRM__P55884_172_274	P55884	Q13501.G411S	Q13501	3	0.0002	-3.1
EIF3B_RRM__P55884_172_274	P55884	Q13501.M404T	Q13501	3	0.0011	-3.1
NEDD4_WW_2_P46934_765_803	P46934	Q14524.I1968S	Q14524	4	0.0032	-3.1	Accession_level_PPI_in_data
RDX_FERM_1_P35241_5_295	P35241	Q9Y5Z9.D118G	Q9Y5Z9	4	0.0012	-3.1
ALYREF_RRM__Q86V81_78_183	Q86V81	O43526.R622W	O43526	2	0.012	-3
ALYREF_RRM__Q86V81_78_183	Q86V81	Q8WZ42.L25886P	Q8WZ42	1	0.012	-3
AP1G2_GAE__O75843_665_785	O75843	O60481.S109C	O60481	1	0.012	-3
AP1G2_GAE__O75843_665_785	O75843	O60828.Y65C	O60828	-1	0.012	-3
AP1G2_GAE__O75843_665_785	O75843	Q99728.E270K	Q99728	2	0.0091	-3
AP1G2_GAE__O75843_665_785	O75843	Q99728.E270Q	Q99728	2	0.0091	-3
AP1G2_GAE__O75843_665_785	O75843	Q99728.L275S	Q99728	2	0.0091	-3
AP2B1_adaptin__P63010_700_937	P63010	Q96T60.E326K	Q96T60	-1	0.012	-3
BRD4_NET__O60885_601_683	O60885	P46100.S1990T	P46100	-2	0.012	-3
BRD4_NET__O60885_601_683	O60885	Q07864.R259H	Q07864	-2	0.012	-3
BRD4_NET__O60885_601_683	O60885	Q6QNY0.L108V	Q6QNY0	-2	0.012	-3
BRD4_NET__O60885_601_683	O60885	Q96NR8.R239Q	Q96NR8	1	0.012	-3
Bub1_TPR__O43683_1_150	O43683	Q13428.W53R	Q13428	-1	0.012	-3
Bub1_TPR__O43683_1_150	O43683	Q13428.Y50C	Q13428	-1	0.012	-3
CHD1_tandem-chromo__O14646_268_443	O14646	P08243.M538I	P08243	-2	0.013	-3
CHD1_tandem-chromo__O14646_268_443	O14646	Q09472.F2084V	Q09472	-2	0.013	-3
CHD1_tandem-chromo__O14646_268_443	O14646	Q969F8.R386P	Q969F8	-2	0.013	-3
CLTC_Clathrin-propeller__Q00610_1_364	Q00610	Q5SW96.T218I	Q5SW96	2	0.0043	-3
CREBBP_NCBD__Q92793_2062_2109	Q92793	Q16637.S262G	Q16637	2	0.013	-3
CREBBP_NCBD__Q92793_2062_2109	Q92793	Q16637.S262I	Q16637	2	0.013	-3
CSK21_Pkinase__P68400_1_335	P68400	O43525.D755N	O43525	-1	0.012	-3
CSK21_Pkinase__P68400_1_335	P68400	O43933.L965P	O43933	2	0.012	-3
CSK21_Pkinase__P68400_1_335	P68400	O60828.Y65C	O60828	-3	0.012	-3
CSK21_Pkinase__P68400_1_335	P68400	O75030.Y265C	O75030	-1	0.012	-3
CSK21_Pkinase__P68400_1_335	P68400	P04792.E41K	P04792	1	0.012	-3
CSK21_Pkinase__P68400_1_335	P68400	P07954.H176L	P07954	-1	0.012	-3
CSK21_Pkinase__P68400_1_335	P68400	P07954.H176R	P07954	-1	0.012	-3
CSK21_Pkinase__P68400_1_335	P68400	P07954.P174R	P07954	-1	0.012	-3
CSK21_Pkinase__P68400_1_335	P68400	P15848.W450C	P15848	-1	0.012	-3
CSK21_Pkinase__P68400_1_335	P68400	P40763.F621L	P40763	2	0.013	-3
CSK21_Pkinase__P68400_1_335	P68400	P40763.F621V	P40763	2	0.012	-3
CSK21_Pkinase__P68400_1_335	P68400	P40763.T622I	P40763	2	0.013	-3
CSK21_Pkinase__P68400_1_335	P68400	P40763.W623L	P40763	2	0.013	-3
CSK21_Pkinase__P68400_1_335	P68400	Q01484.W3620R	Q01484	1	0.012	-3
CSK21_Pkinase__P68400_1_335	P68400	Q07864.R259H	Q07864	-2	0.012	-3
CSK21_Pkinase__P68400_1_335	P68400	Q13501.G411S	Q13501	-2	0.012	-3
CSK21_Pkinase__P68400_1_335	P68400	Q13501.M404T	Q13501	0	0.012	-3
CSK21_Pkinase__P68400_1_335	P68400	Q13501.M404V	Q13501	-2	0.012	-3
CSK21_Pkinase__P68400_1_335	P68400	Q6QNY0.L108V	Q6QNY0	1	0.012	-3
CSK21_Pkinase__P68400_1_335	P68400	Q8NF91.Q3239E	Q8NF91	1	0.012	-3
CSK21_Pkinase__P68400_1_335	P68400	Q9NX14.E121K	Q9NX14	-1	0.012	-3
DMD_WW-EF__P11532_3055_3088	P11532	Q92574.P613L	Q92574	2	0.012	-3
DOK1_PTB__Q99704_151_256	Q99704	O94761.W269S	O94761	1	0.013	-3
DOK1_PTB__Q99704_151_256	Q99704	P04792.E41K	P04792	-1	0.013	-3
DOK1_PTB__Q99704_151_256	Q99704	P82251.Y232C	P82251	-1	0.013	-3
EIF_DEAD__P60842_29_237	P60842	O43933.L965P	O43933	-2	0.012	-3
EIF_DEAD__P60842_29_237	P60842	O76024.G562R	O76024	-2	0.012	-3
EIF_DEAD__P60842_29_237	P60842	O76024.G562S	O76024	-2	0.012	-3
EIF_DEAD__P60842_29_237	P60842	O76024.R558C	O76024	-2	0.012	-3
EIF_DEAD__P60842_29_237	P60842	O76024.R558H	O76024	-2	0.012	-3
EIF_DEAD__P60842_29_237	P60842	O76024.R558S	O76024	-2	0.012	-3
EIF_DEAD__P60842_29_237	P60842	P20823.G20R	P20823	-2	0.012	-3
EIF_DEAD__P60842_29_237	P60842	P20823.I27L	P20823	-2	0.012	-3
EIF_DEAD__P60842_29_237	P60842	P20823.S19A	P20823	-2	0.012	-3
EIF_DEAD__P60842_29_237	P60842	Q8NF91.Q3239E	Q8NF91	-2	0.012	-3
EIF_DEAD__P60842_29_237	P60842	Q92562.Y647C	Q92562	-2	0.012	-3
EIF_DEAD__P60842_29_237	P60842	Q96NR8.R169Q	Q96NR8	-1	0.012	-3
EIF_DEAD__P60842_29_237	P60842	Q9NX14.E121K	Q9NX14	-2	0.012	-3
EIF4E_eIF4E__P06730_1_217	P06730	O43933.L965P	O43933	-1	0.012	-3
EIF4E_eIF4E__P06730_1_217	P06730	Q8N0X7.M330V	Q8N0X7	-2	0.012	-3
EPHA3_Pkinase__P29320_606_947	P29320	O43933.L965P	O43933	-2	0.012	-3
EPHA3_Pkinase__P29320_606_947	P29320	O60828.Y65C	O60828	-1	0.012	-3
EPHA3_Pkinase__P29320_606_947	P29320	Q07864.R259H	Q07864	-2	0.012	-3
EPHA3_Pkinase__P29320_606_947	P29320	Q09472.F2084V	Q09472	2	0.012	-3
EPHA3_Pkinase__P29320_606_947	P29320	Q9BX79.T644M	Q9BX79	-2	0.012	-3
EPHB2_Pkinase__P29323_604_898	P29323	Q09472.F2084V	Q09472	2	0.012	-3
EPHB2_Pkinase__P29323_604_898	P29323	Q15149.V988M	Q15149	-1	0.012	-3
EPHB2_Pkinase__P29323_604_898	P29323	Q96NR8.R239L	Q96NR8	-2	0.012	-3
EPHB2_Pkinase__P29323_604_898	P29323	Q96NR8.R239Q	Q96NR8	-2	0.012	-3
EPHB2_Pkinase__P29323_604_898	P29323	Q9GZR5.W246G	Q9GZR5	2	0.012	-3
EPS15_EH__P42566_121_215	P42566	O60315.Q1119R	O60315	2	0.012	-3
EPS15_EH__P42566_121_215	P42566	P35498.Y827D	P35498	1	0.012	-3
EPS15_EH__P42566_121_215	P42566	Q9GZR5.W246G	Q9GZR5	-1	0.012	-3
EPS15_EH__P42566_121_215	P42566	Q9NY46.D815N	Q9NY46	1	0.012	-3
EZR_FERM_1_P15311_2_295	P15311	Q99728.D190N	Q99728	3	0.016	-3
FKBP1A_full-length__P62942_1_108	P62942	Q969F8.R386P	Q969F8	-2	0.012	-3
G3BP1_NTF2_1_Q13283_1_139	Q13283	O43933.L965P	O43933	-1	0.012	-3
G3BP1_NTF2_1_Q13283_1_139	Q13283	P04792.E41K	P04792	-1	0.012	-3
G3BP1_NTF2_1_Q13283_1_139	Q13283	P52952.D299G	P52952	2	0.0091	-3
G3BP1_NTF2_1_Q13283_1_139	Q13283	Q09472.F2084V	Q09472	-1	0.012	-3
G3BP1_NTF2_1_Q13283_1_139	Q13283	Q16828.T346M	Q16828	2	0.0091	-3
G3BP1_NTF2_1_Q13283_1_139	Q13283	Q969F8.R386P	Q969F8	-1	0.012	-3
G3BP1_NTF2_1_Q13283_1_139	Q13283	Q96L73.G1792V	Q96L73	3	0.088	-3
G3BP2_NTF2_1_Q9UN86_1_139	Q9UN86	P52952.D299G	P52952	3	0.0091	-3
G3BP2_NTF2_1_Q9UN86_1_139	Q9UN86	P52952.N294H	P52952	3	0.0091	-3
G3BP2_NTF2_1_Q9UN86_1_139	Q9UN86	Q09472.F2084V	Q09472	-1	0.012	-3
G3BP2_NTF2_1_Q9UN86_1_139	Q9UN86	Q3T906.L785W	Q3T906	0	0.012	-3
G3BP2_NTF2_1_Q9UN86_1_139	Q9UN86	Q53FT3.Y55C	Q53FT3	2	0.012	-3
G3BP2_NTF2_1_Q9UN86_1_139	Q9UN86	Q8WZ42.R19751C	Q8WZ42	-1	0.012	-3
G3BP2_NTF2_1_Q9UN86_1_139	Q9UN86	Q969F8.R386P	Q969F8	-1	0.012	-3
G3BP2_NTF2_1_Q9UN86_1_139	Q9UN86	Q9NX14.E121K	Q9NX14	-1	0.012	-3
G3BP2_NTF2_1_Q9UN86_1_139	Q9UN86	Q9UKY4.R413P	Q9UKY4	1	0.012	-3
GABARAP_ATG8__O95166_2_115	O95166	P11532.H2921R	P11532	3	0.0091	-3
GABARAP_ATG8__O95166_2_115	O95166	Q04671.E671G	Q04671	1	0.012	-3
GABARAP_ATG8__O95166_2_115	O95166	Q04671.E671V	Q04671	1	0.012	-3
GABARAP_ATG8__O95166_2_115	O95166	Q04671.L674V	Q04671	1	0.012	-3
GABARAP_ATG8__O95166_2_115	O95166	Q04671.W679C	Q04671	1	0.012	-3
GABARAPL1_ATG8__Q9H0R8_2_115	Q9H0R8	P09884.I85S	P09884	1	0.012	-3
GABARAPL1_ATG8__Q9H0R8_2_115	Q9H0R8	P49454.E1391K	P49454	1	0.012	-3
GABARAPL1_ATG8__Q9H0R8_2_115	Q9H0R8	Q04671.E671G	Q04671	2	0.012	-3
GABARAPL1_ATG8__Q9H0R8_2_115	Q9H0R8	Q04671.E671V	Q04671	2	0.012	-3
GABARAPL1_ATG8__Q9H0R8_2_115	Q9H0R8	Q04671.L674V	Q04671	2	0.012	-3
GABARAPL1_ATG8__Q9H0R8_2_115	Q9H0R8	Q04671.W679C	Q04671	2	0.012	-3
GABARAPL1_ATG8__Q9H0R8_2_115	Q9H0R8	Q04671.W679R	Q04671	2	0.012	-3
GABARAPL1_ATG8__Q9H0R8_2_115	Q9H0R8	Q92736.M1347R	Q92736	3	0.0084	-3
GABARAPL1_ATG8__Q9H0R8_2_115	Q9H0R8	Q92736.M1347T	Q92736	3	0.0091	-3
GABARAPL2_ATG8__P60520_2_115	P60520	P02489.R49C	P02489	2	0.012	-3
GABARAPL2_ATG8__P60520_2_115	P60520	P02489.R54C	P02489	2	0.012	-3
GABARAPL2_ATG8__P60520_2_115	P60520	P02489.Y48D	P02489	2	0.012	-3
GABARAPL2_ATG8__P60520_2_115	P60520	P02489.Y48H	P02489	2	0.012	-3
GABARAPL2_ATG8__P60520_2_115	P60520	P35498.I1993V	P35498	-2	0.012	-3
GEF_Sec7__Q9Y6D5_639_829	Q9Y6D5	P35498.I1993V	P35498	-2	0.012	-3
GGA1_VHS__Q9UJY5_1_157	Q9UJY5	P27986.S429Y	P27986	2	0.013	-3
GGA1_VHS__Q9UJY5_1_157	Q9UJY5	Q86YC2.D219G	Q86YC2	3	0.013	-3
GGA1_VHS__Q9UJY5_1_157	Q9UJY5	Q96DW6.D209H	Q96DW6	-3	0.013	-3
GGA1_VHS__Q9UJY5_1_157	Q9UJY5	Q96FM1.D305G	Q96FM1	1	0.013	-3
GGA3_VHS__Q9NZ52_1_166	Q9NZ52	P16499.S344R	P16499	-2	0.012	-3
GGA3_VHS__Q9NZ52_1_166	Q9NZ52	P51531.W1283C	P51531	1	0.012	-3
GGA3_VHS__Q9NZ52_1_166	Q9NZ52	P51532.P1344S	P51532	1	0.012	-3
GGA3_VHS__Q9NZ52_1_166	Q9NZ52	Q07864.R259H	Q07864	0	0.042	-3
GGA3_VHS__Q9NZ52_1_166	Q9NZ52	Q09472.F2084V	Q09472	-1	0.012	-3
GGA3_VHS__Q9NZ52_1_166	Q9NZ52	Q9BXM0.G1125S	Q9BXM0	-2	0.012	-3
Intersectin-1_SH3_1_Q15811_740_806	Q15811	Q96T60.E326K	Q96T60	-1	0.012	-3
Intersectin-1_SH3_2_Q15811_913_971	Q15811	O60828.Y65C	O60828	-2	0.012	-3
Intersectin-1_SH3_2_Q15811_913_971	Q15811	P20823.G20R	P20823	-2	0.012	-3
Intersectin-1_SH3_2_Q15811_913_971	Q15811	P20823.I27L	P20823	-2	0.012	-3
Intersectin-1_SH3_2_Q15811_913_971	Q15811	P20823.S19A	P20823	-2	0.012	-3
Intersectin-1_SH3_2_Q15811_913_971	Q15811	P46100.S1990T	P46100	-1	0.012	-3
Intersectin-1_SH3_2_Q15811_913_971	Q15811	Q07864.R259H	Q07864	-2	0.012	-3
Intersectin-1_SH3_2_Q15811_913_971	Q15811	Q09472.F2084V	Q09472	-2	0.012	-3
Intersectin-1_SH3_2_Q15811_913_971	Q15811	Q8NF91.Q3239E	Q8NF91	-1	0.012	-3
Intersectin-1_SH3_2_Q15811_913_971	Q15811	Q96NR8.R169Q	Q96NR8	-1	0.012	-3
Intersectin-1_SH3_2_Q15811_913_971	Q15811	Q9BX79.T644M	Q9BX79	-2	0.012	-3
Intersectin-1_SH3_3_Q15811_1002_1060	Q15811	O95169.P76L	O95169	2	0.012	-3
Intersectin-1_SH3_3_Q15811_1002_1060	Q15811	O95169.P76Q	O95169	2	0.012	-3
Intersectin-1_SH3_3_Q15811_1002_1060	Q15811	P49815.S1276F	P49815	2	0.012	-3
Intersectin-1_SH3_5_Q15811_1155_1214	Q15811	Q9BZD2.G437R	Q9BZD2	1	0.012	-3
Intersectin-1_SH3_5_Q15811_1155_1214	Q15811	Q9BZD2.T449M	Q9BZD2	1	0.012	-3
IRS2_PTB__Q9Y4H2_188_304	Q9Y4H2	Q07864.R259H	Q07864	1	0.0091	-3
IRS2_PTB__Q9Y4H2_188_304	Q9Y4H2	Q09472.F2084V	Q09472	-1	0.012	-3
IRS2_PTB__Q9Y4H2_188_304	Q9Y4H2	Q969F8.R386P	Q969F8	-1	0.012	-3
IRS2_PTB__Q9Y4H2_188_304	Q9Y4H2	Q96NR8.R239L	Q96NR8	-1	0.012	-3
IRS2_PTB__Q9Y4H2_188_304	Q9Y4H2	Q96NR8.R239Q	Q96NR8	0	0.012	-3
Keap1_KELCH__Q14145_321_609	Q14145	Q9NXB0.D19Y	Q9NXB0	2	0.012	-3
KPNA4_Arm__O00629_68_487	O00629	O60832.P40R	O60832	4	0.032	-3
KPNA4_Arm__O00629_68_487	O00629	O76024.G562R	O76024	-2	0.01	-3
KPNA4_Arm__O00629_68_487	O00629	O76024.G562S	O76024	-2	0.01	-3
KPNA4_Arm__O00629_68_487	O00629	O76024.R558C	O76024	0	0.01	-3
KPNA4_Arm__O00629_68_487	O00629	O76024.R558H	O76024	-2	0.01	-3
KPNA4_Arm__O00629_68_487	O00629	O76024.R558S	O76024	-2	0.01	-3
KPNA4_Arm__O00629_68_487	O00629	P07954.H176L	P07954	-1	0.01	-3
KPNA4_Arm__O00629_68_487	O00629	P07954.H176R	P07954	-1	0.01	-3
KPNA4_Arm__O00629_68_487	O00629	P07954.P174R	P07954	-1	0.01	-3
KPNA4_Arm__O00629_68_487	O00629	Q8WZ42.L11258I	Q8WZ42	-1	0.01	-3
KPNA4_Arm__O00629_68_487	O00629	Q92562.Y647C	Q92562	-1	0.01	-3
KPNA4_Arm__O00629_68_487	O00629	Q9BXM0.G1125S	Q9BXM0	-1	0.01	-3
MAP1LC3A_ATG8__Q9H492_2_121	Q9H492	O96017.V395F	O96017	2	0.0091	-3
MAP1LC3A_ATG8__Q9H492_2_121	Q9H492	O96017.V395I	O96017	2	0.0091	-3
MAP1LC3A_ATG8__Q9H492_2_121	Q9H492	O96017.V395L	O96017	2	0.0091	-3
MAP1LC3A_ATG8__Q9H492_2_121	Q9H492	O96017.Y390C	O96017	2	0.0091	-3
MAP1LC3A_ATG8__Q9H492_2_121	Q9H492	O96017.Y390F	O96017	2	0.0091	-3
MAP1LC3A_ATG8__Q9H492_2_121	Q9H492	O96017.Y390S	O96017	2	0.0091	-3
MAP1LC3A_ATG8__Q9H492_2_121	Q9H492	P51812.F68L	P51812	1	0.012	-3
MAP1LC3A_ATG8__Q9H492_2_121	Q9H492	P51812.G75V	P51812	1	0.012	-3
MAP1LC3A_ATG8__Q9H492_2_121	Q9H492	P54278.R107W	P54278	1	0.012	-3
MAP1LC3B_ATG8__Q9GZQ8_2_119	Q9GZQ8	O95255.R1221H	O95255	-2	0.012	-3
MAP1LC3B_ATG8__Q9GZQ8_2_119	Q9GZQ8	Q71F56.D2023G	Q71F56	3	0.0091	-3
MAP1LC3B_ATG8__Q9GZQ8_2_119	Q9GZQ8	Q8WZ42.E28131K	Q8WZ42	2	0.012	-3
MBP___P02686_1_304	P02686	Q96NR8.R239Q	Q96NR8	3	0.016	-3
MK08_Pkinase__P45983_1_363	P45983	Q09472.F2084V	Q09472	2	0.012	-3
MSN_FERM_1_P26038_1_322	P26038	O14936.Q798E	O14936	3	0.012	-3
MSN_FERM_1_P26038_1_322	P26038	P07992.E62K	P07992	3	0.0091	-3
MSN_FERM_1_P26038_1_322	P26038	P40692.D304G	P40692	1	0.012	-3
MSN_FERM_1_P26038_1_322	P26038	P40692.D304H	P40692	1	0.012	-3
MSN_FERM_1_P26038_1_322	P26038	P40692.D304V	P40692	1	0.012	-3
MSN_FERM_1_P26038_1_322	P26038	P40692.D304Y	P40692	1	0.012	-3
MSN_FERM_1_P26038_1_322	P26038	P40692.E297K	P40692	1	0.012	-3
MSN_FERM_1_P26038_1_322	P26038	P40692.L296S	P40692	1	0.012	-3
MSN_FERM_1_P26038_1_322	P26038	P40692.P309S	P40692	1	0.012	-3
MSN_FERM_1_P26038_1_322	P26038	P40692.S295G	P40692	1	0.012	-3
MSN_FERM_1_P26038_1_322	P26038	P40692.S295N	P40692	1	0.012	-3
MSN_FERM_1_P26038_1_322	P26038	P40692.S295R	P40692	1	0.012	-3
MSN_FERM_1_P26038_1_322	P26038	Q2LD37.V1867M	Q2LD37	1	0.012	-3
NCK1_SH3_1_P16333_5_60	P16333	P11362.V795I	P11362	1	0.012	-3
NEDD4_WW_2_P46934_765_803	P46934	P16499.P293L	P16499	2	0.012	-3
NEDD4_WW_2_P46934_765_803	P46934	P16499.S303C	P16499	2	0.012	-3
PDCD6IP_Bro__Q8WUM4_1_359	Q8WUM4	O43933.L965P	O43933	-1	0.013	-3
PDCD6IP_Bro__Q8WUM4_1_359	Q8WUM4	Q9BXM0.G1125S	Q9BXM0	-2	0.013	-3
PEX14_Pex14__O75381_16_84	O75381	O14841.S323R	O14841	-1	0.012	-3
PEX14_Pex14__O75381_16_84	O75381	P10275.P392S	P10275	3	0.088	-3
PEX14_Pex14__O75381_16_84	O75381	P35498.I1993V	P35498	-2	0.012	-3
PEX14_Pex14__O75381_16_84	O75381	P48048.V72E	P48048	2	0.012	-3
PEX14_Pex14__O75381_16_84	O75381	Q9NYJ8.Q230K	Q9NYJ8	2	0.0091	-3
PIK3R1_SH3_1_P27986_6_78	P27986	Q13164.P648L	Q13164	-1	0.01	-3
PPIA_full-length__P62937_1_165	P62937	P36021.L438P	P36021	2	0.012	-3
PPIA_full-length__P62937_1_165	P62937	Q9UHD9.Q425R	Q9UHD9	1	0.012	-3
PTBP1_RRM_2_P26599_157_285	P26599	O60260.T351P	O60260	3	0.0058	-3
PTBP1_RRM_2_P26599_157_285	P26599	Q9BSV6.R58W	Q9BSV6	2	0.012	-3
RDX_FERM_1_P35241_5_295	P35241	O14896.Q118E	O14896	3	0.012	-3
RDX_FERM_1_P35241_5_295	P35241	O60741.R297K	O60741	2	0.012	-3
RDX_FERM_1_P35241_5_295	P35241	P51812.G431D	P51812	1	0.012	-3
REPS1___Q96D71_226_314	Q96D71	O15357.Q251H	O15357	3	0.04	-3
REPS1___Q96D71_226_314	Q96D71	P13533.E1457K	P13533	2	0.013	-3
REPS1___Q96D71_226_314	Q96D71	P30279.P281A	P30279	1	0.012	-3
REPS1___Q96D71_226_314	Q96D71	P30279.P281L	P30279	1	0.012	-3
REPS1___Q96D71_226_314	Q96D71	P30279.P281R	P30279	1	0.012	-3
REPS1___Q96D71_226_314	Q96D71	P30279.P281S	P30279	1	0.012	-3
REPS1___Q96D71_226_314	Q96D71	P30279.T280A	P30279	1	0.012	-3
REPS1___Q96D71_226_314	Q96D71	P30279.T280I	P30279	1	0.012	-3
REPS1___Q96D71_226_314	Q96D71	P30279.T280N	P30279	1	0.012	-3
REPS1___Q96D71_226_314	Q96D71	P30279.V284A	P30279	1	0.012	-3
REPS1___Q96D71_226_314	Q96D71	P30279.V284G	P30279	1	0.012	-3
REPS1___Q96D71_226_314	Q96D71	Q969F8.R386P	Q969F8	2	0.013	-3
RUNX1T1-MYND___Q06455_510_559	Q06455	O76024.G562R	O76024	-2	0.012	-3
RUNX1T1-MYND___Q06455_510_559	Q06455	O76024.G562S	O76024	-2	0.012	-3
RUNX1T1-MYND___Q06455_510_559	Q06455	O76024.R558C	O76024	0	0.012	-3
RUNX1T1-MYND___Q06455_510_559	Q06455	O76024.R558H	O76024	-2	0.012	-3
RUNX1T1-MYND___Q06455_510_559	Q06455	O76024.R558S	O76024	-2	0.012	-3
RUNX1T1-MYND___Q06455_510_559	Q06455	Q9BX79.T644M	Q9BX79	-2	0.012	-3
SHC_PH__P29353_149_317	P29353	O75140.E689A	O75140	1	0.012	-3
SHC_PH__P29353_149_317	P29353	O76024.G562R	O76024	-2	0.012	-3
SHC_PH__P29353_149_317	P29353	O76024.G562S	O76024	-2	0.012	-3
SHC_PH__P29353_149_317	P29353	O76024.R558C	O76024	0	0.012	-3
SHC_PH__P29353_149_317	P29353	O76024.R558H	O76024	-2	0.012	-3
SHC_PH__P29353_149_317	P29353	O76024.R558S	O76024	-2	0.012	-3
SHC_PH__P29353_149_317	P29353	P54136.D2A	P54136	-2	0.012	-3
SHC_PH__P29353_149_317	P29353	P54136.D2G	P54136	-2	0.012	-3
SHC_PH__P29353_149_317	P29353	P54136.D2V	P54136	-2	0.012	-3
SHC_PH__P29353_149_317	P29353	Q07864.R259H	Q07864	-2	0.012	-3
SHC_PH__P29353_149_317	P29353	Q9NX14.E121K	Q9NX14	-2	0.012	-3
SIN3A_PAH__Q96ST3_295_383	Q96ST3	Q92908.R585L	Q92908	2	0.016	-3
SMURF2_WW_3_Q9HAU4_298_330	Q9HAU4	P51587.E34K	P51587	3	0.012	-3
SMURF2_WW_3_Q9HAU4_298_330	Q9HAU4	Q13950.T420I	Q13950	3	0.012	-3
SMURF2_WW_3_Q9HAU4_298_330	Q9HAU4	Q5TD94.P664S	Q5TD94	3	0.0091	-3
SNX27_PDZ__Q96L92_40_141	Q96L92	Q3KP66.Y333F	Q3KP66	2	0.012	-3
SNX9_SH3_1_Q9Y5X1_3_61	Q9Y5X1	Q15858.P610A	Q15858	2	0.0091	-3
SNX9_SH3_1_Q9Y5X1_3_61	Q9Y5X1	Q15858.P610T	Q15858	2	0.0091	-3
SPOP_MATH__O43791_19_176	O43791	P20823.H582R	P20823	3	0.012	-3
SPOP_MATH__O43791_19_176	O43791	P20823.R583Q	P20823	3	0.0091	-3
SPOP_MATH__O43791_19_176	O43791	P35680.S465R	P35680	1	0.012	-3
SPOP_MATH__O43791_19_176	O43791	Q7Z3K3.V71I	Q7Z3K3	2	0.0084	-3
SPOP_MATH__O43791_19_176	O43791	Q8NF91.V8387L	Q8NF91	1	0.012	-3
SPOP_MATH__O43791_19_176	O43791	Q8NF91.V8387M	Q8NF91	1	0.012	-3
SPOP_MATH__O43791_19_176	O43791	Q99612.S137L	Q99612	1	0.012	-3
SPOP_MATH__O43791_19_176	O43791	Q99612.S137W	Q99612	1	0.012	-3
Src_SH3__P12931_87_144	P12931	Q12809.D1003H	Q12809	1	0.012	-3
Src_SH3__P12931_87_144	P12931	Q12809.D1003N	Q12809	1	0.012	-3
Src_SH3__P12931_87_144	P12931	Q12809.D1003Y	Q12809	1	0.012	-3
Src_SH3__P12931_87_144	P12931	Q12809.W1001S	Q12809	1	0.012	-3
SUMO1_SUMO__P63165_1_101	P63165	O76024.G562R	O76024	-2	0.013	-3
SUMO1_SUMO__P63165_1_101	P63165	O76024.G562S	O76024	0	0.015	-3
SUMO1_SUMO__P63165_1_101	P63165	O76024.R558C	O76024	0	0.013	-3
SUMO1_SUMO__P63165_1_101	P63165	O76024.R558H	O76024	-2	0.013	-3
SUMO1_SUMO__P63165_1_101	P63165	O76024.R558S	O76024	-2	0.013	-3
SUMO1_SUMO__P63165_1_101	P63165	Q9NX14.E121K	Q9NX14	-2	0.013	-3
TERF1_TRF__P54274_58_268	P54274	Q14839.Y1249D	Q14839	3	0.0093	-3
USP7_MATH-TRAF__Q93009_53_206	Q93009	O75030.N385D	O75030	2	0.013	-3
USP7_MATH-TRAF__Q93009_53_206	Q93009	O75030.N385S	O75030	2	0.013	-3
USP7_MATH-TRAF__Q93009_53_206	Q93009	O75030.R377G	O75030	2	0.013	-3
USP7_MATH-TRAF__Q93009_53_206	Q93009	O94885.E509K	O94885	2	0.013	-3
USP7_MATH-TRAF__Q93009_53_206	Q93009	O94885.S507A	O94885	2	0.013	-3
USP7_MATH-TRAF__Q93009_53_206	Q93009	P06400.I185T	P06400	2	0.013	-3	Accession_level_PPI_in_data
USP7_MATH-TRAF__Q93009_53_206	Q93009	P10275.Q196R	P10275	2	0.0096	-3
USP7_MATH-TRAF__Q93009_53_206	Q93009	P20930.G2228R	P20930	2	0.013	-3
USP7_MATH-TRAF__Q93009_53_206	Q93009	P30518.R137C	P30518	2	0.013	-3
USP7_MATH-TRAF__Q93009_53_206	Q93009	P30518.R137G	P30518	2	0.013	-3
USP7_MATH-TRAF__Q93009_53_206	Q93009	P30518.R137H	P30518	2	0.013	-3
USP7_MATH-TRAF__Q93009_53_206	Q93009	P30518.R137L	P30518	2	0.013	-3
USP7_MATH-TRAF__Q93009_53_206	Q93009	P30518.R143P	P30518	2	0.013	-3
USP7_MATH-TRAF__Q93009_53_206	Q93009	P38398.Q1135E	P38398	2	0.0096	-3
USP7_MATH-TRAF__Q93009_53_206	Q93009	P38398.Q1518K	P38398	1	0.013	-3
USP7_MATH-TRAF__Q93009_53_206	Q93009	P38398.S1139I	P38398	2	0.0096	-3
USP7_MATH-TRAF__Q93009_53_206	Q93009	P40692.R385C	P40692	1	0.013	-3
USP7_MATH-TRAF__Q93009_53_206	Q93009	P40692.R385H	P40692	1	0.013	-3
USP7_MATH-TRAF__Q93009_53_206	Q93009	P40692.Y379C	P40692	1	0.013	-3
USP7_MATH-TRAF__Q93009_53_206	Q93009	P42771.L16Q	P42771	1	0.013	-3
USP7_MATH-TRAF__Q93009_53_206	Q93009	P50402.P183T	P50402	-2	0.013	-3
USP7_MATH-TRAF__Q93009_53_206	Q93009	Q68CP4.E499K	Q68CP4	2	0.013	-3
USP7_MATH-TRAF__Q93009_53_206	Q93009	Q86XR8.R30P	Q86XR8	2	0.033	-3
USP7_MATH-TRAF__Q93009_53_206	Q93009	Q8N2C7.P1700S	Q8N2C7	1	0.013	-3
USP7_MATH-TRAF__Q93009_53_206	Q93009	Q8WZ42.R29708H	Q8WZ42	2	0.0096	-3
USP7_MATH-TRAF__Q93009_53_206	Q93009	Q8WZ42.S29710L	Q8WZ42	2	0.0096	-3
USP7_MATH-TRAF__Q93009_53_206	Q93009	Q99259.S12F	Q99259	1	0.013	-3
USP7_MATH-TRAF__Q93009_53_206	Q93009	Q9BWX5.Y138F	Q9BWX5	2	0.0096	-3
USP7_MATH-TRAF__Q93009_53_206	Q93009	Q9HD42.E116K	Q9HD42	1	0.0096	-3
USP7_MATH-TRAF__Q93009_53_206	Q93009	Q9HD42.E116Q	Q9HD42	-3	0.013	-3
USP7_MATH-TRAF__Q93009_53_206	Q93009	Q9P2D1.S2158L	Q9P2D1	2	0.013	-3
USP7_MATH-TRAF__Q93009_53_206	Q93009	Q9UIF7.S321L	Q9UIF7	3	0.013	-3
USP7_MATH-TRAF__Q93009_53_206	Q93009	Q9Y6H1.T61I	Q9Y6H1	-1	0.013	-3
VCL_Vinc__P18206_1_258	P18206	Q9NPC6.L163S	Q9NPC6	2	0.012	-3
WDR5_WD_1234567_P61964_21_334	P61964	Q9Y6H1.T61I	Q9Y6H1	-2	0.012	-3
WWTR1_WW__Q9GZV5_122_160	Q9GZV5	Q96T60.E326K	Q96T60	-1	0.012	-3
ZMYND11_coiled-coil-MYND__Q15326_480_602	Q15326	P51587.S142I	P51587	1	0.012	-3
ZMYND11_coiled-coil-MYND__Q15326_480_602	Q15326	P51587.S142N	P51587	1	0.012	-3
ZMYND11_coiled-coil-MYND__Q15326_480_602	Q15326	Q13627.Q63E	Q13627	2	0.012	-3
ZMYND11_coiled-coil-MYND__Q15326_480_602	Q15326	Q8NI60.E113K	Q8NI60	2	0.012	-3
EZR_FERM_1_P15311_2_295	P15311	Q8WZ42.T32790M	Q8WZ42	4	0.044	-2.9
Intersectin-1_SH3_3_Q15811_1002_1060	Q15811	Q9NRG9.Q15K	Q9NRG9	3	0.013	-2.9
MAP1LC3A_ATG8__Q9H492_2_121	Q9H492	Q14896.K202Q	Q14896	3	0.0025	-2.9
MSN_FERM_1_P26038_1_322	P26038	P35609.E793K	P35609	2	0.013	-2.9
MSN_FERM_1_P26038_1_322	P26038	Q6KC79.P351T	Q6KC79	3	0.043	-2.9
NEDD4_WW_2_P46934_765_803	P46934	Q8WXX7.H529Q	Q8WXX7	3	0.17	-2.9
RUNX1T1-MYND___Q06455_510_559	Q06455	Q8TF50.K160T	Q8TF50	-2	0.013	-2.9
Src_SH3__P12931_87_144	P12931	Q86TC9.P841T	Q86TC9	3	0.081	-2.9
TLN1_PTB__Q9Y490_309_401	Q9Y490	P07949.M1064T	P07949	3	0.34	-2.9
USP7_MATH-TRAF__Q93009_53_206	Q93009	P02545.R582H	P02545	3	0.015	-2.9
USP7_MATH-TRAF__Q93009_53_206	Q93009	P25054.E911G	P25054	2	0.015	-2.9
USP7_MATH-TRAF__Q93009_53_206	Q93009	Q02548.G183S	Q02548	3	0.0014	-2.9
USP7_MATH-TRAF__Q93009_53_206	Q93009	Q99959.T338A	Q99959	2	0.0077	-2.9
AP1G2_GAE__O75843_665_785	O75843	P43246.E290Q	P43246	3	0.015	-2.8
AP2B1_adaptin__P63010_700_937	P63010	Q9ULP9.V548M	Q9ULP9	3	0.05	-2.8
CREBBP_NCBD__Q92793_2062_2109	Q92793	Q13501.G411S	Q13501	-1	0.0077	-2.8
GABARAPL1_ATG8__Q9H0R8_2_115	Q9H0R8	Q92574.S403L	Q92574	3	0.14	-2.8
GABARAPL2_ATG8__P60520_2_115	P60520	Q04671.W679R	Q04671	2	0.041	-2.8
Intersectin-1_SH3_2_Q15811_913_971	Q15811	Q13285.P131L	Q13285	4	0.026	-2.8
Intersectin-1_SH3_2_Q15811_913_971	Q15811	Q9BXM0.G1125S	Q9BXM0	0	0.013	-2.8
NEDD4_WW_2_P46934_765_803	P46934	Q5HYA8.D711A	Q5HYA8	3	0.046	-2.8
SMURF2_WW_3_Q9HAU4_298_330	Q9HAU4	Q14524.S1979C	Q14524	4	0.089	-2.8
SPOP_MATH__O43791_19_176	O43791	P23945.D567N	P23945	2	0.066	-2.8
GST___P08515_1_218	P08515	Q8WZ42.R19751C	Q8WZ42	0	0.015	-2.7
SPOP_MATH__O43791_19_176	O43791	P61978.G83D	P61978	3	0.1	-2.7
Src_SH3__P12931_87_144	P12931	Q14003.Q41H	Q14003	3	0.072	-2.7
USP7_MATH-TRAF__Q93009_53_206	Q93009	Q69YQ0.T397P	Q69YQ0	2	0.015	-2.7
USP7_MATH-TRAF__Q93009_53_206	Q93009	Q9NQS7.Q805H	Q9NQS7	2	0.0098	-2.7
WDR5_WD_1234567_P61964_21_334	P61964	Q92562.Y647C	Q92562	0	0.013	-2.7
MDM2_p53-binding-domain__Q00987_17_125	Q00987	Q8TF50.K160T	Q8TF50	-1	0.011	-2.6
MSN_FERM_1_P26038_1_322	P26038	P40692.N306K	P40692	1	0.013	-2.6
SHC_PH__P29353_149_317	P29353	Q8WZ42.R19751C	Q8WZ42	0	0.013	-2.6
SPOP_MATH__O43791_19_176	O43791	Q8WZ42.R29708H	Q8WZ42	2	0.097	-2.6
GGA1_VHS__Q9UJY5_1_157	Q9UJY5	P50402.Q133H	P50402	3	0.016	-2.5
TLN2_PTB__Q9Y4G6_312_417	Q9Y4G6	P07949.M1064T	P07949	3	0.41	-2.5
USP7_MATH-TRAF__Q93009_53_206	Q93009	P40692.Y379S	P40692	1	0.015	-2.5
VCL_Vinc__P18206_1_258	P18206	Q13501.G411S	Q13501	-2	0.015	-2.5
AP1G2_GAE__O75843_665_785	O75843	Q9H5I5.T2356M	Q9H5I5	-2	0.0011	-2.4
DMD_WW-EF__P11532_3055_3088	P11532	Q9H3D4.I549T	Q9H3D4	3	0.015	-2.4
DOK1_PTB__Q99704_151_256	Q99704	Q13501.M404T	Q13501	-1	0.037	-2.4
EIF3B_RRM__P55884_172_274	P55884	O95255.R1221C	O95255	2	0.013	-2.4
GABARAPL2_ATG8__P60520_2_115	P60520	Q04671.E671V	Q04671	2	0.043	-2.4
GGA1_VHS__Q9UJY5_1_157	Q9UJY5	P38398.D214G	P38398	4	0.016	-2.4
NEDD4_WW_2_P46934_765_803	P46934	P35498.I1993V	P35498	4	0.4	-2.4
NEDD4_WW_2_P46934_765_803	P46934	Q9H3D4.I549T	Q9H3D4	3	0.013	-2.4
AP1G2_GAE__O75843_665_785	O75843	O76082.G15W	O76082	-3	0.044	-2.3
G3BP2_NTF2_1_Q9UN86_1_139	Q9UN86	Q9UKY4.R413Q	Q9UKY4	1	0.013	-2.3
PEX14_Pex14__O75381_16_84	O75381	O60832.T408I	O60832	3	0.027	-2.3
PEX14_Pex14__O75381_16_84	O75381	Q16637.S262G	Q16637	2	0.013	-2.3
USP7_MATH-TRAF__Q93009_53_206	Q93009	O94885.L515P	O94885	2	0.015	-2.3
USP7_MATH-TRAF__Q93009_53_206	Q93009	P50402.S54F	P50402	2	0.0098	-2.3
PDCD6IP_Bro__Q8WUM4_1_359	Q8WUM4	Q8WZ42.R19751C	Q8WZ42	-1	0.016	-2.2
USP7_MATH-TRAF__Q93009_53_206	Q93009	P15976.G332C	P15976	3	0.057	-2.2
USP7_MATH-TRAF__Q93009_53_206	Q93009	Q18PE1.S354F	Q18PE1	2	0.0098	-2.2
WWTR1_WW__Q9GZV5_122_160	Q9GZV5	P35498.I1993V	P35498	4	0.32	-2.2
G3BP2_NTF2_1_Q9UN86_1_139	Q9UN86	Q8TF50.K160T	Q8TF50	1	0.075	-2.1
GGA3_VHS__Q9NZ52_1_166	Q9NZ52	O60828.P78S	O60828	3	0.15	-2.1
KPNA4_Arm__O00629_68_487	O00629	P08243.M538I	P08243	-1	0.042	-2.1
KPNA4_Arm__O00629_68_487	O00629	Q13501.D258N	Q13501	4	0.11	-2.1
USP7_MATH-TRAF__Q93009_53_206	Q93009	Q03164.P907S	Q03164	1	0.015	-2.1
ABL1_SH3__P00519_60_121	P00519	Q8WYQ3.R15C	Q8WYQ3	3	0.034	-2
ABL1_SH3__P00519_60_121	P00519	Q8WYQ3.R15G	Q8WYQ3	3	0.034	-2
ABL1_SH3__P00519_60_121	P00519	Q8WYQ3.R15L	Q8WYQ3	3	0.034	-2
ABL1_SH3__P00519_60_121	P00519	Q8WYQ3.R15S	Q8WYQ3	3	0.034	-2
ALYREF_RRM__Q86V81_78_183	Q86V81	Q8IVL0.I1634M	Q8IVL0	-1	0.034	-2
ALYREF_RRM__Q86V81_78_183	Q86V81	Q8IVL0.I1634T	Q8IVL0	-1	0.034	-2
ALYREF_RRM__Q86V81_78_183	Q86V81	Q8IVL0.Q1640H	Q8IVL0	-1	0.034	-2
ALYREF_RRM__Q86V81_78_183	Q86V81	Q8TF50.K160T	Q8TF50	-1	0.041	-2
ALYREF_RRM__Q86V81_78_183	Q86V81	Q969F8.R386P	Q969F8	-1	0.034	-2
ALYREF_RRM__Q86V81_78_183	Q86V81	Q9UQB3.P224L	Q9UQB3	2	0.034	-2
AP1G2_GAE__O75843_665_785	O75843	P20807.M283T	P20807	1	0.034	-2
AP1G2_GAE__O75843_665_785	O75843	Q14003.I693M	Q14003	1	0.034	-2
AP1G2_GAE__O75843_665_785	O75843	Q9HBA0.E797K	Q9HBA0	1	0.1	-2
AP2_Mu__Q96CW1_160_435	Q96CW1	O60663.R223Q	O60663	1	0.028	-2
AP2_Mu__Q96CW1_160_435	Q96CW1	O76024.G562R	O76024	-1	0.034	-2
AP2_Mu__Q96CW1_160_435	Q96CW1	O76024.G562S	O76024	-1	0.034	-2
AP2_Mu__Q96CW1_160_435	Q96CW1	O76024.R558C	O76024	-1	0.034	-2
AP2_Mu__Q96CW1_160_435	Q96CW1	O76024.R558H	O76024	-1	0.034	-2
AP2_Mu__Q96CW1_160_435	Q96CW1	O76024.R558S	O76024	-1	0.034	-2
AP2_Mu__Q96CW1_160_435	Q96CW1	P04792.E41K	P04792	2	0.034	-2
AP2_Mu__Q96CW1_160_435	Q96CW1	Q495M9.L16V	Q495M9	1	0.028	-2
AP2_Mu__Q96CW1_160_435	Q96CW1	Q8N0X7.R457G	Q8N0X7	1	0.034	-2
AP2_Mu__Q96CW1_160_435	Q96CW1	Q8NF91.Q3239E	Q8NF91	-2	0.034	-2
AP2_Mu__Q96CW1_160_435	Q96CW1	Q9BX79.T644M	Q9BX79	-3	0.034	-2
AP2_Mu__Q96CW1_160_435	Q96CW1	Q9NX14.E121K	Q9NX14	-1	0.034	-2
AP2_Mu__Q96CW1_160_435	Q96CW1	Q9UD71.R29L	Q9UD71	2	0.028	-2
AP2_Mu__Q96CW1_160_435	Q96CW1	Q9Y2T1.R659W	Q9Y2T1	-1	0.034	-2
AP2B1_adaptin__P63010_700_937	P63010	O95255.W218C	O95255	-1	0.034	-2
AP2B1_adaptin__P63010_700_937	P63010	Q14204.P3966L	Q14204	1	0.034	-2
AP2B1_adaptin__P63010_700_937	P63010	Q15813.G34A	Q15813	1	0.034	-2
AP2B1_adaptin__P63010_700_937	P63010	Q96PV0.W308R	Q96PV0	-2	0.034	-2
AP2B1_adaptin__P63010_700_937	P63010	Q9Y2D2.S296G	Q9Y2D2	1	0.034	-2
AP2B1_adaptin__P63010_700_937	P63010	Q9Y672.S170I	Q9Y672	1	0.034	-2
AURKA_Pkinase-merged__O14965_125_391	O14965	Q96T60.E326K	Q96T60	-1	0.034	-2
BRD4_NET__O60885_601_683	O60885	O15120.E172K	O15120	1	0.034	-2
BRD4_NET__O60885_601_683	O60885	O75030.Y265C	O75030	-1	0.034	-2
BRD4_NET__O60885_601_683	O60885	O95180.P684H	O95180	-1	0.034	-2
BRD4_NET__O60885_601_683	O60885	O95180.P684R	O95180	-1	0.034	-2
BRD4_NET__O60885_601_683	O60885	P00846.L217P	P00846	2	0.034	-2
BRD4_NET__O60885_601_683	O60885	P00846.L220P	P00846	2	0.034	-2
BRD4_NET__O60885_601_683	O60885	P04792.E41K	P04792	-1	0.034	-2
BRD4_NET__O60885_601_683	O60885	P07949.L1052V	P07949	-1	0.034	-2
BRD4_NET__O60885_601_683	O60885	P07949.L1061P	P07949	-1	0.034	-2
BRD4_NET__O60885_601_683	O60885	P07949.M1064T	P07949	-1	0.034	-2
BRD4_NET__O60885_601_683	O60885	P07949.Y1062C	P07949	-1	0.034	-2
BRD4_NET__O60885_601_683	O60885	P38398.L1261S	P38398	1	0.034	-2
BRD4_NET__O60885_601_683	O60885	P38398.L1267S	P38398	1	0.034	-2
BRD4_NET__O60885_601_683	O60885	P41180.L11S	P41180	1	0.028	-2
BRD4_NET__O60885_601_683	O60885	P51587.E2364K	P51587	-1	0.034	-2
BRD4_NET__O60885_601_683	O60885	Q04671.G27R	Q04671	-1	0.034	-2
BRD4_NET__O60885_601_683	O60885	Q8WXW3.D637A	Q8WXW3	1	0.034	-2
BRD4_NET__O60885_601_683	O60885	Q8WXW3.I640F	Q8WXW3	1	0.034	-2
BRD4_NET__O60885_601_683	O60885	Q96NR8.R239L	Q96NR8	-1	0.089	-2
BRD4_NET__O60885_601_683	O60885	Q96PY6.D1249A	Q96PY6	1	0.028	-2
BRD4_NET__O60885_601_683	O60885	Q96PY6.D1249G	Q96PY6	1	0.028	-2
BRD4_NET__O60885_601_683	O60885	Q9BXM0.G1125S	Q9BXM0	-1	0.034	-2
BRD4_NET__O60885_601_683	O60885	Q9UHD9.T487I	Q9UHD9	-1	0.034	-2
BRD4_NET__O60885_601_683	O60885	Q9UI10.Y489H	Q9UI10	-1	0.034	-2
CBX3_CHROMO-Shadow__Q13185_109_173	Q13185	O75444.P59H	O75444	2	0.034	-2
CBX3_CHROMO-Shadow__Q13185_109_173	Q13185	O75444.P59L	O75444	2	0.034	-2
CBX3_CHROMO-Shadow__Q13185_109_173	Q13185	O75444.P63R	O75444	2	0.034	-2
CBX3_CHROMO-Shadow__Q13185_109_173	Q13185	O75444.P69R	O75444	2	0.034	-2
CBX3_CHROMO-Shadow__Q13185_109_173	Q13185	O75444.T58A	O75444	2	0.034	-2
CBX3_CHROMO-Shadow__Q13185_109_173	Q13185	O75444.T58I	O75444	2	0.034	-2
CBX3_CHROMO-Shadow__Q13185_109_173	Q13185	O75444.T62R	O75444	2	0.034	-2
CBX3_CHROMO-Shadow__Q13185_109_173	Q13185	O95255.W218C	O95255	-1	0.034	-2
CBX3_CHROMO-Shadow__Q13185_109_173	Q13185	P08243.M538I	P08243	-1	0.034	-2
CBX3_CHROMO-Shadow__Q13185_109_173	Q13185	P18206.D841H	P18206	2	0.034	-2
CBX3_CHROMO-Shadow__Q13185_109_173	Q13185	Q8TCU4.Y622C	Q8TCU4	-2	0.034	-2
CHD1_tandem-chromo__O14646_268_443	O14646	O43933.L965P	O43933	-1	0.038	-2
CHD1_tandem-chromo__O14646_268_443	O14646	P21817.R530H	P21817	1	0.038	-2
CHD1_tandem-chromo__O14646_268_443	O14646	P21817.R530L	P21817	1	0.038	-2
CHD1_tandem-chromo__O14646_268_443	O14646	P21817.R533C	P21817	1	0.038	-2
CHD1_tandem-chromo__O14646_268_443	O14646	P21817.R533G	P21817	1	0.038	-2
CHD1_tandem-chromo__O14646_268_443	O14646	P21817.R533H	P21817	1	0.038	-2
CHD1_tandem-chromo__O14646_268_443	O14646	P51587.P3280H	P51587	2	0.029	-2
CHD1_tandem-chromo__O14646_268_443	O14646	P51587.P3280S	P51587	2	0.029	-2
CHD1_tandem-chromo__O14646_268_443	O14646	Q8TF50.K160T	Q8TF50	-1	0.039	-2
CHD1_tandem-chromo__O14646_268_443	O14646	Q92562.Y647C	Q92562	-2	0.038	-2
CHD1_tandem-chromo__O14646_268_443	O14646	Q96PY6.D1249A	Q96PY6	-1	0.038	-2
CHD1_tandem-chromo__O14646_268_443	O14646	Q96PY6.D1249G	Q96PY6	-1	0.038	-2
CLTC_Clathrin-propeller__Q00610_1_364	Q00610	P20807.M283T	P20807	1	0.034	-2
CLTC_Clathrin-propeller__Q00610_1_364	Q00610	P35498.I1993V	P35498	-1	0.034	-2
CSK21_Pkinase__P68400_1_335	P68400	O14896.D430N	O14896	-1	0.034	-2
CSK21_Pkinase__P68400_1_335	P68400	O14896.S424L	O14896	-1	0.034	-2
CSK21_Pkinase__P68400_1_335	P68400	O15118.L724P	O15118	1	0.034	-2
CSK21_Pkinase__P68400_1_335	P68400	O15118.R726T	O15118	1	0.034	-2
CSK21_Pkinase__P68400_1_335	P68400	O15118.V727F	O15118	1	0.034	-2
CSK21_Pkinase__P68400_1_335	P68400	O60393.V350L	O60393	1	0.034	-2
CSK21_Pkinase__P68400_1_335	P68400	O95255.W218C	O95255	-2	0.034	-2
CSK21_Pkinase__P68400_1_335	P68400	P51587.E2364K	P51587	-1	0.034	-2
CSK21_Pkinase__P68400_1_335	P68400	Q04671.P743L	Q04671	1	0.034	-2
CSK21_Pkinase__P68400_1_335	P68400	Q07912.R877H	Q07912	-1	0.034	-2
CSK21_Pkinase__P68400_1_335	P68400	Q15149.V988M	Q15149	-1	0.034	-2
CSK21_Pkinase__P68400_1_335	P68400	Q86UK5.W1047C	Q86UK5	-1	0.034	-2
CSK21_Pkinase__P68400_1_335	P68400	Q8NF91.V5151M	Q8NF91	-1	0.034	-2
CSK21_Pkinase__P68400_1_335	P68400	Q92968.I326T	Q92968	-1	0.034	-2
CSK21_Pkinase__P68400_1_335	P68400	Q92968.W313G	Q92968	-1	0.034	-2
CSK21_Pkinase__P68400_1_335	P68400	Q96NR8.R169Q	Q96NR8	-1	0.034	-2
CSK21_Pkinase__P68400_1_335	P68400	Q96NR8.R239Q	Q96NR8	1	0.034	-2
CSK21_Pkinase__P68400_1_335	P68400	Q9NYV4.G677D	Q9NYV4	-1	0.034	-2
CSK21_Pkinase__P68400_1_335	P68400	Q9Y3I1.T22M	Q9Y3I1	1	0.034	-2
CSKP_Pkinase__O14936_1_340	O14936	P02545.W514R	P02545	3	0.034	-2
CSKP_Pkinase__O14936_1_340	O14936	P02545.W520G	P02545	3	0.028	-2
CSKP_Pkinase__O14936_1_340	O14936	P02545.W520S	P02545	3	0.034	-2
CSKP_Pkinase__O14936_1_340	O14936	P08243.M538I	P08243	-1	0.034	-2
CSKP_Pkinase__O14936_1_340	O14936	Q9UPI3.R333H	Q9UPI3	-3	0.034	-2
CSKP_Pkinase__O14936_1_340	O14936	Q9UPI3.R333L	Q9UPI3	-3	0.034	-2
DOK1_PTB__Q99704_151_256	Q99704	P35498.I1993V	P35498	-1	0.038	-2
DOK1_PTB__Q99704_151_256	Q99704	Q8WZ42.W31393C	Q8WZ42	1	0.038	-2
EIF_DEAD__P60842_29_237	P60842	O43181.D119H	O43181	1	0.028	-2
EIF_DEAD__P60842_29_237	P60842	O43520.N45T	O43520	2	0.028	-2
EIF_DEAD__P60842_29_237	P60842	O95180.P684H	O95180	-1	0.034	-2
EIF_DEAD__P60842_29_237	P60842	O95180.P684R	O95180	0	0.034	-2
EIF_DEAD__P60842_29_237	P60842	P07954.H176R	P07954	-1	0.034	-2
EIF_DEAD__P60842_29_237	P60842	P07954.P174R	P07954	-1	0.034	-2
EIF_DEAD__P60842_29_237	P60842	P20823.P447L	P20823	-2	0.034	-2
EIF_DEAD__P60842_29_237	P60842	P31749.V136M	P31749	1	0.034	-2
EIF_DEAD__P60842_29_237	P60842	P41180.F881L	P41180	1	0.034	-2
EIF_DEAD__P60842_29_237	P60842	P41180.R886P	P41180	1	0.034	-2
EIF_DEAD__P60842_29_237	P60842	P41180.R886Q	P41180	1	0.034	-2
EIF_DEAD__P60842_29_237	P60842	P41180.R886W	P41180	1	0.034	-2
EIF_DEAD__P60842_29_237	P60842	P45985.G265C	P45985	2	0.028	-2
EIF_DEAD__P60842_29_237	P60842	P46100.S1990T	P46100	-1	0.034	-2
EIF_DEAD__P60842_29_237	P60842	P54136.D2A	P54136	-1	0.034	-2
EIF_DEAD__P60842_29_237	P60842	P54136.D2G	P54136	-1	0.034	-2
EIF_DEAD__P60842_29_237	P60842	P54136.D2V	P54136	-1	0.034	-2
EIF_DEAD__P60842_29_237	P60842	Q15672.R110P	Q15672	1	0.028	-2
EIF_DEAD__P60842_29_237	P60842	Q6W2J9.R342G	Q6W2J9	2	0.034	-2
EIF_DEAD__P60842_29_237	P60842	Q8TEW0.P913L	Q8TEW0	1	0.028	-2
EIF_DEAD__P60842_29_237	P60842	Q8TEW0.P913Q	Q8TEW0	1	0.028	-2
EIF_DEAD__P60842_29_237	P60842	Q92968.W313G	Q92968	2	0.028	-2
EIF_DEAD__P60842_29_237	P60842	Q9BXM0.G1125S	Q9BXM0	0	0.1	-2
EIF_DEAD__P60842_29_237	P60842	Q9BZE0.S471R	Q9BZE0	-1	0.034	-2
EIF_DEAD__P60842_29_237	P60842	Q9NR50.I346T	Q9NR50	1	0.034	-2
EIF_DEAD__P60842_29_237	P60842	Q9Y6K1.N838D	Q9Y6K1	1	0.028	-2
EIF_DEAD__P60842_29_237	P60842	Q9Y6K1.T835M	Q9Y6K1	1	0.028	-2
EIF3B_RRM__P55884_172_274	P55884	Q13813.D2295V	Q13813	1	0.034	-2
EIF3B_RRM__P55884_172_274	P55884	Q9GZR5.W246G	Q9GZR5	-1	0.034	-2
EIF4E_eIF4E__P06730_1_217	P06730	P46100.S1990T	P46100	-1	0.034	-2
EIF4E_eIF4E__P06730_1_217	P06730	Q6QNY0.L108V	Q6QNY0	-1	0.034	-2
EPHA3_Pkinase__P29320_606_947	P29320	O75030.Y265C	O75030	-1	0.034	-2
EPHA3_Pkinase__P29320_606_947	P29320	O95255.W218C	O95255	-1	0.034	-2
EPHA3_Pkinase__P29320_606_947	P29320	Q13501.G411S	Q13501	-1	0.034	-2
EPHA3_Pkinase__P29320_606_947	P29320	Q13501.M404T	Q13501	0	0.034	-2
EPHA3_Pkinase__P29320_606_947	P29320	Q13501.M404V	Q13501	-1	0.034	-2
EPHA3_Pkinase__P29320_606_947	P29320	Q8NF91.Q3239E	Q8NF91	-1	0.034	-2
EPHA3_Pkinase__P29320_606_947	P29320	Q92968.W313G	Q92968	-1	0.034	-2
EPHA3_Pkinase__P29320_606_947	P29320	Q99728.S551L	Q99728	1	0.034	-2
EPHA3_Pkinase__P29320_606_947	P29320	Q9NRR6.D490N	Q9NRR6	2	0.034	-2
EPHA3_Pkinase__P29320_606_947	P29320	Q9NRR6.D490Y	Q9NRR6	2	0.034	-2
EPHA3_Pkinase__P29320_606_947	P29320	Q9NYV4.G677D	Q9NYV4	-1	0.034	-2
EPHA3_Pkinase__P29320_606_947	P29320	Q9UPI3.R333H	Q9UPI3	-1	0.034	-2
EPHA3_Pkinase__P29320_606_947	P29320	Q9UPI3.R333L	Q9UPI3	-1	0.034	-2
EPHB2_Pkinase__P29323_604_898	P29323	O43525.D755N	O43525	1	0.034	-2
EPHB2_Pkinase__P29323_604_898	P29323	O43933.L965P	O43933	-2	0.034	-2
EPHB2_Pkinase__P29323_604_898	P29323	O60828.Y65C	O60828	-1	0.034	-2
EPHB2_Pkinase__P29323_604_898	P29323	O76024.G562R	O76024	-1	0.034	-2
EPHB2_Pkinase__P29323_604_898	P29323	O76024.G562S	O76024	-1	0.034	-2
EPHB2_Pkinase__P29323_604_898	P29323	O76024.R558C	O76024	-1	0.034	-2
EPHB2_Pkinase__P29323_604_898	P29323	O76024.R558H	O76024	-1	0.034	-2
EPHB2_Pkinase__P29323_604_898	P29323	O76024.R558S	O76024	-1	0.034	-2
EPHB2_Pkinase__P29323_604_898	P29323	O95255.W218C	O95255	-2	0.034	-2
EPHB2_Pkinase__P29323_604_898	P29323	P04792.E41K	P04792	-1	0.034	-2
EPHB2_Pkinase__P29323_604_898	P29323	P04792.G53D	P04792	-1	0.034	-2
EPHB2_Pkinase__P29323_604_898	P29323	Q01484.W3620R	Q01484	-1	0.034	-2
EPHB2_Pkinase__P29323_604_898	P29323	Q8NF91.V5151M	Q8NF91	-1	0.034	-2
EPHB2_Pkinase__P29323_604_898	P29323	Q9NRR6.D490N	Q9NRR6	2	0.035	-2
EPHB2_Pkinase__P29323_604_898	P29323	Q9NRR6.D490Y	Q9NRR6	2	0.034	-2
EPS15_EH__P42566_121_215	P42566	O95613.L2882F	O95613	-1	0.034	-2
EPS15_EH__P42566_121_215	P42566	P04792.E41K	P04792	-1	0.034	-2
EPS15_EH__P42566_121_215	P42566	Q13501.M404V	Q13501	-2	0.034	-2
EZR_FERM_1_P15311_2_295	P15311	Q2LD37.V1867M	Q2LD37	1	0.038	-2
FKBP1A_full-length__P62942_1_108	P62942	O43933.L965P	O43933	-2	0.034	-2
FKBP1A_full-length__P62942_1_108	P62942	P54098.K633T	P54098	-1	0.034	-2
FKBP1A_full-length__P62942_1_108	P62942	Q07864.R259H	Q07864	-2	0.034	-2
G3BP1_NTF2_1_Q13283_1_139	Q13283	O76024.G562R	O76024	-1	0.034	-2
G3BP1_NTF2_1_Q13283_1_139	Q13283	O76024.G562S	O76024	-1	0.034	-2
G3BP1_NTF2_1_Q13283_1_139	Q13283	O76024.R558C	O76024	-1	0.034	-2
G3BP1_NTF2_1_Q13283_1_139	Q13283	O76024.R558H	O76024	-1	0.034	-2
G3BP1_NTF2_1_Q13283_1_139	Q13283	O76024.R558S	O76024	-1	0.034	-2
G3BP1_NTF2_1_Q13283_1_139	Q13283	O95255.W218C	O95255	-1	0.034	-2
G3BP1_NTF2_1_Q13283_1_139	Q13283	P14679.D199N	P14679	-1	0.034	-2
G3BP1_NTF2_1_Q13283_1_139	Q13283	P14679.I198T	P14679	-1	0.034	-2
G3BP1_NTF2_1_Q13283_1_139	Q13283	P23786.E174K	P23786	1	0.034	-2
G3BP1_NTF2_1_Q13283_1_139	Q13283	P43694.R43W	P43694	1	0.028	-2
G3BP1_NTF2_1_Q13283_1_139	Q13283	Q07864.R259H	Q07864	-1	0.034	-2
G3BP1_NTF2_1_Q13283_1_139	Q13283	Q4G0X9.E891K	Q4G0X9	-1	0.034	-2
G3BP1_NTF2_1_Q13283_1_139	Q13283	Q96PY6.D1249G	Q96PY6	-2	0.034	-2
G3BP1_NTF2_1_Q13283_1_139	Q13283	Q9BX79.T644M	Q9BX79	-1	0.034	-2
G3BP1_NTF2_1_Q13283_1_139	Q13283	Q9P2K1.Q1096H	Q9P2K1	1	0.034	-2
G3BP1_NTF2_1_Q13283_1_139	Q13283	Q9UKY4.R413P	Q9UKY4	1	0.034	-2
G3BP1_NTF2_1_Q13283_1_139	Q13283	Q9Y2M2.P118Q	Q9Y2M2	1	0.034	-2
G3BP2_NTF2_1_Q9UN86_1_139	Q9UN86	O76024.G562R	O76024	-1	0.034	-2
G3BP2_NTF2_1_Q9UN86_1_139	Q9UN86	O76024.G562S	O76024	0	0.034	-2
G3BP2_NTF2_1_Q9UN86_1_139	Q9UN86	O76024.R558C	O76024	-1	0.034	-2
G3BP2_NTF2_1_Q9UN86_1_139	Q9UN86	O76024.R558H	O76024	-1	0.034	-2
G3BP2_NTF2_1_Q9UN86_1_139	Q9UN86	O76024.R558S	O76024	-1	0.034	-2
G3BP2_NTF2_1_Q9UN86_1_139	Q9UN86	O95255.W218C	O95255	-1	0.034	-2
G3BP2_NTF2_1_Q9UN86_1_139	Q9UN86	P02545.R624H	P02545	1	0.028	-2
G3BP2_NTF2_1_Q9UN86_1_139	Q9UN86	P04792.P182L	P04792	2	0.034	-2
G3BP2_NTF2_1_Q9UN86_1_139	Q9UN86	P04792.P182S	P04792	2	0.034	-2
G3BP2_NTF2_1_Q9UN86_1_139	Q9UN86	P04792.T180I	P04792	2	0.028	-2
G3BP2_NTF2_1_Q9UN86_1_139	Q9UN86	P04792.T180S	P04792	2	0.034	-2
G3BP2_NTF2_1_Q9UN86_1_139	Q9UN86	P05161.E127K	P05161	-1	0.034	-2
G3BP2_NTF2_1_Q9UN86_1_139	Q9UN86	P12830.M792L	P12830	1	0.034	-2
G3BP2_NTF2_1_Q9UN86_1_139	Q9UN86	P12830.R796Q	P12830	1	0.034	-2
G3BP2_NTF2_1_Q9UN86_1_139	Q9UN86	P54136.D2G	P54136	-2	0.034	-2
G3BP2_NTF2_1_Q9UN86_1_139	Q9UN86	P54136.D2V	P54136	-2	0.034	-2
G3BP2_NTF2_1_Q9UN86_1_139	Q9UN86	Q13501.G411S	Q13501	-1	0.034	-2
G3BP2_NTF2_1_Q9UN86_1_139	Q9UN86	Q13501.M404T	Q13501	0	0.034	-2
G3BP2_NTF2_1_Q9UN86_1_139	Q9UN86	Q13501.M404V	Q13501	-1	0.034	-2
G3BP2_NTF2_1_Q9UN86_1_139	Q9UN86	Q969G2.L190R	Q969G2	1	0.028	-2
G3BP2_NTF2_1_Q9UN86_1_139	Q9UN86	Q96NR8.R239L	Q96NR8	-1	0.028	-2
G3BP2_NTF2_1_Q9UN86_1_139	Q9UN86	Q96NR8.R239Q	Q96NR8	-2	0.034	-2
G3BP2_NTF2_1_Q9UN86_1_139	Q9UN86	Q9Y2M2.P118Q	Q9Y2M2	1	0.034	-2
G3BP2_NTF2_1_Q9UN86_1_139	Q9UN86	Q9Y399.D114N	Q9Y399	-1	0.034	-2
GABARAP_ATG8__O95166_2_115	O95166	P04792.E41K	P04792	-1	0.034	-2
GABARAPL1_ATG8__Q9H0R8_2_115	Q9H0R8	P15056.R462I	P15056	1	0.034	-2
GABARAPL1_ATG8__Q9H0R8_2_115	Q9H0R8	P36894.V450M	P36894	2	0.028	-2
GABARAPL1_ATG8__Q9H0R8_2_115	Q9H0R8	P40763.F621L	P40763	-1	0.034	-2
GABARAPL1_ATG8__Q9H0R8_2_115	Q9H0R8	P40763.F621V	P40763	-1	0.034	-2
GABARAPL1_ATG8__Q9H0R8_2_115	Q9H0R8	P40763.T622I	P40763	-1	0.034	-2
GABARAPL1_ATG8__Q9H0R8_2_115	Q9H0R8	P40763.W623L	P40763	-1	0.034	-2
GABARAPL1_ATG8__Q9H0R8_2_115	Q9H0R8	P43246.E859K	P43246	2	0.1	-2
GABARAPL1_ATG8__Q9H0R8_2_115	Q9H0R8	P43246.Q855E	P43246	2	0.1	-2
GABARAPL1_ATG8__Q9H0R8_2_115	Q9H0R8	Q2LD37.V1867M	Q2LD37	2	0.034	-2
GABARAPL1_ATG8__Q9H0R8_2_115	Q9H0R8	Q92968.I326T	Q92968	1	0.034	-2
GABARAPL1_ATG8__Q9H0R8_2_115	Q9H0R8	Q92968.W313G	Q92968	1	0.034	-2
GABARAPL1_ATG8__Q9H0R8_2_115	Q9H0R8	Q9UKY4.W748R	Q9UKY4	1	0.034	-2
GABARAPL1_ATG8__Q9H0R8_2_115	Q9H0R8	Q9UKY4.W748S	Q9UKY4	1	0.034	-2
GABARAPL2_ATG8__P60520_2_115	P60520	P04626.V988I	P04626	1	0.034	-2
GABARAPL2_ATG8__P60520_2_115	P60520	P23378.R790W	P23378	2	0.034	-2
GABARAPL2_ATG8__P60520_2_115	P60520	P37088.F61L	P37088	2	0.034	-2
GABARAPL2_ATG8__P60520_2_115	P60520	P55265.R1155W	P55265	1	0.034	-2
GABARAPL2_ATG8__P60520_2_115	P60520	P82251.Y232C	P82251	2	0.034	-2
GABARAPL2_ATG8__P60520_2_115	P60520	Q01484.R1582W	Q01484	1	0.034	-2
GABARAPL2_ATG8__P60520_2_115	P60520	Q12809.F129L	Q12809	2	0.034	-2
GABARAPL2_ATG8__P60520_2_115	P60520	Q96T60.E326K	Q96T60	-1	0.034	-2
GABARAPL2_ATG8__P60520_2_115	P60520	Q99996.D3555V	Q99996	-1	0.034	-2
GEF_Sec7__Q9Y6D5_639_829	Q9Y6D5	Q66GS9.L1089I	Q66GS9	2	0.034	-2
GGA1_VHS__Q9UJY5_1_157	Q9UJY5	O60828.P78S	O60828	3	0.038	-2
GGA1_VHS__Q9UJY5_1_157	Q9UJY5	P05165.E248K	P05165	2	0.038	-2
GGA1_VHS__Q9UJY5_1_157	Q9UJY5	P51531.W1283C	P51531	1	0.029	-2
GGA1_VHS__Q9UJY5_1_157	Q9UJY5	P51532.P1344S	P51532	1	0.029	-2
GGA1_VHS__Q9UJY5_1_157	Q9UJY5	Q969G2.L190R	Q969G2	1	0.038	-2
GGA1_VHS__Q9UJY5_1_157	Q9UJY5	Q9NPC6.L163S	Q9NPC6	-1	0.038	-2
GGA3_VHS__Q9NZ52_1_166	Q9NZ52	O14686.E1588K	O14686	-2	0.034	-2
GGA3_VHS__Q9NZ52_1_166	Q9NZ52	O43933.L965P	O43933	-1	0.034	-2
GGA3_VHS__Q9NZ52_1_166	Q9NZ52	P07949.L1052V	P07949	-2	0.034	-2
GGA3_VHS__Q9NZ52_1_166	Q9NZ52	P07949.L1061P	P07949	-2	0.034	-2
GGA3_VHS__Q9NZ52_1_166	Q9NZ52	P07949.M1064T	P07949	-2	0.034	-2
GGA3_VHS__Q9NZ52_1_166	Q9NZ52	P07949.Y1062C	P07949	-2	0.034	-2
GGA3_VHS__Q9NZ52_1_166	Q9NZ52	P08243.M538I	P08243	-2	0.034	-2
GGA3_VHS__Q9NZ52_1_166	Q9NZ52	P35498.I1993V	P35498	-1	0.034	-2
GGA3_VHS__Q9NZ52_1_166	Q9NZ52	P38398.D369N	P38398	-1	0.034	-2
GGA3_VHS__Q9NZ52_1_166	Q9NZ52	P38398.L204F	P38398	2	0.034	-2
GGA3_VHS__Q9NZ52_1_166	Q9NZ52	P46100.S1990T	P46100	-1	0.034	-2
GGA3_VHS__Q9NZ52_1_166	Q9NZ52	P50443.S16L	P50443	1	0.028	-2
GGA3_VHS__Q9NZ52_1_166	Q9NZ52	Q66GS9.L1089I	Q66GS9	-1	0.034	-2
GGA3_VHS__Q9NZ52_1_166	Q9NZ52	Q8WZ42.R29708H	Q8WZ42	2	0.028	-2
GGA3_VHS__Q9NZ52_1_166	Q9NZ52	Q8WZ42.S29710L	Q8WZ42	2	0.028	-2
GGA3_VHS__Q9NZ52_1_166	Q9NZ52	Q9Y6H1.T61I	Q9Y6H1	-2	0.034	-2
GRAP2_SH3_2_O75791_274_329	O75791	Q13813.Q2310E	Q13813	2	0.034	-2
GST___P08515_1_218	P08515	O43933.L965P	O43933	-2	0.038	-2
GST___P08515_1_218	P08515	O76024.G562R	O76024	-1	0.038	-2
GST___P08515_1_218	P08515	O76024.G562S	O76024	-1	0.038	-2
GST___P08515_1_218	P08515	O76024.R558C	O76024	-1	0.038	-2
GST___P08515_1_218	P08515	O76024.R558H	O76024	-1	0.038	-2
GST___P08515_1_218	P08515	O76024.R558S	O76024	-1	0.038	-2
GST___P08515_1_218	P08515	O95255.W218C	O95255	-2	0.038	-2
GST___P08515_1_218	P08515	Q07864.R259H	Q07864	-2	0.038	-2
GST___P08515_1_218	P08515	Q09472.F2084V	Q09472	-2	0.038	-2
GST___P08515_1_218	P08515	Q5TD94.P664S	Q5TD94	2	0.029	-2
GST___P08515_1_218	P08515	Q8NF91.Q3239E	Q8NF91	2	0.038	-2
GST___P08515_1_218	P08515	Q92562.Y647C	Q92562	-2	0.038	-2
GST___P08515_1_218	P08515	Q96NR8.R239Q	Q96NR8	-1	0.029	-2
GST___P08515_1_218	P08515	Q96PY6.D1249G	Q96PY6	1	0.029	-2
GST___P08515_1_218	P08515	Q9BX79.T644M	Q9BX79	-2	0.038	-2
Intersectin-1_SH3_1_Q15811_740_806	Q15811	Q96IS3.S115L	Q96IS3	-1	0.034	-2
Intersectin-1_SH3_2_Q15811_913_971	Q15811	O14686.E1588K	O14686	-1	0.034	-2
Intersectin-1_SH3_2_Q15811_913_971	Q15811	O43933.L965P	O43933	-1	0.034	-2
Intersectin-1_SH3_2_Q15811_913_971	Q15811	O95255.W218C	O95255	-1	0.034	-2
Intersectin-1_SH3_2_Q15811_913_971	Q15811	O95630.S236Y	O95630	2	0.028	-2
Intersectin-1_SH3_2_Q15811_913_971	Q15811	P07954.H176L	P07954	-1	0.034	-2
Intersectin-1_SH3_2_Q15811_913_971	Q15811	P07954.H176R	P07954	-1	0.034	-2
Intersectin-1_SH3_2_Q15811_913_971	Q15811	P07954.P174R	P07954	-1	0.034	-2
Intersectin-1_SH3_2_Q15811_913_971	Q15811	P20823.P447L	P20823	-1	0.034	-2
Intersectin-1_SH3_2_Q15811_913_971	Q15811	P23378.R790W	P23378	1	0.028	-2
Intersectin-1_SH3_2_Q15811_913_971	Q15811	P35498.I1993V	P35498	3	0.089	-2
Intersectin-1_SH3_2_Q15811_913_971	Q15811	Q01484.W3620R	Q01484	-1	0.034	-2
Intersectin-1_SH3_2_Q15811_913_971	Q15811	Q07912.R877H	Q07912	1	0.034	-2
Intersectin-1_SH3_2_Q15811_913_971	Q15811	Q6QNY0.L108V	Q6QNY0	1	0.034	-2
Intersectin-1_SH3_2_Q15811_913_971	Q15811	Q96NR8.R239Q	Q96NR8	-2	0.034	-2
Intersectin-1_SH3_2_Q15811_913_971	Q15811	Q96PV0.W362R	Q96PV0	2	0.034	-2
Intersectin-1_SH3_2_Q15811_913_971	Q15811	Q96PY6.D1249A	Q96PY6	-1	0.034	-2
Intersectin-1_SH3_2_Q15811_913_971	Q15811	Q96PY6.D1249G	Q96PY6	-1	0.034	-2
Intersectin-1_SH3_2_Q15811_913_971	Q15811	Q9NX14.E121K	Q9NX14	-1	0.034	-2
Intersectin-1_SH3_3_Q15811_1002_1060	Q15811	P29597.R638G	P29597	2	0.034	-2
Intersectin-1_SH3_5_Q15811_1155_1214	Q15811	Q6QNY0.L108V	Q6QNY0	2	0.034	-2
IRS2_PTB__Q9Y4H2_188_304	Q9Y4H2	O43933.L965P	O43933	-1	0.034	-2
IRS2_PTB__Q9Y4H2_188_304	Q9Y4H2	Q13501.M404T	Q13501	0	0.034	-2
IRS2_PTB__Q9Y4H2_188_304	Q9Y4H2	Q13501.M404V	Q13501	-1	0.034	-2
IRS2_PTB__Q9Y4H2_188_304	Q9Y4H2	Q86UK5.W1047C	Q86UK5	-1	0.028	-2
IRS2_PTB__Q9Y4H2_188_304	Q9Y4H2	Q9Y6H1.T61I	Q9Y6H1	1	0.028	-2
Keap1_KELCH__Q14145_321_609	Q14145	P54136.D2A	P54136	-2	0.034	-2
Keap1_KELCH__Q14145_321_609	Q14145	P54136.D2G	P54136	-2	0.034	-2
Keap1_KELCH__Q14145_321_609	Q14145	P54136.D2V	P54136	-2	0.034	-2
Keap1_KELCH__Q14145_321_609	Q14145	Q3T906.L785W	Q3T906	-2	0.034	-2
Keap1_KELCH__Q14145_321_609	Q14145	Q9NX14.E121K	Q9NX14	-1	0.034	-2
KPNA4_Arm__O00629_68_487	O00629	A6NNN8.D283A	A6NNN8	-1	0.026	-2
KPNA4_Arm__O00629_68_487	O00629	O43181.D119H	O43181	-1	0.03	-2
KPNA4_Arm__O00629_68_487	O00629	O43933.L965P	O43933	-1	0.03	-2
KPNA4_Arm__O00629_68_487	O00629	P16499.S344R	P16499	-1	0.03	-2
KPNA4_Arm__O00629_68_487	O00629	P18206.D841H	P18206	1	0.026	-2
KPNA4_Arm__O00629_68_487	O00629	P21817.R552W	P21817	2	0.026	-2
KPNA4_Arm__O00629_68_487	O00629	P35498.I1993V	P35498	-1	0.03	-2
KPNA4_Arm__O00629_68_487	O00629	P36894.R478H	P36894	1	0.03	-2
KPNA4_Arm__O00629_68_487	O00629	P36894.R480W	P36894	1	0.03	-2
KPNA4_Arm__O00629_68_487	O00629	P51168.P616L	P51168	-2	0.03	-2
KPNA4_Arm__O00629_68_487	O00629	P51168.P616R	P51168	1	0.026	-2
KPNA4_Arm__O00629_68_487	O00629	P51168.P616S	P51168	-2	0.03	-2
KPNA4_Arm__O00629_68_487	O00629	P51168.P617S	P51168	-2	0.03	-2
KPNA4_Arm__O00629_68_487	O00629	P51168.P618R	P51168	-2	0.03	-2
KPNA4_Arm__O00629_68_487	O00629	P51168.Y620H	P51168	-2	0.03	-2
KPNA4_Arm__O00629_68_487	O00629	P51532.D715N	P51532	-1	0.03	-2
KPNA4_Arm__O00629_68_487	O00629	P54098.K633T	P54098	-2	0.03	-2
KPNA4_Arm__O00629_68_487	O00629	P54136.D2A	P54136	-1	0.03	-2
KPNA4_Arm__O00629_68_487	O00629	P54136.D2G	P54136	-1	0.03	-2
KPNA4_Arm__O00629_68_487	O00629	P54136.D2V	P54136	-1	0.03	-2
KPNA4_Arm__O00629_68_487	O00629	Q96NR8.R169Q	Q96NR8	-1	0.03	-2
KPNA4_Arm__O00629_68_487	O00629	Q96NR8.R239L	Q96NR8	-1	0.03	-2
KPNA4_Arm__O00629_68_487	O00629	Q96NR8.R239Q	Q96NR8	-1	0.03	-2
KPNA4_Arm__O00629_68_487	O00629	Q96QB1.T959A	Q96QB1	1	0.03	-2
KPNA4_Arm__O00629_68_487	O00629	Q9C004.V16I	Q9C004	1	0.03	-2
KPNA4_Arm__O00629_68_487	O00629	Q9UI10.Y489H	Q9UI10	1	0.03	-2
KPNB1_Heat_1_Q14974_127_876	Q14974	P15848.S465L	P15848	-2	0.097	-2
KPNB1_Heat_1_Q14974_127_876	Q14974	P15848.W450C	P15848	-2	0.097	-2
MAP1LC3A_ATG8__Q9H492_2_121	Q9H492	O15273.R153H	O15273	1	0.034	-2
MAP1LC3A_ATG8__Q9H492_2_121	Q9H492	O15273.R158C	O15273	1	0.034	-2
MAP1LC3A_ATG8__Q9H492_2_121	Q9H492	O15273.R158G	O15273	1	0.034	-2
MAP1LC3A_ATG8__Q9H492_2_121	Q9H492	O15273.R158S	O15273	1	0.034	-2
MAP1LC3A_ATG8__Q9H492_2_121	Q9H492	O43526.Q461P	O43526	2	0.034	-2
MAP1LC3A_ATG8__Q9H492_2_121	Q9H492	O95409.D152F	O95409	2	0.034	-2
MAP1LC3A_ATG8__Q9H492_2_121	Q9H492	P10636.R5L	P10636	1	0.028	-2
MAP1LC3A_ATG8__Q9H492_2_121	Q9H492	P30518.R137C	P30518	2	0.034	-2
MAP1LC3A_ATG8__Q9H492_2_121	Q9H492	P30518.R137G	P30518	2	0.034	-2
MAP1LC3A_ATG8__Q9H492_2_121	Q9H492	P30518.R137H	P30518	2	0.034	-2
MAP1LC3A_ATG8__Q9H492_2_121	Q9H492	P30518.R137L	P30518	2	0.034	-2
MAP1LC3A_ATG8__Q9H492_2_121	Q9H492	P30518.R143P	P30518	2	0.034	-2
MAP1LC3A_ATG8__Q9H492_2_121	Q9H492	P35498.I1993V	P35498	-1	0.034	-2
MAP1LC3A_ATG8__Q9H492_2_121	Q9H492	P38398.D369N	P38398	2	0.034	-2
MAP1LC3A_ATG8__Q9H492_2_121	Q9H492	Q12809.F129L	Q12809	1	0.034	-2
MAP1LC3A_ATG8__Q9H492_2_121	Q9H492	Q13233.P257L	Q13233	1	0.034	-2
MAP1LC3A_ATG8__Q9H492_2_121	Q9H492	Q13402.G1982E	Q13402	1	0.034	-2
MAP1LC3A_ATG8__Q9H492_2_121	Q9H492	Q13402.G1982R	Q13402	1	0.034	-2
MAP1LC3A_ATG8__Q9H492_2_121	Q9H492	Q5SW96.S288L	Q5SW96	1	0.034	-2
MAP1LC3A_ATG8__Q9H492_2_121	Q9H492	Q8TAB3.R980H	Q8TAB3	1	0.034	-2
MAP1LC3A_ATG8__Q9H492_2_121	Q9H492	Q8WZ42.V871L	Q8WZ42	2	0.034	-2
MAP1LC3A_ATG8__Q9H492_2_121	Q9H492	Q92793.T872A	Q92793	1	0.034	-2
MAP1LC3A_ATG8__Q9H492_2_121	Q9H492	Q92793.T872S	Q92793	1	0.034	-2
MAP1LC3A_ATG8__Q9H492_2_121	Q9H492	Q96JG9.E2583K	Q96JG9	1	0.034	-2
MAP1LC3A_ATG8__Q9H492_2_121	Q9H492	Q99996.E170D	Q99996	1	0.034	-2
MAP1LC3B_ATG8__Q9GZQ8_2_119	Q9GZQ8	P04264.L214P	P04264	1	0.034	-2
MAP1LC3B_ATG8__Q9GZQ8_2_119	Q9GZQ8	P08243.M538I	P08243	-1	0.034	-2
MAP1LC3B_ATG8__Q9GZQ8_2_119	Q9GZQ8	P35498.I1993V	P35498	-1	0.034	-2
MAP1LC3B_ATG8__Q9GZQ8_2_119	Q9GZQ8	Q04671.E671G	Q04671	1	0.034	-2
MAP1LC3B_ATG8__Q9GZQ8_2_119	Q9GZQ8	Q04671.E671V	Q04671	1	0.034	-2
MAP1LC3B_ATG8__Q9GZQ8_2_119	Q9GZQ8	Q04671.L674V	Q04671	1	0.034	-2
MAP1LC3B_ATG8__Q9GZQ8_2_119	Q9GZQ8	Q04671.W679C	Q04671	1	0.034	-2
MAP1LC3B_ATG8__Q9GZQ8_2_119	Q9GZQ8	Q8N960.L712F	Q8N960	2	0.034	-2
MAP1LC3B_ATG8__Q9GZQ8_2_119	Q9GZQ8	Q9BT04.R404Q	Q9BT04	2	0.035	-2
MAP1LC3B_ATG8__Q9GZQ8_2_119	Q9GZQ8	Q9P2D1.I2116N	Q9P2D1	-1	0.034	-2
MBP___P02686_1_304	P02686	O76024.G562R	O76024	-1	0.097	-2
MBP___P02686_1_304	P02686	O76024.G562S	O76024	-1	0.097	-2
MBP___P02686_1_304	P02686	O76024.R558C	O76024	0	0.097	-2
MBP___P02686_1_304	P02686	O76024.R558H	O76024	-1	0.097	-2
MBP___P02686_1_304	P02686	O76024.R558S	O76024	-1	0.097	-2
MBP___P02686_1_304	P02686	Q8NF91.Q3239E	Q8NF91	-2	0.097	-2
MBP___P02686_1_304	P02686	Q8WZ42.R29708H	Q8WZ42	-1	0.043	-2
MBP___P02686_1_304	P02686	Q8WZ42.S29710L	Q8WZ42	-1	0.043	-2
MDM2_p53-binding-domain__Q00987_17_125	Q00987	O60481.S109C	O60481	-1	0.031	-2
MDM2_p53-binding-domain__Q00987_17_125	Q00987	O76024.G562R	O76024	-1	0.031	-2
MDM2_p53-binding-domain__Q00987_17_125	Q00987	O76024.G562S	O76024	-1	0.031	-2
MDM2_p53-binding-domain__Q00987_17_125	Q00987	O76024.R558C	O76024	-1	0.031	-2
MDM2_p53-binding-domain__Q00987_17_125	Q00987	O76024.R558H	O76024	-1	0.031	-2
MDM2_p53-binding-domain__Q00987_17_125	Q00987	O76024.R558S	O76024	-1	0.031	-2
MDM2_p53-binding-domain__Q00987_17_125	Q00987	P07949.L1052V	P07949	-2	0.031	-2
MDM2_p53-binding-domain__Q00987_17_125	Q00987	P07949.L1061P	P07949	-2	0.031	-2
MDM2_p53-binding-domain__Q00987_17_125	Q00987	P07949.M1064T	P07949	-2	0.031	-2
MDM2_p53-binding-domain__Q00987_17_125	Q00987	P07949.Y1062C	P07949	-2	0.031	-2
MDM2_p53-binding-domain__Q00987_17_125	Q00987	P10253.P913R	P10253	1	0.026	-2
MDM2_p53-binding-domain__Q00987_17_125	Q00987	P10253.V916F	P10253	1	0.026	-2
MDM2_p53-binding-domain__Q00987_17_125	Q00987	P16499.S344R	P16499	-1	0.031	-2
MDM2_p53-binding-domain__Q00987_17_125	Q00987	P23025.H244R	P23025	1	0.031	-2
MDM2_p53-binding-domain__Q00987_17_125	Q00987	P40337.L198P	P40337	-1	0.031	-2
MDM2_p53-binding-domain__Q00987_17_125	Q00987	P40337.L198R	P40337	-1	0.031	-2
MDM2_p53-binding-domain__Q00987_17_125	Q00987	P40337.M211L	P40337	-1	0.031	-2
MDM2_p53-binding-domain__Q00987_17_125	Q00987	P40337.R200W	P40337	-1	0.031	-2
MDM2_p53-binding-domain__Q00987_17_125	Q00987	P49959.R576G	P49959	-1	0.031	-2
MDM2_p53-binding-domain__Q00987_17_125	Q00987	P49959.R576Q	P49959	-1	0.031	-2
MDM2_p53-binding-domain__Q00987_17_125	Q00987	P54136.D2A	P54136	-2	0.031	-2
MDM2_p53-binding-domain__Q00987_17_125	Q00987	P54136.D2G	P54136	-2	0.031	-2
MDM2_p53-binding-domain__Q00987_17_125	Q00987	P54136.D2V	P54136	-2	0.031	-2
MDM2_p53-binding-domain__Q00987_17_125	Q00987	Q13485.V465M	Q13485	2	0.031	-2
MDM2_p53-binding-domain__Q00987_17_125	Q00987	Q8IVL0.P1141H	Q8IVL0	-1	0.031	-2
MDM2_p53-binding-domain__Q00987_17_125	Q00987	Q8IVL0.P1141T	Q8IVL0	-1	0.031	-2
MDM2_p53-binding-domain__Q00987_17_125	Q00987	Q8IVL0.R1140H	Q8IVL0	-1	0.031	-2
MDM2_p53-binding-domain__Q00987_17_125	Q00987	Q99728.D190N	Q99728	-1	0.031	-2
MDM2_p53-binding-domain__Q00987_17_125	Q00987	Q9BZR6.R377Q	Q9BZR6	1	0.026	-2
MDM2_p53-binding-domain__Q00987_17_125	Q00987	Q9BZR6.R377W	Q9BZR6	1	0.026	-2
MDM2_p53-binding-domain__Q00987_17_125	Q00987	Q9P2R6.Q1440R	Q9P2R6	-1	0.031	-2
MK08_Pkinase__P45983_1_363	P45983	P04792.E41K	P04792	2	0.034	-2
MK08_Pkinase__P45983_1_363	P45983	P07954.H176L	P07954	-1	0.034	-2
MK08_Pkinase__P45983_1_363	P45983	P07954.H176R	P07954	-1	0.034	-2
MK08_Pkinase__P45983_1_363	P45983	P07954.P174R	P07954	-1	0.034	-2
MK08_Pkinase__P45983_1_363	P45983	P20823.P447L	P20823	1	0.034	-2
MK08_Pkinase__P45983_1_363	P45983	Q6QNY0.L108V	Q6QNY0	2	0.034	-2
MK08_Pkinase__P45983_1_363	P45983	Q8NF91.Q3239E	Q8NF91	2	0.034	-2
MK08_Pkinase__P45983_1_363	P45983	Q969F8.R386P	Q969F8	-1	0.034	-2
MK08_Pkinase__P45983_1_363	P45983	Q96PV0.W308R	Q96PV0	-1	0.034	-2
MK08_Pkinase__P45983_1_363	P45983	Q9BXM0.G1125S	Q9BXM0	-1	0.034	-2
MK08_Pkinase__P45983_1_363	P45983	Q9Y6H1.T61I	Q9Y6H1	-2	0.034	-2
MSN_FERM_1_P26038_1_322	P26038	A6NNN8.D283A	A6NNN8	-1	0.034	-2
MSN_FERM_1_P26038_1_322	P26038	O14896.Q118E	O14896	2	0.034	-2
MSN_FERM_1_P26038_1_322	P26038	O14896.S424L	O14896	1	0.034	-2
MSN_FERM_1_P26038_1_322	P26038	O60741.R297K	O60741	1	0.034	-2
MSN_FERM_1_P26038_1_322	P26038	Q02556.K108E	Q02556	3	0.035	-2
MSN_FERM_1_P26038_1_322	P26038	Q14896.T1046M	Q14896	3	0.028	-2
MSN_FERM_1_P26038_1_322	P26038	Q14896.T1046R	Q14896	3	0.028	-2
MSN_FERM_1_P26038_1_322	P26038	Q5T481.E913K	Q5T481	2	0.034	-2
MSN_FERM_1_P26038_1_322	P26038	Q92562.Y647C	Q92562	-1	0.034	-2
MSN_FERM_1_P26038_1_322	P26038	Q96T60.E326K	Q96T60	-1	0.034	-2
MSN_FERM_1_P26038_1_322	P26038	Q9BZ23.N355S	Q9BZ23	2	0.034	-2
MSN_FERM_1_P26038_1_322	P26038	Q9BZ23.R357Q	Q9BZ23	2	0.034	-2
MSN_FERM_1_P26038_1_322	P26038	Q9UPY3.P880L	Q9UPY3	1	0.034	-2
MSN_FERM_1_P26038_1_322	P26038	Q9Y5Z9.R119G	Q9Y5Z9	2	0.043	-2
NCK1_SH3_1_P16333_5_60	P16333	P07949.L1052V	P07949	-2	0.034	-2
NCK1_SH3_1_P16333_5_60	P16333	P07949.L1061P	P07949	-2	0.034	-2
NCK1_SH3_1_P16333_5_60	P16333	P07949.Y1062C	P07949	-2	0.034	-2
NCK1_SH3_1_P16333_5_60	P16333	P35498.I1993V	P35498	1	0.034	-2
NCK1_SH3_1_P16333_5_60	P16333	P51608.P376S	P51608	3	0.034	-2
NCK1_SH3_1_P16333_5_60	P16333	Q96T60.E326K	Q96T60	-2	0.034	-2
NEDD4_WW_2_P46934_765_803	P46934	O43567.L311S	O43567	2	0.034	-2
NEDD4_WW_2_P46934_765_803	P46934	O43567.L312P	O43567	2	0.034	-2
NEDD4_WW_2_P46934_765_803	P46934	P22223.P769S	P22223	2	0.034	-2
OXSR1___O95747_434_527	O95747	O43933.L965P	O43933	-1	0.034	-2
OXSR1___O95747_434_527	O95747	P14136.N407I	P14136	2	0.034	-2
OXSR1___O95747_434_527	O95747	P14136.R416G	P14136	2	0.034	-2
OXSR1___O95747_434_527	O95747	Q09472.F2084V	Q09472	-1	0.034	-2
PDCD6IP_Bro__Q8WUM4_1_359	Q8WUM4	O60828.Y65C	O60828	-1	0.038	-2
PDCD6IP_Bro__Q8WUM4_1_359	Q8WUM4	Q09472.F2084V	Q09472	-1	0.038	-2
PDCD6IP_Bro__Q8WUM4_1_359	Q8WUM4	Q8IY37.R487H	Q8IY37	-2	0.038	-2
PDCD6IP_Bro__Q8WUM4_1_359	Q8WUM4	Q96PV0.W308R	Q96PV0	2	0.039	-2
PDCD6IP_Bro__Q8WUM4_1_359	Q8WUM4	Q9BTV4.T143M	Q9BTV4	-1	0.038	-2
PDCD6IP_Bro__Q8WUM4_1_359	Q8WUM4	Q9BX79.T644M	Q9BX79	-1	0.038	-2
PDCD6IP_Bro__Q8WUM4_1_359	Q8WUM4	Q9NSA2.R592W	Q9NSA2	-1	0.038	-2
PDCD6IP_Bro__Q8WUM4_1_359	Q8WUM4	Q9NX14.E121K	Q9NX14	-1	0.038	-2
PDZK1_PDZ_2_Q5T2W1_132_224	Q5T2W1	Q9NRG9.Q15K	Q9NRG9	-1	0.034	-2
PEX14_Pex14__O75381_16_84	O75381	O95255.L248F	O95255	1	0.034	-2
PEX14_Pex14__O75381_16_84	O75381	O95255.L252I	O95255	1	0.034	-2
PIK3R1_SH3_1_P27986_6_78	P27986	Q14028.Q222K	Q14028	2	0.093	-2
PPIA_full-length__P62937_1_165	P62937	P45985.P306R	P45985	-1	0.034	-2
PPIA_full-length__P62937_1_165	P62937	P45985.V321E	P45985	-1	0.034	-2
PPIA_full-length__P62937_1_165	P62937	Q14738.P53S	Q14738	-1	0.034	-2
PPIA_full-length__P62937_1_165	P62937	Q14738.P53T	Q14738	0	0.034	-2
PPIA_full-length__P62937_1_165	P62937	Q96PV0.S1165L	Q96PV0	1	0.034	-2
PTBP1_RRM_2_P26599_157_285	P26599	P35498.I1993V	P35498	-2	0.034	-2
PTK2_Focal-AT__Q05397_891_1050	Q05397	P04792.E41K	P04792	-2	0.038	-2
PTK2_Focal-AT__Q05397_891_1050	Q05397	P35498.I1993V	P35498	-1	0.038	-2
PTK2_Focal-AT__Q05397_891_1050	Q05397	P35579.D1424G	P35579	0	0.038	-2
PTK2_Focal-AT__Q05397_891_1050	Q05397	P35579.D1424H	P35579	-1	0.038	-2
PTK2_Focal-AT__Q05397_891_1050	Q05397	P35579.D1424N	P35579	-1	0.038	-2
PTK2_Focal-AT__Q05397_891_1050	Q05397	P35579.D1424Y	P35579	-1	0.038	-2
PTK2_Focal-AT__Q05397_891_1050	Q05397	P51787.D611N	P51787	1	0.038	-2
PTK2_Focal-AT__Q05397_891_1050	Q05397	P51787.D611Y	P51787	1	0.038	-2
PTK2_Focal-AT__Q05397_891_1050	Q05397	P51787.G621C	P51787	1	0.038	-2
PTK2_Focal-AT__Q05397_891_1050	Q05397	Q8NFJ9.R160Q	Q8NFJ9	2	0.038	-2
PTK2_Focal-AT__Q05397_891_1050	Q05397	Q9P0N5.L114R	Q9P0N5	1	0.038	-2
RAN2-B_Ran-BP1-PH-domain__P49792_2924_3050	P49792	O95076.L168V	O95076	1	0.034	-2
RAN2-B_Ran-BP1-PH-domain__P49792_2924_3050	P49792	Q8TF50.K160T	Q8TF50	-1	0.034	-2
RDX_FERM_1_P35241_5_295	P35241	P07992.E62K	P07992	1	0.034	-2
RDX_FERM_1_P35241_5_295	P35241	Q14896.T1046M	Q14896	3	0.028	-2
RDX_FERM_1_P35241_5_295	P35241	Q14896.T1046R	Q14896	3	0.028	-2
RDX_FERM_1_P35241_5_295	P35241	Q8WZ42.R31017Q	Q8WZ42	2	0.089	-2
RDX_FERM_1_P35241_5_295	P35241	Q96PV0.W362R	Q96PV0	2	0.034	-2
REPS1___Q96D71_226_314	Q96D71	O14686.L3525P	O14686	1	0.034	-2
REPS1___Q96D71_226_314	Q96D71	O43896.R912W	O43896	1	0.034	-2
REPS1___Q96D71_226_314	Q96D71	O43933.L965P	O43933	-2	0.034	-2
REPS1___Q96D71_226_314	Q96D71	O95255.W218C	O95255	2	0.034	-2
REPS1___Q96D71_226_314	Q96D71	P08243.M538I	P08243	2	0.23	-2
REPS1___Q96D71_226_314	Q96D71	P25054.Q2322R	P25054	2	0.034	-2
RUNX1T1-MYND___Q06455_510_559	Q06455	O43933.L965P	O43933	-1	0.034	-2
RUNX1T1-MYND___Q06455_510_559	Q06455	Q07864.R259H	Q07864	-2	0.034	-2
RUNX1T1-MYND___Q06455_510_559	Q06455	Q09472.F2084V	Q09472	-2	0.034	-2
RUNX1T1-MYND___Q06455_510_559	Q06455	Q969F8.R386P	Q969F8	-2	0.034	-2
RUNX1T1-MYND___Q06455_510_559	Q06455	Q9BXM0.G1125S	Q9BXM0	-2	0.034	-2
SHC_PH__P29353_149_317	P29353	A7E2Y1.V1038M	A7E2Y1	-1	0.034	-2
SHC_PH__P29353_149_317	P29353	O15357.Q251H	O15357	0	0.035	-2
SHC_PH__P29353_149_317	P29353	O95180.P684H	O95180	-1	0.034	-2
SHC_PH__P29353_149_317	P29353	O95180.P684R	O95180	-1	0.034	-2
SHC_PH__P29353_149_317	P29353	P07949.L1052V	P07949	-1	0.035	-2	Accession_level_PPI_in_data
SHC_PH__P29353_149_317	P29353	P07954.H176L	P07954	-1	0.034	-2
SHC_PH__P29353_149_317	P29353	P07954.H176R	P07954	-1	0.034	-2
SHC_PH__P29353_149_317	P29353	P07954.P174R	P07954	-1	0.034	-2
SHC_PH__P29353_149_317	P29353	P08559.H292L	P08559	2	0.034	-2
SHC_PH__P29353_149_317	P29353	P08559.R288H	P08559	2	0.034	-2
SHC_PH__P29353_149_317	P29353	P08559.R302C	P08559	2	0.034	-2
SHC_PH__P29353_149_317	P29353	P08559.R302H	P08559	2	0.034	-2
SHC_PH__P29353_149_317	P29353	P35498.I1993V	P35498	-1	0.034	-2
SHC_PH__P29353_149_317	P29353	P41180.R896P	P41180	1	0.034	-2
SHC_PH__P29353_149_317	P29353	P41180.R898Q	P41180	1	0.034	-2
SHC_PH__P29353_149_317	P29353	P51587.E2089D	P51587	1	0.034	-2
SHC_PH__P29353_149_317	P29353	P51587.E2364K	P51587	2	0.034	-2
SHC_PH__P29353_149_317	P29353	P51587.H2090R	P51587	1	0.034	-2
SHC_PH__P29353_149_317	P29353	P51587.N2374S	P51587	2	0.034	-2
SHC_PH__P29353_149_317	P29353	P51587.P2096L	P51587	1	0.034	-2
SHC_PH__P29353_149_317	P29353	P51587.Q2100K	P51587	1	0.034	-2
SHC_PH__P29353_149_317	P29353	P51587.S2091R	P51587	1	0.034	-2
SHC_PH__P29353_149_317	P29353	P51587.S2098F	P51587	1	0.034	-2
SHC_PH__P29353_149_317	P29353	P51587.T2097M	P51587	1	0.034	-2
SHC_PH__P29353_149_317	P29353	P51587.Y2094C	P51587	1	0.034	-2
SHC_PH__P29353_149_317	P29353	Q09472.F2084V	Q09472	-1	0.034	-2
SHC_PH__P29353_149_317	P29353	Q14738.P53S	Q14738	1	0.028	-2
SHC_PH__P29353_149_317	P29353	Q14738.P53T	Q14738	1	0.028	-2
SHC_PH__P29353_149_317	P29353	Q8TF50.K160T	Q8TF50	-2	0.013	-2
SHC_PH__P29353_149_317	P29353	Q969F8.R386P	Q969F8	-1	0.034	-2
SHC_PH__P29353_149_317	P29353	Q99996.E170D	Q99996	-1	0.034	-2
SHC_PH__P29353_149_317	P29353	Q9H845.R469W	Q9H845	2	0.028	-2
SIN3A_PAH__Q96ST3_295_383	Q96ST3	P35498.I1993V	P35498	-1	0.038	-2
SIN3A_PAH__Q96ST3_295_383	Q96ST3	Q6DKK2.W65S	Q6DKK2	2	0.039	-2
SIN3A_PAH__Q96ST3_295_383	Q96ST3	Q8IV16.G175R	Q8IV16	2	0.038	-2
SIN3A_PAH__Q96ST3_295_383	Q96ST3	Q8IV16.G175S	Q8IV16	2	0.038	-2
SMURF2_WW_3_Q9HAU4_298_330	Q9HAU4	P51168.P617S	P51168	2	0.028	-2
SMURF2_WW_3_Q9HAU4_298_330	Q9HAU4	P51168.P618R	P51168	2	0.028	-2
SMURF2_WW_3_Q9HAU4_298_330	Q9HAU4	P51168.Y620H	P51168	2	0.028	-2
SNX27_PDZ__Q96L92_40_141	Q96L92	P46100.S1990T	P46100	-1	0.034	-2
SNX27_PDZ__Q96L92_40_141	Q96L92	Q09472.F2084V	Q09472	-1	0.034	-2
SNX27_PDZ__Q96L92_40_141	Q96L92	Q13627.T588N	Q13627	3	0.089	-2
SNX27_PDZ__Q96L92_40_141	Q96L92	Q969F8.R386P	Q969F8	-1	0.034	-2
SNX9_SH3_1_Q9Y5X1_3_61	Q9Y5X1	P60201.P15L	P60201	-1	0.034	-2
SPOP_MATH__O43791_19_176	O43791	O15357.Q251H	O15357	-1	0.034	-2
SPOP_MATH__O43791_19_176	O43791	P21817.E664Q	P21817	1	0.034	-2
SPOP_MATH__O43791_19_176	O43791	P35609.E793K	P35609	-1	0.034	-2
SPOP_MATH__O43791_19_176	O43791	P35680.G370S	P35680	1	0.028	-2
SPOP_MATH__O43791_19_176	O43791	P38398.V1047A	P38398	2	0.1	-2
SPOP_MATH__O43791_19_176	O43791	P46100.S1990T	P46100	2	0.034	-2
SPOP_MATH__O43791_19_176	O43791	P51587.E2364K	P51587	-1	0.034	-2
SPOP_MATH__O43791_19_176	O43791	Q86TC9.L1161I	Q86TC9	2	0.034	-2
SPOP_MATH__O43791_19_176	O43791	Q9C0F0.S1155L	Q9C0F0	1	0.034	-2
Src_SH3__P12931_87_144	P12931	P10070.T1552A	P10070	2	0.034	-2
Src_SH3__P12931_87_144	P12931	P42768.H180N	P42768	1	0.028	-2
Src_SH3__P12931_87_144	P12931	P49815.S1276F	P49815	3	0.047	-2
SUMO1_SUMO__P63165_1_101	P63165	O43933.L965P	O43933	-1	0.038	-2
SUMO1_SUMO__P63165_1_101	P63165	P02545.R166P	P02545	2	0.038	-2
SUMO1_SUMO__P63165_1_101	P63165	P06753.E174A	P06753	2	0.038	-2
SUMO1_SUMO__P63165_1_101	P63165	P46100.S1990T	P46100	-1	0.038	-2
SUMO1_SUMO__P63165_1_101	P63165	P54136.D2A	P54136	-1	0.038	-2
SUMO1_SUMO__P63165_1_101	P63165	P54136.D2G	P54136	-1	0.038	-2
SUMO1_SUMO__P63165_1_101	P63165	P54136.D2V	P54136	-1	0.038	-2
SUMO1_SUMO__P63165_1_101	P63165	Q01484.W3620R	Q01484	-1	0.038	-2
SUMO1_SUMO__P63165_1_101	P63165	Q09472.F2084V	Q09472	-1	0.038	-2
SUMO1_SUMO__P63165_1_101	P63165	Q16236.D457G	Q16236	2	0.038	-2	Accession_level_PPI_in_data
SUMO1_SUMO__P63165_1_101	P63165	Q8IXJ9.R323L	Q8IXJ9	-1	0.038	-2
SUMO1_SUMO__P63165_1_101	P63165	Q969F8.R386P	Q969F8	-1	0.038	-2
SUMO1_SUMO__P63165_1_101	P63165	Q9HAZ2.V764M	Q9HAZ2	1	0.038	-2
SUMO1_SUMO__P63165_1_101	P63165	Q9NXB0.D19Y	Q9NXB0	2	0.038	-2
SUMO1_SUMO__P63165_1_101	P63165	Q9UHC1.N1007S	Q9UHC1	1	0.038	-2
SUMO1_SUMO__P63165_1_101	P63165	Q9UI46.R124C	Q9UI46	2	0.038	-2
USP7_MATH-TRAF__Q93009_53_206	Q93009	O14686.E1588K	O14686	-1	0.038	-2
USP7_MATH-TRAF__Q93009_53_206	Q93009	O43896.P700L	O43896	1	0.029	-2
USP7_MATH-TRAF__Q93009_53_206	Q93009	O75140.S1073R	O75140	1	0.029	-2
USP7_MATH-TRAF__Q93009_53_206	Q93009	O75140.S1104L	O75140	1	0.038	-2
USP7_MATH-TRAF__Q93009_53_206	Q93009	O75140.T1081P	O75140	1	0.029	-2
USP7_MATH-TRAF__Q93009_53_206	Q93009	O95817.I94F	O95817	2	0.038	-2
USP7_MATH-TRAF__Q93009_53_206	Q93009	P01106.P245A	P01106	2	0.091	-2
USP7_MATH-TRAF__Q93009_53_206	Q93009	P10398.S214A	P10398	1	0.038	-2
USP7_MATH-TRAF__Q93009_53_206	Q93009	P10398.S214F	P10398	1	0.038	-2
USP7_MATH-TRAF__Q93009_53_206	Q93009	P12883.R1712P	P12883	2	0.038	-2
USP7_MATH-TRAF__Q93009_53_206	Q93009	P12883.R1712Q	P12883	2	0.038	-2
USP7_MATH-TRAF__Q93009_53_206	Q93009	P12883.R1712W	P12883	2	0.038	-2
USP7_MATH-TRAF__Q93009_53_206	Q93009	P14923.S24L	P14923	1	0.038	-2
USP7_MATH-TRAF__Q93009_53_206	Q93009	P20823.G574S	P20823	2	0.038	-2
USP7_MATH-TRAF__Q93009_53_206	Q93009	P25054.M1413V	P25054	1	0.029	-2
USP7_MATH-TRAF__Q93009_53_206	Q93009	P25054.Q1406E	P25054	1	0.029	-2
USP7_MATH-TRAF__Q93009_53_206	Q93009	P25054.S1395C	P25054	1	0.038	-2
USP7_MATH-TRAF__Q93009_53_206	Q93009	P25054.S837A	P25054	1	0.038	-2
USP7_MATH-TRAF__Q93009_53_206	Q93009	P26367.S353A	P26367	1	0.038	-2
USP7_MATH-TRAF__Q93009_53_206	Q93009	P26367.S363L	P26367	1	0.038	-2
USP7_MATH-TRAF__Q93009_53_206	Q93009	P26367.S363P	P26367	1	0.038	-2
USP7_MATH-TRAF__Q93009_53_206	Q93009	P35680.S465R	P35680	1	0.038	-2
USP7_MATH-TRAF__Q93009_53_206	Q93009	P36894.V450M	P36894	-1	0.038	-2
USP7_MATH-TRAF__Q93009_53_206	Q93009	P38398.Q1395R	P38398	2	0.038	-2
USP7_MATH-TRAF__Q93009_53_206	Q93009	P38398.Q1396K	P38398	2	0.038	-2
USP7_MATH-TRAF__Q93009_53_206	Q93009	P38398.S1383L	P38398	2	0.038	-2
USP7_MATH-TRAF__Q93009_53_206	Q93009	P38398.S1389N	P38398	2	0.038	-2
USP7_MATH-TRAF__Q93009_53_206	Q93009	P38398.S282L	P38398	1	0.038	-2
USP7_MATH-TRAF__Q93009_53_206	Q93009	P40337.D145E	P40337	-1	0.038	-2
USP7_MATH-TRAF__Q93009_53_206	Q93009	P40337.F138A	P40337	-1	0.038	-2
USP7_MATH-TRAF__Q93009_53_206	Q93009	P40337.F138S	P40337	-1	0.038	-2
USP7_MATH-TRAF__Q93009_53_206	Q93009	P40337.F138Y	P40337	-1	0.038	-2
USP7_MATH-TRAF__Q93009_53_206	Q93009	P40337.L137F	P40337	-1	0.038	-2
USP7_MATH-TRAF__Q93009_53_206	Q93009	P40337.N133K	P40337	-1	0.038	-2
USP7_MATH-TRAF__Q93009_53_206	Q93009	P40337.N133S	P40337	-1	0.038	-2
USP7_MATH-TRAF__Q93009_53_206	Q93009	P40337.N133T	P40337	-1	0.038	-2
USP7_MATH-TRAF__Q93009_53_206	Q93009	P40337.N133Y	P40337	-1	0.038	-2
USP7_MATH-TRAF__Q93009_53_206	Q93009	P40337.Q132P	P40337	0	0.038	-2
USP7_MATH-TRAF__Q93009_53_206	Q93009	P40337.Q134R	P40337	-1	0.038	-2
USP7_MATH-TRAF__Q93009_53_206	Q93009	P40337.T135P	P40337	-1	0.038	-2
USP7_MATH-TRAF__Q93009_53_206	Q93009	P40337.V132D	P40337	-1	0.038	-2
USP7_MATH-TRAF__Q93009_53_206	Q93009	P40337.V132F	P40337	-1	0.038	-2
USP7_MATH-TRAF__Q93009_53_206	Q93009	P40337.V132L	P40337	-1	0.038	-2
USP7_MATH-TRAF__Q93009_53_206	Q93009	P48382.P499S	P48382	1	0.038	-2
USP7_MATH-TRAF__Q93009_53_206	Q93009	P50548.R183G	P50548	1	0.038	-2
USP7_MATH-TRAF__Q93009_53_206	Q93009	P51587.E2139K	P51587	1	0.038	-2
USP7_MATH-TRAF__Q93009_53_206	Q93009	P51587.L2890I	P51587	2	0.038	-2
USP7_MATH-TRAF__Q93009_53_206	Q93009	P51587.P2883S	P51587	2	0.038	-2
USP7_MATH-TRAF__Q93009_53_206	Q93009	P51587.S2143L	P51587	1	0.038	-2
USP7_MATH-TRAF__Q93009_53_206	Q93009	P51587.S2152Y	P51587	1	0.038	-2
USP7_MATH-TRAF__Q93009_53_206	Q93009	P54259.H1062R	P54259	1	0.029	-2
USP7_MATH-TRAF__Q93009_53_206	Q93009	P54259.L1063R	P54259	1	0.029	-2
USP7_MATH-TRAF__Q93009_53_206	Q93009	P55316.Q480R	P55316	1	0.038	-2
USP7_MATH-TRAF__Q93009_53_206	Q93009	P61978.G83D	P61978	1	0.038	-2
USP7_MATH-TRAF__Q93009_53_206	Q93009	P63261.E241K	P63261	1	0.038	-2
USP7_MATH-TRAF__Q93009_53_206	Q93009	Q04721.S2220L	Q04721	1	0.038	-2
USP7_MATH-TRAF__Q93009_53_206	Q93009	Q09472.I807V	Q09472	1	0.038	-2
USP7_MATH-TRAF__Q93009_53_206	Q93009	Q0VG99.S39L	Q0VG99	1	0.14	-2
USP7_MATH-TRAF__Q93009_53_206	Q93009	Q13620.N159S	Q13620	1	0.038	-2
USP7_MATH-TRAF__Q93009_53_206	Q93009	Q14524.S1103F	Q14524	2	0.038	-2
USP7_MATH-TRAF__Q93009_53_206	Q93009	Q14524.W1095C	Q14524	2	0.038	-2
USP7_MATH-TRAF__Q93009_53_206	Q93009	Q6W2J9.S1431F	Q6W2J9	2	0.029	-2
USP7_MATH-TRAF__Q93009_53_206	Q93009	Q6W2J9.S1431Y	Q6W2J9	2	0.029	-2
USP7_MATH-TRAF__Q93009_53_206	Q93009	Q86YC2.S537L	Q86YC2	1	0.038	-2
USP7_MATH-TRAF__Q93009_53_206	Q93009	Q8IVL0.I1634M	Q8IVL0	2	0.039	-2
USP7_MATH-TRAF__Q93009_53_206	Q93009	Q8IVL0.I1634T	Q8IVL0	2	0.038	-2
USP7_MATH-TRAF__Q93009_53_206	Q93009	Q8IVL0.Q1640H	Q8IVL0	2	0.039	-2
USP7_MATH-TRAF__Q93009_53_206	Q93009	Q8IVL0.Q1645R	Q8IVL0	2	0.039	-2
USP7_MATH-TRAF__Q93009_53_206	Q93009	Q8IY92.P929L	Q8IY92	1	0.029	-2
USP7_MATH-TRAF__Q93009_53_206	Q93009	Q8N196.G365R	Q8N196	1	0.038	-2
USP7_MATH-TRAF__Q93009_53_206	Q93009	Q8WZ42.T799M	Q8WZ42	1	0.029	-2
USP7_MATH-TRAF__Q93009_53_206	Q93009	Q96P66.E308D	Q96P66	1	0.038	-2
USP7_MATH-TRAF__Q93009_53_206	Q93009	Q9BT04.R404Q	Q9BT04	-1	0.038	-2
USP7_MATH-TRAF__Q93009_53_206	Q93009	Q9BUR4.G435R	Q9BUR4	2	0.016	-2
USP7_MATH-TRAF__Q93009_53_206	Q93009	Q9HC78.G741R	Q9HC78	2	0.038	-2
VCL_Vinc__P18206_1_258	P18206	P07949.L1052V	P07949	-2	0.034	-2
VCL_Vinc__P18206_1_258	P18206	P07949.L1061P	P07949	-2	0.034	-2
VCL_Vinc__P18206_1_258	P18206	P07949.M1064T	P07949	-2	0.034	-2
VCL_Vinc__P18206_1_258	P18206	P07949.Y1062C	P07949	-2	0.034	-2
WDR5_WD_1234567_P61964_21_334	P61964	O43181.D119H	O43181	1	0.028	-2
WDR5_WD_1234567_P61964_21_334	P61964	O95180.P684H	O95180	-1	0.034	-2
WDR5_WD_1234567_P61964_21_334	P61964	O95180.P684R	O95180	-1	0.034	-2
WDR5_WD_1234567_P61964_21_334	P61964	O95255.W218C	O95255	-1	0.034	-2
WDR5_WD_1234567_P61964_21_334	P61964	P15924.S987P	P15924	2	0.034	-2
WDR5_WD_1234567_P61964_21_334	P61964	P15924.S987T	P15924	2	0.034	-2
WDR5_WD_1234567_P61964_21_334	P61964	P35579.I1816V	P35579	2	0.034	-2
WDR5_WD_1234567_P61964_21_334	P61964	P36894.G23R	P36894	2	0.034	-2
WDR5_WD_1234567_P61964_21_334	P61964	P38398.D411E	P38398	1	0.028	-2
WDR5_WD_1234567_P61964_21_334	P61964	P38398.K408E	P38398	1	0.028	-2
WDR5_WD_1234567_P61964_21_334	P61964	P51587.V783G	P51587	2	0.043	-2
WDR5_WD_1234567_P61964_21_334	P61964	P54136.D2G	P54136	-2	0.034	-2
WDR5_WD_1234567_P61964_21_334	P61964	P54136.D2V	P54136	-2	0.034	-2
WDR5_WD_1234567_P61964_21_334	P61964	Q06413.R401C	Q06413	1	0.034	-2
WDR5_WD_1234567_P61964_21_334	P61964	Q06413.R401G	Q06413	1	0.034	-2
WDR5_WD_1234567_P61964_21_334	P61964	Q3T906.L785W	Q3T906	-2	0.034	-2
WDR5_WD_1234567_P61964_21_334	P61964	Q7Z6L0.G305R	Q7Z6L0	1	0.034	-2
WDR5_WD_1234567_P61964_21_334	P61964	Q7Z6L0.R308C	Q7Z6L0	1	0.034	-2
WDR5_WD_1234567_P61964_21_334	P61964	Q7Z6L0.R308S	Q7Z6L0	1	0.034	-2
WDR5_WD_1234567_P61964_21_334	P61964	Q8IXJ9.R323L	Q8IXJ9	-1	0.034	-2
WDR5_WD_1234567_P61964_21_334	P61964	Q9BXM0.G1125S	Q9BXM0	-2	0.034	-2
WDR5_WD_1234567_P61964_21_334	P61964	Q9P2R6.Q1440R	Q9P2R6	2	0.028	-2
WWTR1_WW__Q9GZV5_122_160	Q9GZV5	P07949.L1052V	P07949	-1	0.034	-2
WWTR1_WW__Q9GZV5_122_160	Q9GZV5	P07949.L1061P	P07949	-1	0.034	-2
WWTR1_WW__Q9GZV5_122_160	Q9GZV5	P07949.M1064T	P07949	-1	0.034	-2
WWTR1_WW__Q9GZV5_122_160	Q9GZV5	P07949.Y1062C	P07949	-1	0.034	-2
WWTR1_WW__Q9GZV5_122_160	Q9GZV5	P16499.P293L	P16499	2	0.034	-2
ZMYND11_coiled-coil-MYND__Q15326_480_602	Q15326	A6NNN8.D283A	A6NNN8	-1	0.028	-2
ZMYND11_coiled-coil-MYND__Q15326_480_602	Q15326	Q71F56.M864K	Q71F56	3	0.034	-2
ZMYND11_coiled-coil-MYND__Q15326_480_602	Q15326	Q71F56.M864L	Q71F56	3	0.034	-2
ZMYND11_coiled-coil-MYND__Q15326_480_602	Q15326	Q71F56.P869T	Q71F56	3	0.034	-2
ZMYND11_coiled-coil-MYND__Q15326_480_602	Q15326	Q71F56.T867I	Q71F56	3	0.034	-2
ZMYND11_coiled-coil-MYND__Q15326_480_602	Q15326	Q8N0X7.D121Y	Q8N0X7	-1	0.034	-2
ZMYND11_coiled-coil-MYND__Q15326_480_602	Q15326	Q8NFM7.P577Q	Q8NFM7	1	0.034	-2
ZMYND11_coiled-coil-MYND__Q15326_480_602	Q15326	Q8TF50.K160T	Q8TF50	-1	0.034	-2
ZMYND11_coiled-coil-MYND__Q15326_480_602	Q15326	Q92793.T872A	Q92793	3	0.034	-2
ZMYND11_coiled-coil-MYND__Q15326_480_602	Q15326	Q96JG9.G2971V	Q96JG9	1	0.034	-2
BRD4_NET__O60885_601_683	O60885	Q96NR8.R169Q	Q96NR8	0	0.035	-1.9
G3BP2_NTF2_1_Q9UN86_1_139	Q9UN86	P02545.T623S	P02545	1	0.028	-1.9
GST___P08515_1_218	P08515	P35498.I1993V	P35498	0	0.039	-1.9
OXSR1___O95747_434_527	O95747	P14136.D417A	P14136	2	0.035	-1.9
OXSR1___O95747_434_527	O95747	Q8TF50.K160T	Q8TF50	-1	0.15	-1.9
USP7_MATH-TRAF__Q93009_53_206	Q93009	Q8NCE2.Y462C	Q8NCE2	2	0.23	-1.9
WDR5_WD_1234567_P61964_21_334	P61964	P54136.D2A	P54136	0	0.035	-1.9
ZMYND11_coiled-coil-MYND__Q15326_480_602	Q15326	Q13627.Q63K	Q13627	2	0.013	-1.9
DOK1_PTB__Q99704_151_256	Q99704	P14679.D199N	P14679	3	0.004	-1.8
DOK1_PTB__Q99704_151_256	Q99704	P82251.I241T	P82251	0	0.14	-1.8
GST___P08515_1_218	P08515	Q9NX14.E121K	Q9NX14	0	0.039	-1.8
Intersectin-1_SH3_2_Q15811_913_971	Q15811	Q8WZ42.R19751C	Q8WZ42	-1	0.15	-1.8
KPNA4_Arm__O00629_68_487	O00629	P07902.G55C	P07902	2	0.048	-1.8
OXSR1___O95747_434_527	O95747	P14136.R416W	P14136	2	0.035	-1.8
RDX_FERM_1_P35241_5_295	P35241	Q8WZ42.T32790M	Q8WZ42	3	0.028	-1.8
SMURF2_WW_3_Q9HAU4_298_330	Q9HAU4	P51587.W31L	P51587	3	0.15	-1.8
SMURF2_WW_3_Q9HAU4_298_330	Q9HAU4	Q9H3D4.I549T	Q9H3D4	3	0.066	-1.8
SNX27_PDZ__Q96L92_40_141	Q96L92	Q8N157.W787C	Q8N157	2	0.035	-1.8
SUMO1_SUMO__P63165_1_101	P63165	Q92562.Y647C	Q92562	0	0.039	-1.8
USP7_MATH-TRAF__Q93009_53_206	Q93009	P19544.G253A	P19544	2	0.17	-1.8
CSKP_Pkinase__O14936_1_340	O14936	P01106.S62F	P01106	4	0.082	-1.7
GRAP2_SH3_2_O75791_274_329	O75791	P35498.I1993V	P35498	3	0.42	-1.7
RUNX1T1-MYND___Q06455_510_559	Q06455	P08243.M538I	P08243	-2	0.083	-1.7
SHC_PH__P29353_149_317	P29353	Q8NF91.Q3239E	Q8NF91	0	0.035	-1.7
SPOP_MATH__O43791_19_176	O43791	O14497.S668I	O14497	2	0.032	-1.7
Src_SH3__P12931_87_144	P12931	Q9BXM0.M673V	Q9BXM0	2	0.013	-1.7
WDR5_WD_1234567_P61964_21_334	P61964	Q7Z3K3.M167V	Q7Z3K3	-1	0.028	-1.7
WWTR1_WW__Q9GZV5_122_160	Q9GZV5	Q14524.N1987K	Q14524	3	0.1	-1.7
CSK21_Pkinase__P68400_1_335	P68400	P08243.M538I	P08243	1	0.1	-1.6
CSK21_Pkinase__P68400_1_335	P68400	Q8N4S9.R500G	Q8N4S9	-1	0.013	-1.6
G3BP2_NTF2_1_Q9UN86_1_139	Q9UN86	P08243.M538I	P08243	-1	0.013	-1.6
GABARAPL1_ATG8__Q9H0R8_2_115	Q9H0R8	P82251.Y232C	P82251	2	0.013	-1.6
GGA1_VHS__Q9UJY5_1_157	Q9UJY5	Q8TCU4.E237K	Q8TCU4	2	0.016	-1.6
MBP___P02686_1_304	P02686	Q8TF50.K160T	Q8TF50	-2	0.17	-1.6
NCK1_SH3_1_P16333_5_60	P16333	P07949.M1064T	P07949	0	0.035	-1.6
PDCD6IP_Bro__Q8WUM4_1_359	Q8WUM4	Q9H3D4.I549T	Q9H3D4	0	0.039	-1.6
SUMO1_SUMO__P63165_1_101	P63165	Q8NF91.Q3239E	Q8NF91	-1	0.039	-1.6
SUMO1_SUMO__P63165_1_101	P63165	Q96NR8.R169Q	Q96NR8	0	0.039	-1.6
USP7_MATH-TRAF__Q93009_53_206	Q93009	P46100.S1990T	P46100	1	0.039	-1.6
WDR5_WD_1234567_P61964_21_334	P61964	Q99728.I357T	Q99728	1	0.035	-1.6
AP2_Mu__Q96CW1_160_435	Q96CW1	Q8TF50.K160T	Q8TF50	-1	0.15	-1.5
EPHA3_Pkinase__P29320_606_947	P29320	Q8TF50.K160T	Q8TF50	2	0.083	-1.5
EPHB2_Pkinase__P29323_604_898	P29323	P08243.M538I	P08243	2	0.083	-1.5
EPHB2_Pkinase__P29323_604_898	P29323	Q92562.Y647C	Q92562	-1	0.013	-1.5
EPS15_EH__P42566_121_215	P42566	Q13501.M404T	Q13501	-1	0.035	-1.5
GABARAP_ATG8__O95166_2_115	O95166	Q8WZ42.R29708H	Q8WZ42	3	0.061	-1.5
RDX_FERM_1_P35241_5_295	P35241	Q8WZ42.G27233R	Q8WZ42	2	0.013	-1.5
WDR5_WD_1234567_P61964_21_334	P61964	P08243.M538I	P08243	-1	0.013	-1.5
WWTR1_WW__Q9GZV5_122_160	Q9GZV5	Q9H3D4.I549T	Q9H3D4	3	0.0076	-1.5
CHD1_tandem-chromo__O14646_268_443	O14646	P10398.S214A	P10398	2	0.085	-1.4
EIF_DEAD__P60842_29_237	P60842	Q8WZ42.R19751C	Q8WZ42	-1	0.14	-1.4
NEDD4_WW_2_P46934_765_803	P46934	Q8NI60.E113K	Q8NI60	4	0.027	-1.4
PEX14_Pex14__O75381_16_84	O75381	O15160.T27A	O15160	2	0.066	-1.4
PTK2_Focal-AT__Q05397_891_1050	Q05397	Q92562.Y647C	Q92562	0	0.039	-1.4
SUMO1_SUMO__P63165_1_101	P63165	Q8TF50.K160T	Q8TF50	-2	0.037	-1.4
USP7_MATH-TRAF__Q93009_53_206	Q93009	P40337.F138V	P40337	0	0.039	-1.4
USP7_MATH-TRAF__Q93009_53_206	Q93009	Q7Z3K3.V71I	Q7Z3K3	2	0.079	-1.4
AP2_Mu__Q96CW1_160_435	Q96CW1	Q96K49.N456D	Q96K49	3	0.013	-1.3
EPS15_EH__P42566_121_215	P42566	Q01484.S3096G	Q01484	4	0.27	-1.3
G3BP2_NTF2_1_Q9UN86_1_139	Q9UN86	Q53FT3.V54L	Q53FT3	2	0.15	-1.3
Intersectin-1_SH3_2_Q15811_913_971	Q15811	Q9Y215.P59Q	Q9Y215	2	0.035	-1.3
Keap1_KELCH__Q14145_321_609	Q14145	Q86YC2.L100F	Q86YC2	3	0.15	-1.3
MSN_FERM_1_P26038_1_322	P26038	Q6KC79.K357N	Q6KC79	3	0.18	-1.3
SNX9_SH3_1_Q9Y5X1_3_61	Q9Y5X1	O14686.R2099G	O14686	2	0.0022	-1.3
SUMO1_SUMO__P63165_1_101	P63165	Q9Y6H1.T61I	Q9Y6H1	-1	0.039	-1.3
USP7_MATH-TRAF__Q93009_53_206	Q93009	Q9UNQ0.V12M	Q9UNQ0	2	0.016	-1.3
EIF_DEAD__P60842_29_237	P60842	P08243.M538I	P08243	-2	0.13	-1.2
GABARAP_ATG8__O95166_2_115	O95166	Q92574.S403L	Q92574	2	0.22	-1.2
GRAP2_SH3_2_O75791_274_329	O75791	Q9NRI5.E739K	Q9NRI5	1	0.035	-1.2
MSN_FERM_1_P26038_1_322	P26038	P40692.H308P	P40692	1	0.013	-1.2
PDCD6IP_Bro__Q8WUM4_1_359	Q8WUM4	O43181.D119H	O43181	0	0.039	-1.2
PDCD6IP_Bro__Q8WUM4_1_359	Q8WUM4	Q9Y6H1.T61I	Q9Y6H1	2	0.039	-1.2
SMURF2_WW_3_Q9HAU4_298_330	Q9HAU4	Q14524.N1987K	Q14524	3	0.28	-1.2
SPOP_MATH__O43791_19_176	O43791	Q9NQ11.T12M	Q9NQ11	1	0.035	-1.2
USP7_MATH-TRAF__Q93009_53_206	Q93009	P38398.R1443G	P38398	2	0.23	-1.2
USP7_MATH-TRAF__Q93009_53_206	Q93009	P78314.G313R	P78314	3	0.22	-1.2
CSK21_Pkinase__P68400_1_335	P68400	P46100.S1990T	P46100	0	0.035	-1.1
EIF3B_RRM__P55884_172_274	P55884	P51531.M1079T	P51531	0	0.035	-1.1
GABARAP_ATG8__O95166_2_115	O95166	P04792.G53D	P04792	0	0.035	-1.1
GRAP2_SH3_2_O75791_274_329	O75791	O95630.S236F	O95630	3	0.071	-1.1		Accession_level_PPI_in_data
Intersectin-1_SH3_5_Q15811_1155_1214	Q15811	P08243.M538I	P08243	-1	0.13	-1.1
IRS2_PTB__Q9Y4H2_188_304	Q9Y4H2	Q13501.G411S	Q13501	0	0.035	-1.1
MDM2_p53-binding-domain__Q00987_17_125	Q00987	P35498.I1993V	P35498	0	0.031	-1.1
MSN_FERM_1_P26038_1_322	P26038	Q9Y5Z9.D118G	Q9Y5Z9	2	0.37	-1.1
PTK2_Focal-AT__Q05397_891_1050	Q05397	Q8TF50.K160T	Q8TF50	-1	0.039	-1.1
USP7_MATH-TRAF__Q93009_53_206	Q93009	O60934.V346M	O60934	1	0.039	-1.1
USP7_MATH-TRAF__Q93009_53_206	Q93009	P68032.E239Q	P68032	1	0.039	-1.1
WDR5_WD_1234567_P61964_21_334	P61964	Q8NF91.Q3239E	Q8NF91	1	0.15	-1.1
ABL1_SH3__P00519_60_121	P00519	O14497.R710H	O14497	0	0.11	-1
ABL1_SH3__P00519_60_121	P00519	O75444.P69R	O75444	1	0.11	-1
ABL1_SH3__P00519_60_121	P00519	O75923.P134L	O75923	1	0.11	-1
ABL1_SH3__P00519_60_121	P00519	O94986.K667R	O94986	0	0.11	-1
ABL1_SH3__P00519_60_121	P00519	O95169.P76L	O95169	0	0.11	-1
ABL1_SH3__P00519_60_121	P00519	O95169.P76Q	O95169	0	0.11	-1
ABL1_SH3__P00519_60_121	P00519	P02545.R189P	P02545	0	0.11	-1
ABL1_SH3__P00519_60_121	P00519	P02545.R190L	P02545	0	0.11	-1
ABL1_SH3__P00519_60_121	P00519	P02545.R190Q	P02545	0	0.11	-1
ABL1_SH3__P00519_60_121	P00519	P02545.R190W	P02545	0	0.11	-1
ABL1_SH3__P00519_60_121	P00519	P03915.D393N	P03915	0	0.11	-1
ABL1_SH3__P00519_60_121	P00519	P04049.N262I	P04049	0	0.11	-1
ABL1_SH3__P00519_60_121	P00519	P04049.N262K	P04049	0	0.11	-1
ABL1_SH3__P00519_60_121	P00519	P04049.V263A	P04049	0	0.11	-1
ABL1_SH3__P00519_60_121	P00519	P04049.V263D	P04049	0	0.11	-1
ABL1_SH3__P00519_60_121	P00519	P04049.V263G	P04049	0	0.11	-1
ABL1_SH3__P00519_60_121	P00519	P10275.E682K	P10275	0	0.11	-1
ABL1_SH3__P00519_60_121	P00519	P10275.L678P	P10275	0	0.11	-1
ABL1_SH3__P00519_60_121	P00519	P10275.P672H	P10275	0	0.11	-1
ABL1_SH3__P00519_60_121	P00519	P10275.P683T	P10275	0	0.11	-1
ABL1_SH3__P00519_60_121	P00519	P10275.V685I	P10275	0	0.11	-1
ABL1_SH3__P00519_60_121	P00519	P11055.L1204P	P11055	0	0.11	-1
ABL1_SH3__P00519_60_121	P00519	P18206.D841H	P18206	1	0.11	-1
ABL1_SH3__P00519_60_121	P00519	P20823.L12H	P20823	0	0.11	-1
ABL1_SH3__P00519_60_121	P00519	P20823.T10M	P20823	0	0.11	-1
ABL1_SH3__P00519_60_121	P00519	P41235.P388H	P41235	0	0.11	-1
ABL1_SH3__P00519_60_121	P00519	P41235.P388R	P41235	0	0.11	-1
ABL1_SH3__P00519_60_121	P00519	P42898.R46P	P42898	0	0.11	-1
ABL1_SH3__P00519_60_121	P00519	P42898.R46Q	P42898	0	0.11	-1
ABL1_SH3__P00519_60_121	P00519	P42898.R46W	P42898	0	0.11	-1
ABL1_SH3__P00519_60_121	P00519	P45379.E138K	P45379	0	0.11	-1
ABL1_SH3__P00519_60_121	P00519	P45379.R140C	P45379	0	0.11	-1
ABL1_SH3__P00519_60_121	P00519	P45379.R141G	P45379	0	0.11	-1
ABL1_SH3__P00519_60_121	P00519	P45379.R141P	P45379	0	0.11	-1
ABL1_SH3__P00519_60_121	P00519	P45379.R141Q	P45379	0	0.11	-1
ABL1_SH3__P00519_60_121	P00519	P45379.R141W	P45379	0	0.11	-1
ABL1_SH3__P00519_60_121	P00519	P45379.R144G	P45379	0	0.11	-1
ABL1_SH3__P00519_60_121	P00519	P45379.R144W	P45379	0	0.11	-1
ABL1_SH3__P00519_60_121	P00519	P45379.R149C	P45379	0	0.11	-1
ABL1_SH3__P00519_60_121	P00519	P45379.R149H	P45379	0	0.11	-1
ABL1_SH3__P00519_60_121	P00519	P45379.R149S	P45379	0	0.11	-1
ABL1_SH3__P00519_60_121	P00519	P45379.R151Q	P45379	0	0.11	-1
ABL1_SH3__P00519_60_121	P00519	P45379.R151W	P45379	0	0.11	-1
ABL1_SH3__P00519_60_121	P00519	P51168.P616L	P51168	1	0.093	-1
ABL1_SH3__P00519_60_121	P00519	P51168.P616R	P51168	-2	0.11	-1
ABL1_SH3__P00519_60_121	P00519	P51168.P616S	P51168	-2	0.11	-1
ABL1_SH3__P00519_60_121	P00519	P51168.P617S	P51168	-2	0.11	-1
ABL1_SH3__P00519_60_121	P00519	P51168.P618R	P51168	-2	0.11	-1
ABL1_SH3__P00519_60_121	P00519	P51168.Y620H	P51168	-2	0.11	-1
ABL1_SH3__P00519_60_121	P00519	Q01484.R1582Q	Q01484	0	0.11	-1
ABL1_SH3__P00519_60_121	P00519	Q01484.R1582W	Q01484	0	0.11	-1
ABL1_SH3__P00519_60_121	P00519	Q04844.R331W	Q04844	0	0.11	-1
ABL1_SH3__P00519_60_121	P00519	Q05066.S18N	Q05066	1	0.11	-1
ABL1_SH3__P00519_60_121	P00519	Q08289.S214T	Q08289	0	0.11	-1
ABL1_SH3__P00519_60_121	P00519	Q09472.P2221L	Q09472	0	0.11	-1
ABL1_SH3__P00519_60_121	P00519	Q09472.P2221Q	Q09472	0	0.11	-1
ABL1_SH3__P00519_60_121	P00519	Q12809.G149V	Q12809	0	0.11	-1
ABL1_SH3__P00519_60_121	P00519	Q12809.R148W	Q12809	0	0.11	-1
ABL1_SH3__P00519_60_121	P00519	Q13873.N519K	Q13873	0	0.11	-1
ABL1_SH3__P00519_60_121	P00519	Q14896.G347S	Q14896	0	0.11	-1
ABL1_SH3__P00519_60_121	P00519	Q14896.L352P	Q14896	0	0.11	-1
ABL1_SH3__P00519_60_121	P00519	Q14896.V342D	Q14896	0	0.11	-1
ABL1_SH3__P00519_60_121	P00519	Q15911.R2149C	Q15911	0	0.11	-1
ABL1_SH3__P00519_60_121	P00519	Q15911.R2149H	Q15911	0	0.11	-1
ABL1_SH3__P00519_60_121	P00519	Q66GS9.L1089I	Q66GS9	0	0.11	-1
ABL1_SH3__P00519_60_121	P00519	Q7Z3K3.L107F	Q7Z3K3	0	0.11	-1
ABL1_SH3__P00519_60_121	P00519	Q7Z3K3.L107V	Q7Z3K3	0	0.11	-1
ABL1_SH3__P00519_60_121	P00519	Q7Z3Z0.V238L	Q7Z3Z0	0	0.11	-1
ABL1_SH3__P00519_60_121	P00519	Q86UL8.P711T	Q86UL8	0	0.11	-1
ABL1_SH3__P00519_60_121	P00519	Q86XR8.R30L	Q86XR8	1	0.11	-1
ABL1_SH3__P00519_60_121	P00519	Q86XR8.R30P	Q86XR8	1	0.11	-1
ABL1_SH3__P00519_60_121	P00519	Q86XR8.R30Q	Q86XR8	1	0.093	-1
ABL1_SH3__P00519_60_121	P00519	Q8IXJ9.E997K	Q8IXJ9	0	0.11	-1
ABL1_SH3__P00519_60_121	P00519	Q8IXJ9.E997Q	Q8IXJ9	0	0.11	-1
ABL1_SH3__P00519_60_121	P00519	Q8N4S9.R500G	Q8N4S9	0	0.11	-1
ABL1_SH3__P00519_60_121	P00519	Q8NHW3.S64F	Q8NHW3	0	0.11	-1
ABL1_SH3__P00519_60_121	P00519	Q8TD16.P549L	Q8TD16	1	0.11	-1
ABL1_SH3__P00519_60_121	P00519	Q8TF50.K160T	Q8TF50	0	0.11	-1
ABL1_SH3__P00519_60_121	P00519	Q8WZ42.R23306H	Q8WZ42	0	0.11	-1
ABL1_SH3__P00519_60_121	P00519	Q92481.P73R	Q92481	-1	0.11	-1
ABL1_SH3__P00519_60_121	P00519	Q96JG9.S2032F	Q96JG9	-1	0.11	-1
ABL1_SH3__P00519_60_121	P00519	Q96JG9.S2032Y	Q96JG9	-1	0.11	-1
ABL1_SH3__P00519_60_121	P00519	Q99959.E137K	Q99959	0	0.11	-1
ABL1_SH3__P00519_60_121	P00519	Q99959.S140F	Q99959	0	0.11	-1
ABL1_SH3__P00519_60_121	P00519	Q9H3D4.S167F	Q9H3D4	0	0.11	-1
ABL1_SH3__P00519_60_121	P00519	Q9HAZ2.V764M	Q9HAZ2	0	0.11	-1
ABL1_SH3__P00519_60_121	P00519	Q9NQZ6.Q143K	Q9NQZ6	0	0.11	-1
ABL1_SH3__P00519_60_121	P00519	Q9UJ55.L128P	Q9UJ55	1	0.11	-1
ABL1_SH3__P00519_60_121	P00519	Q9UM01.R473G	Q9UM01	1	0.11	-1
ABL1_SH3__P00519_60_121	P00519	Q9Y253.K589T	Q9Y253	0	0.11	-1
ABL1_SH3__P00519_60_121	P00519	Q9Y4W6.S676L	Q9Y4W6	0	0.11	-1
AHNAK2_PDZ__Q8IVF2_108_193	Q8IVF2	O95255.W218C	O95255	0	0.11	-1
AHNAK2_PDZ__Q8IVF2_108_193	Q8IVF2	P00846.L217P	P00846	0	0.11	-1
AHNAK2_PDZ__Q8IVF2_108_193	Q8IVF2	P00846.L220P	P00846	0	0.11	-1
AHNAK2_PDZ__Q8IVF2_108_193	Q8IVF2	P21359.R1325T	P21359	1	0.11	-1
AHNAK2_PDZ__Q8IVF2_108_193	Q8IVF2	Q15643.D410Y	Q15643	0	0.11	-1
AHNAK2_PDZ__Q8IVF2_108_193	Q8IVF2	Q8NHM5.R1017H	Q8NHM5	0	0.11	-1
AHNAK2_PDZ__Q8IVF2_108_193	Q8IVF2	Q96L73.Q517E	Q96L73	0	0.11	-1
AHNAK2_PDZ__Q8IVF2_108_193	Q8IVF2	Q96L73.Q517K	Q96L73	0	0.11	-1
AHNAK2_PDZ__Q8IVF2_108_193	Q8IVF2	Q9BX79.T644M	Q9BX79	0	0.11	-1
AHNAK2_PDZ__Q8IVF2_108_193	Q8IVF2	Q9C0A6.R1176G	Q9C0A6	0	0.11	-1
ALYREF_RRM__Q86V81_78_183	Q86V81	O14686.Q3759E	O14686	1	0.11	-1
ALYREF_RRM__Q86V81_78_183	Q86V81	O43918.G155S	O43918	0	0.11	-1
ALYREF_RRM__Q86V81_78_183	Q86V81	O60313.H337D	O60313	0	0.11	-1
ALYREF_RRM__Q86V81_78_183	Q86V81	O60313.K328R	O60313	0	0.11	-1
ALYREF_RRM__Q86V81_78_183	Q86V81	O60313.K328T	O60313	0	0.11	-1
ALYREF_RRM__Q86V81_78_183	Q86V81	O60313.T330S	O60313	0	0.11	-1
ALYREF_RRM__Q86V81_78_183	Q86V81	O95255.W218C	O95255	0	0.11	-1
ALYREF_RRM__Q86V81_78_183	Q86V81	P00846.L217P	P00846	0	0.11	-1
ALYREF_RRM__Q86V81_78_183	Q86V81	P00846.L220P	P00846	0	0.11	-1
ALYREF_RRM__Q86V81_78_183	Q86V81	P01130.G2R	P01130	0	0.11	-1
ALYREF_RRM__Q86V81_78_183	Q86V81	P01130.L15H	P01130	0	0.11	-1
ALYREF_RRM__Q86V81_78_183	Q86V81	P01130.L15P	P01130	0	0.11	-1
ALYREF_RRM__Q86V81_78_183	Q86V81	P01130.L16P	P01130	0	0.11	-1
ALYREF_RRM__Q86V81_78_183	Q86V81	P01130.W10R	P01130	0	0.11	-1
ALYREF_RRM__Q86V81_78_183	Q86V81	P07949.L1052V	P07949	0	0.11	-1
ALYREF_RRM__Q86V81_78_183	Q86V81	P07949.L1061P	P07949	0	0.11	-1
ALYREF_RRM__Q86V81_78_183	Q86V81	P07949.Y1062C	P07949	0	0.11	-1
ALYREF_RRM__Q86V81_78_183	Q86V81	P20823.G415R	P20823	0	0.11	-1
ALYREF_RRM__Q86V81_78_183	Q86V81	P20823.L422P	P20823	0	0.11	-1
ALYREF_RRM__Q86V81_78_183	Q86V81	P23025.H244R	P23025	1	0.11	-1
ALYREF_RRM__Q86V81_78_183	Q86V81	P25054.L2839F	P25054	0	0.11	-1
ALYREF_RRM__Q86V81_78_183	Q86V81	P25054.R1589G	P25054	1	0.11	-1
ALYREF_RRM__Q86V81_78_183	Q86V81	P35498.I1993V	P35498	0	0.11	-1
ALYREF_RRM__Q86V81_78_183	Q86V81	P40692.D304G	P40692	0	0.11	-1
ALYREF_RRM__Q86V81_78_183	Q86V81	P40692.D304H	P40692	0	0.11	-1
ALYREF_RRM__Q86V81_78_183	Q86V81	P40692.D304V	P40692	0	0.11	-1
ALYREF_RRM__Q86V81_78_183	Q86V81	P40692.D304Y	P40692	0	0.11	-1
ALYREF_RRM__Q86V81_78_183	Q86V81	P40692.H308P	P40692	0	0.11	-1
ALYREF_RRM__Q86V81_78_183	Q86V81	P40692.K311E	P40692	0	0.11	-1
ALYREF_RRM__Q86V81_78_183	Q86V81	P40692.N306K	P40692	0	0.11	-1
ALYREF_RRM__Q86V81_78_183	Q86V81	P40692.P309S	P40692	0	0.11	-1
ALYREF_RRM__Q86V81_78_183	Q86V81	P41180.F881L	P41180	0	0.11	-1
ALYREF_RRM__Q86V81_78_183	Q86V81	P41180.R886P	P41180	0	0.11	-1
ALYREF_RRM__Q86V81_78_183	Q86V81	P41180.R886Q	P41180	0	0.11	-1
ALYREF_RRM__Q86V81_78_183	Q86V81	P41180.R886W	P41180	0	0.11	-1
ALYREF_RRM__Q86V81_78_183	Q86V81	P49748.P65L	P49748	0	0.11	-1
ALYREF_RRM__Q86V81_78_183	Q86V81	P51587.E409K	P51587	0	0.11	-1
ALYREF_RRM__Q86V81_78_183	Q86V81	P51587.E897K	P51587	0	0.11	-1
ALYREF_RRM__Q86V81_78_183	Q86V81	P51587.H415R	P51587	0	0.11	-1
ALYREF_RRM__Q86V81_78_183	Q86V81	P51587.I411T	P51587	0	0.11	-1
ALYREF_RRM__Q86V81_78_183	Q86V81	P51587.I416S	P51587	0	0.11	-1
ALYREF_RRM__Q86V81_78_183	Q86V81	P51587.Q407E	P51587	0	0.11	-1
ALYREF_RRM__Q86V81_78_183	Q86V81	P51587.Q421E	P51587	0	0.11	-1
ALYREF_RRM__Q86V81_78_183	Q86V81	P51587.T906A	P51587	0	0.11	-1
ALYREF_RRM__Q86V81_78_183	Q86V81	P52945.P33A	P52945	0	0.11	-1
ALYREF_RRM__Q86V81_78_183	Q86V81	P52945.P33S	P52945	0	0.11	-1
ALYREF_RRM__Q86V81_78_183	Q86V81	P52945.P33T	P52945	0	0.11	-1
ALYREF_RRM__Q86V81_78_183	Q86V81	P54136.D2A	P54136	-1	0.11	-1
ALYREF_RRM__Q86V81_78_183	Q86V81	P54136.D2G	P54136	-1	0.11	-1
ALYREF_RRM__Q86V81_78_183	Q86V81	P54136.D2V	P54136	-1	0.11	-1
ALYREF_RRM__Q86V81_78_183	Q86V81	P56696.L47P	P56696	0	0.11	-1
ALYREF_RRM__Q86V81_78_183	Q86V81	P60201.H140Y	P60201	0	0.11	-1
ALYREF_RRM__Q86V81_78_183	Q86V81	P60201.R137W	P60201	0	0.11	-1
ALYREF_RRM__Q86V81_78_183	Q86V81	Q09472.F2084V	Q09472	0	0.11	-1
ALYREF_RRM__Q86V81_78_183	Q86V81	Q13402.G955S	Q13402	0	0.11	-1
ALYREF_RRM__Q86V81_78_183	Q86V81	Q13402.M946R	Q13402	0	0.11	-1
ALYREF_RRM__Q86V81_78_183	Q86V81	Q13501.P348L	Q13501	0	0.11	-1
ALYREF_RRM__Q86V81_78_183	Q86V81	Q13509.E288K	Q13509	0	0.11	-1
ALYREF_RRM__Q86V81_78_183	Q86V81	Q13509.R282P	Q13509	0	0.11	-1
ALYREF_RRM__Q86V81_78_183	Q86V81	Q13509.R282Q	Q13509	0	0.11	-1
ALYREF_RRM__Q86V81_78_183	Q86V81	Q13509.S278R	Q13509	0	0.11	-1
ALYREF_RRM__Q86V81_78_183	Q86V81	Q13563.R807Q	Q13563	0	0.11	-1
ALYREF_RRM__Q86V81_78_183	Q86V81	Q14204.L568I	Q14204	0	0.11	-1
ALYREF_RRM__Q86V81_78_183	Q86V81	Q14204.R567H	Q14204	0	0.11	-1
ALYREF_RRM__Q86V81_78_183	Q86V81	Q14524.L619F	Q14524	0	0.11	-1
ALYREF_RRM__Q86V81_78_183	Q86V81	Q14524.R620C	Q14524	0	0.11	-1
ALYREF_RRM__Q86V81_78_183	Q86V81	Q5T481.P1039S	Q5T481	1	0.11	-1
ALYREF_RRM__Q86V81_78_183	Q86V81	Q6QNY0.L108V	Q6QNY0	0	0.11	-1
ALYREF_RRM__Q86V81_78_183	Q86V81	Q6UN15.S262P	Q6UN15	0	0.11	-1
ALYREF_RRM__Q86V81_78_183	Q86V81	Q6UX65.S44N	Q6UX65	1	0.11	-1
ALYREF_RRM__Q86V81_78_183	Q86V81	Q7Z3K3.L107F	Q7Z3K3	-1	0.11	-1
ALYREF_RRM__Q86V81_78_183	Q86V81	Q7Z3K3.L107V	Q7Z3K3	-1	0.11	-1
ALYREF_RRM__Q86V81_78_183	Q86V81	Q86WG5.R1686S	Q86WG5	0	0.11	-1
ALYREF_RRM__Q86V81_78_183	Q86V81	Q8NF91.Q3239E	Q8NF91	0	0.11	-1
ALYREF_RRM__Q86V81_78_183	Q86V81	Q8WZ42.R10701Q	Q8WZ42	0	0.11	-1
ALYREF_RRM__Q86V81_78_183	Q86V81	Q92908.L198V	Q92908	0	0.11	-1
ALYREF_RRM__Q86V81_78_183	Q86V81	Q96L73.I1759T	Q96L73	1	0.11	-1
ALYREF_RRM__Q86V81_78_183	Q86V81	Q96RE7.R298W	Q96RE7	0	0.11	-1
ALYREF_RRM__Q86V81_78_183	Q86V81	Q9BSI4.F288L	Q9BSI4	0	0.11	-1
ALYREF_RRM__Q86V81_78_183	Q86V81	Q9BSI4.L287P	Q9BSI4	0	0.11	-1
ALYREF_RRM__Q86V81_78_183	Q86V81	Q9BSI4.P289S	Q9BSI4	0	0.11	-1
ALYREF_RRM__Q86V81_78_183	Q86V81	Q9BSI4.R291G	Q9BSI4	0	0.11	-1
ALYREF_RRM__Q86V81_78_183	Q86V81	Q9BSI4.T284A	Q9BSI4	0	0.11	-1
ALYREF_RRM__Q86V81_78_183	Q86V81	Q9NTI2.D49Y	Q9NTI2	0	0.11	-1
ALYREF_RRM__Q86V81_78_183	Q86V81	Q9NZC7.N330K	Q9NZC7	0	0.11	-1
ALYREF_RRM__Q86V81_78_183	Q86V81	Q9UIF7.S321L	Q9UIF7	0	0.11	-1
ALYREF_RRM__Q86V81_78_183	Q86V81	Q9UIF7.V326M	Q9UIF7	0	0.11	-1
ALYREF_RRM__Q86V81_78_183	Q86V81	Q9UL68.H560Y	Q9UL68	0	0.11	-1
ALYREF_RRM__Q86V81_78_183	Q86V81	Q9ULL8.S1089L	Q9ULL8	0	0.11	-1
ALYREF_RRM__Q86V81_78_183	Q86V81	Q9ULV5.R119C	Q9ULV5	0	0.11	-1
ALYREF_RRM__Q86V81_78_183	Q86V81	Q9Y592.R511P	Q9Y592	0	0.11	-1
ALYREF_RRM__Q86V81_78_183	Q86V81	Q9Y592.R511Q	Q9Y592	0	0.11	-1
ALYREF_RRM__Q86V81_78_183	Q86V81	Q9Y6B6.G11D	Q9Y6B6	0	0.11	-1
AP1G2_GAE__O75843_665_785	O75843	O15273.E132Q	O15273	0	0.11	-1
AP1G2_GAE__O75843_665_785	O75843	O15273.T137I	O15273	0	0.11	-1
AP1G2_GAE__O75843_665_785	O75843	O15273.T137K	O15273	0	0.11	-1
AP1G2_GAE__O75843_665_785	O75843	O60663.R223Q	O60663	0	0.11	-1
AP1G2_GAE__O75843_665_785	O75843	O75140.R1087G	O75140	0	0.11	-1
AP1G2_GAE__O75843_665_785	O75843	O75140.R843G	O75140	0	0.11	-1
AP1G2_GAE__O75843_665_785	O75843	O75140.T1081P	O75140	0	0.11	-1
AP1G2_GAE__O75843_665_785	O75843	O76024.S32L	O76024	1	0.11	-1
AP1G2_GAE__O75843_665_785	O75843	O95180.F161L	O95180	0	0.11	-1
AP1G2_GAE__O75843_665_785	O75843	O95999.T163M	O95999	0	0.11	-1
AP1G2_GAE__O75843_665_785	O75843	P04264.L161P	P04264	0	0.11	-1
AP1G2_GAE__O75843_665_785	O75843	P04264.V155D	P04264	0	0.11	-1
AP1G2_GAE__O75843_665_785	O75843	P04264.V155G	P04264	0	0.11	-1
AP1G2_GAE__O75843_665_785	O75843	P04637.E285K	P04637	0	0.11	-1
AP1G2_GAE__O75843_665_785	O75843	P04637.E285Q	P04637	0	0.11	-1
AP1G2_GAE__O75843_665_785	O75843	P04637.E285V	P04637	0	0.11	-1
AP1G2_GAE__O75843_665_785	O75843	P04637.E286A	P04637	0	0.11	-1
AP1G2_GAE__O75843_665_785	O75843	P04637.E286G	P04637	0	0.11	-1
AP1G2_GAE__O75843_665_785	O75843	P04637.E286K	P04637	0	0.11	-1
AP1G2_GAE__O75843_665_785	O75843	P04637.E286Q	P04637	0	0.11	-1
AP1G2_GAE__O75843_665_785	O75843	P04637.E286V	P04637	0	0.11	-1
AP1G2_GAE__O75843_665_785	O75843	P04637.E287D	P04637	0	0.11	-1
AP1G2_GAE__O75843_665_785	O75843	P04637.E287Q	P04637	0	0.11	-1
AP1G2_GAE__O75843_665_785	O75843	P04637.E298K	P04637	0	0.11	-1
AP1G2_GAE__O75843_665_785	O75843	P04637.E298Q	P04637	0	0.11	-1
AP1G2_GAE__O75843_665_785	O75843	P04637.H296R	P04637	0	0.11	-1
AP1G2_GAE__O75843_665_785	O75843	P04637.K292I	P04637	0	0.11	-1
AP1G2_GAE__O75843_665_785	O75843	P04637.K292R	P04637	0	0.11	-1
AP1G2_GAE__O75843_665_785	O75843	P04637.L289F	P04637	0	0.11	-1
AP1G2_GAE__O75843_665_785	O75843	P04637.R290H	P04637	0	0.11	-1
AP1G2_GAE__O75843_665_785	O75843	P04637.R290L	P04637	0	0.11	-1
AP1G2_GAE__O75843_665_785	O75843	P04637.T284P	P04637	0	0.11	-1
AP1G2_GAE__O75843_665_785	O75843	P10253.P913R	P10253	0	0.11	-1
AP1G2_GAE__O75843_665_785	O75843	P10253.V916F	P10253	0	0.11	-1
AP1G2_GAE__O75843_665_785	O75843	P20823.P291R	P20823	1	0.11	-1
AP1G2_GAE__O75843_665_785	O75843	P20930.R1474G	P20930	0	0.11	-1
AP1G2_GAE__O75843_665_785	O75843	P21817.D1056H	P21817	0	0.11	-1
AP1G2_GAE__O75843_665_785	O75843	P21817.D1056N	P21817	0	0.11	-1
AP1G2_GAE__O75843_665_785	O75843	P21817.E1058K	P21817	0	0.11	-1
AP1G2_GAE__O75843_665_785	O75843	P41225.V53L	P41225	1	0.11	-1
AP1G2_GAE__O75843_665_785	O75843	P45985.P306R	P45985	0	0.11	-1
AP1G2_GAE__O75843_665_785	O75843	P45985.V321E	P45985	0	0.11	-1
AP1G2_GAE__O75843_665_785	O75843	P48651.R95Q	P48651	0	0.11	-1
AP1G2_GAE__O75843_665_785	O75843	P49748.S22L	P49748	0	0.11	-1
AP1G2_GAE__O75843_665_785	O75843	P49748.S22W	P49748	0	0.11	-1
AP1G2_GAE__O75843_665_785	O75843	P49815.V1144M	P49815	0	0.11	-1
AP1G2_GAE__O75843_665_785	O75843	P51532.G630A	P51532	0	0.11	-1
AP1G2_GAE__O75843_665_785	O75843	P51532.G630S	P51532	0	0.11	-1
AP1G2_GAE__O75843_665_785	O75843	P54136.D2A	P54136	0	0.11	-1
AP1G2_GAE__O75843_665_785	O75843	P54136.D2G	P54136	0	0.11	-1
AP1G2_GAE__O75843_665_785	O75843	P54136.D2V	P54136	0	0.11	-1
AP1G2_GAE__O75843_665_785	O75843	P54278.E81K	P54278	0	0.11	-1
AP1G2_GAE__O75843_665_785	O75843	P54278.E81Q	P54278	0	0.11	-1
AP1G2_GAE__O75843_665_785	O75843	P54278.G74R	P54278	0	0.11	-1
AP1G2_GAE__O75843_665_785	O75843	P55316.S462G	P55316	0	0.11	-1
AP1G2_GAE__O75843_665_785	O75843	Q13224.G1188S	Q13224	0	0.11	-1
AP1G2_GAE__O75843_665_785	O75843	Q13285.P129L	Q13285	0	0.11	-1
AP1G2_GAE__O75843_665_785	O75843	Q13285.P131L	Q13285	0	0.11	-1
AP1G2_GAE__O75843_665_785	O75843	Q15327.T287M	Q15327	0	0.11	-1
AP1G2_GAE__O75843_665_785	O75843	Q6ZWL3.W44R	Q6ZWL3	0	0.11	-1
AP1G2_GAE__O75843_665_785	O75843	Q7Z3B3.K616N	Q7Z3B3	0	0.11	-1
AP1G2_GAE__O75843_665_785	O75843	Q7Z3B3.R606G	Q7Z3B3	0	0.11	-1
AP1G2_GAE__O75843_665_785	O75843	Q7Z3B3.S609N	Q7Z3B3	0	0.11	-1
AP1G2_GAE__O75843_665_785	O75843	Q8IZF0.V1006A	Q8IZF0	0	0.11	-1
AP1G2_GAE__O75843_665_785	O75843	Q8NHS3.T160I	Q8NHS3	0	0.11	-1
AP1G2_GAE__O75843_665_785	O75843	Q8NHS3.T160N	Q8NHS3	0	0.11	-1
AP1G2_GAE__O75843_665_785	O75843	Q8WZ42.H34305P	Q8WZ42	0	0.11	-1
AP1G2_GAE__O75843_665_785	O75843	Q8WZ42.I34306N	Q8WZ42	0	0.11	-1
AP1G2_GAE__O75843_665_785	O75843	Q8WZ42.I34306S	Q8WZ42	0	0.11	-1
AP1G2_GAE__O75843_665_785	O75843	Q8WZ42.I34306T	Q8WZ42	0	0.11	-1
AP1G2_GAE__O75843_665_785	O75843	Q8WZ42.R19751C	Q8WZ42	0	0.11	-1
AP1G2_GAE__O75843_665_785	O75843	Q8WZ42.R23371W	Q8WZ42	0	0.11	-1
AP1G2_GAE__O75843_665_785	O75843	Q8WZ42.S26378L	Q8WZ42	0	0.11	-1
AP1G2_GAE__O75843_665_785	O75843	Q8WZ42.W31393C	Q8WZ42	0	0.11	-1
AP1G2_GAE__O75843_665_785	O75843	Q92793.T872A	Q92793	1	0.11	-1
AP1G2_GAE__O75843_665_785	O75843	Q92793.T872S	Q92793	1	0.11	-1
AP1G2_GAE__O75843_665_785	O75843	Q9BX79.P90L	Q9BX79	0	0.11	-1
AP1G2_GAE__O75843_665_785	O75843	Q9NP58.S170G	Q9NP58	0	0.11	-1
AP1G2_GAE__O75843_665_785	O75843	Q9NP58.S324R	Q9NP58	0	0.11	-1
AP1G2_GAE__O75843_665_785	O75843	Q9P2K1.V660L	Q9P2K1	0	0.11	-1
AP1G2_GAE__O75843_665_785	O75843	Q9P2P5.R861W	Q9P2P5	0	0.11	-1
AP1G2_GAE__O75843_665_785	O75843	Q9UMX9.T302S	Q9UMX9	0	0.11	-1
AP1G2_GAE__O75843_665_785	O75843	Q9Y2T1.R659W	Q9Y2T1	0	0.11	-1
AP1G2_GAE__O75843_665_785	O75843	Q9Y6K9.L227P	Q9Y6K9	0	0.11	-1
AP1G2_GAE__O75843_665_785	O75843	Q9Y6X9.R319H	Q9Y6X9	0	0.11	-1
AP2_Mu__Q96CW1_160_435	Q96CW1	O60393.S342T	O60393	0	0.11	-1
AP2_Mu__Q96CW1_160_435	Q96CW1	O60393.V350L	O60393	0	0.11	-1
AP2_Mu__Q96CW1_160_435	Q96CW1	O95180.P618L	O95180	0	0.11	-1
AP2_Mu__Q96CW1_160_435	Q96CW1	O95255.L1226I	O95255	-1	0.11	-1
AP2_Mu__Q96CW1_160_435	Q96CW1	O95255.R1235G	O95255	-1	0.11	-1
AP2_Mu__Q96CW1_160_435	Q96CW1	O95255.R1235W	O95255	-1	0.11	-1
AP2_Mu__Q96CW1_160_435	Q96CW1	O95817.P209L	O95817	0	0.11	-1
AP2_Mu__Q96CW1_160_435	Q96CW1	O95817.P209Q	O95817	0	0.11	-1
AP2_Mu__Q96CW1_160_435	Q96CW1	O95817.R218W	O95817	0	0.11	-1
AP2_Mu__Q96CW1_160_435	Q96CW1	P02545.G631D	P02545	-1	0.11	-1
AP2_Mu__Q96CW1_160_435	Q96CW1	P02545.R624H	P02545	-1	0.11	-1
AP2_Mu__Q96CW1_160_435	Q96CW1	P10721.E583K	P10721	0	0.11	-1
AP2_Mu__Q96CW1_160_435	Q96CW1	P10721.F584C	P10721	0	0.11	-1
AP2_Mu__Q96CW1_160_435	Q96CW1	P10721.F584L	P10721	0	0.11	-1
AP2_Mu__Q96CW1_160_435	Q96CW1	P12830.M792L	P12830	0	0.11	-1
AP2_Mu__Q96CW1_160_435	Q96CW1	P12830.R796Q	P12830	0	0.11	-1
AP2_Mu__Q96CW1_160_435	Q96CW1	P12883.R1193H	P12883	0	0.11	-1
AP2_Mu__Q96CW1_160_435	Q96CW1	P12883.R1193S	P12883	0	0.11	-1
AP2_Mu__Q96CW1_160_435	Q96CW1	P13647.K404E	P13647	0	0.11	-1
AP2_Mu__Q96CW1_160_435	Q96CW1	P16499.S344R	P16499	0	0.11	-1
AP2_Mu__Q96CW1_160_435	Q96CW1	P20930.G2228R	P20930	0	0.11	-1
AP2_Mu__Q96CW1_160_435	Q96CW1	P35498.I1993V	P35498	0	0.11	-1
AP2_Mu__Q96CW1_160_435	Q96CW1	P35579.I1816V	P35579	0	0.11	-1
AP2_Mu__Q96CW1_160_435	Q96CW1	P38398.Q1447K	P38398	0	0.11	-1
AP2_Mu__Q96CW1_160_435	Q96CW1	P38398.R1443G	P38398	0	0.11	-1
AP2_Mu__Q96CW1_160_435	Q96CW1	P38398.S1448G	P38398	0	0.11	-1
AP2_Mu__Q96CW1_160_435	Q96CW1	P38398.V1454A	P38398	0	0.11	-1
AP2_Mu__Q96CW1_160_435	Q96CW1	P38398.V920I	P38398	0	0.11	-1
AP2_Mu__Q96CW1_160_435	Q96CW1	P43246.G287A	P43246	0	0.11	-1
AP2_Mu__Q96CW1_160_435	Q96CW1	P43246.S281L	P43246	0	0.11	-1
AP2_Mu__Q96CW1_160_435	Q96CW1	P48436.H165Q	P48436	0	0.11	-1
AP2_Mu__Q96CW1_160_435	Q96CW1	P48436.H165Y	P48436	0	0.11	-1
AP2_Mu__Q96CW1_160_435	Q96CW1	P48436.H169P	P48436	0	0.11	-1
AP2_Mu__Q96CW1_160_435	Q96CW1	P48436.H169Q	P48436	0	0.11	-1
AP2_Mu__Q96CW1_160_435	Q96CW1	P48436.K173E	P48436	0	0.11	-1
[truncated: 16,908 more rows]
