# Supplementary material for: Proteome-scale characterisation of motif-based interactome rewiring by disease mutations
Source: Mol Syst Biol. 2024 Jul 15;20(9):1025–48. doi: 10.1038/s44320-024-00055-4 (PMC11369174; doi:10.1038/s44320-024-00055-4)
Supplement: Supplementary file 10 — Dataset EV8 [file 44320_2024_55_MOESM10_ESM.xlsx]

## Sheet: Legend
Dataset EV8: Peptides. Peptides used for FP measurements in saturation and displacement experiments.

## Sheet: Peptides
Peptide	Residues	Sequence wt/mutant	Bait domain	Company
TP53 (mut: Pro72Arg)	64-80	H3COC-YPRMPEAA(P/R)PVAPAPAAP-NH2	ABL1 SH3	Genecust
MAPT (mut: Arg723Trp)	717-731	H3COC-YSGDTSP(R/W)HLSNVSST-NH2	CASK kinase domain	Genecust
FANCA (mut: Ser4Leu)	1-16	H3COC-MSD(S/L)WVPNSASGQDPG-NH2	CASK kinase domain	Genecust
MITF (mut: Tyr265Cys)	258-271	H3COC-SGNLIDL(Y/C)GNQGLPY-NH2	Clathrin NTD	Genecust
KMT2A (mut: Leu2854Gln)	2847-2861	H3COC-SDIMDFV(L/Q)KNTPSMQY-NH2	CREBBP KIX	Genecust
CTNNB1 (mut:Ser33Phe)	27-42	H3COC-QQSYLD(S/F)GIHSGATTT-NH2	G3BP1 NTF2	Genecust
NSD1 (mut: Leu1797Pro)	1793-1808	H3COC-EFPV(L/P)FFGSNDYLWTH-NH2	G3BP1 NTF2	Genecust
BCL11A(mut: Cys48Phe) (Cys50Ala)	44-56	H3COC-DLLT(C/F)GQAQMNFPY-NH2	G3BP2 NTF2 / Clathrin NTD	Genecust
MYH9 (mut: Asp1424His)	1419-1433	H3COC-YQQELD(D/H)LLVDLDHQR-NH2	GGA1 VHS	Genecust
SQSTM1 (mut: Pro348Leu)	343-356	H3COC-SKEVD(P/L)STGELQSLY-NH2	KEAP1 KELCH	Genecust
LMNA (mut: Glu53Gly)	41-56	H3COC-RLAVYIDRVRSL(E/G)TEN-NH2	KPNA4 ARM	Genecust
ZNF526 (mut: Lys160Thr)	152-167	H3COC-PELWVAHR(K/T)AQHLSAT-NH2	KPNA4 ARM	Genecust
CDC45 (mut: Arg157Cys)	152-166	H3COC-EPSEK(R/C)TRLEEEIVEY-NH2	KPNA4 ARM	Genecust
CREBBP (mut:Lys13Glu)	5-19	H3COC-YLLDGPPNP(K/E)RAKLSS-NH2	KPNA4 ARM	Genecust
ABRAXAS1 (mut: Arg361Gln)	349-364	H3COC-LDLDDRWQFKRS(R/Q)LLD-NH2	KPNA4 ARM	Genecust
KRT1 (mut: Leu214Pro)	209-224	H3COC-QTKWEL(L/P)QQVDTSTRT-NH2	MAP1LC3A ATG8	Genecust
BUB1 (mut: Ser492Phe)	486-501	H3COC-DKDEWQ(S/F)LDQNEDAFE-NH2	MAP1LC3B ATG8	Genecust
BRCA2 (mut:Thr298Ile; Val299LeuM; Val300Arg)	292-307	H3COC-EDEVYE(TVV)(ILR)DTSEEDS-NH2	MAP1LC3B ATG8	Genecust
SQSTM1 (mut: Pro348Leu)	334-349	H3COC-GDDDWTHLSSKEVD(P/L)S-NH2	MAP1LC3B ATG8	Genecust
SCNN1B (mut:Pro616Arg)	611-626	H3COC-PIPGT(P/R)PPNYDSLRLQ-NH2	NEDD4 WW2	Genecust
SCNN1B (mut:Pro618Arg)	611-626	H3COC-PIPGTPP(P/R)NYDSLRLQ-NH2	NEDD4 WW2	Genecust
KMT2D (mut: Pro2301Ser)	2993-3308	H3COC-GASSPSYG(P/S)PNLGFVD-NH2	PPIA	Genecust
CHK2 (mut: Gln51Lys)	38-53	H3COC-YISSSSTSTMPNSS(Q/K)SS-NH2	USP7 MATH/TRAF	Genecust
FITC-NSP3	1768-1777	FITC-SVDLITFDSV-NH2	Clathrin NTD	Genecust
FITC-SQSTM1	335-345	FITC-DDDWTHLSSK-NH2	ATG8 proteins	Glbiochem
FITC-NCOR2	1307-1322	FITC-PKRTYDMMEGRVGRAI-NH2	KPNA4 ARM minor	Genecust
FITC-MYC	320-328	FITC-PAAKRVKLD-NH2	KPNA4 ARM major	Glbiochem
FITC-N_SARS-CoV-2	12-23	FITC-APRITFGGPSDS	G3BP1/2 NTF2	Genecust
FITC-MDM2	393-405	FITC-DYSQPSTSSSIIY	USP7 MATH/TRAF	Genecust
FITC-SPHK2	624-635	FITC-EQVEYGPLQAQM-NH2	PPIA	Genecust
FITC-UL56(HHV-2)	46-55	FITC-TDSPPPYSAG	NEDD4 WW2	Genecust
FITC-NFE2L1	228-243	FITC-LLVDGETGESFPAQVP	KEAP1 KELCH	Genecust
FITC-TCF3	13-23	FITC-DKELSDLLDFS-NH2	CREBBP KIX	Genecust
FITC-3BP2	200-211	FITC-HPPAYPPPPVPT-NH2	ABL1 SH3	Genecust
FITC-STK11_mut	348-358	FITC-DEDEDLLDIED-NH2	GGA1	Genecust
