# Supplementary material for: Proteome-scale characterisation of motif-based interactome rewiring by disease mutations
Source: Mol Syst Biol. 2024 Jul 15;20(9):1025–48. doi: 10.1038/s44320-024-00055-4 (PMC11369174; doi:10.1038/s44320-024-00055-4)
Supplement: Supplementary file 11 — Dataset EV9 [file 44320_2024_55_MOESM11_ESM.xlsx]

## Sheet: Legend
Dataset EV9: Dissociation constants (KD-values) with SE from FP-monitired saturation binding experiments. Measurements were in technical triplets.
s

## Sheet: KD values
Bait domain	FITC-labelled peptide	KD [µM] + SE	Reference for probe peptide
Clathrin NTD	FITC-NSP3	21 ± 3	PMID: 37100772
KPNA4 ARM (major)	FITC-MYC	0.008 ± 0.001	PMID: 35044719
KPNA4 ARM (minor)	FITC-NCOR2	0.030 ± 0.002	PMID: 35044719
KPNA7 ARM (major)	FITC-MYC	7.5 ± 0.5	PMID: 35044719
KPNA7 ARM (minor)	FITC-NCOR2	57 ± 9	PMID: 35044719
MAP1LC3A ATG8	FITC-SQSTM1	0.68 ± 0.03	PMID: 33436498
MAP1LC3B ATG8	FITC-SQSTM1	1.4 ± 0.2	PMID: 33436498
USP7 MATH/TRAF	FITC-MDM2	0.50 ± 0.03	PMID: 37100772
GABARAPL1 ATG8	FITC-SQSTM1	3.7 ± 0.4	PMID: 33436498
G3BP2 NTF2	FITC-N_SARS-CoV-2	5.4 ± 0.4	PMID: 34799561
G3BP1 NTF1	FITC-N_SARS-CoV-2	2.51 ± 0.09	PMID: 34799561
NEDD4 WW2	FITC-UL56(HHV-2)	4.1 ± 0.3	PMID: 37100772
GGA1 VHS	FITC-STK11_mut	14.1 ± 0.7	this study
PPIA	FITC-SPHK2	42 ± 7	this study
KEAP1 KELCH	FITC-NFE2L1	0.008 ± 0.002	PMID: 35044719
CASK kinase domain	FITC-PER2	3.4 ± 0.4	Madhu et al., to be published
ABL1 SH3	FITC-3BP2	3.7 ± 0.4	PMID: 30659095
CREBBP KIX	FITC-TCF3	35 ± 4	this study
