# Supplementary material for: Proteome-scale characterisation of motif-based interactome rewiring by disease mutations
Source: Mol Syst Biol. 2024 Jul 15;20(9):1025–48. doi: 10.1038/s44320-024-00055-4 (PMC11369174; doi:10.1038/s44320-024-00055-4)
Supplement: Supplementary file 12 — Dataset EV10 [file 44320_2024_55_MOESM12_ESM.xlsx]

## Sheet: legend
Dataset EV10: Parameters of ITC experiments.
List of parameters obtained by the ITC experiments of MAP1LC3B and wild-type/mutant BRCA2 peptides, the stoichiometry of the interaction (N value either from the fit or set if necessary), the Ka-value, delta H and SdeltaT values with their associated fit. The Kd-values were calculated from the individual Ka-values and an average was calculated with associated SEM. Measurements were in technical d…

## Sheet: ITC parameters
Protein	Peptide		injection	N	error of fit	Ka	error of fit	∆H	error of fit	S∆T	Kd [M]	Kd [µM]	Average Kd	stdev
GGA1 VHS	BRCA2	wt	1	0.7	0.2	9160	2900	-5832	1963	-1.5	0.00010917	109.17	63.6761	64.3386
			2	0.684	0.02	55000	6360	-2389	111	13.7	1.81818e-05	18.1818
		mutant	1	0.744	0.01	388000	63400	-6718	136	3.04	2.57732e-06	2.57732	1.59686	1.16781
			2	0.685	0.01	524000	95600	-6766	151	3.49	1.9084e-06	1.9084
			3	0.649	0.01	3280000	1440000	-6280	207	8.75	3.04878e-07	0.304878
