# Supplementary material for: Proteome-scale characterisation of motif-based interactome rewiring by disease mutations
Source: Mol Syst Biol. 2024 Jul 15;20(9):1025–48. doi: 10.1038/s44320-024-00055-4 (PMC11369174; doi:10.1038/s44320-024-00055-4)
Supplement: Supplementary file 13 — Dataset EV11 [file 44320_2024_55_MOESM13_ESM.xlsx]

## Sheet: Legend
Dataset EV11: Primers.
Primers used for cloning and mutagenesis.

## Sheet: Primers
Protein	Uniprot	Primer	Sequence	Purpose
ABRAXAS1	Q6UWZ7	ABRAXAS1_eGFP_Xho1_fwd	GATC CTCGAG CT ATG GAGGGGGAGAGTACGTCGGCG	Cloning in EGFP-C1
ABRAXAS1	Q6UWZ7	ABRAXAS1_eGFP_SmaI_rev	GATC CCCGGG TCA AAA TGT AGG AGA CCG TG	Cloning in EGFP-C1
CDC45	O75419	CDC45_eGFP_Xho1_fwd	GATC CTCGAG CT ATG TTC GTG TCC GAT TTC CGC	Cloning in EGFP-C1
CDC45	O75419	CDC45_eGFP_SmaI_rev	GATC CCCGGG CTA GGA CAG GAG GGA AAT AAG	Cloning in EGFP-C1
CDC45	O75419	CDC45_R157C_fwd	CCT TCT GAG AAG TGC ACA CGG TTA GAA G	CDC45 mutagenesis R157C
CDC45	O75419	CDC45_R157C_rev	C TTC TAA CCG TGT GCA CTT CTC AGA AGG	CDC45 mutagenesis R157C
CTNNB1	P35222	CTNNB1_S33F_fwd	CAG TCT TAC CTG GAC TTT GGA ATC CAT TCT GGT	CTNNB1 mutagenesis S33F
CTNNB1	P35222	CTNNB1_S33F_rev	ACC AGA ATG GAT TCC AAA GTC CAG GTA AGA CTG	CTNNB1 mutagenesis S33F
CTNNB1	P35222	CTNNB1_1xMyc_BamHI_fwd	GATC GGATCC ACC ATG GAG CAA AAG CTC ATT TCT GAA GAG GAC TTG GGA ATG GCT ACT CAA GCT GAT TTG	1xMyc-tagged in pCDNA5/FRT/TO
CTNNB1	P35222	CTNNB1_1xMyc_NotI_rev	GATC GCGGCCGC C TTA CAG GTC AGT ATC AAA CC	1xMyc-tagged in pCDNA5/FRT/TO
KPNA4	O00629	KPNA4_BamHi_fwd	GATC GGATCC atggccagcatgaccggcgg	Cloning in YFP-pCDNA5/FRT/TO
KPNA4	O00629	KPNA4_Not1_rev	GATC GCGGCCGC C cta aaa ctg gaa ccc ttc tg	Cloning in YFP-pCDNA5/FRT/TO
MAP1LC3B	Q9GZQ8	MAP1LC3B_BamHi_fwd	GATC GGATCC ATGCCGTCGGAGAAGACC	Cloning in YFP-pCDNA5/FRT/TO
MAP1LC3B	Q9GZQ8	MAP1LC3B_NotI_rev	GATC GCGGCCGC C TTACACTGACAATTTCATC	Cloning in YFP-pCDNA5/FRT/TO
MAPT-6	P10636	MAPT_1xMyc_BamHI_fwd	GATC GGATCC ACC ATG GAG CAA AAG CTC ATT TCT GAA GAG GAC TTG GGA ATG GCT GAG CCC CGC CAG GAG	1xMyc-tagged in pCDNA5/FRT/TO
MAPT-6	P10636	MAPT_1xMyc_NotI_rev	GATC GCGGCCGC C TCA CAA ACC CTG CTT GGC CAG	1xMyc-tagged in pCDNA5/FRT/TO
MAPT-6	P10636	MAPT_R348W_fwd	GAC ACG TCT CCA TGG CAT CTC AGC AAT G	MAPT mutagenesis R348W
MAPT-6	P10636	MAPT_R348W_reev	C ATT GCT GAG ATG CCA TGG AGA CGT GTC	MAPT mutagenesis R348W
SQSTM1	Q13501	Myc_SQSTM1_F_HindIII	GatcAAGCTTCCACCATGGAACAAAAGTTGATCAGCGAGGAGGACCTGGCCATGTCCTACGTGAAGG	1xMyc-tagged in pCDNA5/FRT/TO
SQSTM1	Q13501	SQSTM1_R_NotI_Stop	TATGCGGCCGCTCACAACGGCGGGGGATG	1xMyc-tagged in pCDNA5/FRT/TO
SQSTM1	Q13501	SQSTM1_QC_CCG_to_CTG_F	CAAAAGAAGTGGACCTGTCTACAGGTGAACTCC	SQSTM1 mutagenesis
SQSTM1	Q13501	SQSTM1_QC_CCG_to_CTG_R	GGAGTTCACCTGTAGACAGGTCCACTTCTTTTG	SQSTM1 mutagenesis
