# Supplementary material for: Proteome-scale characterisation of motif-based interactome rewiring by disease mutations
Source: Mol Syst Biol. 2024 Jul 15;20(9):1025–48. doi: 10.1038/s44320-024-00055-4 (PMC11369174; doi:10.1038/s44320-024-00055-4)
Supplement: Supplementary file 14 — Source data Fig. 2 [file 44320_2024_55_MOESM14_ESM.zip]

Archive with 5 entries (4 files):
- Source data Fig 2E/
- Source data Fig 2E/Fig 2E RawValues_FluorescencePolarisation.xlsx
- __MACOSX/Source data Fig 2E/._Fig 2E RawValues_FluorescencePolarisation.xlsx
- Source data Fig 2E/~$Fig 2E RawValues_FluorescencePolarisation.xlsx
- __MACOSX/Source data Fig 2E/._~$Fig 2E RawValues_FluorescencePolarisation.xlsx
