# Supplementary material for: Proteome-scale characterisation of motif-based interactome rewiring by disease mutations
Source: Mol Syst Biol. 2024 Jul 15;20(9):1025–48. doi: 10.1038/s44320-024-00055-4 (PMC11369174; doi:10.1038/s44320-024-00055-4)
Supplement: Supplementary file 14 — Source data Fig. 2 [file 44320_2024_55_MOESM14_ESM.zip › Source data Fig 2E/Fig 2E RawValues_FluorescencePolarisation.xlsx]

## Sheet: FP Layout
	96well plate		1	2	3	4	5	6	7	8	9	10	11	12
		A	Raw values row A vertical
			Raw values row A horizontal
		B	Raw values row B vertical
			Raw values row B horizontal
		C	Raw values row C vertical
			Raw values row C horizontal
		D	Raw values row D vertical
			Raw values row D horizontal
		E	Raw values row E vertical
			Raw values row E horizontal
		F	Raw values row F vertical
			Raw values row F horizontal
		G	Raw values row G vertical
			Raw values row G horizontal														Experiment type:
		H	Raw values row H vertical														Protein:
			Raw values row H horizontal														FITC-labelled peptide:
																	Displacing peptide:
			1	2	3	4	5	6	7	8	9	10	11	12			1	2	3	4	5	6	7	8	9	10	11	12
		A	Reduced value row A													A	Protein/Peptide concentration in µM
		B	Reduced value row B													B	Protein/Peptide concentration in µM
		C	Reduced value row C													C	Protein/Peptide concentration in µM
		D	Reduced value row D													D	Protein/Peptide concentration in µM
		E	Reduced value row E													E	Protein/Peptide concentration in µM
		F	Reduced value row F													F	Protein/Peptide concentration in µM
		G	Reduced value row G													G	Protein/Peptide concentration in µM
		H	Reduced value row H													H	Protein/Peptide concentration in µM

## Sheet: Saturation curves
Plate:	auto 220331 sat PPIA	1.3	PlateFormat	Endpoint	Fluor Polarization	Raw	FALSE	1
	Temperature(¡C)	1	2	3	4	5	6	7	8	9	10	11	12
	24	45417.3333333333	46134.3333333333	45873.3333333333	45977.3333333333	46287.3333333333	46350.3333333333	46345.3333333333	46396.3333333333	47737.3333333333	47744.3333333333	51201.3333333333	49500.3333333333
		57533.3333333333	57774.3333333333	57932.3333333333	57504.3333333333	58413.3333333333	58610.3333333333	59104.3333333333	60035.3333333333	62649.3333333333	64721.3333333333	71685.3333333333	72070.3333333333
		45453.3333333333	46846.3333333333	45600.3333333333	45567.3333333333	45885.3333333333	45767.3333333333	45832.3333333333	45743.3333333333	47412.3333333333	48611.3333333333	50169.3333333333	50223.3333333333
		61103.3333333333	58768.3333333333	57375.3333333333	57693.3333333333	57746.3333333333	57981.3333333333	58012.3333333333	58825.3333333333	62559.3333333333	67334.3333333333	71062.3333333333	73826.3333333333
		46185.3333333333	46154.3333333333	45925.3333333333	46043.3333333333	46111.3333333333	47507.3333333333	46598.3333333333	45993.3333333333	47873.3333333333	47797.3333333333	49915.3333333333	50193.3333333333
		59660.3333333333	57507.3333333333	58866.3333333333	58636.3333333333	58225.3333333333	60676.3333333333	59311.3333333333	58298.3333333333	63837.3333333333	64707.3333333333	69533.3333333333	74282.3333333333
		-54.6666666666667	-8.66666666666674	45.3333333333333	47228.3333333333	45435.3333333333	45470.3333333333	505.333333333333	333.333333333333	340.333333333333	-0.666666666666742	33.3333333333333	-14.6666666666667
		-105.666666666667	-6.66666666666652	8.33333333333348	58846.3333333333	56572.3333333333	57169.3333333333	864.333333333333	389.333333333333	448.333333333333	22.3333333333335	38.3333333333335	43.3333333333335
																	Experiment type: Saturation
																	Protein: PPIA
																	FITC-labelled peptide: FITC-SPHK2
																	Displacing peptide: -
		1	2	3	4	5	6	7	8	9	10	11	12				1	2	3	4	5	6	7	8	9	10	11	12
		27.06794119887272	21.329579330513884	25.529516936576	20.6921605507654	25.171817486187905	26.174508786602097	30.4216515640282	37.677799389743676	44.728995693191592	60.879086535046625	76.94711413267737	96.370751209014273			A	0.0427246	0.0854492	0.170898	0.341797	0.683594	1.36719	2.73438	5.46875	10.9375	21.875	43.75	87.5
		56.718414028857865	22.200782834007565	23.684517281656877	26.808067336967223	23.791893180847115	27.107843253035664	26.665809327340604	34.588687740362083	47.420153453598921	71.623150748082622	82.726463356971578	101.11041232167402			B	0.0427246	0.0854492	0.170898	0.341797	0.683594	1.36719	2.73438	5.46875	10.9375	21.875	43.75	87.5
		36.825101477719514	18.797818338148122	32.953509224982184	29.716242518256205	25.464604575362959	31.163947641078419	29.448520052764362	27.370906773264117	52.680181170572993	60.218617317016957	74.440271216332263	104.45231363200449			C	0.0427246	0.0854492	0.170898	0.341797	0.683594	1.36719	2.73438	5.46875	10.9375	21.875	43.75	87.5
		233.94316854807184	-218.75000000001498	-734.32518597236515	18.804770300178056	18.452119842464789	23.313759019955782	175.37736276687386	-13.513513513513177	46.611158664695623	1074.3034055727635	-21.276595744677717	2367.875647668398			D	Buffer			Buffer + FITC-peptide
																E
																F
																G
																H
Plate:	auto 211001 GGA1 sat test new pr	1.3	PlateFormat	Endpoint	Fluor Polarization	Raw	FALSE	1
	Temperature(¡C)	1	2	3	4	5	6	7	8	9	10	11	12
	23	49435.1666666667	52883.1666666667	51750.1666666667	51537.1666666667	47619.1666666667	46142.1666666667	43503.1666666667	40234.1666666667	37018.1666666667	35038.1666666667	34799.1666666667	34396.1666666667
		62897.1666666667	66838.1666666667	67128.1666666667	69337.1666666667	66629.1666666667	67635.1666666667	67782.1666666667	68572.1666666667	70077.1666666667	72957.1666666667	77772.1666666667	80307.1666666667
		48122.1666666667	52511.1666666667	51817.1666666667	50291.1666666667	48196.1666666667	47274.1666666667	45337.1666666667	42543.1666666667	38084.1666666667	38519.1666666667	36527.1666666667	34288.1666666667
		60809.1666666667	66974.1666666667	67771.1666666667	67268.1666666667	67562.1666666667	68906.1666666667	71369.1666666667	73908.1666666667	71880.1666666667	80123.1666666667	81009.1666666667	78986.1666666667
		43874.1666666667	51691.1666666667	51946.1666666667	50228.1666666667	47351.1666666667	47660.1666666667	44782.1666666667	41229.1666666667	38104.1666666667	36758.1666666667	35202.1666666667	34738.1666666667				Experiment type: Saturation
		56929.1666666667	66215.1666666667	67394.1666666667	66973.1666666667	66436.1666666667	69017.1666666667	69311.1666666667	69591.1666666667	72147.1666666667	76815.1666666667	78324.1666666667	81382.1666666667				Protein: GGA1 VHS
		6.16666666666674	26.1666666666667	-33.8333333333333	43388.1666666667	43401.1666666667	42611.1666666667	-206.833333333333	-178.833333333333	-147.833333333333	47.1666666666667	-32.8333333333333	-12.8333333333333				FITC-labelled peptide: FITC-STK11_mut
		124.166666666667	-33.8333333333335	-61.8333333333335	56206.1666666667	56714.1666666667	55825.1666666667	-310.833333333333	-330.833333333333	-475.833333333333	22.1666666666665	-13.8333333333335	-36.8333333333335				Displacing peptide: -
		1	2	3	4	5	6	7	8	9	10	11	12				1	2	3	4	5	6	7	8	9	10	11	12
																A
																B
																C
																D
		29.250410668685625	25.928007574433952	38.907608262479073	57.115915245335266	76.642163760565552	99.707249497516827	129.83490569313807	173.64669906249878	224.06635984196663	268.78755881370023	301.28683314114738	321.0309482417573			E	0.100098	0.200195	0.400391	0.800781	1.60156	3.20312	6.40625	12.8125	25.625	51.25	102.5	205
		25.832287646348139	30.470350112972426	43.0203206163929	54.214845552871985	77.567427544447384	96.924825984232228	134.88159825591617	182.90951315341266	222.64761788665146	268.31179418449591	297.78949512890057	314.98998739996767			F	0.100098	0.200195	0.400391	0.800781	1.60156	3.20312	6.40625	12.8125	25.625	51.25	102.5	205
		39.060396763953939	32.63893960939744	38.994708736404817	52.648537267031188	78.005488236422082	93.693257315027665	126.55502800628368	168.9494776713789	224.15950613164273	270.46000150506563	299.26627099839294	322.55645186846618			G	0.100098	0.200195	0.400391	0.800781	1.60156	3.20312	6.40625	12.8125	25.625	51.25	102.5	205
		887.509500886748	26808.219178081621	207.28929384966054	38.24043096412462	42.582311105201327	43.865272440387393	112.03863812533582	213.1027317729027	456.85564116956721	-437.156157427003	-480.2755165936079	410.33822590938524			H	Buffer			Buffer + FITC-peptide
Plate:	auto 230118_NCK1SH3_sat_high	1.3	PlateFormat	Endpoint	Fluor Polarization	Raw	FALSE	1
	Temperature(¡C)	1	2	3	4	5	6	7	8	9	10	11	12
	23	55132.5	56995.5	56047.5	58613.5	55371.5	56654.5	57263.5	56068.5	56673.5	57700.5	59017.5	67826.5
		69395.1666666667	71190.1666666667	70005.1666666667	73250.1666666667	69044.1666666667	71067.1666666667	71195.1666666667	71309.1666666667	70565.1666666667	72304.1666666667	75799.1666666667	90965.1666666667
		57409.5	55106.5	55225.5	55487.5	56583.5	57177.5	58676.5	59555.5	55892.5	59607.5	57408.5	72321.5
		72866.1666666667	69472.1666666667	68351.1666666667	69655.1666666667	70318.1666666667	71698.1666666667	73684.1666666667	74448.1666666667	70318.1666666667	75756.1666666667	73319.1666666667	96332.1666666667
		55960.5	54714.5	54933.5	54689.5	54310.5	56823.5	56079.5	56401.5	55983.5	57366.5	58365.5	71158.5
		71365.1666666667	69021.1666666667	68385.1666666667	68582.1666666667	68298.1666666667	70772.1666666667	70112.1666666667	70729.1666666667	70338.1666666667	72362.1666666667	80405.1666666667	95750.1666666667
		-0.5	-10.5	-8.5	52252.5	52754.5	66728.5	-172.5	-116.5	-120.5	21.5	13.5	-15.5
		20.1666666666665	17.1666666666665	54.1666666666665	66400.1666666667	66554.1666666667	85002.1666666667	-309.833333333333	-399.833333333333	-384.833333333333	48.1666666666665	-2.83333333333348	-136.833333333333
																	Experiment type: Saturation
		1	2	3	4	5	6	7	8	9	10	11	12				Protein: NCK1 SH3
																	FITC-labelled peptide: FITC-NR5A1
																	Displacing peptide: -
																	1	2	3	4	5	6	7	8	9	10	11	12
		23.873605262349031	20.02773464057573	20.021297444185308	20.294173704049488	19.177557797022622	22.162601817010767	17.71812202058404	29.056403465247168	18.452078694294606	21.64380032418493	33.952810038637281	55.543833543910523			A	0.275391	0.550781	1.10156	2.20312	4.40625	8.8125	17.625	35.25	70.5	141	282	564
		28.039185209866595	24.663477055918658	15.454905385533348	22.534959709630453	17.493815944866043	21.988033739296142	22.709634019365346	20.433618438892388	23.6348086639534	28.700559345758993	31.143986999449929	52.1323321814954			B	0.275391	0.550781	1.10156	2.20312	4.40625	8.8125	17.625	35.25	70.5	141	282	564
		30.411742609191265	24.97625828608718	18.35344877010381	22.016065918798219	23.417612296125817	18.594990274205337	20.499356294546693	22.016800691852708	22.963962874292484	24.94559211757911	68.906588131600984	57.193031334263658			C	0.275391	0.550781	1.10156	2.20312	4.40625	8.8125	17.625	35.25	70.5	141	282	564
		1061.3287904599667	6518.2481751826645	1463.9878695981822	28.637304274746718	25.0175381764969	29.852647996654525	198.96807481457617	481.87040583112019	453.75558773531463	302.38846327174264	-1423.9401496259627	760.6690971477592			D	Buffer			Buffer + FITC-peptide
~End
Plate:	auto 230118_NCK1SH3_sat	1.3	PlateFormat	Endpoint	Fluor Polarization	Raw	FALSE	1
	Temperature(¡C)	1	2	3	4	5	6	7	8	9	10	11	12
	21.5	63039.1666666667	63974.1666666667	64539.1666666667	63344.1666666667	63637.1666666667	63610.1666666667	64373.1666666667	61317.1666666667	67019.1666666667	63711.1666666667	63684.1666666667	64389.1666666667
		78669.3333333333	78671.3333333333	80214.3333333333	79010.3333333333	78727.3333333333	77844.3333333333	79359.3333333333	75915.3333333333	82900.3333333333	79084.3333333333	80396.3333333333	81542.3333333333
		64131.1666666667	63784.1666666667	66237.1666666667	64309.1666666667	48357.1666666667	64644.1666666667	64822.1666666667	65450.1666666667	63665.1666666667	63557.1666666667	63672.1666666667	63251.1666666667
		80069.3333333333	79035.3333333333	81933.3333333333	79473.3333333333	59501.3333333333	81330.3333333333	80023.3333333333	81232.3333333333	79756.3333333333	79487.3333333333	79830.3333333333	80410.3333333333
		62790.1666666667	66124.1666666667	62790.1666666667	63630.1666666667	62802.1666666667	64217.1666666667	62954.1666666667	65910.1666666667	63047.1666666667	63417.1666666667	64168.1666666667	64412.1666666667
		78053.3333333333	81177.3333333333	77929.3333333333	78623.3333333333	78316.3333333333	78659.3333333333	78189.3333333333	81397.3333333333	79533.3333333333	78974.3333333333	80471.3333333333	82754.3333333333
		-57.8333333333335	-127.833333333333	95.1666666666665	65778.1666666667	65298.1666666667	62897.1666666667	-57.8333333333335	-96.8333333333335	-138.833333333333	-2.83333333333348	8.16666666666652	85.1666666666665
		-97.6666666666665	-20.6666666666665	64.3333333333335	81216.3333333333	81434.3333333333	77935.3333333333	-281.666666666667	-263.666666666667	-297.666666666667	-28.6666666666665	6.33333333333348	76.3333333333335
																	Experiment type: Saturation
																	Protein: GGA1 VHS
																	FITC-labelled peptide: FITC-STK11_mut
																	Displacing peptide: -
																	1	2	3	4	5	6	7	8	9	10	11	12
																A
																B
																C
		1	2	3	4	5	6	7	8	9	10	11	12			D
		19.58531069297047	12.238350835583185	17.552390778546393	19.334723805018569	15.234405056097936	9.8078047329295117	13.482995878859546	15.617370193793482	15.168275608710708	16.915080842119345	25.350088850722255	26.921171719546262			E	0.11499	0.22998	0.459961	0.919922	1.83984	3.67969	7.35938	14.7188	29.4375	58.875	117.75	235.5
		19.817856916932623	16.032858468190291	15.170144250803952	14.697839904837469	12.530708489014748	23.645402865473741	14.173590255619761	16.849788115437434	21.50519271934894	20.66523736495434	21.913725905185057	28.845776559319926			F	0.11499	0.22998	0.459961	0.919922	1.83984	3.67969	7.35938	14.7188	29.4375	58.875	117.75	235.5
		17.634330469534628	11.389616241571968	16.83960641329039	14.628598270825426	19.220157696739204	10.266722436305546	17.20066868602326	14.363138115341258	24.980572193471339	18.531256287283078	22.032541423997454	34.112900471272567			G	0.11499	0.22998	0.459961	0.919922	1.83984	3.67969	7.35938	14.7188	29.4375	58.875	117.75	235.5
		169.19393455706106	-762.54308693987161	-279.31292008961725	14.252459775244182	19.253346639509207	16.027001810810923	604.63349791112694	388.20638820638737	282.30901780585805	787.94178794177674	-214.87603305783094	-144.88424197161879			H	Buffer			Buffer + FITC-peptide
Plate:	auto 230127_CBPKIX_sat	1.3	PlateFormat	Endpoint	Fluor Polarization	Raw	FALSE	1
	Temperature(¡C)	1	2	3	4	5	6	7	8	9	10	11	12
	22	45768	44873	46462	45150	45327	45288	44930	43820	44817	40688	38890	35815
		56540.5	56256.5	57066.5	55497.5	56386.5	55905.5	56336.5	55218.5	58659.5	55463.5	55971.5	54821.5
		47580	45290	47088	45323	44799	44830	44125	43513	39873	35509	37792	34536
		58793.5	55233.5	57843.5	55986.5	55516.5	55653.5	55386.5	55199.5	52016.5	48629.5	54219.5	53709.5
		48425	45233	45440	45912	45337	45246	44495	45552	43141	40630	38348	35462
		58004.5	55541.5	55754.5	56403.5	55918.5	56727.5	55969.5	57888.5	56019.5	55025.5	56435.5	55051.5
		-32	27	-16	47076	46962	45400	-64	-44	-166	-27	-9	57
		-68.5	-32.5	15.5	57603.5	58061.5	55517.5	-274.5	-322.5	-268.5	97.5	18.5	-30.5
																	Experiment type: Saturation
																	Protein: CREBBP KIX
																	FITC-labelled peptide: FITC-TCF3
																	Displacing peptide: -
		1	2	3	4	5	6	7	8	9	10	11	12				1	2	3	4	5	6	7	8	9	10	11	12
		14.524219443200886	21.878386000158045	11.629937360896772	12.012491167285905	18.000720353785773	14.148611669180639	21.954150699530622	24.43820876139236	43.392959260902927	63.649029476714261	90.642491438481287	121.09980112372763			A	0.0246582	0.0493164	0.0986328	0.197266	0.394531	0.789062	1.57812	3.15625	6.3125	12.625	25.25	50.5
		14.647573766389536	8.0807435561659577	11.700135812175185	14.486188335850542	16.085062223576642	16.971297264948674	22.490111827500424	27.779148369270253	41.745732450400105	65.965368373405241	89.074107737378455	128.91173871051481			B	0.0246582	0.0493164	0.0986328	0.197266	0.394531	0.789062	1.57812	3.15625	6.3125	12.625	25.25	50.5
		-0.90858592165491825	11.490505922814482	11.121438124815814	11.741028306362708	13.724258517497262	21.908132300871831	23.549904675691618	28.663475814053896	39.431777171447493	60.410574138936127	101.68457567413773	128.03631747670991			C		0.0493164	0.0986328	0.197266	0.394531	0.789062	1.57812	3.15625	6.3125	12.625	25.25	50.5
		281.57156220767069	648999.9999999908	-9378.37837837838	9.74891909966022	14.920129107929917	9.4320325461942325	562.76686592655847	718.6250999200638	148.17190506735091	1995.3917050691248	3805.1948051948043	-2609.4986807387863			D	Buffer			Buffer + FITC-peptide
Plate:	auto 230112 Abl1SH3 sat	1.3	PlateFormat	Endpoint	Fluor Polarization	Raw	FALSE	1
	Temperature(¡C)	1	2	3	4	5	6	7	8	9	10	11	12
	22.5	42930.3333333333	42576.3333333333	43105.3333333333	40867.3333333333	39574.3333333333	39192.3333333333	34602.3333333333	37904.3333333333	39965.3333333333	38444.3333333333	39256.3333333333	40274.3333333333
		54782.6666666667	55158.6666666667	56788.6666666667	54474.6666666667	54226.6666666667	55574.6666666667	49415.6666666667	55182.6666666667	59696.6666666667	57457.6666666667	59960.6666666667	62790.6666666667
		43636.3333333333	43010.3333333333	44652.3333333333	41261.3333333333	40333.3333333333	39392.3333333333	38722.3333333333	37837.3333333333	38120.3333333333	38234.3333333333	39055.3333333333	39965.3333333333
		55569.6666666667	55177.6666666667	58634.6666666667	55214.6666666667	54894.6666666667	55247.6666666667	55649.6666666667	55147.6666666667	56888.6666666667	57548.6666666667	60284.6666666667	62119.6666666667
		42895.3333333333	42965.3333333333	42507.3333333333	41159.3333333333	32408.3333333333	37226.3333333333	38743.3333333333	38748.3333333333	37846.3333333333	37904.3333333333	38816.3333333333	40755.3333333333
		54302.6666666667	55707.6666666667	55550.6666666667	54911.6666666667	45210.6666666667	52904.6666666667	55420.6666666667	57255.6666666667	56760.6666666667	57797.6666666667	59642.6666666667	64075.6666666667
		43637.3333333333	44238.3333333333	43671.3333333333	44786.3333333333	43550.3333333333	42381.3333333333	40727.3333333333	39844.3333333333	39198.3333333333	38351.3333333333	37653.3333333333	37349.3333333333
		54617.6666666667	55680.6666666667	54372.6666666667	56765.6666666667	55916.6666666667	55930.6666666667	55056.6666666667	55191.6666666667	55350.6666666667	55873.6666666667	55754.6666666667	56052.6666666667
		43963.3333333333	43821.3333333333	43334.3333333333	45158.3333333333	42491.3333333333	42813.3333333333	41432.3333333333	39325.3333333333	38977.3333333333	39074.3333333333	37784.3333333333	37802.3333333333
		54611.6666666667	55708.6666666667	55608.6666666667	57490.6666666667	54911.6666666667	55988.6666666667	55678.6666666667	54579.6666666667	54738.6666666667	56941.6666666667	56158.6666666667	55998.6666666667
		41842.3333333333	43143.3333333333	42347.3333333333	42470.3333333333	41582.3333333333	40829.3333333333	38747.3333333333	38338.3333333333	39239.3333333333	38331.3333333333	32224.3333333333	38525.3333333333
		52891.6666666667	54136.6666666667	53629.6666666667	54362.6666666667	53743.6666666667	54313.6666666667	52790.6666666667	52655.6666666667	55329.6666666667	55013.6666666667	47477.6666666667	56159.6666666667
		29.3333333333335	45.3333333333335	16.3333333333335	45098.3333333333	44814.3333333333	45389.3333333333	-90.6666666666665	-101.666666666667	-181.666666666667	-17.6666666666665	-66.6666666666665	-6.66666666666652				Experiment type: Saturation
		-22.3333333333335	52.6666666666665	-68.3333333333335	56494.6666666667	56891.6666666667	56970.6666666667	-195.333333333333	-220.333333333333	-197.333333333333	41.6666666666665	-1.33333333333348	-2.33333333333348				Protein: ABL1 SH3
																	FITC-labelled peptide: FITC-TCF3
																	Displacing peptide: -
		1	2	3	4	5	6	7	8	9	10	11	12				1	2	3	4	5	6	7	8	9	10	11	12			0.274902
		30.72714341800426	38.278178439081557	46.650357615470874	52.49328280733566	66.238109033136681	83.269117564886017	86.793487464417268	96.331302010969324	109.03589612750844	109.31916134176559	120.04552858487794	130.14294473595476			A	0.137451	0.274902	0.549805	1.09961	2.19922	4.39844	8.79688	17.5938	35.1875	70.375	140.75	281.5			0.549805
		29.704156704235142	33.385751858318869	45.018541379773268	54.436751873419709	62.875140375108096	77.809071146206449	89.925425021233863	96.8933631331437	108.58358839516305	112.805585491747	125.22756034159868	128.6474871470005			B	0.137451	0.274902	0.549805	1.09961	2.19922	4.39844	8.79688	17.5938	35.1875	70.375	140.75	281.5			1.09961
		26.737994877276449	38.682006300843163	42.622835950129826	52.927276527394831	75.155963884551042	84.375708847233327	87.6109610189116	103.6846890551659	111.03426496955588	119.21112440075565	122.9786096323809	134.26260568786429			C	0.137451	0.274902	0.549805	1.09961	2.19922	4.39844	8.79688	17.5938	35.1875	70.375	140.75	281.5			2.19922
		21.058279331753379	23.855347839411564	18.421976007602037	27.346726277555	33.798907470221629	47.505843338593991	59.500610029109431	71.632214141338238	81.18737099809222	96.688168047060088	104.72366057275704	111.36372348286069			D	other project														4.39844
		17.283291369530843	28.838707373859119	33.523567851275033	29.554503614472196	37.035125170048318	42.962613398573069	56.546583662352361	72.607466111515407	78.472579780806313	96.815783103675585	106.57616627410998	104.93007862290858			E															8.79688
		26.001964388824785	22.327414187066825	26.931180694160975	32.263944816970081	37.097406018253722	51.481221682811281	63.390343997765356	67.39868574421	80.479582464607	89.258029962334234	102.24941437220004	96.974901862224883			F															17.5938
		-4471.5025906735909	-16.189290161896025	1804.3775649794879	21.486387936282142	28.142211630732582	22.465134532367152	284.52433143358292	287.24440116845278	-49.7592295345096	3071.6612377849956	-967.2131147540947	-548.38709677416284			G	Buffer			Buffer + FITC-peptide											35.1875
																H															70.375
																															140.75
																															281.5
Plate:	auto 230614_sat_L1_PIK3R1	1.3	PlateFormat	Endpoint	Fluor Polarization	Raw	FALSE	1
	Temperature(¡C)	1	2	3	4	5	6	7	8	9	10	11	12
	23.5	25152.8333333333	25376.8333333333	25127.8333333333	25199.8333333333	25091.8333333333	25602.8333333333	26134.8333333333	26475.8333333333	27513.8333333333	28606.8333333333	30785.8333333333	29750.8333333333
		31418.1666666667	30718.1666666667	30881.1666666667	33077.1666666667	31388.1666666667	32100.1666666667	33298.1666666667	34828.1666666667	38068.1666666667	41856.1666666667	48153.1666666667	48334.1666666667
		25573.8333333333	26203.8333333333	25210.8333333333	25878.8333333333	25735.8333333333	25354.8333333333	26181.8333333333	26887.8333333333	27917.8333333333	29686.8333333333	31744.8333333333	30622.8333333333
		31159.1666666667	32494.1666666667	31458.1666666667	32031.1666666667	32223.1666666667	32413.1666666667	33758.1666666667	35509.1666666667	38465.1666666667	44190.1666666667	49631.1666666667	49781.1666666667
		25298.8333333333	25127.8333333333	25415.8333333333	25523.8333333333	25470.8333333333	26581.8333333333	25842.8333333333	26100.8333333333	28423.8333333333	28727.8333333333	30361.8333333333	30575.8333333333
		31132.1666666667	31388.1666666667	31964.1666666667	31505.1666666667	31936.1666666667	33621.1666666667	33437.1666666667	34991.1666666667	39875.1666666667	42772.1666666667	48160.1666666667	49631.1666666667
		54014.8333333333	53919.8333333333	55760.8333333333	52686.8333333333	52632.8333333333	51626.8333333333	52369.8333333333	50027.8333333333	49047.8333333333	48234.8333333333	48964.8333333333	47650.8333333333
		67229.1666666667	66678.1666666667	68335.1666666667	65450.1666666667	65561.1666666667	64487.1666666667	65676.1666666667	62595.1666666667	62704.1666666667	61564.1666666667	62319.1666666667	61636.1666666667
		52691.8333333333	53471.8333333333	53502.8333333333	52182.8333333333	52163.8333333333	51514.8333333333	50872.8333333333	49876.8333333333	48845.8333333333	48418.8333333333	48892.8333333333	46796.8333333333
		65022.1666666667	66014.1666666667	65985.1666666667	65048.1666666667	64648.1666666667	64278.1666666667	63289.1666666667	61639.1666666667	61666.1666666667	61352.1666666667	62793.1666666667	60468.1666666667
		53266.8333333333	53813.8333333333	54215.8333333333	52181.8333333333	51433.8333333333	54888.8333333333	50675.8333333333	50132.8333333333	48910.8333333333	50264.8333333333	48802.8333333333	45988.8333333333
		65960.1666666667	66613.1666666667	66456.1666666667	64417.1666666667	64295.1666666667	68645.1666666667	63454.1666666667	62974.1666666667	62166.1666666667	63842.1666666667	62794.1666666667	59341.1666666667
		-26.1666666666665	71.8333333333335	-53.1666666666665	25634.8333333333	30135.8333333333	25285.8333333333	52575.8333333333	50732.8333333333	51052.8333333333	1.83333333333348	34.8333333333335	-29.1666666666665				Experiment type: Saturation
		-91.8333333333335	-17.8333333333335	-72.8333333333335	31088.1666666667	37823.1666666667	31282.1666666667	64682.1666666667	62683.1666666667	62727.1666666667	149.166666666667	43.1666666666665	-9.83333333333348				Protein:GABARAPL1 ATG8
																	FITC-labelled peptide: FITC-SQSTM1
																	Displacing peptide: -
		1	2	3	4	5	6	7	8	9	10	11	12				1	2	3	4	5	6	7	8	9	10	11	12
		20.044403632591653	4.347965872364191	11.923844247822466	44.812106707575516	20.780497693434743	21.914812222801796	29.946917180594518	45.90397777749974	71.0639832350391	98.81248602622324	131.73527205494958	150.33190469862814			A	0.015625	0.03125	0.0625	0.125	0.25	0.5	1	2	4	8	16	32
		7.6084665951290518	16.415184736646509	19.529150585928612	15.479984127428681	21.236699001946533	31.626342253665417	35.902072888383373	47.8611199776514	68.9732315515029	107.32361884723343	131.51748134035583	150.62963791919208			B	0.015625	0.03125	0.0625	0.125	0.25	0.5	1	2	4	8	16	32
		12.580208519111043	20.063945940061163	23.456490358317915	14.107734227175497	21.938257152533232	26.297059241008139	37.638799311285432	55.346806644331259	77.943675031414543	107.43356576666542	138.6140369472987	149.90548970619753			C	0.015625	0.03125	0.0625	0.125	0.25	0.5	1	2	4	8	16	32
		18.261431727953376	15.02768391095786	10.515238037730676	17.299223802927859	18.658763932311281	20.048871909882504	22.038339567989318	20.890455921499502	31.644596003067822	30.828723392083237	29.414072426106873	37.495984727234962			D	Other project
		13.972191806207089	14.195432951871194	13.686045651218246	19.02414787154239	16.122994449280551	19.511858560635915	18.029826034014633	14.708589718720758	25.36695270941556	27.203323545341981	33.933901711253483	36.973119682536272			E
		15.706505294231084	15.523822615229438	10.623616287601847	14.161148299646742	20.430512266586739	20.6566810883707	21.270374776519549	22.85945857709525	28.737304438361434	28.385692758186369	34.861993222782118	36.275628064577056			F
		490.39761969164465	-1521.6967333008331	66.113686264945173	5.2767476565604019	22.438879340056783	15.239985828300746	12.453058088617963	14.598002577371704	11.805467996624444	970.93151288262243	16.084739113373864	-561.33828996281818			G	Buffer			Buffer + FITC-peptide
																H

## Sheet: Displacements
Plate:	220317 CASK dis MAPT WT MUT 2	1.3	PlateFormat	Endpoint	Fluor Polarization	Raw	FALSE	1
	Temperature(¡C)	1	2	3	4	5	6	7	8	9	10	11	12
	27	64801.5	63189.5	65288.5	62258.5	61719.5	60819.5	59936.5	60553.5	57643.5	62629.5	57875.5	54281.5
		109154.333333333	105702.333333333	107247.333333333	101806.333333333	100482.333333333	99263.3333333333	97973.3333333333	97185.3333333333	92030.3333333333	100640.333333333	92520.3333333333	87094.3333333333
		64011.5	62986.5	65231.5	63057.5	62504.5	62079.5	62134.5	60349.5	57382.5	60041.5	58029.5	54227.5
		105338.333333333	103175.333333333	104974.333333333	102923.333333333	101125.333333333	101700.333333333	101728.333333333	98393.3333333333	91693.3333333333	96815.3333333333	93473.3333333333	87089.3333333333
		63889.5	63731.5	64652.5	64171.5	63403.5	63949.5	63285.5	65750.5	57446.5	61091.5	57672.5	57921.5
		106128.333333333	104975.333333333	104546.333333333	105527.333333333	106973.333333333	104866.333333333	105508.333333333	106841.333333333	93132.3333333333	98645.3333333333	94669.3333333333	95024.3333333333
		-10.5	6.5	-48.5	53842.5	49753.5	50047.5	63050.5	61318.5	61238.5	187.5	150.5	252.5
		-65.6666666666665	-36.6666666666665	-175.666666666667	70000.3333333333	63837.3333333333	61499.3333333333	102434.333333333	99176.3333333333	98606.3333333333	315.333333333333	249.333333333333	321.333333333333
		65440.5	63395.5	62729.5	64033.5	62364.5	62102.5	59106.5	57868.5	54040.5	54678.5	51370.5	48861.5
		110281.333333333	105084.333333333	105022.333333333	104913.333333333	100131.333333333	100296.333333333	91177.3333333333	89228.3333333333	81048.3333333333	77922.3333333333	70644.3333333333	68325.3333333333
		65366.5	62060.5	62026.5	63133.5	61164.5	61313.5	58940.5	57568.5	55995.5	55604.5	51420.5	49091.5
		108244.333333333	103719.333333333	101421.333333333	105627.333333333	99286.3333333333	99900.3333333333	92896.3333333333	87126.3333333333	81905.3333333333	79341.3333333333	72069.3333333333	67574.3333333333
		64191.5	62698.5	58115.5	63723.5	61695.5	61375.5	58353.5	57205.5	54414.5	52314.5	51204.5	61049.5				Experiment type: Displacement
		105214.333333333	102554.333333333	94563.3333333333	103441.333333333	98122.3333333333	96726.3333333333	87945.3333333333	88210.3333333333	77127.3333333333	73572.3333333333	70881.3333333333	96508.3333333333				Protein: CASK kinase domain
		3.5	68.5	-19.5	49522.5	50295.5	48558.5	61411.5	59925.5	61289.5	149.5	207.5	216.5				FITC-labelled peptide: FITC-PER2
		84.3333333333335	108.333333333333	85.3333333333335	62297.3333333333	64031.3333333333	61311.3333333333	98999.3333333333	96311.3333333333	95981.3333333333	129.333333333333	401.333333333333	369.333333333333				Displacing peptide: MAPT
		1	2	3	4	5	6	7	8	9	10	11	12				1	2	3	4	5	6	7	8	9	10	11	12
		167.94983275921959	164.57322326627116	155.72273890289998	153.50478973074476	151.358230469493	152.571446928263	153.32532587365606	144.36974216002164	141.79760615838131	144.96900948676796	142.43131689471861	144.23060921872823			A	1.30207	2.60415	5.2083	10.4166	20.8332	41.6664	83.3328	166.666	333.331	666.662	1333.32	2666.65
		156.59730584178351	154.35034181936433	145.68197841807751	152.6064015439259	148.2985555047936	154.40177136336254	154.10388806911047	152.0608729013567	142.2236155604507	146.65865501344854	146.1474983354662	144.68977210742034			B	1.30207	2.60415	5.2083	10.4166	20.8332	41.6664	83.3328	166.666	333.331	666.662	1333.32	2666.65
		161.16860495649792	157.05175661520676	148.04497902589367	156.25400612199354	168.74002818057565	154.87910440419282	162.94065172439642	150.42770812119613	149.29852547611657	147.33804593213651	155.3752931580521	155.09945088073022			C	1.30207	2.60415	5.2083	10.4166	20.8332	41.6664	83.3328	166.666	333.331	666.662	1333.32	2666.65
		678.02385008517831	1540.4157043879936	502.28050171037609	40.036252519599607	33.455415533669424	11.865554790782893	150.33405404757914	148.14974889807661	145.96875789304048	167.18075262183859	159.86974724763559	29.364655632675088			D	Buffer			Buffer + FITC-peptide			Buffer + complex
		168.17300219727144	160.13415844061794	164.98783863431819	154.45715314842113	144.5625904209171	147.4283927406961	124.9160524219467	124.69948211346109	111.03546156327708	85.74913332169092	68.030885929485635	76.3358498036376			E	1.22578	2.45156	4.90313	9.80625	19.6125	39.225	78.45	156.9	313.8	627.6	1255.2	2510.4
		159.65220397234256	164.13051245492224	153.47769369667182	164.65923971989255	149.92108888079017	151.74463558567766	135.47894493667229	115.51310897227978	98.663580891384285	86.371024020527614	77.4794690943776	68.502926849322861			F	1.22578	2.45156	4.90313	9.80625	19.6125	39.225	78.45	156.9	313.8	627.6	1255.2	2510.4
		154.65262347722575	153.64049783867938	151.09215594541598	149.92609248425967	139.91730026169924	135.43930438157909	113.44677011558768	124.7234210027482	83.0609477473716	79.1709163592057	71.307838526959287	136.94553656839383			G	1.22578	2.45156	4.90313	9.80625	19.6125	39.225	78.45	156.9	313.8	627.6	1255.2	2510.4
		905.120481927711	137.1588523442974	1755.6512378902028	23.580604261541808	29.559076615844589	25.431462940487513	146.53468174955418	145.05084354834429	132.33115644899527	-162.1679982725108	234.23885187083565	174.10193917558567			H	Buffer			Buffer + FITC-peptide			Buffer + complex
Plate:	auto 220726 CASK displ FANCwt,mu	1.3	PlateFormat	Endpoint	Fluor Polarization	Raw	FALSE	1
	Temperature(¡C)	1	2	3	4	5	6	7	8	9	10	11	12
	25.5	38196.5	38531.5	38886.5	39214.5	39356.5	39257.5	39175.5	38312.5	39341.5	38125.5	35954.5	32998.5
		60840.6666666667	62610.6666666667	61622.6666666667	62519.6666666667	63218.6666666667	62359.6666666667	62403.6666666667	61568.6666666667	63570.6666666667	60746.6666666667	57373.6666666667	51687.6666666667
		38827.5	40280.5	41752.5	39363.5	39262.5	39612.5	38734.5	38534.5	38088.5	37713.5	36237.5	33116.5
		62822.6666666667	64736.6666666667	66989.6666666667	63421.6666666667	63331.6666666667	63508.6666666667	62291.6666666667	61871.6666666667	61093.6666666667	59960.6666666667	57556.6666666667	52674.6666666667
		38804.5	39534.5	38475.5	39359.5	39560.5	40333.5	38854.5	40650.5	38406.5	38335.5	35964.5	33156.5
		62424.6666666667	63840.6666666667	61838.6666666667	62777.6666666667	63723.6666666667	65371.6666666667	62584.6666666667	65079.6666666667	61652.6666666667	60320.6666666667	58011.6666666667	52827.6666666667
		39534.5	39468.5	39253.5	40921.5	39926.5	38800.5	37838.5	36606.5	35557.5	33798.5	33405.5	31741.5
		62968.6666666667	63377.6666666667	62818.6666666667	64835.6666666667	64448.6666666667	60991.6666666667	58674.6666666667	55604.6666666667	52099.6666666667	49084.6666666667	47792.6666666667	45063.6666666667
		39079.5	39307.5	39409.5	40448.5	38747.5	38880.5	38040.5	36939.5	35230.5	34327.5	33157.5	31073.5
		62787.6666666667	63026.6666666667	63397.6666666667	64905.6666666667	61546.6666666667	61989.6666666667	59573.6666666667	55661.6666666667	52116.6666666667	49876.6666666667	47480.6666666667	44140.6666666667
		39368.5	39930.5	39851.5	39499.5	38919.5	40130.5	38931.5	38655.5	36180.5	36653.5	34128.5	31970.5
		63440.6666666667	63242.6666666667	63811.6666666667	63824.6666666667	62961.6666666667	63526.6666666667	60757.6666666667	59452.6666666667	53356.6666666667	52699.6666666667	48908.6666666667	45772.6666666667
		-25.5	13.5	12.5	39882.5	40033.5	40173.5	35585.5	38942.5	37953.5	41.5	3.5	-45.5				Experiment type: Displacement
		-116.333333333333	-85.3333333333335	22.6666666666665	64153.6666666667	64637.6666666667	64561.6666666667	44224.6666666667	48443.6666666667	47457.6666666667	-4.33333333333348	57.6666666666665	125.666666666667				Protein: CASK kinase domain
																	FITC-labelled peptide: FITC-PER2
																	Displacing peptide: FANCA
		1	2	3	4	5	6	7	8	9	10	11	12				1	2	3	4	5	6	7	8	9	10	11	12
		140.65770207362203	150.41890040404797	138.14160833886911	141.10860179988995	144.78386814245457	139.31535964629146	140.68610187336935	144.99846573949807	147.68728783112789	140.81175166310996	141.54793850055643	132.43525102096857			A	0.732422	1.46484	2.92969	5.85938	11.7188	23.4375	46.875	93.75	187.5	375	750	1500
		148.33037316411117	145.03929310730092	144.21626176418681	146.26584764571641	146.82803162914226	143.85031714250548	145.350932461222	144.57333556967515	144.07758311808129	139.75389243676395	139.26597938144329	139.96582064712814			B	0.732422	1.46484	2.92969	5.85938	11.7188	23.4375	46.875	93.75	187.5	375	750	1500
		145.51111997362449	147.36666165437853	145.06224465925456	141.31804893657247	146.14759248511942	149.17103115122779	146.13365922921631	143.14973206924981	144.46630080805295	134.66541346547541	146.82617084537037	140.79577781104959			C	0.732422	1.46484	2.92969	5.85938	11.7188	23.4375	46.875	93.75	187.5	375	750	1500
		140.63270800790502	144.62241240432533	142.95903248520324	138.05216947649146	147.17691335089984	134.17724343636954	127.48228460818609	117.31716351180556	99.512497098197	95.115952710124546	87.6892463827266	83.867419438115263			D	0.531006	1.06201	2.12402	4.24805	8.49609	16.9922	33.9844	67.9688	135.938	271.875	543.75	1087.5
		144.89261788206744	143.90463024861836	145.50910177217139	144.27810993748449	139.29244657252775	141.12833452169548	132.33954283440642	113.35506015324339	104.24542993532731	95.351910076168778	88.136771463165886	84.152794299810154			E	0.531006	1.06201	2.12402	4.24805	8.49609	16.9922	33.9844	67.9688	135.938	271.875	543.75	1087.5
		146.35026318436516	137.87484504215871	143.23542163580578	147.67727128601061	148.25383470640296	137.62192963553477	130.63322358218809	123.45197655060598	102.71500600372416	90.14396059183953	88.5178379204462	88.047389226652626			F	0.531006	1.06201	2.12402	4.24805	8.49609	16.9922	33.9844	67.9688	135.938	271.875	543.75	1087.5
		583.48457350272281	1468.6595949855343	203.53982300884636	145.47164308798406	147.30015004425596	145.01628094502786	17.509657499104605	17.994984659783395	20.574497429442282	-1190.6158357771335	864.22413793103408	2536.5853658536616			G	Buffer			Buffer + FITC-peptide			Buffer + complex
																H
Plate:	auto 211007 CL disp MITF wt mut	1.3	PlateFormat	Endpoint	Fluor Polarization	Raw	FALSE	1
	Temperature(¡C)	1	2	3	4	5	6	7	8	9	10	11	12
	26	12263.8333333333	12237.8333333333	12342.8333333333	12135.8333333333	12125.8333333333	12243.8333333333	12094.8333333333	12212.8333333333	12176.8333333333	13028.8333333333	12594.8333333333	12130.8333333333
		18223	18623	18433	18478	18505	18131	17563	17802	17819	17578	17237	16304
		12433.8333333333	12656.8333333333	12184.8333333333	12460.8333333333	12215.8333333333	11966.8333333333	12284.8333333333	12442.8333333333	12287.8333333333	12643.8333333333	12871.8333333333	11641.8333333333
		18501	18793	18464	18491	18017	18266	18116	18174	17822	17729	17704	15542
		12636.8333333333	12347.8333333333	12417.8333333333	12328.8333333333	12297.8333333333	12259.8333333333	12335.8333333333	12359.8333333333	12179.8333333333	12250.8333333333	12471.8333333333	12493.8333333333
		19262	18556	18670	18652	18508	18343	18279	18008	17578	16945	17295	16832
		12478.8333333333	12453.8333333333	12741.8333333333	12288.8333333333	12515.8333333333	12744.8333333333	12770.8333333333	12031.8333333333	12546.8333333333	12479.8333333333	12539.8333333333	11999.8333333333
		18672	18710	19318	18523	18403	18908	18686	17846	17583	17688	17386	16061
		12546.8333333333	12356.8333333333	12207.8333333333	12343.8333333333	12666.8333333333	12706.8333333333	12660.8333333333	12549.8333333333	12249.8333333333	12577.8333333333	12656.8333333333	12574.8333333333
		18572	19198	18601	18415	18853	19152	18360	18223	17764	17476	17638	16888
		12254.8333333333	12388.8333333333	12402.8333333333	12174.8333333333	12582.8333333333	12102.8333333333	12046.8333333333	12293.8333333333	12590.8333333333	12875.8333333333	12650.8333333333	12615.8333333333
		18588	18419	18463	18182	18787	18020	18306	18123	18047	18377	17072	16828
		-5.16666666666674	-19.1666666666667	-52.1666666666667	12604.8333333333	12977.8333333333	12355.8333333333	18658.8333333333	18792.8333333333	18565.8333333333	75.8333333333333	71.8333333333333	-71.1666666666667				Experiment type: Displacement
		-99	74	-66	19081	19709	18447	23016	23300	22667	80	-6	17				Protein: Clathrin NTD
																	FITC-labelled peptide: FITC-NSP3
																	Displacing peptide: MITF
		1	2	3	4	5	6	7	8	9	10	11	12				1	2	3	4	5	6	7	8	9	10	11	12
		106.44938007747514	118.21642588656316	108.93864831370097	118.48914984413304	119.61519845111326	104.75389658660232	95.0593575418994	96.945534762488677	98.880090776782822	58.5139374815582	65.630525365678778	56.608664657658537			A	0.732422	1.46484	2.92969	5.85938	11.7188	23.4375	46.875	93.75	187.5	375	750	1500
		107.12832419752495	106.08218662083739	116.12836927020047	105.78878124626242	102.76655649406293	119.71360440382267	102.69098965846766	97.947766829580672	94.468701830665026	77.6983490164612	68.108186375949458	53.259330039780131			B	0.732422	1.46484	2.92969	5.85938	11.7188	23.4375	46.875	93.75	187.5	375	750	1500
		119.03143536027793	112.0233479357812	112.25626575001341	115.3301082920237	112.74777997559025	109.85393951861752	105.07224472522822	96.718006808811282	92.011505320900255	70.909435631675407	72.185783541839712	57.798055592214823			C	0.732422	1.46484	2.92969	5.85938	11.7188	23.4375	46.875	93.75	187.5	375	750	1500
		109.88926072768125	111.88366523447017	116.3828225680619	113.50902926395267	101.25067320926335	105.67280084673908	98.820969686277977	105.55627830331862	77.416113140027917	83.033817253350819	72.091460143430638	54.535665511083053			D	0.732422	1.46484	2.92969	5.85938	11.7188	23.4375	46.875	93.75	187.5	375	750	1500
		104.54915814703135	128.42456695134925	118.84368308351179	108.41589521963668	107.26745210435436	113.48189836105603	94.387983190772815	95.040080762435863	94.38821086872143	73.154556117091516	74.629411872224	56.232761478275577			E	0.732422	1.46484	2.92969	5.85938	11.7188	23.4375	46.875	93.75	187.5	375	750	1500
		116.60429269113163	106.7248299564977	107.34592039920352	108.93577052799782	108.8224184333538	107.44421295869516	117.50737129985163	102.51980191996496	88.611412715647234	86.496393520160808	58.630204942175922	52.835736853630308			F	0.732422	1.46484	2.92969	5.85938	11.7188	23.4375	46.875	93.75	187.5	375	750	1500
		882.12927756653835	1901.9607843137303	26.438569206842232	115.62613281569747	117.21424846382334	108.79365270180922	13.773328106486755	16.326655238444243	8.6325813198060715	-64.327485380116414	-1149.625935162095	-1497.0760233918122			G	Buffer			Buffer + complex			Buffer + FITC-peptide
																H
Plate:	auto 211007 CLTC disp BCL11 wt m	1.3	PlateFormat	Endpoint	Fluor Polarization	Raw	FALSE	1
	Temperature(¡C)	1	2	3	4	5	6	7	8	9	10	11	12
	26	11666.8333333333	12164.8333333333	12132.8333333333	11761.8333333333	12444.8333333333	12604.8333333333	12969.8333333333	13384.8333333333	13622.8333333333	14752.8333333333	16590.8333333333	18465.8333333333
		17412.1666666667	18435.1666666667	18111.1666666667	17825.1666666667	18525.1666666667	18950.1666666667	19621.1666666667	19959.1666666667	20065.1666666667	21936.1666666667	24186.1666666667	26011.1666666667
		11489.8333333333	12052.8333333333	12235.8333333333	12495.8333333333	12357.8333333333	12162.8333333333	13208.8333333333	13164.8333333333	13609.8333333333	14767.8333333333	17016.8333333333	19757.8333333333
		17212.1666666667	18134.1666666667	18104.1666666667	18567.1666666667	18640.1666666667	18384.1666666667	19645.1666666667	19513.1666666667	20585.1666666667	21868.1666666667	24780.1666666667	27661.1666666667
		11968.8333333333	12071.8333333333	12911.8333333333	12815.8333333333	12337.8333333333	12364.8333333333	12563.8333333333	13002.8333333333	13015.8333333333	14080.8333333333	15526.8333333333	19043.8333333333
		18139.1666666667	18189.1666666667	19273.1666666667	19227.1666666667	18572.1666666667	18516.1666666667	18894.1666666667	19443.1666666667	19426.1666666667	20438.1666666667	23009.1666666667	27263.1666666667
		12327.8333333333	12862.8333333333	12844.8333333333	12364.8333333333	12930.8333333333	13287.8333333333	14131.8333333333	13959.8333333333	15412.8333333333	17346.8333333333	22148.8333333333	28297.8333333333
		18553.1666666667	18926.1666666667	19486.1666666667	18620.1666666667	19195.1666666667	19762.1666666667	20699.1666666667	20241.1666666667	23297.1666666667	24959.1666666667	30935.1666666667	41252.1666666667
		12242.8333333333	12455.8333333333	12522.8333333333	12344.8333333333	12263.8333333333	12916.8333333333	13439.8333333333	13685.8333333333	15036.8333333333	16521.8333333333	22788.8333333333	27937.8333333333
		18286.1666666667	18574.1666666667	18639.1666666667	18264.1666666667	18852.1666666667	19259.1666666667	20183.1666666667	20305.1666666667	21852.1666666667	24213.1666666667	32256.1666666667	40021.1666666667
		11923.8333333333	12174.8333333333	12495.8333333333	12595.8333333333	13572.8333333333	12597.8333333333	13440.8333333333	13563.8333333333	15178.8333333333	17924.8333333333	21514.8333333333	28511.8333333333
		17952.1666666667	18052.1666666667	18310.1666666667	18722.1666666667	19881.1666666667	18560.1666666667	19637.1666666667	20569.1666666667	21780.1666666667	26061.1666666667	30303.1666666667	41795.1666666667
		25.8333333333333	-44.1666666666667	-39.1666666666667	20158.8333333333	12454.8333333333	12375.8333333333	18559.8333333333	18039.8333333333	18687.8333333333	52.8333333333333	9.83333333333326	-5.16666666666674				Experiment type: Displacement
		-53.8333333333335	-72.8333333333335	-23.8333333333335	28616.1666666667	18687.1666666667	18690.1666666667	22849.1666666667	22448.1666666667	23165.1666666667	1.16666666666652	101.166666666667	48.1666666666665				Protein: Clathrin NTD
		53576.8333333333	55584.8333333333	54944.8333333333	54681.8333333333	56964.8333333333	58363.8333333333	58726.8333333333	59971.8333333333	61872.8333333333	53573.8333333333	63044.8333333333	69733.8333333333				FITC-labelled peptide: FITC-NSP3
		78764.1666666667	81524.1666666667	81905.1666666667	80479.1666666667	84145.1666666667	85590.1666666667	86004.1666666667	83753.1666666667	89631.1666666667	69760.1666666667	83787.1666666667	93839.1666666667				Displacing peptide: BCL11A
		1	2	3	4	5	6	7	8	9	10	11	12				1	2	3	4	5	6	7	8	9	10	11	12
		108.61858015579853	116.16778793710122	108.71457183173035	116.18786012246122	107.33644892400548	112.23061414740991	115.31534774794923	108.19717035171188	102.10119766344408	106.78135566567747	96.9985372546501	79.969967580210536			A	0.610352	1.2207	2.44141	4.88281	9.76562	19.5312	39.0625	78.125	156.25	312.5	625	1250	wt
		110.46355963823618	112.60860984511119	104.3446877080972	106.43432833597356	113.85766372834232	114.88224526904038	106.90194980997735	105.21849208319611	115.21441360747411	104.74392664060481	96.458657046292487	76.926670720003813			B	0.610352	1.2207	2.44141	4.88281	9.76562	19.5312	39.0625	78.125	156.25	312.5	625	1250
		116.19573500107175	113.32594074435279	108.69292181077852	111.19887110678735	112.85324374554971	110.28273498704309	112.37799559032621	109.56184961532138	108.63599830694678	94.8480208561187	105.11102341341663	88.007566481074221			C	0.610352	1.2207	2.44141	4.88281	9.76562	19.5312	39.0625	78.125	156.25	312.5	625	1250
		112.74823894913725	101.58927561510103	116.68683542200141	113.04831236008569	105.96188656234848	106.88957615892808	99.342226974624722	94.3251374810888	114.89523256528074	90.50646599590327	75.748241145743137	96.99253685368933			D	0.516357	1.03271	2.06543	4.13086	8.26172	16.5234	33.0469	66.0938	132.188	264.375	528.75	1057.5	mut
		109.00642558021771	108.20526334107306	107.28051667480206	104.31011982800239	123.1968605737675	108.14255342205124	111.68434880554916	105.69998502511699	95.446452517397162	99.614662941716631	82.371455911163011	88.3218205971093			E	0.516357	1.03271	2.06543	4.13086	8.26172	16.5234	33.0469	66.0938	132.188	264.375	528.75	1057.5
		112.9411059666902	105.39373522108792	99.539110548413433	106.6036852967398	99.361600358322235	102.22729868646492	98.086180142313282	116.5009458345735	89.150830566999247	95.675303353796366	79.9231897288536	99.737269222521263			F	0.516357	1.03271	2.06543	4.13086	8.26172	16.5234	33.0469	66.0938	132.188	264.375	528.75	1057.5
		3715.3284671532479	157.61589403973528	-327.05882352940984	83.806810112087959	111.24105416411879	114.46133358509694	12.795972899516823	18.150564034957132	16.226309974943721	-963.86164171399525	791.08881676010731	1295.47259729945			G	Buffer			Buffer + complex			Buffer + FITC-peptide
		101.1626885532999	99.99844831506131	108.03218547027183	101.7196066276349	103.52170198219096	99.94146251191151	99.260782938254209	75.693646326586276	93.872963253075469	40.817732253162639	51.011774681914673	57.224988841618277			H	0.516357	1.03271	2.06543	4.13086	8.26172	16.5234	33.0469	66.0938	132.188	264.375	528.75	1057.5	BCL11 mut + G3BP2
Plate:	auto 211007 G3BP2 disp BCL11 wt	1.3	PlateFormat	Endpoint	Fluor Polarization	Raw	FALSE	1
	Temperature(¡C)	1	2	3	4	5	6	7	8	9	10	11	12
	26	53330.6666666667	56927.6666666667	55817.6666666667	52988.6666666667	56515.6666666667	57071.6666666667	56962.6666666667	56584.6666666667	55796.6666666667	57800.6666666667	59808.6666666667	58469.6666666667
		78719	84475	82544	78435	83838	84435	84325	83044	82377	84509	88097	85130
		56621.6666666667	57155.6666666667	55919.6666666667	57300.6666666667	54139.6666666667	57372.6666666667	57429.6666666667	56858.6666666667	58187.6666666667	59173.6666666667	60013.6666666667	60609.6666666667
		84264	85724	83123	85115	81718	85335	86198	85655	87763	89422	88737	89426
		57153.6666666667	55812.6666666667	55899.6666666667	56696.6666666667	55379.6666666667	55841.6666666667	56661.6666666667	56924.6666666667	57257.6666666667	58002.6666666667	57954.6666666667	62461.6666666667
		84625	83714	83999	84037	82296	83911	84368	84654	84644	85685	85544	88753
		57470.6666666667	57067.6666666667	58528.6666666667	57173.6666666667	55770.6666666667	58435.6666666667	60147.6666666667	57968.6666666667	60932.6666666667	64424.6666666667	62922.6666666667	71058.6666666667
		84907	85354	87505	85597	83798	86931	88848	84880	87976	91903	91841	97721
		57148.6666666667	54305.6666666667	55958.6666666667	56667.6666666667	54655.6666666667	56345.6666666667	59201.6666666667	56965.6666666667	60267.6666666667	63521.6666666667	69639.6666666667	76839.6666666667
		85550	81425	83653	85081	82193	84026	88430	82116	89613	89054	97372	104712
		55913.6666666667	58451.6666666667	55883.6666666667	57454.6666666667	54639.6666666667	58615.6666666667	60575.6666666667	59790.6666666667	61506.6666666667	69929.6666666667	71621.6666666667	73542.6666666667
		82286	87093	83024	85623	81673	87273	89673	87578	89692	94486	98409	100701
		-25.3333333333333	17.6666666666667	0.666666666666742	58438.6666666667	57394.6666666667	57487.6666666667	60785.6666666667	57154.6666666667	59379.6666666667	27.6666666666667	6.66666666666674	-27.3333333333333				Experiment type: Displacement
		-38	-70	53	86592	85916	85940	75681	71523	73895	27	62	-34				Protein: G3BP2 NTF2
																	FITC-labelled peptide: FITC-N_SARS-CoV-2
																	Displacing peptide: BCL11A
		1	2	3	4	5	6	7	8	9	10	11	12				1	2	3	4	5	6	7	8	9	10	11	12
		103.15746399487658	105.77911121408592	104.08145249095136	104.55184922835576	105.62797052291761	104.29568208421341	104.59640477285203	100.31693537274364	103.26585550414174	98.4481685164991	102.12588682870934	96.374866704101208			A	0.610352	1.2207	2.44141	4.88281	9.76562	19.5312	39.0625	78.125	156.25	312.5	625	1250	wt
		107.20714801918402	111.05638749847718	106.63491019566449	106.28181949338371	114.19253150956885	106.93711725478039	111.41769644956993	113.23101476813268	113.82705050251225	114.77625188243628	104.01397419899054	102.9516963743914			B	0.610352	1.2207	2.44141	4.88281	9.76562	19.5312	39.0625	78.125	156.25	312.5	625	1250
		104.69723137092115	111.08161699710398	111.99071211938694	105.21920393495229	106.48893860637473	111.98574088430371	107.46774130032424	106.85156468597765	103.90914568460262	103.56099175597375	103.15585313264081	84.290836677723007			C	0.610352	1.2207	2.44141	4.88281	9.76562	19.5312	39.0625	78.125	156.25	312.5	625	1250
		103.60702870831442	109.6810092878613	109.48818113927153	110.16864519660145	111.94855721894771	107.02192497093361	103.52913705432442	99.180017922539449	92.2237285778844	86.242986633383154	97.603679035687264	68.0392630473344			D	0.516357	1.03271	2.06543	4.13086	8.26172	16.5234	33.0469	66.0938	132.188	264.375	528.75	1057.5	mut
		110.11338598207732	110.90797711741043	109.43121972051033	111.57273673882399	112.37124424312397	108.22417185876105	109.03481488913415	91.425275195581008	106.78287847780149	77.6137463697967	76.292862369542064	63.500027422359146			E	0.516357	1.03271	2.06543	4.13086	8.26172	16.5234	33.0469	66.0938	132.188	264.375	528.75	1057.5
		101.68266141125064	107.80678602092409	106.36415243689555	107.89642915831554	109.38151569607847	107.4424630643138	104.59351160788312	99.350517301546347	97.149847094801217	59.25058968081	67.603265438962879	65.8886215667243			F	0.516357	1.03271	2.06543	4.13086	8.26172	16.5234	33.0469	66.0938	132.188	264.375	528.75	1057.5
		111.11111111111264	1868.8524590163986	970.26022304832384	105.06488070322314	110.1004201832682	109.43861941117392	18.423697954163547	20.9651655929758	18.183872474519632	-102.99003322259267	771.42857142856917	17.964071856288879			G	Buffer			Buffer + complex			Buffer + FITC-peptide
																H
Plate:	auto 220610 G3BP1 disp CTNwt,mut	1.3	PlateFormat	Endpoint	Fluor Polarization	Raw	FALSE	1
	Temperature(¡C)	1	2	3	4	5	6	7	8	9	10	11	12
	25	45993	46000	44421	46033	46463	45730	46570	46224	45486	46301	47405	46639
		72637.1666666667	73267.1666666667	70586.1666666667	73100.1666666667	73375.1666666667	73206.1666666667	73459.1666666667	73181.1666666667	72495.1666666667	73170.1666666667	75439.1666666667	72767.1666666667
		45510	47559	45121	45918	46249	45305	45791	45233	45108	47799	47578	43795
		72526.1666666667	76217.1666666667	72691.1666666667	73103.1666666667	73339.1666666667	72263.1666666667	72317.1666666667	72095.1666666667	73264.1666666667	75693.1666666667	75376.1666666667	68248.1666666667
		44238	44420	44281	44037	44651	45482	43394	44020	44439	44123	44377	43888
		70297.1666666667	69927.1666666667	70570.1666666667	69674.1666666667	70728.1666666667	72159.1666666667	69014.1666666667	69593.1666666667	71359.1666666667	69087.1666666667	70741.1666666667	68809.1666666667
		45983	46024	47683	46049	45558	45363	46620	46108	46314	47322	49084	49809
		72947.1666666667	73405.1666666667	75735.1666666667	73048.1666666667	72185.1666666667	71349.1666666667	73503.1666666667	71428.1666666667	70136.1666666667	70749.1666666667	70459.1666666667	68951.1666666667
		45574	45479	45554	45258	45709	46245	45465	45780	46125	47076	48918	48659
		71612.1666666667	72283.1666666667	72968.1666666667	71912.1666666667	72455.1666666667	72663.1666666667	72118.1666666667	71690.1666666667	70996.1666666667	69637.1666666667	70729.1666666667	67590.1666666667
		46260	45090	46194	44968	44952	45802	46300	45905	46222	48263	48607	47307
		73131.1666666667	72694.1666666667	73775.1666666667	72627.1666666667	71884.1666666667	72441.1666666667	73111.1666666667	71685.1666666667	70935.1666666667	71701.1666666667	69294.1666666667	66197.1666666667				Experiment type: Displacement
		-367	1574	-290	46757	48268	46902	75150	77020	73882	-336	-278	-303				Protein: G3BP1 NTF1
		-570.833333333333	2548.16666666667	-442.833333333333	74239.1666666667	77244.1666666667	73688.1666666667	91217.1666666667	93997.1666666667	89646.1666666667	-488.833333333333	-474.833333333333	-570.833333333333				FITC-labelled peptide: FITC-N_SARS-CoV-2
																	Displacing peptide: CTNNB1
																	1	2	3	4	5	6	7	8	9	10	11	12
		1	2	3	4	5	6	7	8	9	10	11	12			A	0.610352	1.2207	2.44141	4.88281	9.76562	19.5312	39.0625	78.125	156.25	312.5	625	1250	wt
		136.47606185670784	140.6364531533998	139.48483362171328	139.16627036618689	136.44747198124492	143.11255925558206	135.8801328249528	137.67875053212873	140.952131637407	136.78846983938911	140.20890457975369	130.50453661672825			B	0.610352	1.2207	2.44141	4.88281	9.76562	19.5312	39.0625	78.125	156.25	312.5	625	1250
		140.90313818693315	143.6466257644164	146.21963048978336	140.41261596357708	138.47134604990927	141.3352637293936	136.46941545959649	140.97408158748996	150.20017986228007	137.79853936770076	138.01312651717012	129.91626805810606			C	0.610352	1.2207	2.44141	4.88281	9.76562	19.5312	39.0625	78.125	156.25	312.5	625	1250
		139.49733120481716	134.89417585107665	140.92100686000649	137.36503066065905	137.93784914572009	138.71788080724289	139.91073633303233	136.98378359244282	144.62226302398645	132.25384132336063	141.04575855682836	132.89646162454048			D	0.171143	0.342285	0.68457	1.36914	2.73828	5.47656	10.9531	21.9062	43.8125	87.625	175.25	350.5	mut
		138.67177896473888	141.30300991003162	139.26215005955663	138.64692719984814	138.075746989405	134.46434822658713	135.64736192243171	127.00260575749078	115.81435911278318	109.48135513570465	89.350414695530546	71.3193474618034			E	0.171143	0.342285	0.68457	1.36914	2.73828	5.47656	10.9531	21.9062	43.8125	87.625	175.25	350.5
		133.99237641094862	139.59207397039057	143.4062620707451	139.45745754892255	138.28390866204495	133.96961803410659	138.62249804948843	132.3120418765474	123.83570534391629	104.22688419813576	92.926643150018734	73.021877114241391			F	0.171143	0.342285	0.68457	1.36914	2.73828	5.47656	10.9531	21.9062	43.8125	87.625	175.25	350.5
		136.96154349434292	146.57609688583136	141.96002878047514	147.45041884969788	142.59124397947758	137.1921298906598	136.40326050772839	130.93802875785377	122.37796630685223	106.35635358902906	85.923414276001878	76.67810527987919			G	Buffer			Buffer + complex			Buffer + FITC-peptide
		128.98440847809621	148.60753217288087	119.91570073761872	139.09555145767968	142.95458934005237	133.92083387084821	5.717656376477791	8.4387770702003877	5.539772116511565	95.997907402563584	174.7000371088115	221.77433738807852			H
~End
Plate:	auto 220610 G3BP1 disp NSDwt,mut	1.3	PlateFormat	Endpoint	Fluor Polarization	Raw	FALSE	1
	Temperature(¡C)	1	2	3	4	5	6	7	8	9	10	11	12
	25	46040.6666666667	46089.6666666667	46312.6666666667	46185.6666666667	46366.6666666667	46497.6666666667	47193.6666666667	47147.6666666667	48191.6666666667	50216.6666666667	54994.6666666667	58718.6666666667
		72901.3333333333	72883.3333333333	73737.3333333333	72522.3333333333	73746.3333333333	73207.3333333333	73977.3333333333	73738.3333333333	73388.3333333333	73340.3333333333	78738.3333333333	79445.3333333333
		46435.6666666667	47582.6666666667	46584.6666666667	46577.6666666667	46732.6666666667	46605.6666666667	46773.6666666667	47413.6666666667	48886.6666666667	51874.6666666667	55725.6666666667	57697.6666666667
		73292.3333333333	76555.3333333333	74642.3333333333	74219.3333333333	73792.3333333333	74481.3333333333	73496.3333333333	74011.3333333333	74936.3333333333	76827.3333333333	81062.3333333333	80929.3333333333
		46313.6666666667	45047.6666666667	44836.6666666667	46161.6666666667	46343.6666666667	47236.6666666667	46237.6666666667	46722.6666666667	48357.6666666667	49606.6666666667	53893.6666666667	58277.6666666667
		74010.3333333333	71462.3333333333	71475.3333333333	73838.3333333333	73716.3333333333	75155.3333333333	73121.3333333333	73313.3333333333	73762.3333333333	73504.3333333333	77161.3333333333	80422.3333333333
		46995.6666666667	47109.6666666667	48595.6666666667	45647.6666666667	46561.6666666667	47144.6666666667	48841.6666666667	47096.6666666667	47721.6666666667	50193.6666666667	50508.6666666667	48924.6666666667
		74758.3333333333	74573.3333333333	77345.3333333333	72651.3333333333	73727.3333333333	73646.3333333333	75131.3333333333	70144.3333333333	69393.3333333333	68703.3333333333	67365.3333333333	63938.3333333333
		43489.6666666667	44241.6666666667	47008.6666666667	46424.6666666667	46991.6666666667	47693.6666666667	47688.6666666667	47648.6666666667	49279.6666666667	49128.6666666667	50722.6666666667	49821.6666666667
		69360.3333333333	69766.3333333333	74304.3333333333	73753.3333333333	73609.3333333333	74733.3333333333	73242.3333333333	71263.3333333333	70298.3333333333	68064.3333333333	67718.3333333333	64999.3333333333
		42614.6666666667	45286.6666666667	46991.6666666667	46344.6666666667	46942.6666666667	47311.6666666667	48827.6666666667	48919.6666666667	49704.6666666667	53522.6666666667	52008.6666666667	49877.6666666667
		67422.3333333333	71901.3333333333	74062.3333333333	73917.3333333333	74051.3333333333	73663.3333333333	75085.3333333333	72875.3333333333	71220.3333333333	73616.3333333333	68335.3333333333	64244.3333333333
		-48.3333333333333	-17.3333333333333	27.6666666666667	47305.6666666667	48322.6666666667	45936.6666666667	71454.6666666667	72417.6666666667	74053.6666666667	-0.333333333333258	51.6666666666667	-13.3333333333333				Experiment type: Displacement
		-94.6666666666665	42.3333333333335	71.3333333333335	74224.3333333333	76273.3333333333	72414.3333333333	88615.3333333333	89715.3333333333	90758.3333333333	-61.6666666666665	136.333333333333	-93.6666666666665				Protein: G3BP1 NTF1
																	FITC-labelled peptide: FITC-N_SARS-CoV-2
																	Displacing peptide: NSD1
		1	2	3	4	5	6	7	8	9	10	11	12				1	2	3	4	5	6	7	8	9	10	11	12
		137.74884874615813	137.10590036528845	140.45145404827991	133.64739156419654	139.94007610283418	134.95753120820558	132.79969946088758	131.68908490315556	118.56828949206796	97.906442349195771	88.0575076958368	59.92308157551134			A	0.610352	1.2207	2.44141	4.88281	9.76562	19.5312	39.0625	78.125	156.25	312.5	625	1250	wt
		136.18195694871972	145.57032109647858	143.55882234282302	140.84833231541106	136.38965274915262	142.28049170757242	133.98626085248137	130.74042990075455	121.7985983068905	104.81776513143329	95.932081025796847	77.8611124183018			B	0.610352	1.2207	2.44141	4.88281	9.76562	19.5312	39.0625	78.125	156.25	312.5	625	1250
		142.25170169168553	138.66473903397773	141.05545474379923	142.7222805438268	139.98384478623211	140.10487512578445	137.13248367890071	133.29774494668956	119.37893835365246	105.05967221001414	88.0533356897701	69.762203630239966			C	0.610352	1.2207	2.44141	4.88281	9.76562	19.5312	39.0625	78.125	156.25	312.5	625	1250
		140.01597115229677	137.61292481238945	140.28095701906037	140.26790441491909	137.7557844055103	131.10691194742842	123.5319921041613	107.59748513741479	95.747648548073869	65.698880475854651	52.78292342923347	42.632054134354249			D	0.0424805	0.0849609	0.169922	0.339844	0.679688	1.35938	2.71875	5.4375	10.875	21.75	43.5	87	mut
		141.28363076514668	135.7384913001365	136.89301027530181	139.37374095236524	132.45708952353604	132.61725518644741	122.7568699729335	109.6601000920781	86.24271121071294	71.721179185642441	53.28074749725603	41.778414129865773			E	0.0424805	0.0849609	0.169922	0.339844	0.679688	1.35938	2.71875	5.4375	10.875	21.75	43.5	87
		137.3544407076252	139.07312745553634	135.46966069343341	141.30781630539732	135.90879759967848	129.48235678946728	123.37159095102778	107.70518482188636	88.447260784446613	68.114427324120626	45.316456470727424	35.3845335631168			F	0.0424805	0.0849609	0.169922	0.339844	0.679688	1.35938	2.71875	5.4375	10.875	21.75	43.5	87
		240.17467248908295	2931.8885448916108	364.7959183673467	133.27263372024672	136.19887303690138	135.56969799929436	16.458579788897605	15.933578132360571	10.543951192517872	987.110633727178	374.78991596638645	708.20668693009213			G	Buffer			Buffer + complex			Buffer + FITC-peptide
																H
Plate:	auto 220120 GGA1 Myosin9 displ G	1.3	PlateFormat	Endpoint	Fluor Polarization	Raw	FALSE	1
	Temperature(¡C)	1	2	3	4	5	6	7	8	9	10	11	12
	23	39344.8333333333	40250.8333333333	40555.8333333333	40641.8333333333	40735.8333333333	41193.8333333333	41936.8333333333	42701.8333333333	43846.8333333333	47441.8333333333	52837.8333333333	53602.8333333333
		66270.3333333333	69637.3333333333	68512.3333333333	68961.3333333333	68920.3333333333	68607.3333333333	69058.3333333333	67996.3333333333	68135.3333333333	69654.3333333333	73944.3333333333	72534.3333333333
		39014.8333333333	40267.8333333333	39051.8333333333	39624.8333333333	39583.8333333333	39430.8333333333	40238.8333333333	41900.8333333333	37714.8333333333	48185.8333333333	51972.8333333333	52967.8333333333
		66424.3333333333	68829.3333333333	65977.3333333333	67430.3333333333	66014.3333333333	66687.3333333333	65801.3333333333	66665.3333333333	56938.3333333333	70480.3333333333	72960.3333333333	72198.3333333333
		40347.8333333333	40028.8333333333	39950.8333333333	40245.8333333333	40825.8333333333	40682.8333333333	41066.8333333333	42157.8333333333	44403.8333333333	47627.8333333333	50967.8333333333	53948.8333333333
		68159.3333333333	69157.3333333333	68471.3333333333	68895.3333333333	69030.3333333333	68588.3333333333	67827.3333333333	67522.3333333333	68010.3333333333	69400.3333333333	71802.3333333333	73535.3333333333
		39668.8333333333	40152.8333333333	41666.8333333333	39975.8333333333	39837.8333333333	40949.8333333333	41670.8333333333	40958.8333333333	43468.8333333333	47921.8333333333	54676.8333333333	66168.8333333333
		69067.3333333333	69760.3333333333	70809.3333333333	68635.3333333333	68902.3333333333	70659.3333333333	71475.3333333333	69449.3333333333	71455.3333333333	76488.3333333333	82973.3333333333	95579.3333333333
		40085.8333333333	40627.8333333333	39678.8333333333	39554.8333333333	39925.8333333333	40391.8333333333	41067.8333333333	41817.8333333333	43705.8333333333	47983.8333333333	57323.8333333333	65474.8333333333
		67795.3333333333	68783.3333333333	67930.3333333333	68268.3333333333	68615.3333333333	69478.3333333333	70099.3333333333	70700.3333333333	71641.3333333333	75555.3333333333	86466.3333333333	94065.3333333333
		37866.8333333333	40929.8333333333	39393.8333333333	39749.8333333333	39095.8333333333	39257.8333333333	40059.8333333333	41295.8333333333	43752.8333333333	46777.8333333333	57946.8333333333	66827.8333333333
		64711.3333333333	68400.3333333333	67291.3333333333	68697.3333333333	67414.3333333333	67885.3333333333	68459.3333333333	69396.3333333333	71512.3333333333	75911.3333333333	86884.3333333333	95503.3333333333				Experiment type: Displacement
		-29.1666666666667	-73.1666666666667	34.8333333333333	59111.8333333333	61471.8333333333	59236.8333333333	40623.8333333333	39700.8333333333	39749.8333333333	11.8333333333333	66.8333333333333	-11.1666666666667				Protein: GGA1 VHS
		-82.6666666666665	-51.6666666666665	1.33333333333348	73140.3333333333	74535.3333333333	71957.3333333333	70046.3333333333	67931.3333333333	67891.3333333333	104.333333333333	-62.6666666666665	91.3333333333335				FITC-labelled peptide: FITC-STK11_mut
																	Displacing peptide: MYH9
																	1	2	3	4	5	6	7	8	9	10	11	12
		1	2	3	4	5	6	7	8	9	10	11	12			A	0.610352	1.2207	2.44141	4.88281	9.76562	19.5312	39.0625	78.125	156.25	312.5	625	1250	wt
		167.92244672089248	180.91092802735889	169.35864686036783	171.50148954712211	170.0913952632919	162.44276654397748	156.92524534577356	140.50938790480475	128.52121132485266	100.51886275732468	76.730642845563054	59.99612249411306			B	0.610352	1.2207	2.44141	4.88281	9.76562	19.5312	39.0625	78.125	156.25	312.5	625	1250
		173.1381488162238	175.05595355499261	169.40103143520025	172.90407270357426	163.09513461958602	169.90874615877172	153.51959511932023	140.10130002650786	114.29525709387569	98.651632849237444	78.276145416854646	63.619256765383504			C	0.610352	1.2207	2.44141	4.88281	9.76562	19.5312	39.0625	78.125	156.25	312.5	625	1250
		169.34711386091331	180.24050574584484	176.3587477844558	175.78526101413365	169.79416150752402	168.37846002194056	158.3769447225996	143.36368500786819	121.4043565436094	96.772596198926777	80.028839944325625	63.618160858469814			D	0.610352	1.2207	2.44141	4.88281	9.76562	19.5312	39.0625	78.125	156.25	312.5	625	1250	mut
		183.97827717966752	182.94260087861096	172.24744404828974	177.21450235693311	180.76722707892532	179.63012531531942	176.73917040069583	171.15299109218159	156.0674314244589	141.66349074937378	116.84268948569689	92.448020348005471			E	0.610352	1.2207	2.44141	4.88281	9.76562	19.5312	39.0625	78.125	156.25	312.5	625	1250
		169.91040998576335	170.41424212912722	175.82539318037311	179.74414923399141	177.67943726596846	178.11271356772551	174.38268933401307	169.74387086882712	154.68282003411545	135.01038287184176	113.8626190729741	89.758863298200751			F	0.610352	1.2207	2.44141	4.88281	9.76562	19.5312	39.0625	78.125	156.25	312.5	625	1250
		174.95111280036647	164.10115603985148	174.7385302762533	180.39562257260624	179.30073355336043	180.66856395162441	174.95353173143423	166.80210954620091	153.27840123511206	149.78206880395578	110.90700794610085	87.138406291750442			G	Buffer			Buffer + complex			Buffer + FITC-peptide
		405.09915014164119	-259.08221797323318	-938.17619783616	15.312444762386864	5.1862803846037879	6.1040546265583338	179.28149573158	175.5639325444094	174.68064159477049	760.40494938132906	-8148.2889733839911	1343.8836612489329			H
Plate:	210423Displ_Keap1_SQS_wt_mut_re	1.3	PlateFormat	Endpoint	Fluor Polarization	Raw	FALSE	1
	Temperature(¡C)	1	2	3	4	5	6	7	8	9	10	11	12
	26.5	45270	44816	44733	45700	46726	45116	46164	47674	48997	49451	47886	44833
		67978.6666666667	65353.6666666667	64115.6666666667	62120.6666666667	62308.6666666667	59453.6666666667	60737.6666666667	60332.6666666667	62294.6666666667	63504.6666666667	61597.6666666667	57260.6666666667
		45008	45583	45680	46524	47383	47531	48449	49475	47041	46157	46024	44352
		68878.6666666667	66237.6666666667	65234.6666666667	64868.6666666667	64452.6666666667	61855.6666666667	62808.6666666667	62671.6666666667	59235.6666666667	57638.6666666667	58143.6666666667	57310.6666666667
		43944	43519	44336	47235	47188	49705	46226	51081	48166	46203	45964	58343
		66150.6666666667	63589.6666666667	63482.6666666667	64958.6666666667	62015.6666666667	64484.6666666667	60015.6666666667	65158.6666666667	60179.6666666667	57917.6666666667	56461.6666666667	74132.6666666667
		41690	42407	42482	46803	46407	45005	43627	46108	45987	48931	53948	58066
		65527.6666666667	65683.6666666667	64912.6666666667	70908.6666666667	68449.6666666667	66079.6666666667	62343.6666666667	64955.6666666667	63960.6666666667	65215.6666666667	71051.6666666667	76660.6666666667
		42958	39861	41993	45601	43409	46534	44582	45980	48829	49119	54761	62172
		65702.6666666667	64044.6666666667	65936.6666666667	69298.6666666667	65076.6666666667	68974.6666666667	64738.6666666667	64845.6666666667	66132.6666666667	66228.6666666667	72682.6666666667	80912.6666666667
		42919	39085	40953	43983	43279	45733	43709	46428	46852	51254	55598	63075
		65803.6666666667	61531.6666666667	62346.6666666667	66478.6666666667	64278.6666666667	68121.6666666667	62536.6666666667	66205.6666666667	64371.6666666667	70083.6666666667	73276.6666666667	83733.6666666667
		311	-112	-199	36894	36514	37914	43932	40152	40502	-116	138	1032				Experiment type: Displacement
		674.666666666667	-223.333333333333	-451.333333333333	48126.6666666667	47748.6666666667	49570.6666666667	67584.6666666667	61954.6666666667	62890.6666666667	-291.333333333333	714.666666666667	3328.66666666667				Protein: KEAP1 KELCH
																	FITC-labelled peptide: FITC-NFE2L1
																	Displacing peptide: SQSTM1
		1	2	3	4	5	6	7	8	9	10	11	12				1	2	3	4	5	6	7	8	9	10	11	12
		111.64651629291269	97.155948568349174	88.594957692131374	62.24884719079347	52.690266024965958	46.785214799286109	45.988644198076152	26.576720158899967	28.889551995577953	33.891792859127534	34.725655729030478	31.163860582602592			A	0.610352	1.2207	2.44141	4.88281	9.76562	19.5312	39.0625	78.125	156.25	312.5	625	1250	wt
		120.99663434100576	95.405386484122133	86.7855794220218	74.896904767954283	62.59108724371923	40.52780290154778	38.61070260807449	27.053601911915312	24.086699902551359	19.909095520482964	25.710534068530475	36.98682023358316			B	0.610352	1.2207	2.44141	4.88281	9.76562	19.5312	39.0625	78.125	156.25	312.5	625	1250
		112.8657082678164	98.148903946437557	88.095216330112535	68.041937729158548	45.4316345240189	38.980429225117604	39.350506233609252	30.536081626369782	20.177059959326055	21.824620872855448	11.690419207813301	28.589875698605752			C	0.610352	1.2207	2.44141	4.88281	9.76562	19.5312	39.0625	78.125	156.25	312.5	625	1250
		134.13160179653673	126.91948499955107	120.23589968970858	116.03685881629566	102.79898027518823	100.54211299155884	87.110804729717529	80.026980306260839	73.660344588333743	52.435377648006209	46.499011458441295	47.70720942755181			D	0.610352	1.2207	2.44141	4.88281	9.76562	19.5312	39.0625	78.125	156.25	312.5	625	1250	mut
		120.70612423128712	144.90325164107526	133.63103493332667	117.54138315474194	110.8316756869939	105.22627537612867	95.065506812302488	80.566008915056983	60.434697088906439	58.207088729486877	50.35892208726856	40.549797538222613			E	0.610352	1.2207	2.44141	4.88281	9.76562	19.5312	39.0625	78.125	156.25	312.5	625	1250
		121.91030105188865	134.91812198548419	118.42349167700139	114.8689063623263	106.21717964986274	107.65796991792502	87.7127478241107	86.057494877757961	67.576016730507988	65.194670049604213	46.852394907601074	50.45465855132344			F	0.610352	1.2207	2.44141	4.88281	9.76562	19.5312	39.0625	78.125	156.25	312.5	625	1250
		287.69563557704532	248.60231084606815	307.95981452859371	41.708754451685166	42.940497218019622	42.852374313820661	123.57346390726532	125.0466085895393	128.15385829671916	353.36017342830621	623.75037867312926	457.68253875572941			G	Buffer			Buffer + FITC-peptide			Buffer + complex
																H
Plate:	210423Displ_Keap1_SQS_wt_diluted	1.3	PlateFormat	Endpoint	Fluor Polarization	Raw	FALSE	1
	Temperature(¡C)	1	2	3	4	5	6	7	8	9	10	11	12
	26.5	42308.6666666667	42884.6666666667	45708.6666666667	42974.6666666667	40914.6666666667	40409.6666666667	42432.6666666667	43896.6666666667	46269.6666666667	44013.6666666667	46194.6666666667	43595.6666666667
		63356.3333333333	63393.3333333333	67949.3333333333	63006.3333333333	60861.3333333333	59133.3333333333	59166.3333333333	59425.3333333333	61844.3333333333	57051.3333333333	59674.3333333333	54610.3333333333
		42830.6666666667	41833.6666666667	42505.6666666667	41102.6666666667	41604.6666666667	42472.6666666667	42893.6666666667	43737.6666666667	43107.6666666667	45080.6666666667	44607.6666666667	46153.6666666667
		64640.3333333333	63129.3333333333	65300.3333333333	60564.3333333333	61462.3333333333	61313.3333333333	60152.3333333333	60170.3333333333	57212.3333333333	58236.3333333333	57791.3333333333	58574.3333333333
		41432.6666666667	42560.6666666667	40591.6666666667	42100.6666666667	43630.6666666667	43655.6666666667	42570.6666666667	46229.6666666667	44452.6666666667	46035.6666666667	43885.6666666667	46407.6666666667
		63936.3333333333	63085.3333333333	60556.3333333333	63337.3333333333	63548.3333333333	62155.3333333333	60092.3333333333	62795.3333333333	58862.3333333333	59932.3333333333	56246.3333333333	59594.3333333333
		358.666666666667	195.666666666667	-554.333333333333	37910.6666666667	52333.6666666667	33409.6666666667	39988.6666666667	42543.6666666667	33198.6666666667	17921.6666666667	14444.6666666667	17046.6666666667
		407.333333333334	219.333333333334	-626.666666666666	48910.3333333333	46356.3333333333	41457.3333333333	58790.3333333333	61399.3333333333	52695.3333333333	27793.3333333333	23594.3333333333	25726.3333333333
																	Experiment type: Displacement
																	Protein: KEAP1 KELCH
																	FITC-labelled peptide: FITC-NFE2L1
																	Displacing peptide: SQSTM1
		1	2	3	4	5	6	7	8	9	10	11	12				1	2	3	4	5	6	7	8	9	10	11	12
		110.28032578986759	103.88524887045924	106.66906985682924	99.81793733297107	106.98297061205885	98.877955170239389	74.915686772043372	60.207431371616245	53.854005551771976	38.545742274346928	36.841364539600256	21.468603889201045			A	0.0762939	0.152588	0.305176	0.610352	1.2207	2.44141	4.88281	9.76562	19.5312	39.0625	78.125	156.25	wt
		114.13185549223617	114.08244732479744	122.89472643409096	102.29671185023724	103.57255932569599	92.145388218082374	77.759946869600654	68.217983670575791	50.330972637922656	36.850510713075508	38.287036593428752	27.992004123130023			B	0.0762939	0.152588	0.305176	0.610352	1.2207	2.44141	4.88281	9.76562	19.5312	39.0625	78.125	156.25
		125.08967153967579	105.2271352252899	108.4170482521302	112.56581289464322	96.557702074742792	85.283319325872569	81.01965811914566	61.889537243301291	49.187710885321813	40.716543559460519	32.903882563874411	33.87416416221344			C	0.0762939	0.152588	0.305176	0.610352	1.2207	2.44141	4.88281	9.76562	19.5312	39.0625	78.125	156.25
		-27.534617221072427	-34.057545507926555	-29.827639591289266	36.201482012955857	-150.64637942628053	16.747408917672381	101.18246734151205	92.012217389860965	138.94320341554729	127.5338408903434	152.96969144137907	114.12011808267235			D	Buffer			Buffer + complex		Buffer + complex	Buffer + FITC-peptide
																E
																F
																G
																H
Plate:	220121 KPNA4 Ncr Lmn displ G	1.3	PlateFormat	Endpoint	Fluor Polarization	Raw	FALSE	1
	Temperature(¡C)	1	2	3	4	5	6	7	8	9	10	11	12
	25	61196.8333333333	64494.8333333333	65499.8333333333	65982.8333333333	66473.8333333333	66672.8333333333	68947.8333333333	69420.8333333333	76896.8333333333	82795.8333333333	106348.833333333	139639.833333333
		113011.333333333	117755.333333333	118585.333333333	119975.333333333	120869.333333333	120905.333333333	124656.333333333	124072.333333333	133435.333333333	140186.333333333	170864.333333333	210440.333333333
		65074.8333333333	67667.8333333333	66391.8333333333	66714.8333333333	67232.8333333333	67504.8333333333	68184.8333333333	70103.8333333333	76847.8333333333	87439.8333333333	110045.833333333	139070.833333333
		120367.333333333	123992.333333333	122409.333333333	122534.333333333	122113.333333333	122636.333333333	123445.333333333	125633.333333333	133645.333333333	148204.333333333	176838.333333333	212535.333333333
		63649.8333333333	65069.8333333333	65586.8333333333	65883.8333333333	65988.8333333333	67042.8333333333	67112.8333333333	69056.8333333333	75479.8333333333	84284.8333333333	105440.833333333	138766.833333333
		117870.333333333	119993.333333333	120581.333333333	120817.333333333	121087.333333333	122091.333333333	121750.333333333	123738.333333333	131905.333333333	142920.333333333	168119.333333333	208011.333333333
		65189.8333333333	65176.8333333333	67804.8333333333	66154.8333333333	65600.8333333333	69370.8333333333	68877.8333333333	68861.8333333333	72726.8333333333	80124.8333333333	94324.8333333333	117663.833333333
		121425.333333333	120749.333333333	124646.333333333	120709.333333333	119415.333333333	127266.333333333	124383.333333333	122153.333333333	125118.333333333	131115.333333333	146008.333333333	176511.333333333
		63930.8333333333	64896.8333333333	65397.8333333333	64413.8333333333	64443.8333333333	68447.8333333333	66377.8333333333	70825.8333333333	74346.8333333333	80179.8333333333	95038.8333333333	114815.833333333
		118001.333333333	119681.333333333	120261.333333333	118210.333333333	117665.333333333	123808.333333333	120839.333333333	125038.333333333	127286.333333333	130766.333333333	147799.333333333	169106.333333333
		65473.8333333333	64242.8333333333	66785.8333333333	65465.8333333333	66136.8333333333	66506.8333333333	67645.8333333333	68008.8333333333	73143.8333333333	81973.8333333333	92935.8333333333	112895.833333333
		119865.333333333	118217.333333333	122422.333333333	118192.333333333	120552.333333333	119947.333333333	121804.333333333	120679.333333333	124907.333333333	134000.333333333	143024.333333333	168541.333333333
		-70.1666666666667	-56.1666666666667	-36.1666666666667	65337.8333333333	67833.8333333333	66142.8333333333	77044.8333333333	81740.8333333333	79844.8333333333	49.8333333333333	76.8333333333333	35.8333333333333				Experiment type: Displacement
		-74.6666666666665	-13.6666666666665	-76.6666666666665	118982.333333333	123834.333333333	120469.333333333	102728.333333333	109468.333333333	106894.333333333	123.333333333333	41.3333333333335	0.333333333333485				Protein: KPNA4 ARM
																	FITC-labelled peptide: FITC-NCOR2
																	Displacing peptide: LMNA
		1	2	3	4	5	6	7	8	9	10	11	12				1	2	3	4	5	6	7	8	9	10	11	12
		212.25881954995023	206.82404602018897	202.78168367662602	204.84541165813786	204.85026261235419	203.56068356045793	202.12246850274488	196.58529058142008	182.35281434444502	170.45631651600849	144.88511235929965	113.41695998780976			A	0.575928	1.15186	2.30371	4.60742	9.21484	18.4297	36.8594	73.7188	147.438	294.875	589.75	1179.5	wt
		213.03105926821473	208.53918215825954	211.49659556484858	209.66526505471427	204.31665697423082	204.42986258246498	202.77738894390308	197.8887409582284	183.4208446959378	170.96420262197722	144.97992834635474	120.31599079648693			B	0.575928	1.15186	2.30371	4.60742	9.21484	18.4297	36.8594	73.7188	147.438	294.875	589.75	1179.5
		213.59333258286907	211.5818854405876	210.13634373192502	208.91117211871648	209.21710896641903	205.58591586104794	203.74612017456494	197.81626783018803	185.76646349338395	171.1799071930318	141.15244726764684	110.78141528982071			C	0.575928	1.15186	2.30371	4.60742	9.21484	18.4297	36.8594	73.7188	147.438	294.875	589.75	1179.5
		216.36291207717915	213.79576554664	210.08730230128847	206.51943225672329	205.38551737944755	209.11621543733202	201.55811319794782	192.97626515676572	178.19124392863711	153.85348742452658	126.61562377506841	111.15471043740604			D	0.670166	1.34033	2.68066	5.36133	10.7227	21.4453	42.8906	85.7812	171.562	343.125	686.25	1372.5	mut
		212.02078215542107	211.60991751601139	210.24554515627051	209.26998667395932	206.83672203021632	202.33938649210504	205.42357146111033	190.67495333985102	175.84151440260285	152.21697331831115	128.90302669075894	102.08155923602303			E	0.670166	1.34033	2.68066	5.36133	10.7227	21.4453	42.8906	85.7812	171.562	343.125	686.25	1372.5
		208.11326288615283	210.56883955692712	208.71949132460975	201.43870266021068	206.02664845462175	200.94128389601556	200.16487721245849	193.13236545960933	174.60384132776673	153.34120969699342	123.75432467046086	108.76498960033948			F	0.670166	1.34033	2.68066	5.36133	10.7227	21.4453	42.8906	85.7812	171.562	343.125	686.25	1372.5
		-60.008392782208823	-662.82894736842456	277.06829539144735	205.56968079070094	206.75687439825063	205.65343535235226	52.640747172213892	54.825012205462961	54.662499975334036	346.92391700036529	-380.92860708936394	-984.61538461537771			G	Buffer			Buffer + complex			Buffer + FITC-peptide
																H
Plate:	220121 KPNA4 myc Lmn displ G	1.3	PlateFormat	Endpoint	Fluor Polarization	Raw	FALSE	1
	Temperature(¡C)	1	2	3	4	5	6	7	8	9	10	11	12
	26	37898.6666666667	36310.6666666667	35122.6666666667	37298.6666666667	35761.6666666667	36753.6666666667	37494.6666666667	41306.6666666667	44932.6666666667	56675.6666666667	76596.6666666667	110050.666666667
		65296.3333333333	61992.3333333333	59426.3333333333	63656.3333333333	61304.3333333333	62137.3333333333	63585.3333333333	68847.3333333333	73184.3333333333	88544.3333333333	114746.333333333	160015.333333333
		35335.6666666667	36156.6666666667	35298.6666666667	35285.6666666667	34976.6666666667	36355.6666666667	36759.6666666667	41705.6666666667	44655.6666666667	63030.6666666667	71506.6666666667	109362.666666667
		60414.3333333333	61676.3333333333	60398.3333333333	60419.3333333333	60063.3333333333	62282.3333333333	62127.3333333333	68891.3333333333	72670.3333333333	97962.3333333333	108582.333333333	159332.333333333
		36030.6666666667	35204.6666666667	38133.6666666667	40164.6666666667	35576.6666666667	35699.6666666667	40773.6666666667	40656.6666666667	48432.6666666667	54581.6666666667	76062.6666666667	108198.666666667
		62386.3333333333	60115.3333333333	65204.3333333333	65374.3333333333	60974.3333333333	61559.3333333333	68618.3333333333	66956.3333333333	79042.3333333333	85130.3333333333	112705.333333333	156534.333333333
		36814.6666666667	35282.6666666667	38589.6666666667	34731.6666666667	35883.6666666667	35895.6666666667	37214.6666666667	36784.6666666667	39362.6666666667	45215.6666666667	58859.6666666667	78128.6666666667
		63543.3333333333	60526.3333333333	65897.3333333333	59425.3333333333	61546.3333333333	61988.3333333333	64634.3333333333	64065.3333333333	67929.3333333333	77134.3333333333	94817.3333333333	120538.333333333
		36853.6666666667	34980.6666666667	34911.6666666667	35060.6666666667	33917.6666666667	35242.6666666667	38064.6666666667	37000.6666666667	39552.6666666667	45429.6666666667	58591.6666666667	78811.6666666667
		63844.3333333333	59889.3333333333	59331.3333333333	59952.3333333333	57625.3333333333	61494.3333333333	67363.3333333333	64429.3333333333	68118.3333333333	76825.3333333333	93728.3333333333	122239.333333333
		37112.6666666667	34715.6666666667	34894.6666666667	35022.6666666667	34757.6666666667	35348.6666666667	35069.6666666667	36438.6666666667	39136.6666666667	47581.6666666667	58214.6666666667	77534.6666666667
		64497.3333333333	59663.3333333333	60435.3333333333	59919.3333333333	60100.3333333333	60981.3333333333	61213.3333333333	63546.3333333333	67621.3333333333	79345.3333333333	92548.3333333333	119913.333333333
		-12.3333333333333	62.6666666666667	-55.3333333333333	35028.6666666667	35821.6666666667	34357.6666666667	58696.6666666667	57270.6666666667	57697.6666666667	30.6666666666667	-4.33333333333326	-21.3333333333333				Experiment type: Displacement
		-60.6666666666665	24.3333333333335	-5.66666666666652	60299.3333333333	62125.3333333333	59737.3333333333	73967.3333333333	72495.3333333333	73281.3333333333	-8.66666666666652	34.3333333333335	16.3333333333335				Protein: KPNA4 ARM
																	FITC-labelled peptide: FITC-MYC
																	Displacing peptide: LMNA
		1	2	3	4	5	6	7	8	9	10	11	12				1	2	3	4	5	6	7	8	9	10	11	12
		178.90301097542707	174.48500988647143	170.11452458416014	174.31148656916869	176.45967600070375	169.73493153349665	171.22781337570706	162.81112243346868	151.57039956402997	131.1584800583565	110.47167118020215	95.709748736744984			A	0.575928	1.15186	2.30371	4.60742	9.21484	18.4297	36.8594	73.7188	147.438	294.875	589.75	1179.5	wt
		175.18027151116843	174.06795201670099	175.55962269463615	175.906559614696	177.30459383350873	176.1465961072291	169.577505798251	158.43979390966285	151.14815954953303	128.60394464334891	117.15774618422383	96.697428687261			B	0.575928	1.15186	2.30371	4.60742	9.21484	18.4297	36.8594	73.7188	147.438	294.875	589.75	1179.5
		181.30056105133542	174.5757170378804	175.22624305259757	151.2410049666027	176.35748024913272	179.30962257596505	167.50727795639864	156.96952766586131	152.54374039757502	130.33625811876919	105.05969850717781	93.220932812271982			C	0.575928	1.15186	2.30371	4.60742	9.21484	18.4297	36.8594	73.7188	147.438	294.875	589.75	1179.5
		179.77688025973291	176.80492915346449	174.58887725673381	175.53657973690295	176.71838842751367	180.02064790249932	182.78323682321172	184.12621742044877	179.69189588461262	174.09991491183962	146.18246758113486	124.98759485078193			D	0.670166	1.34033	2.68066	5.36133	10.7227	21.4453	42.8906	85.7812	171.562	343.125	686.25	1372.5	mut
		181.5505070538442	175.84385258561568	172.26254297343232	175.24636086402245	172.12173316392054	185.02707185266033	191.83965218499023	184.03481388733027	178.70617163180046	169.86123645636749	142.76134643325239	127.5997786114015			E	0.670166	1.34033	2.68066	5.36133	10.7227	21.4453	42.8906	85.7812	171.562	343.125	686.25	1372.5
		183.0841926079556	177.69595586880664	181.42827540638356	175.50506866998265	180.64254624485074	179.525930434379	185.19168687808741	184.76207995694472	180.27903512956868	163.05181638286962	139.71615979547551	126.18507076927696			F	0.670166	1.34033	2.68066	5.36133	10.7227	21.4453	42.8906	85.7812	171.562	343.125	686.25	1372.5
		607.77385159010714	-511.05157401205435	-842.73820536540609	178.48399289644479	182.08629580064323	183.3095850902412	24.454652478012942	26.699686824636011	28.376192476487258	-1616.1137440758134	1356.9794050343157	-4525.1798561152327			G	Buffer			Buffer + complex			Buffer + FITC-peptide
																H
Plate:	220121 KPNA4 myc ZNF displ G	1.3	PlateFormat	Endpoint	Fluor Polarization	Raw	FALSE	1
	Temperature(¡C)	1	2	3	4	5	6	7	8	9	10	11	12
	26	-33.6666666666667	-2.66666666666674	-61.6666666666667	35783.3333333333	34857.3333333333	35786.3333333333	57643.3333333333	55946.3333333333	55838.3333333333	26.3333333333333	-17.6666666666667	89.3333333333333
		-38	26	-71	60799	60261	60925	73576	71523	71082	64	-32	51
		63545.3333333333	47297.3333333333	40305.3333333333	34913.3333333333	33225.3333333333	31909.3333333333	32259.3333333333	33551.3333333333	33822.3333333333	32511.3333333333	35908.3333333333	35302.3333333333
		94078	73705	65408	58774	57802	55712	56093	57813	58273	56327	60664	60502
		63710.3333333333	48190.3333333333	41742.3333333333	35288.3333333333	34215.3333333333	33889.3333333333	34362.3333333333	32850.3333333333	34031.3333333333	34674.3333333333	35671.3333333333	36625.3333333333
		94651	74754	67784	59006	57652	59542	59656	57916	58643	59714	61657	62813
		61342.3333333333	47780.3333333333	39131.3333333333	35335.3333333333	33183.3333333333	32424.3333333333	31674.3333333333	33060.3333333333	33428.3333333333	33979.3333333333	35596.3333333333	36098.3333333333
		91206	74573	67053	59454	56842	56852	57142	57824	58599	59727	62396	63749
		44208.3333333333	40253.3333333333	37604.3333333333	35829.3333333333	36683.3333333333	36018.3333333333	36068.3333333333	35386.3333333333	35652.3333333333	36859.3333333333	36260.3333333333	36709.3333333333
		74772	70304	66893	62563	63701	62349	61445	61127	60670	63654	62129	63597
		42333.3333333333	40784.3333333333	37014.3333333333	36059.3333333333	38173.3333333333	37030.3333333333	36189.3333333333	34987.3333333333	34086.3333333333	32249.3333333333	34674.3333333333	35351.3333333333
		72083	70532	64315	62852	66275	63267	62088	60831	59393	55336	59769	60035				Experiment type: Displacement
		43226.3333333333	39615.3333333333	37032.3333333333	36129.3333333333	37289.3333333333	35159.3333333333	35029.3333333333	35318.3333333333	34946.3333333333	33713.3333333333	35496.3333333333	35452.3333333333				Protein: KPNA4 ARM
		72762	68351	64868	63051	64135	60342	60716	60483	60019	58347	59515	59312				FITC-labelled peptide: FITC-MYC
																	Displacing peptide: ZNF526
		1	2	3	4	5	6	7	8	9	10	11	12
																	1	2	3	4	5	6	7	8	9	10	11	12
		-30.612244897960306	1280.701754385974	-20.689655172414369	172.1531921456733	180.54888931117503	173.1168033457657	30.851570599938356	31.641744543793127	29.517409188343667	338.91213389121464	203.00751879699041	-355.24652338811592			A	Buffer			Buffer + complex			Buffer + FITC-peptide
		104.6401037031123	129.90929145542984	149.78413421648455	167.65670010926789	183.58922274869872	185.32135076252726	183.34419783089783	178.9596898687326	178.90183876560539	181.59524903346528	169.38142143917344	176.34020578468042			B	1485	742.5	371.25	185.625	92.8125	46.4062	23.2031	11.6016	5.80078	2.90039	1.4502	0.725098	wt
		106.36024766310902	127.66098667696465	150.10163325833847	164.37761464993292	168.10386747495704	188.35396350834049	182.58552811554668	190.01730082476854	178.98364103151769	178.68365783946811	180.4607582043717	176.67665136179627			C	1485	742.5	371.25	185.625	92.8125	46.4062	23.2031	11.6016	5.80078	2.90039	1.4502	0.725098
		106.75610738711102	130.6699901599128	176.25904959714273	167.40823355233445	176.09815646272577	187.37025016394955	201.07786344260506	186.17713064277245	187.26003667196821	188.57099645579891	187.23337861853497	190.82443703475394			D	1485	742.5	371.25	185.625	92.8125	46.4062	23.2031	11.6016	5.80078	2.90039	1.4502	0.725098
		169.93944704354493	185.48495885606366	194.32377952868367	185.37451377533904	182.70346543385227	181.17664889032025	173.43187525661961	180.1649956656299	172.90203841751983	180.03210820390558	176.22447260259708	181.57108061258796			E	896.5	448.25	224.125	112.062	56.0312	28.0156	14.0078	7.00391	3.50195	1.75098	0.875488	0.437744	mut
		173.19726894688444	180.71667955658668	182.99822867559007	184.5100788517496	182.60574752638669	174.837563159566	176.85414044611574	183.3006211107631	184.34722612730641	176.92098278091612	179.12924080324956	171.91083834521155			F	896.5	448.25	224.125	112.062	56.0312	28.0156	14.0078	7.00391	3.50195	1.75098	0.875488	0.437744
		167.61451165656774	179.59019547948302	186.89779592852409	185.10011634660381	178.06216259406949	177.02363722189492	181.80614922258809	175.96850240606619	177.36718107863698	181.0774976468326	165.6968032701796	164.63828901534339			G	896.5	448.25	224.125	112.062	56.0312	28.0156	14.0078	7.00391	3.50195	1.75098	0.875488	0.437744
																H
Plate:	220121 KPNA4 Ncr ZNF displ G	1.3	PlateFormat	Endpoint	Fluor Polarization	Raw	FALSE	1
	Temperature(¡C)	1	2	3	4	5	6	7	8	9	10	11	12
	25.5	64898.3333333333	65139.3333333333	65918.3333333333	65744.3333333333	66421.3333333333	67346.3333333333	70343.3333333333	70322.3333333333	75204.3333333333	80297.3333333333	89725.3333333333	100894.333333333
		118198.833333333	119286.833333333	119425.833333333	119192.833333333	119444.833333333	120120.833333333	122210.833333333	119777.833333333	121629.833333333	122254.833333333	132022.833333333	143101.833333333
		65283.3333333333	68095.3333333333	66355.3333333333	66813.3333333333	67183.3333333333	67592.3333333333	69064.3333333333	70629.3333333333	74718.3333333333	84889.3333333333	91430.3333333333	101255.333333333
		120167.833333333	128260.833333333	122068.833333333	121795.833333333	121991.833333333	121433.833333333	121517.833333333	120089.833333333	121499.833333333	131059.833333333	135904.833333333	144305.833333333
		63927.3333333333	63057.3333333333	63341.3333333333	62269.3333333333	62480.3333333333	64495.3333333333	67948.3333333333	69934.3333333333	68581.3333333333	76791.3333333333	89798.3333333333	100759.333333333
		120891.833333333	114862.833333333	115581.833333333	111680.833333333	113249.833333333	115436.833333333	120039.833333333	117912.833333333	110521.833333333	118072.833333333	132121.833333333	143501.833333333
		65869.3333333333	65999.3333333333	68117.3333333333	65882.3333333333	66022.3333333333	68450.3333333333	70045.3333333333	67662.3333333333	68312.3333333333	69610.3333333333	73947.3333333333	81106.3333333333
		119568.833333333	120843.833333333	125061.833333333	119434.833333333	121322.833333333	125581.833333333	127650.833333333	121900.833333333	123078.833333333	121690.833333333	123898.833333333	126369.833333333
		66040.3333333333	66864.3333333333	66632.3333333333	66349.3333333333	65692.3333333333	67239.3333333333	67362.3333333333	68134.3333333333	68729.3333333333	69655.3333333333	74889.3333333333	80885.3333333333
		120462.833333333	123068.833333333	120703.833333333	120935.833333333	120073.833333333	121468.833333333	123410.833333333	122765.833333333	122815.833333333	121244.833333333	125046.833333333	126213.833333333
		63947.3333333333	65736.3333333333	65106.3333333333	66516.3333333333	67241.3333333333	68152.3333333333	68506.3333333333	69627.3333333333	69682.3333333333	76292.3333333333	77627.3333333333	84751.3333333333
		116885.833333333	119318.833333333	119435.833333333	120917.833333333	121722.833333333	125918.833333333	124878.833333333	126875.833333333	123538.833333333	132604.833333333	130447.833333333	133671.833333333
		-15.6666666666667	26.3333333333333	-11.6666666666667	67569.3333333333	69220.3333333333	68105.3333333333	83693.3333333333	80269.3333333333	78114.3333333333	-40.6666666666667	54.3333333333333	-12.6666666666667				Experiment type: Displacement
		-38.1666666666665	35.8333333333335	42.8333333333335	123168.833333333	126656.833333333	124313.833333333	111932.833333333	106597.833333333	103491.833333333	-4.16666666666652	-75.1666666666665	38.8333333333335				Protein: KPNA4 ARM
																	FITC-labelled peptide: FITC-NCOR2
																	Displacing peptide: ZNF526
		1	2	3	4	5	6	7	8	9	10	11	12				1	2	3	4	5	6	7	8	9	10	11	12
		205.63792594909646	208.24914355594322	203.11425685902992	203.44510238901245	199.54379545244947	195.61028670261064	182.93638086142468	173.345563114996	148.12803962587381	118.46594318173679	101.59833464913562	83.386507253839767			A	0.610352	1.2207	2.44141	4.88281	9.76562	19.5312	39.0625	78.125	156.25	312.5	625	1485	wt
		210.71124817072709	221.67582621252	210.42853929616911	206.06751271423167	204.19258171001863	199.0822105218291	189.04878804132716	172.49445963298109	150.77456390083125	125.32952021741858	106.62121095122483	85.772701457056144			B	0.610352	1.2207	2.44141	4.88281	9.76562	19.5312	39.0625	78.125	156.25	312.5	625	1485
		223.57286156751718	205.70879831153144	206.54489945009712	198.26627499655319	203.33740231391764	197.28356592301697	191.0023175497968	168.41378419661962	146.37649766629681	123.31335396650503	101.56682616782442	85.436913031644664			C	0.610352	1.2207	2.44141	4.88281	9.76562	19.5312	39.0625	78.125	156.25	312.5	625	1485
		204.04419940315802	208.17837361994276	209.48008560174691	203.4122337089234	209.90331736665692	209.13232366235229	205.92988017773769	200.42791006995233	200.45503542243995	185.93622521946426	165.36284526785968	129.82819203856164			D	0.610352	1.2207	2.44141	4.88281	9.76562	19.5312	39.0625	78.125	156.25	312.5	625	896.5	mut
		206.37013074043406	210.67566284719212	203.05242015661784	206.01145055613165	207.35079239816608	201.73344649124991	208.45504816178044	200.48515184056353	196.50460460117515	183.85103053131383	163.69165283296996	130.56218701886019			E	0.610352	1.2207	2.44141	4.88281	9.76562	19.5312	39.0625	78.125	156.25	312.5	625	896.5
		207.35712887560146	204.00977250027037	209.08845648393429	204.7362699167719	202.72091322453352	212.49728577002051	206.05518500890048	205.87993490746433	192.70365610471515	183.14968364985705	166.7930576821563	135.8277052791147			F	0.610352	1.2207	2.44141	4.88281	9.76562	19.5312	39.0625	78.125	156.25	312.5	625	896.5
		339.9648917495573	62.7780523974331	1971.0982658959581	206.04756117482958	207.85894036798371	206.69474424655249	54.156016101222079	50.633653715213683	49.458404619603833	-842.66834487099368	14083.612040133832	2286.3187588152368			G	Buffer			Buffer + complex			Buffer + FITC-peptide
																H
Plate:	230320_KPNA4_myc_ABRAXwtmut	1.3	PlateFormat	Endpoint	Fluor Polarization	Raw	FALSE	1
	Temperature(¡C)	1	2	3	4	5	6	7	8	9	10	11	12
	25.5	21858.6666666667	22179.6666666667	22669.6666666667	23920.6666666667	25464.6666666667	27403.6666666667	29891.6666666667	31332.6666666667	33985.6666666667	32842.6666666667	34350.6666666667	32634.6666666667
		36685.5	35470.5	36255.5	36807.5	37741.5	38649.5	39576.5	40503.5	43671.5	42107.5	43189.5	41275.5
		21852.6666666667	22239.6666666667	25145.6666666667	23776.6666666667	25948.6666666667	27324.6666666667	29986.6666666667	32085.6666666667	32395.6666666667	33970.6666666667	34671.6666666667	32712.6666666667
		35281.5	35044.5	39818.5	36589.5	38413.5	40115.5	41222.5	42533.5	41597.5	43070.5	43233.5	41093.5
		23078.6666666667	23443.6666666667	24389.6666666667	24409.6666666667	26516.6666666667	28067.6666666667	30307.6666666667	33214.6666666667	32915.6666666667	34031.6666666667	35142.6666666667	33590.6666666667
		39227.5	38655.5	39697.5	38473.5	40055.5	40913.5	41744.5	44244.5	42631.5	43095.5	44497.5	42069.5
		22073.6666666667	22232.6666666667	22102.6666666667	23017.6666666667	23578.6666666667	23263.6666666667	23927.6666666667	26055.6666666667	28243.6666666667	32115.6666666667	36396.6666666667	39845.6666666667
		37385.5	37271.5	37248.5	37618.5	38759.5	37774.5	38042.5	39514.5	40655.5	45593.5	49076.5	53820.5
		22573.6666666667	22565.6666666667	21945.6666666667	23346.6666666667	23138.6666666667	23014.6666666667	24270.6666666667	26394.6666666667	28262.6666666667	32529.6666666667	38424.6666666667	41049.6666666667
		38561.5	37285.5	37472.5	37925.5	37172.5	36873.5	38296.5	39890.5	41361.5	45867.5	51857.5	55204.5
		22286.6666666667	20886.6666666667	21818.6666666667	21987.6666666667	22790.6666666667	23421.6666666667	23769.6666666667	26496.6666666667	28347.6666666667	34176.6666666667	37685.6666666667	41313.6666666667
		37193.5	34475.5	36115.5	36516.5	37657.5	37581.5	38010.5	41073.5	41156.5	47777.5	51789.5	56110.5
		-39.3333333333335	35.6666666666665	-27.3333333333335	22524.6666666667	22797.6666666667	23227.6666666667	45524.6666666667	40650.6666666667	41692.6666666667	-0.333333333333485	32.6666666666665	-1.33333333333348				Experiment type: Displacement
		22.5	-12.5	-5.5	37257.5	38113.5	38635.5	58028.5	53193.5	53794.5	49.5	4.5	-58.5				Protein: KPNA4 ARM
																	FITC-labelled peptide: FITC-MYC
																	Displacing peptide: ABRAXAS1
		1	2	3	4	5	6	7	8	9	10	11	12				1	2	3	4	5	6	7	8	9	10	11	12
		166.17579975808974	142.62290593224566	142.64148089084145	123.68211770919355	105.18293798893399	80.592558213658123	49.127527453228446	37.18565427315577	34.204297472124033	33.075846400887194	23.32298309566492	26.280161766150211			A	0.0244141	0.0488281	0.0976562	0.195312	0.390625	0.78125	1.5625	3.125	6.25	12.5	25	50	wt
		147.27817548902766	135.37365487323447	137.78033040305289	123.73025805609515	104.59958678339483	100.48542557379389	67.850504815009089	49.739437758140454	33.83400250769516	27.502734528295417	19.183281372473992	22.879026045225409			B	0.0244141	0.0488281	0.0976562	0.195312	0.390625	0.78125	1.5625	3.125	6.25	12.5	25	50
		172.3367089099383	157.55997718149544	151.234464968513	135.4960001534713	114.58007248645227	96.954609375733185	68.8137932270524	52.161598818578859	38.14304830251448	26.896292898544768	26.841293338887084	21.373347107187264			C	0.0244141	0.0488281	0.0976562	0.195312	0.390625	0.78125	1.5625	3.125	6.25	12.5	25	50
		170.60332937240406	165.63227611269304	168.18275191033013	153.23951520316618	156.06996759323468	150.06796984057152	139.75286005539604	116.5237145969345	90.721536086194234	83.85245619102291	58.224845691490877	59.090689947291985			D	0.895996	1.79199	3.58398	7.16797	14.3359	28.6719	57.3438	114.688	229.375	458.75	917.5	1835	mut
		174.76188082540872	158.57703727066092	174.55212804804467	150.27713958584505	144.84538543153639	143.52212941010461	136.03564452183508	114.81874291718894	98.9190546344354	80.467026527888862	58.6717377568592	56.908545615192217			E	0.895996	1.79199	3.58398	7.16797	14.3359	28.6719	57.3438	114.688	229.375	458.75	917.5	1835
		163.43304007820137	158.07153234407409	159.44518194032219	161.06559918094425	158.5800145524357	144.25118934348242	142.58703431774077	127.31664139317547	94.970714491903465	76.197072852082812	67.689354855002975	61.825070089102873			F	0.895996	1.79199	3.58398	7.16797	14.3359	28.6719	57.3438	114.688	229.375	458.75	917.5	1835
		-2821.8623481781246	-1825.08250825083	-712.79373368146344	159.0972372373306	164.29181297893561	161.8179275793994	30.170045473871841	43.272667721180774	36.246324368629374	1016.2932790224108	-794.050343249427	946.75540765390429			G	Buffer			Buffer + complex			Buffer + FITC-peptide
																H
Plate:	230320_KPNA4_myc_CREBPwtmut	1.3	PlateFormat	Endpoint	Fluor Polarization	Raw	FALSE	1
	Temperature(¡C)	1	2	3	4	5	6	7	8	9	10	11	12
	25.5	22517	22695	22604	22307	22887	24473	27994	30791	34741	33266	34640	33515
		37044	37468	37799	36462	36065	38814	40369	41151	45244	42588	43927	41347
		22999	22067	23539	22624	22856	25000	27778	31666	33007	33369	35080	33659
		38426	36703	39222	36860	38165	39114	40430	42761	43372	42903	44385	42778
		22225	22373	21983	23556	24161	24803	28176	32845	33626	34189	34904	33797
		36580	36776	35375	38135	39269	38527	40612	43343	42890	43102	44062	40899
		22144	22226	22017	23466	23388	22804	22180	22795	23436	24163	26415	28324
		36573	36916	36839	38544	38811	37399	36512	37599	38162	38136	41103	42601
		22140	22486	21746	23051	22453	22517	22227	22433	23400	24612	27504	27277
		37146	37213	36060	38073	36625	37285	37566	37002	38704	39030	41948	40854
		21750	22237	21765	22132	21985	23084	22268	23132	23046	25082	26935	27503
		36850	36855	36151	37110	36225	37772	36875	37819	40605	40023	41110	40671
		-7	-28	21	21944	22752	22428	43395	41742	42039	24	-14	4				Experiment type: Displacement
		105	49	-44	36013	37064	37528	56674	53030	53047	25	-100	-35				Protein: KPNA4 ARM
																	FITC-labelled peptide: FITC-MYC
																	Displacing peptide: CREBBP
		1	2	3	4	5	6	7	8	9	10	11	12				1	2	3	4	5	6	7	8	9	10	11	12
		156.46131080600151	158.17130846032578	164.41120205533255	153.30600470659689	135.37983988515558	138.54764335245872	91.617564742880859	53.800118309556225	40.891167010992376	32.346267962068808	27.592256857126149	13.841721326549378			A	0.000244141	0.000488281	0.000976562	0.00195312	0.00390625	0.0078125	0.015625	0.03125	0.0625	0.125	0.25	0.5	wt
		163.98686554143291	161.79249613031277	162.67074558907228	151.71663896214272	163.70544058592333	131.8690858581474	96.204632094962847	58.962211584419094	45.355288718781772	34.482758620689708	26.468241579075173	28.703071344061772			B	0.000244141	0.000488281	0.000976562	0.00195312	0.00390625	0.0078125	0.015625	0.03125	0.0625	0.125	0.25	0.5
		156.67984189723319	156.04901325923086	145.66364287032872	148.60652207306384	150.534263472317	128.32512820212446	91.3801072783756	47.476346411783894	30.499320048245377	24.666939264556305	25.331949531570746	4.20598266044975			C	0.000244141	0.000488281	0.000976562	0.00195312	0.00390625	0.0078125	0.015625	0.03125	0.0625	0.125	0.25	0.5
		158.36682724741789	161.114186502944	164.69647198677197	155.68668369733385	160.67503431693598	154.93531880464087	156.7608668102902	157.72943513001709	151.44858882525813	136.15644495289851	129.18778588206206	112.44578259768279			D	1.06812	2.13623	4.27246	8.54492	17.0898	34.1797	68.3594	136.719	273.438	546.875	1093.75	2187.5	mut
		166.02316602316603	159.35211118415108	160.32126032898293	158.39243498817967	152.29846181920007	159.62267554513312	169.5808114772473	157.73072013216191	159.08001916626739	138.49169539877843	119.31775730859962	110.3682202146049			E	1.06812	2.13623	4.27246	8.54492	17.0898	34.1797	68.3594	136.719	273.438	546.875	1093.75	2187.5
		170.77045274027006	160.06761159217751	161.12351250220817	165.72742522193119	157.21884134361972	153.82265612590268	159.65318900695951	153.41565844330521	189.71230673218068	141.53453867150404	119.675345898246	104.07114527937716			F	1.06812	2.13623	4.27246	8.54492	17.0898	34.1797	68.3594	136.719	273.438	546.875	1093.75	2187.5
		1173.913043478261	5363.636363636364	3680.8510638297871	155.26627294861882	151.65676502025906	164.71347700864041	42.29962849891492	28.506483683150943	25.124210339170119	-70.631970260223	712.32876712328778	1317.8807947019866			G	Buffer			Buffer + complex			Buffer + FITC-peptide
																H
Plate:	230320_KPNA4_myc_CDC45wtmut	1.3	PlateFormat	Endpoint	Fluor Polarization	Raw	FALSE	1
	Temperature(¡C)	1	2	3	4	5	6	7	8	9	10	11	12
	26	22806.1666666667	23796.1666666667	25236.1666666667	25636.1666666667	26809.1666666667	29411.1666666667	31552.1666666667	33004.1666666667	34491.1666666667	33837.1666666667	34626.1666666667	34156.1666666667
		37389.3333333333	38075.3333333333	40990.3333333333	39073.3333333333	38628.3333333333	40618.3333333333	42059.3333333333	43088.3333333333	43801.3333333333	42343.3333333333	43570.3333333333	42867.3333333333
		23314.1666666667	23390.1666666667	25473.1666666667	26408.1666666667	27544.1666666667	29552.1666666667	31522.1666666667	32825.1666666667	32832.1666666667	33332.1666666667	34203.1666666667	33588.1666666667
		37425.3333333333	36470.3333333333	39175.3333333333	38503.3333333333	39527.3333333333	41005.3333333333	41616.3333333333	42455.3333333333	41447.3333333333	42431.3333333333	43118.3333333333	41806.3333333333
		22705.1666666667	23062.1666666667	27169.1666666667	24953.1666666667	26911.1666666667	29872.1666666667	31386.1666666667	33694.1666666667	33598.1666666667	33712.1666666667	34374.1666666667	33345.1666666667
		37792.3333333333	36271.3333333333	39423.3333333333	37567.3333333333	38844.3333333333	41590.3333333333	41700.3333333333	44072.3333333333	43062.3333333333	42957.3333333333	43670.3333333333	41985.3333333333
		22796.1666666667	23254.1666666667	24484.1666666667	26769.1666666667	27374.1666666667	29562.1666666667	32453.1666666667	35130.1666666667	39584.1666666667	46776.1666666667	57890.1666666667	74905.1666666667
		37011.3333333333	36563.3333333333	37994.3333333333	40086.3333333333	39596.3333333333	41004.3333333333	43514.3333333333	45853.3333333333	50962.3333333333	58704.3333333333	72156.3333333333	93105.3333333333
		20160.1666666667	19641.1666666667	21241.1666666667	22391.1666666667	22927.1666666667	25063.1666666667	28225.1666666667	31422.1666666667	35688.1666666667	42986.1666666667	55194.1666666667	68718.1666666667
		32997.3333333333	31165.3333333333	34577.3333333333	36507.3333333333	34866.3333333333	36635.3333333333	38847.3333333333	42003.3333333333	45698.3333333333	54101.3333333333	68186.3333333333	84473.3333333333
		20156.1666666667	19792.1666666667	20472.1666666667	21337.1666666667	21550.1666666667	22810.1666666667	24878.1666666667	31199.1666666667	35672.1666666667	44353.1666666667	54307.1666666667	67631.1666666667
		32964.3333333333	32698.3333333333	32819.3333333333	33871.3333333333	33294.3333333333	32946.3333333333	34144.3333333333	41626.3333333333	45500.3333333333	55263.3333333333	66183.3333333333	83112.3333333333
		-32.8333333333335	44.1666666666665	36.1666666666665	19520.1666666667	19413.1666666667	19271.1666666667	43584.1666666667	41055.1666666667	40429.1666666667	28.1666666666665	-85.8333333333335	10.1666666666665				Experiment type: Displacement
		28.3333333333335	41.3333333333335	37.3333333333335	32861.3333333333	32862.3333333333	32260.3333333333	56227.3333333333	54170.3333333333	52660.3333333333	-21.6666666666665	-15.6666666666665	-69.6666666666665				Protein: KPNA4 ARM
																	FITC-labelled peptide: FITC-MYC
																	Displacing peptide: CDC45
		1	2	3	4	5	6	7	8	9	10	11	12				1	2	3	4	5	6	7	8	9	10	11	12
		154.76279944119068	142.87601016948133	150.22270944134633	118.99086536120915	91.206131884481039	70.146380533180647	52.510408073211487	42.123508545630557	28.312156016969077	20.961743873064194	23.718188696032289	22.418929243509311			A	0.000244141	0.000488281	0.000976562	0.00195312	0.00390625	0.0078125	0.015625	0.03125	0.0625	0.125	0.25	0.5	wt
		144.46477444739486	130.1878567636079	123.41764589488862	97.068374209443135	89.202309165476436	72.484413946063711	47.703844436761365	37.450221270474614	25.341204546260467	29.512741730552619	24.649248434767262	18.274197398354527			B	0.000244141	0.000488281	0.000976562	0.00195312	0.00390625	0.0078125	0.015625	0.03125	0.0625	0.125	0.25	0.5
		162.15207805014055	134.43753003839703	94.692219049514321	112.92260930789692	92.088024545810669	74.173047486384675	50.866222691136855	43.066315341043683	32.915914422460425	30.004499755830345	28.513334223066714	24.03834818572145			C	0.000244141	0.000488281	0.000976562	0.00195312	0.00390625	0.0078125	0.015625	0.03125	0.0625	0.125	0.25	0.5
		150.01434488415859	134.30366329722608	127.84104964230234	110.28121941761916	93.136894025840192	72.304007029386781	55.428532620998773	42.008327885691237	35.153525847185172	22.405337246942949	18.980703908174089	17.591706428676289			D	0.791016	1.58203	3.16406	6.32812	12.6562	25.3125	50.625	101.25	202.5	405	810	1620	mut
		153.96407034853698	138.77720545515882	151.29727935929037	152.07368424374457	117.88809042369006	98.327415613785647	68.4447492260006	53.904615819525681	32.449155107985696	23.8249485419213	14.531639793878822	12.049790197949097			E	0.791016	1.58203	3.16406	6.32812	12.6562	25.3125	50.625	101.25	202.5	405	810	1620
		153.57247840835393	158.51022871409433	143.81108494648515	138.99291478121683	125.67309577851459	92.411619203826817	67.041538711545812	52.960420917722082	30.504211069874511	18.799771647267605	7.7253018481139266	11.90075185284682			F	0.791016	1.58203	3.16406	6.32812	12.6562	25.3125	50.625	101.25	202.5	405	810	1620
		-6120.4819277108554	-123.67491166077386	-75.144508670516089	167.66534444019365	170.34991666389675	164.93296709381229	36.177956601194865	47.412004011477627	40.971778364950708	-4571.4285714285552	-735.9550561797779	1424.593967517395			G	Buffer			Buffer + complex			Buffer + FITC-peptide
																H
Plate:	230320_KPNA4_nco2_ABRAXwtmut	1.3	PlateFormat	Endpoint	Fluor Polarization	Raw	FALSE	1
	Temperature(¡C)	1	2	3	4	5	6	7	8	9	10	11	12
	25.5	69626.8333333333	69992.8333333333	72502.8333333333	70122.8333333333	71118.8333333333	68943.8333333333	75567.8333333333	77918.8333333333	81393.8333333333	78400.8333333333	77311.8333333333	72814.8333333333
		120311.666666667	117598.666666667	122048.666666667	117428.666666667	115354.666666667	105841.666666667	112769.666666667	111207.666666667	113717.666666667	105737.666666667	104840.666666667	98866.6666666667
		67170.8333333333	65131.8333333333	74580.8333333333	68780.8333333333	65089.8333333333	70042.8333333333	70396.8333333333	73897.8333333333	71794.8333333333	77307.8333333333	76751.8333333333	74403.8333333333
		115729.666666667	108356.666666667	118212.666666667	114708.666666667	103484.666666667	109941.666666667	107129.666666667	102744.666666667	98534.6666666667	104500.666666667	103585.666666667	100554.666666667
		68976.8333333333	69543.8333333333	74972.8333333333	70761.8333333333	69916.8333333333	74532.8333333333	75862.8333333333	79952.8333333333	78809.8333333333	77663.8333333333	77371.8333333333	72887.8333333333
		117742.666666667	122481.666666667	127977.666666667	117898.666666667	114148.666666667	116163.666666667	114580.666666667	116996.666666667	110170.666666667	106746.666666667	105064.666666667	98394.6666666667
		65894.8333333333	67535.8333333333	66393.8333333333	68626.8333333333	70941.8333333333	43931.8333333333	68128.8333333333	62061.8333333333	70129.8333333333	71349.8333333333	76097.8333333333	75870.8333333333
		117589.666666667	118574.666666667	117136.666666667	120507.666666667	122755.666666667	78902.6666666667	114830.666666667	104308.666666667	114905.666666667	112882.666666667	112100.666666667	108136.666666667
		68742.8333333333	68080.8333333333	69239.8333333333	71607.8333333333	68993.8333333333	69305.8333333333	64252.8333333333	65106.8333333333	71314.8333333333	68845.8333333333	75713.8333333333	75394.8333333333
		120001.666666667	118880.666666667	122394.666666667	125299.666666667	119366.666666667	118897.666666667	108731.666666667	109559.666666667	115992.666666667	106054.666666667	112433.666666667	109071.666666667
		68199.8333333333	68008.8333333333	67555.8333333333	67690.8333333333	68335.8333333333	68089.8333333333	68722.8333333333	71053.8333333333	58601.8333333333	76088.8333333333	75746.8333333333	75918.8333333333
		119762.666666667	118392.666666667	118228.666666667	116684.666666667	118011.666666667	117402.666666667	115503.666666667	118434.666666667	92654.6666666667	117259.666666667	112886.666666667	109054.666666667
		-81.1666666666665	34.8333333333335	-49.1666666666665	70066.8333333333	71077.8333333333	71781.8333333333	69008.8333333333	73299.8333333333	73139.8333333333	88.8333333333335	-11.1666666666665	17.8333333333335				Experiment type: Displacement
		-23.3333333333335	69.6666666666665	-37.3333333333335	120920.666666667	124266.666666667	125020.666666667	92506.6666666667	99015.6666666667	99836.6666666667	52.6666666666665	-65.3333333333335	3.66666666666652				Protein: KPNA4 ARM
																	FITC-labelled peptide: FITC-NCOR2
																	Displacing peptide: ABRAXAS1
		1	2	3	4	5	6	7	8	9	10	11	12				1	2	3	4	5	6	7	8	9	10	11	12
		180.31379109850434	166.71092590210304	167.63893907131913	165.10524893662978	149.53899056589052	122.54623642533065	108.56795704519946	86.488415822818268	75.9025801881765	58.336224843858531	61.060520750294465	61.687022826986983			A	0.943359	1.88672	3.77344	7.54688	15.0938	30.1875	60.375	120.75	241.5	483	966	1932	wt
		178.90201085221844	161.9091668474685	138.24906239318034	163.10455489516468	139.74625232250827	133.45975251349196	118.22950445497845	73.488218530012787	67.036490638108873	59.4680524262678	58.682568634812348	59.366362210276904			B	0.943359	1.88672	3.77344	7.54688	15.0938	30.1875	60.375	120.75	241.5	483	966	1932
		174.40336094780011	189.52196396649555	174.40296882150125	162.63498075237177	152.73233912303803	129.97990302349584	114.51083102779589	98.869447146474144	76.187744148177131	67.769557297753536	61.737219751787286	58.803738009348315			C	0.943359	1.88672	3.77344	7.54688	15.0938	30.1875	60.375	120.75	241.5	483	966	1932
		195.84657648666834	188.01776061905017	190.35722911421183	188.0878031402959	180.99097966576537	198.93856749157808	168.25302947423333	166.87542393137602	154.47422940050015	137.34270976313653	102.1702103811822	85.809436946171516			D	0.895996	1.79199	3.58398	7.16797	14.3359	28.6719	57.3438	114.688	229.375	458.75	917.5	1835	mut
		185.24222722358238	185.382885764949	191.29061133196447	186.38659578416613	180.91709210131029	176.82788018357169	170.19536320019981	167.46669470375997	150.88949869309565	124.23654040836819	106.13920194244427	93.201148476771621			E	0.895996	1.79199	3.58398	7.16797	14.3359	28.6719	57.3438	114.688	229.375	458.75	917.5	1835
		188.10715609630447	183.907329513618	186.46500091154357	179.14713654606987	180.03013112371772	179.2716739819806	166.87421663637051	162.8384196441225	137.02844534582212	124.43559105435402	107.91126372089512	89.689807248233876			F	0.895996	1.79199	3.58398	7.16797	14.3359	28.6719	57.3438	114.688	229.375	458.75	917.5	1835
		-613.47321921590026	249.99999999999696	-224.91349480968518	179.70883375127198	185.97659032366542	184.13845120719537	55.305828404808281	59.13003916378343	64.331446266204836	-338.63541230640629	659.61049957663442	-707.44680851065073			G	Buffer			Buffer + complex			Buffer + FITC-peptide
																H
~End
Plate:	230320_KPNA4_nco2_CREBPwtmut	1.3	PlateFormat	Endpoint	Fluor Polarization	Raw	FALSE	1
	Temperature(¡C)	1	2	3	4	5	6	7	8	9	10	11	12
	26	66978.5	68666.5	69064.5	69269.5	69655.5	68667.5	70767.5	71936.5	75431.5	75278.5	77463.5	74861.5
		116796.833333333	120028.833333333	122699.833333333	121877.833333333	120210.833333333	116753.833333333	117363.833333333	116494.833333333	116173.833333333	111440.833333333	111857.833333333	104578.833333333
		69012.5	68225.5	72859.5	68816.5	69782.5	69671.5	70621.5	72626.5	74361.5	75209.5	78600.5	72123.5
		122895.833333333	122180.833333333	129408.833333333	119797.833333333	122892.833333333	121162.833333333	119464.833333333	117604.833333333	115278.833333333	112356.833333333	112642.833333333	100803.833333333
		67916.5	68938.5	68428.5	68319.5	68868.5	69822.5	68703.5	72062.5	72764.5	74138.5	78188.5	71054.5
		122001.833333333	120490.833333333	121719.833333333	118454.833333333	118198.833333333	118572.833333333	115033.833333333	117507.833333333	113810.833333333	108875.833333333	110306.833333333	100502.833333333
		66463.5	67289.5	72682.5	71421.5	71027.5	67396.5	66785.5	66543.5	65728.5	64615.5	66498.5	59832.5
		116184.833333333	116699.833333333	126413.833333333	122223.833333333	123415.833333333	117072.833333333	118896.833333333	116535.833333333	116507.833333333	112242.833333333	114085.833333333	102934.833333333
		68996.5	68840.5	69519.5	72357.5	65344.5	68491.5	67888.5	67108.5	65620.5	65941.5	67143.5	59006.5
		119375.833333333	119903.833333333	119988.833333333	124289.833333333	112297.833333333	120205.833333333	118609.833333333	117266.833333333	115656.833333333	114989.833333333	114877.833333333	102353.833333333
		66679.5	67930.5	68552.5	67086.5	70214.5	67701.5	67202.5	68660.5	67734.5	68107.5	65675.5	60732.5
		115878.833333333	115923.833333333	118367.833333333	116316.833333333	120884.833333333	115480.833333333	115992.833333333	118567.833333333	116450.833333333	119242.833333333	111999.833333333	105121.833333333
		18.5	38.5	-5.5	67946.5	68611.5	68335.5	76231.5	66755.5	67780.5	-62.5	-27.5	38.5				Experiment type: Displacement
		-55.1666666666665	-16.1666666666665	37.8333333333335	116616.833333333	118187.833333333	117924.833333333	102696.833333333	89597.8333333333	92051.8333333333	51.8333333333335	-34.1666666666665	15.8333333333335				Protein: KPNA4 ARM
																	FITC-labelled peptide: FITC-NCOR2
																	Displacing peptide: CREBBP
		1	2	3	4	5	6	7	8	9	10	11	12				1	2	3	4	5	6	7	8	9	10	11	12
		184.72608637069914	185.88789892865941	193.71032817025622	189.04487891698864	179.70900189616393	172.49309373192884	160.38193669157926	148.75868571576015	124.12710141952202	104.60478179411361	92.286807821273968	75.8440080797218			A	0.872314	1.74463	3.48926	6.97852	13.957	27.9141	55.8281	111.656	223.312	446.625	893.25	1786.5	wt
		194.8406541544968	197.54937603150057	193.58692198418896	183.90388661197568	189.48596981265391	183.4120427624087	170.0157957821001	148.72794515896021	127.3517088349391	109.10431905778097	88.528843178899734	76.090091362766088			B	0.872314	1.74463	3.48926	6.97852	13.957	27.9141	55.8281	111.656	223.312	446.625	893.25	1786.5
		199.02559340637558	185.83399587075297	194.30333926899024	181.95846534268995	177.03868947099289	171.90087953884128	165.02915682942626	152.13453419691362	131.72408912589265	100.633990653486	80.7347692052454	82.023891059953371			C	0.872314	1.74463	3.48926	6.97852	13.957	27.9141	55.8281	111.656	223.312	446.625	893.25	1786.5
		185.91630713389793	182.08628566923449	183.46820908458983	175.62688274831433	183.00046409717123	182.86073878762147	194.7063086158974	186.79159168048426	192.61562944801648	182.86421766231788	176.84609064421841	178.19006622453387			D	1.06812	2.13623	4.27246	8.54492	17.0898	34.1797	68.3594	136.719	273.438	546.875	1093.75	2187.5	mut
		180.9355384344226	184.16268433230357	179.76024713033485	177.43956207917657	177.67402968921425	187.83030398053711	185.64758964133802	185.72893998578678	189.87634350432606	184.73161481691096	175.52124575402988	182.17680629408091			E	1.06812	2.13623	4.27246	8.54492	17.0898	34.1797	68.3594	136.719	273.438	546.875	1093.75	2187.5
		183.07549294883108	174.2663989966257	179.95655370352679	181.95771818638929	178.54652714937458	174.04724994361769	179.77310001991836	180.01172038343205	177.86393619519461	186.66214419765291	173.93825250296413	181.13866508115598			F	1.06812	2.13623	4.27246	8.54492	17.0898	34.1797	68.3594	136.719	273.438	546.875	1093.75	2187.5
		2346.8149646107245	-2076.5815760266214	1422.6254002134454	177.04045988790793	178.80381651256576	179.67635923901059	57.778058548327337	55.928022308590279	61.799008891981096	-5474.8201438849346	17.369727047144185	-489.52176249327948			G	Buffer			Buffer + complex			Buffer + FITC-peptide
																H
~End
Plate:	230320_KPNA4_nco2_CDC45wtmut	1.3	PlateFormat	Endpoint	Fluor Polarization	Raw	FALSE	1
	Temperature(¡C)	1	2	3	4	5	6	7	8	9	10	11	12
	26	67994	68860	70600	67618	68033	69321	69981	72691	79585	85699	95661	101912
		117286.833333333	117872.833333333	120155.833333333	115727.833333333	115043.833333333	116761.833333333	124980.833333333	115229.833333333	119649.833333333	120439.833333333	129618.833333333	134269.833333333
		68361	67919	70546	73639	67315	68782	69868	72683	77446	84121	95346	108621
		117226.833333333	116088.833333333	119727.833333333	125204.833333333	115551.833333333	113517.833333333	117734.833333333	116604.833333333	115602.833333333	121001.833333333	130035.833333333	143016.833333333
		-178	-129	-151	-103	52	396	69170	72258	73319	81912	93503	98195
		-426.166666666667	-362.166666666667	-399.166666666667	-361.166666666667	-49.1666666666665	272.833333333333	114031.833333333	116944.833333333	111112.833333333	117189.833333333	127223.833333333	129873.833333333
		66292	70090	72790	70913	70947	69564	67995	70075	71924	77260	90137	101740
		112097.833333333	117871.833333333	122206.833333333	120995.833333333	120935.833333333	119010.833333333	117294.833333333	120191.833333333	120255.833333333	127029.833333333	140255.833333333	151855.833333333
		64893	67148	64160	66577	62790	62951	63693	66084	66116	73486	87823	95169
		110614.833333333	111895.833333333	107439.833333333	111735.833333333	105692.833333333	106009.833333333	109286.833333333	112453.833333333	108771.833333333	119199.833333333	135781.833333333	141327.833333333
		-220	-137	-141	-41	101	419	59564	63360	68472	70518	82930	92684
		-412.166666666667	-329.166666666667	-340.166666666667	-218.166666666667	-32.1666666666665	255.833333333333	101894.833333333	106471.833333333	112758.833333333	112909.833333333	128061.833333333	136110.833333333
		11	-31	25	61682	-149	-259	68784	71328	65613	63	-27	-41				Experiment type: Displacement
		38.8333333333335	62.8333333333335	-73.1666666666665	105361.833333333	-410.166666666667	-366.166666666667	91720.8333333333	97281.8333333333	88780.8333333333	-6.16666666666652	-7.16666666666652	-15.1666666666665				Protein: KPNA4 ARM
																	FITC-labelled peptide: FITC-NCOR2
																	Displacing peptide: CDC45
		1	2	3	4	5	6	7	8	9	10	11	12				1	2	3	4	5	6	7	8	9	10	11	12
		179.47555883466529	175.76051782625356	172.9624854078283	175.68107322568955	169.83755452713103	167.92763950319508	196.22903546342079	138.3027117749418	112.23624246752874	78.829904458689029	60.65836092903772	46.676160498858891			A	0.798584	1.59717	3.19434	6.38867	12.7773	25.5547	51.1094	102.219	204.438	408.875	817.75	1635.5	wt
		176.62163728769156	175.03794442038617	171.60246993757309	172.4856094340868	177.11945628911892	158.01299865157733	168.14085244422591	144.16933658427934	108.6978378524397	90.366755671886281	63.900868490226593	46.354766895817448			B	0.798584	1.59717	3.19434	6.38867	12.7773	25.5547	51.1094	102.219	204.438	408.875	817.75	1635.5
		332.25655186786832	401.12192920239846	375.56717017977127	490.06394829127396	-8430.7304785893139	-270.53161623813526	157.47304847257055	148.46341834280395	116.17549288290097	87.688240763786737	62.733969638399849	48.60497615806792			C							51.1094	102.219	204.438	408.875	817.75	1635.5
		169.82902877441953	167.16437862195812	166.34707383668078	174.19566040509855	173.72274155648012	175.48742482874258	179.50144678811361	176.72561844706371	164.34097543964847	156.17341865568002	129.18204327693658	108.66400229244074			D	0.791016	1.58203	3.16406	6.32812	12.6562	25.3125	50.625	101.25	202.5	405	810	1620	mut
		173.71665829883781	162.71457723256356	165.08990223126702	166.17297346754921	167.61319960045844	167.82407003650579	176.90884390761431	172.89299745734084	156.46415211158092	149.56205835546496	126.02854728826199	106.15178688947798			E	0.791016	1.58203	3.16406	6.32812	12.6562	25.3125	50.625	101.25	202.5	405	810	1620
		219.12743406457958	333.82859458364265	335.64557293370831	631.966089016332	-1722.5758143017551	-325.54154400456929	175.44988616938292	166.79010395215443	156.94444895709586	143.2087686297354	125.43327667384125	100.63424964241671			F							50.625	101.25	202.5	405	810	1620
		492.63292761050752	3902.4707412223484	2389.9613899613946	174.73181270251442	392.8349085969777	81.786400118173987	52.679601113192021	63.913633013947774	59.9656590905609	-1177.628420547283	-637.742207245162	-528.74158467115853			G	Buffer			Buffer + complex			Buffer + FITC-peptide
																H
Plate:	230320_KPNA4_ncor_testA_CB_CD	1.3	PlateFormat	Endpoint	Fluor Polarization	Raw	FALSE	1
	Temperature(¡C)	1	2	3	4	5	6	7	8	9	10	11	12
	24	68218.5	74255.5	75284.5	72479.5	76072.5	73671.5	77908.5	75436.5	80001.5	81093.5	76626.5	68539.5
		118511.333333333	123302.333333333	129917.333333333	122817.333333333	126113.333333333	114502.333333333	116425.333333333	108482.333333333	111459.333333333	112118.333333333	102952.333333333	92513.3333333333
		68593.5	69694.5	71596.5	65587.5	67030.5	64796.5	70428.5	67756.5	76570.5	72170.5	73136.5	71071.5
		123531.333333333	124674.333333333	126543.333333333	115542.333333333	115598.333333333	115406.333333333	125130.333333333	114202.333333333	123831.333333333	112098.333333333	110054.333333333	102123.333333333
		67991.5	68155.5	72245.5	67136.5	66498.5	70864.5	70020.5	77003.5	73986.5	77904.5	76501.5	81100.5
		124180.333333333	123846.333333333	131346.333333333	120068.333333333	120398.333333333	123405.333333333	127205.333333333	126171.333333333	116908.333333333	117619.333333333	111911.333333333	113693.333333333
		70886.5	69118.5	67865.5	68015.5	79084.5	71141.5	65359.5	65703.5	67162.5	66836.5	64107.5	59656.5
		124135.333333333	123002.333333333	121956.333333333	120209.333333333	128985.333333333	125883.333333333	117346.333333333	117094.333333333	118336.333333333	117364.333333333	112638.333333333	103851.333333333
		68207.5	68470.5	65645.5	72632.5	65807.5	67661.5	73941.5	71813.5	76761.5	85585.5	97067.5	109714.5
		122858.333333333	121423.333333333	118507.333333333	126764.333333333	115273.333333333	119995.333333333	126403.333333333	117002.333333333	120641.333333333	124759.333333333	134414.333333333	146732.333333333
		69673.5	69188.5	71929.5	64810.5	68341.5	61175.5	66170.5	75079.5	70783.5	85555.5	89403.5	121145.5
		122628.333333333	121611.333333333	126376.333333333	115989.333333333	118491.333333333	105617.333333333	114639.333333333	129647.333333333	122478.333333333	139883.333333333	142130.333333333	183995.333333333
		-73.5	18.5	-9.5	73157.5	58153.5	67380.5	73617.5	72686.5	72183.5	26.5	37.5	0.5				Experiment type: Displacement
		0.333333333333485	96.3333333333335	36.3333333333335	122127.333333333	98879.3333333333	120645.333333333	99057.3333333333	96563.3333333333	96499.3333333333	30.3333333333335	-112.666666666667	-50.6666666666665				Protein: KPNA4 ARM
																	FITC-labelled peptide: FITC-NCOR2
																	Displacing peptide: CDC45
		1	2	3	4	5	6	7	8	9	10	11	12				1	2	3	4	5	6	7	8	9	10	11	12
		182.9040628452926	160.99009018453086	179.67929232317991	170.84449381945547	160.19447992260055	128.61255438421716	109.25886697919448	90.241104796770045	74.508092600156075	70.697109431353212	56.440739071037278	58.742791572935339			A	other project
		200.24497571456379	197.02068990237521	191.22516738120928	189.64138503831885	179.36463024957462	194.91674006499545	193.73809890265045	168.249761649183	148.09630813857365	128.30073973073374	112.68195163773321	89.843718040067017			B
		206.98112327282996	204.53792421058367	204.78601265695073	196.90033035585523	202.80138051008541	184.0694214654001	204.42525664765319	154.48725124159975	136.73120540665627	114.32208530931408	98.714957667595925	77.59076888761534			C
		186.76718545997798	194.51904202037571	199.207191001808	191.20610658782286	152.23739623101088	191.7771949418028	198.77098723518438	195.21496197106711	189.72040603625371	188.0897121735556	188.37282091499591	183.90157726117354			D
		200.33153021712298	192.83428389174344	201.40077026820165	185.13797778020162	186.9022715611255	192.86097956914171	175.11729945828887	151.71944017707909	134.08622808004316	96.968899411447339	71.477349120350354	54.150464360994206			E	0.798584	1.59717	3.19434	6.38867	12.7773	25.5547	51.1094	102.219	204.438	408.875	817.75	1635.5	wt
		189.20087873212248	188.55354980497225	188.35209392247185	197.23550790334122	181.95175621617429	179.89781110508272	181.58121580027071	179.9919967015974	180.97772040942661	153.43947047054783	139.71171955229559	117.2564020719155			F	0.791016	1.58203	3.16406	6.32812	12.6562	25.3125	50.625	101.25	202.5	405	810	1620	mut
		-1007.5872534142676	625.42182227221645	1914.4385026737912	163.58104578173209	172.50399513350641	197.46080186492836	57.1847846387819	50.817122852633453	53.949096273363146	-23.605150214589735	2330.0492610837468	1023.9680426098537			G	Buffer			Buffer + complex			Buffer + FITC-peptide
																H
Plate:	210727 LC3B Bub1 wtmut displ	1.3	PlateFormat	Endpoint	Fluor Polarization	Raw	FALSE	1
	Temperature(¡C)	1	2	3	4	5	6	7	8	9	10	11	12
	28	28136.3333333333	27261.3333333333	27211.3333333333	26956.3333333333	25958.3333333333	25910.3333333333	25654.3333333333	24600.3333333333	23472.3333333333	24038.3333333333	25462.3333333333	25195.3333333333
		41601.8333333333	38119.8333333333	38663.8333333333	38654.8333333333	37032.8333333333	35452.8333333333	34380.8333333333	31778.8333333333	30819.8333333333	31036.8333333333	32056.8333333333	31921.8333333333
		27773.3333333333	28361.3333333333	27649.3333333333	27137.3333333333	27158.3333333333	26037.3333333333	25350.3333333333	24879.3333333333	23617.3333333333	25371.3333333333	25901.3333333333	24064.3333333333
		41277.8333333333	41866.8333333333	40233.8333333333	39551.8333333333	38800.8333333333	36127.8333333333	34218.8333333333	32278.8333333333	30657.8333333333	33073.8333333333	32838.8333333333	30173.8333333333
		27411.3333333333	27794.3333333333	27450.3333333333	25806.3333333333	26665.3333333333	24515.3333333333	24077.3333333333	24904.3333333333	24366.3333333333	24368.3333333333	24971.3333333333	24417.3333333333
		40712.8333333333	41287.8333333333	41109.8333333333	37881.8333333333	38344.8333333333	34410.8333333333	32491.8333333333	32745.8333333333	32020.8333333333	31499.8333333333	31732.8333333333	30873.8333333333
		27068.3333333333	26819.3333333333	27148.3333333333	25349.3333333333	25350.3333333333	25835.3333333333	28031.3333333333	29709.3333333333	34836.3333333333	44841.3333333333	64075.3333333333	103480.333333333
		39746.8333333333	39022.8333333333	38135.8333333333	34877.8333333333	33426.8333333333	33975.8333333333	35986.8333333333	37364.8333333333	43468.8333333333	56238.8333333333	79050.8333333333	127741.833333333
		26908.3333333333	26702.3333333333	26033.3333333333	25283.3333333333	25404.3333333333	25266.3333333333	27441.3333333333	29794.3333333333	35424.3333333333	45754.3333333333	66128.3333333333	93224.3333333333
		38616.8333333333	38868.8333333333	36728.8333333333	34558.8333333333	33509.8333333333	33327.8333333333	35118.8333333333	38106.8333333333	43942.8333333333	56334.8333333333	81781.8333333333	114792.833333333
		27614.3333333333	26799.3333333333	25616.3333333333	25817.3333333333	25292.3333333333	25592.3333333333	27303.3333333333	29640.3333333333	35824.3333333333	48369.3333333333	66330.3333333333	90540.3333333333
		39193.8333333333	37987.8333333333	36404.8333333333	35010.8333333333	33906.8333333333	33611.8333333333	34670.8333333333	37306.8333333333	44394.8333333333	59774.8333333333	82012.8333333333	111334.833333333
		-107.666666666667	-28.6666666666667	-62.6666666666667	27506.3333333333	28532.3333333333	27403.3333333333	24525.3333333333	23307.3333333333	23238.3333333333	85.3333333333333	29.3333333333333	84.3333333333333				Experiment type: Displacement
		-102.166666666667	-101.166666666667	-113.166666666667	40647.8333333333	41676.8333333333	40397.8333333333	31309.8333333333	29979.8333333333	29842.8333333333	182.833333333333	90.8333333333335	42.8333333333335				Protein: MAP1LC3B ATG8
																	FITC-labelled peptide: FITC-SQSTM
																	Displacing peptide: BUB1
		1	2	3	4	5	6	7	8	9	10	11	12				1	2	3	4	5	6	7	8	9	10	11	12
		104.00302879790607	76.323186367266359	84.274392002329549	88.831227849937591	86.280270938188352	65.525855345511914	55.176495321437983	36.842766385876509	44.976856338639422	36.585331912039386	23.98968455808803	27.148255980762471			A	0.610352		2.44141	4.88281	9.76562	19.5312	39.0625	78.125	156.25	312.5	625	1250	wt
		106.55779820612777	103.20406602860858	96.095107544482417	96.885184601425834	86.99763041473588	72.477994279576535	58.763588883325312	39.006534797623019	39.272661118138885	41.376838479352571	27.49094838218145	21.957843244064065			B	0.610352	1.2207	2.44141	4.88281	9.76562	19.5312	39.0625	78.125	156.25	312.5	625	1250
		106.23029780458506	106.30390522460621	110.32285741165805	100.42542107584528	90.220949942117215	78.215467625335791	58.630851695239684	45.674375482654796	45.400157687425221	37.170977717169151	28.643082779519524	26.141136990725322			C	0.610352	1.2207	2.44141	4.88281	9.76562	19.5312	39.0625	78.125	156.25	312.5	625	1250
		100.58079298894957	96.0541264995804	78.596125699120719	68.282326251677674	47.087918714306142	45.76045208985375	33.74150741143081	23.4692745565929	19.528389987698297	22.074220047960736	13.85415061272014	14.153137254720352			D	0.610352	1.2207	2.44141	4.88281	9.76562	19.5312	39.0625	78.125	156.25	312.5			mut
		89.22741343688088	96.2611212358669	80.75515003200006	65.006304684470535	47.263563682806712	47.264016407050775	32.171693396811051	31.866128772394351	16.582991493163238	12.85178807030201	15.066998339909972	12.898646016440623			E	0.610352	1.2207	2.44141	4.88281	9.76562	19.5312	39.0625	78.125	156.25	312.5
		83.734920603466279	83.091658426039487	84.373834912102467	61.06885266768677	55.340247514043838	45.101283685006784	28.276681932433629	23.854926479366444	16.085699866604134	14.69752366714658	14.952322237363919	12.211991307822403			F	0.610352	1.2207	2.44141	4.88281	9.76562	19.5312	39.0625	78.125	156.25	312.5
		-116.84195360899108	492.50061470371128	201.55724650504214	103.7293922195376	97.977623405631519	102.53337002576812	30.942148724047286	34.703723239949859	33.896983887312281	281.99135210938493	441.41761438772988	-405.230270770653			G	Buffer			Buffer + complex			Buffer + FITC-peptide
																H
Plate:	210727 LC3B Bub1 mut displ low	1.3	PlateFormat	Endpoint	Fluor Polarization	Raw	FALSE	1
	Temperature(¡C)	1	2	3	4	5	6	7	8	9	10	11	12
	28	27193.6666666667	26853.6666666667	27976.6666666667	26910.6666666667	26318.6666666667	26188.6666666667	25296.6666666667	26525.6666666667	28290.6666666667	28565.6666666667	34456.6666666667	43745.6666666667
		39997.5	38958.5	40704.5	38787.5	37357.5	35829.5	33698.5	34301.5	36269.5	35987.5	43318.5	54690.5
		28463.6666666667	27367.6666666667	28659.6666666667	27142.6666666667	26572.6666666667	26142.6666666667	26199.6666666667	25586.6666666667	27046.6666666667	28905.6666666667	34016.6666666667	41113.6666666667
		41816.5	39577.5	41865.5	38872.5	37067.5	36495.5	35097.5	33383.5	34825.5	37269.5	42878.5	50933.5
		29061.6666666667	27667.6666666667	28105.6666666667	28010.6666666667	26969.6666666667	26086.6666666667	27177.6666666667	27350.6666666667	27280.6666666667	29998.6666666667	34757.6666666667	42057.6666666667
		43451.5	40212.5	41041.5	40663.5	38657.5	36396.5	36134.5	35794.5	34696.5	37910.5	43932.5	52587.5
		-17.3333333333333	52.6666666666667	-42.3333333333333	29374.6666666667	28862.6666666667	27502.6666666667	22136.6666666667	23144.6666666667	20837.6666666667	4.66666666666674	-24.3333333333333	26.6666666666667
		-54.5	102.5	-40.5	43300.5	42768.5	40893.5	28739.5	29980.5	27012.5	15.5	-39.5	16.5
																	Experiment type: Displacement
																	Protein: MAP1LC3B ATG8
																	FITC-labelled peptide: FITC-SQSTM
																	Displacing peptide: BUB1
		1	2	3	4	5	6	7	8	9	10	11	12				1	2	3	4	5	6	7	8	9	10	11	12
		101.40589481742367	94.602776790493209	96.02633403566405	91.371308224641723	83.770066391160981	65.467862299069665	52.182126158193412	37.359958749355464	33.04978901511425	24.317489322762079	23.273667861550994	20.48508517492608			A	0.111328	0.222656	0.445312	0.890625	1.78125	3.5625	7.125	14.25	28.5	57	114	228	mut
		100.82674216727278	93.018792107563414	98.009234549963224	88.1995193418034	75.126133534044811	75.505365665341017	54.975344582195518	41.810025355958651	35.217704718236071	35.892618158521167	24.594228092498756	15.928010300199819			B	0.111328	0.222656	0.445312	0.890625	1.78125	3.5625	7.125	14.25	28.5	57	114	228
		109.51095109510952	95.503972691745588	97.8315676563463	94.9252991869546	88.620142464704159	75.2210101845629	51.220622653557854	43.338730574667707	29.061309471729853	25.871038535277872	25.960484203372925	20.554704352070296			C	0.111328	0.222656	0.445312	0.890625	1.78125	3.5625	7.125	14.25	28.5	57	114	228
		447.54316069057273	237.1756185878086	-112.81489594742516	102.4938224139753	105.0763723181192	106.77472742355211	39.337474120082817	38.212005727731842	38.588788047145478	469.19431279620227	149.92721979621697	-319.58762886598066			D	Buffer			Buffer + complex			Buffer + FITC-peptide			312.5
																E
																F
																G
																H
Plate:	210416auto_displ_LC3B_BRCAwt_mut	1.3	PlateFormat	Endpoint	Fluor Polarization	Raw	FALSE	1
	Temperature(¡C)	1	2	3	4	5	6	7	8	9	10	11	12
	25	18419.6666666667	18101.6666666667	18593.6666666667	18250.6666666667	18049.6666666667	17531.6666666667	18082.6666666667	18675.6666666667	20872.6666666667	23679.6666666667	30434.6666666667	41072.6666666667
		28602.3333333333	28003.3333333333	29200.3333333333	28066.3333333333	27557.3333333333	26483.3333333333	25856.3333333333	25698.3333333333	27416.3333333333	30140.3333333333	37931.3333333333	51124.3333333333
		19057.6666666667	18344.6666666667	19171.6666666667	18637.6666666667	18068.6666666667	18488.6666666667	18381.6666666667	18686.6666666667	20552.6666666667	23927.6666666667	31007.6666666667	44745.6666666667
		29318.3333333333	29146.3333333333	29867.3333333333	28893.3333333333	27957.3333333333	27531.3333333333	26116.3333333333	25949.3333333333	26912.3333333333	30983.3333333333	38348.3333333333	54814.3333333333
		18558.6666666667	18686.6666666667	18757.6666666667	26067.6666666667	19059.6666666667	18861.6666666667	18463.6666666667	19323.6666666667	20531.6666666667	23404.6666666667	31681.6666666667	44601.6666666667
		29119.3333333333	29179.3333333333	29636.3333333333	38710.3333333333	28815.3333333333	27912.3333333333	26727.3333333333	26687.3333333333	27481.3333333333	30396.3333333333	39295.3333333333	55186.3333333333
		17864.6666666667	18424.6666666667	17062.6666666667	16555.6666666667	16660.6666666667	16048.6666666667	16093.6666666667	17747.6666666667	22363.6666666667	29075.6666666667	45459.6666666667	65545.6666666667
		27683.3333333333	27063.3333333333	24860.3333333333	22838.3333333333	22425.3333333333	20891.3333333333	20849.3333333333	22758.3333333333	28612.3333333333	36080.3333333333	58876.3333333333	83685.3333333333
		18204.6666666667	17974.6666666667	17497.6666666667	16819.6666666667	16615.6666666667	16259.6666666667	17296.6666666667	18463.6666666667	22121.6666666667	30056.6666666667	45205.6666666667	75963.6666666667
		28090.3333333333	27099.3333333333	25371.3333333333	23360.3333333333	21787.3333333333	21246.3333333333	22183.3333333333	23524.3333333333	28512.3333333333	38486.3333333333	58064.3333333333	96338.3333333333
		18268.6666666667	17475.6666666667	16607.6666666667	16328.6666666667	16155.6666666667	16433.6666666667	16645.6666666667	18829.6666666667	21359.6666666667	32452.6666666667	43717.6666666667	73109.6666666667
		27829.3333333333	26366.3333333333	24378.3333333333	22509.3333333333	21667.3333333333	21474.3333333333	21704.3333333333	24242.3333333333	27357.3333333333	40817.3333333333	56171.3333333333	93036.3333333333
		17.6666666666667	15.6666666666667	-33.3333333333333	13378.6666666667	13358.6666666667	18812.6666666667	18192.6666666667	18259.6666666667	18342.6666666667	72.6666666666667	29.6666666666667	48.6666666666667				Experiment type: Displacement
		-14.6666666666665	48.3333333333335	-33.6666666666665	17402.3333333333	17420.3333333333	24266.3333333333	29070.3333333333	28782.3333333333	29586.3333333333	65.3333333333335	-67.6666666666665	-11.6666666666665				Protein: MAP1LC3B ATG8
																	FITC-labelled peptide: FITC-SQSTM
																	Displacing peptide: BRCA2
		1	2	3	4	5	6	7	8	9	10	11	12				1	2	3	4	5	6	7	8	9	10	11	12
		128.16514569629584	126.3205877621065	133.71321783222524	123.39177619421834	119.83138594575843	114.58713279649841	87.416395988970052	68.3349107653848	45.157715899170562	29.454458927589403	18.934557313166135	18.296039034028684			A	Excluded values												wt
		123.57612865396969	139.42030156411457	129.76925986634726	127.35700592291622	126.40948917265196	107.50557145270763	84.242646499173119	72.877618522601963	43.608532728050605	38.02789218357735	15.07637005972498	10.317411068930051			B
		133.27435051878061	130.90885601705315	136.67773398296814	106.14331447708439	114.99489232610685	104.42564247983697	93.506224292743539	70.153020306468278	54.554292073318905	39.511917640661615	16.521514184702969	15.310080490609519			C
		127.15013558374291	100.74105808886725	96.726188287921275	69.58257945570945	57.346543616566493	40.67108789431564	38.268600624807057	33.1657166031357	32.028384177095674	16.760805097283679	38.127586444021169	30.987613660536553			D	0.610352	1.2207	2.44141	4.88281	9.76562	19.5312	39.0625	78.125	156.25	312.5	625		mut
		125.05490368325273	113.61936567337952	94.334088634821271	72.954671067840977	44.301572795306527	42.561857078131219	33.24069617600022	29.945520430932895	35.713637051611911	32.437193456226581	33.990693709795529	27.63775409158152			E	0.610352	1.2207	2.44141	4.88281	9.76562	19.5312	39.0625	78.125	156.25	312.5	625
		118.72819171459346	113.98099025852854	100.4148278772759	69.23218210261642	55.549420927166075	42.57664005592941	41.49638428182287	35.15811258395965	32.567806611191706	23.497001023062438	34.15305912041088	29.345543955251589			F	0.610352	1.2207	2.44141	4.88281	9.76562	19.5312	39.0625	78.125	156.25	312.5	625
		-5489.7959183671328	439.92055610724856	-85.972850678734119	40.288850674801914	41.551655070840532	36.103287253619612	142.21837456108062	135.53364044875843	146.81192770197021	-143.35664335664271	3220.3742203742422	-1499.286733238222			G	Buffer			Buffer + complex			Buffer + FITC-peptide
																H
Plate:	210416auto_displ_LC3B_BRCArepeat	1.3	PlateFormat	Endpoint	Fluor Polarization	Raw	FALSE	1
	Temperature(¡C)	1	2	3	4	5	6	7	8	9	10	11	12
	26.5	16856.6666666667	15668.6666666667	15138.6666666667	15152.6666666667	14613.6666666667	14912.6666666667	14897.6666666667	15414.6666666667	18640.6666666667	20577.6666666667	28377.6666666667	39800.6666666667
		25996.3333333333	24015.3333333333	23738.3333333333	22993.3333333333	22068.3333333333	22098.3333333333	21314.3333333333	21149.3333333333	24539.3333333333	26558.3333333333	34581.3333333333	49384.3333333333
		17212.6666666667	15470.6666666667	15433.6666666667	14823.6666666667	14728.6666666667	15022.6666666667	14614.6666666667	15154.6666666667	17295.6666666667	20501.6666666667	26909.6666666667	47699.6666666667
		26680.3333333333	24006.3333333333	23852.3333333333	23163.3333333333	22434.3333333333	22369.3333333333	21089.3333333333	20921.3333333333	22708.3333333333	26250.3333333333	33507.3333333333	58217.3333333333
		16661.6666666667	15123.6666666667	15063.6666666667	14954.6666666667	14321.6666666667	14445.6666666667	14857.6666666667	15098.6666666667	16764.6666666667	20000.6666666667	28210.6666666667	45482.6666666667
		25292.3333333333	23764.3333333333	23872.3333333333	22822.3333333333	21729.3333333333	21309.3333333333	21493.3333333333	20787.3333333333	22125.3333333333	26033.3333333333	35393.3333333333	56110.3333333333
		17300.6666666667	15361.6666666667	15271.6666666667	15438.6666666667	14512.6666666667	13684.6666666667	13226.6666666667	13390.6666666667	13606.6666666667	15014.6666666667	17281.6666666667	28404.6666666667
		27036.3333333333	23819.3333333333	23481.3333333333	23298.3333333333	21252.3333333333	18975.3333333333	17526.3333333333	17396.3333333333	17840.3333333333	19054.3333333333	22047.3333333333	35383.3333333333
		16599.6666666667	15437.6666666667	14967.6666666667	16325.6666666667	14262.6666666667	13448.6666666667	13330.6666666667	13527.6666666667	13152.6666666667	14629.6666666667	17275.6666666667	26198.6666666667
		26067.3333333333	23986.3333333333	23676.3333333333	22795.3333333333	20904.3333333333	19142.3333333333	17813.3333333333	17615.3333333333	16889.3333333333	18809.3333333333	22451.3333333333	33131.3333333333
		15627.6666666667	15363.6666666667	15144.6666666667	14673.6666666667	14013.6666666667	13558.6666666667	12851.6666666667	13326.6666666667	13383.6666666667	15292.6666666667	16671.6666666667	23747.6666666667
		24644.3333333333	24168.3333333333	22893.3333333333	22209.3333333333	20512.3333333333	18538.3333333333	17441.3333333333	17353.3333333333	17109.3333333333	19635.3333333333	21223.3333333333	30125.3333333333
		28.6666666666667	-65.3333333333333	36.6666666666667	14462.6666666667	14284.6666666667	14514.6666666667	14768.6666666667	17719.6666666667	14586.6666666667	5.66666666666674	32.6666666666667	48.6666666666667				Experiment type: Displacement
		54.3333333333335	-56.6666666666665	2.33333333333348	18402.3333333333	18613.3333333333	19009.3333333333	23071.3333333333	27492.3333333333	23063.3333333333	-57.6666666666665	-46.6666666666665	-39.6666666666665				Protein: MAP1LC3B ATG8
																	FITC-labelled peptide: FITC-SQSTM
																	Displacing peptide: BRCA2
		1	2	3	4	5	6	7	8	9	10	11	12				1	2	3	4	5	6	7	8	9	10	11	12
		124.78997353486258	121.74706430046122	132.96668156819203	116.81734580213978	114.42908339238916	105.09532374400534	87.700914993544586	66.88369340041433	46.272004002148869	36.391756734432626	7.6948630329922167	16.712451541576694			A	0.12207	0.244141	0.488281	0.976562	1.95312	3.90625	7.8125	15.625	31.25	62.5	125	250	wt
		127.28563320296377	127.82213925868388	125.8340662470048	131.25044768149826	118.67573313210259	107.4877712278942	91.949658614714437	69.955199759974377	44.946905193213553	32.414114068839822	18.476489993758825	8.4683812838726933			B	0.12207	0.244141	0.488281	0.976562	1.95312	3.90625	7.8125	15.625	31.25	62.5	125	250
		116.99629763210386	133.99110214715975	138.16706424190804	119.62179425332656	116.74918198482173	102.84959165858724	93.18151763704617	68.600000685417442	47.5282650826015	40.622934743215289	22.2472109152665	13.832683969517191			C	0.12207	0.244141	0.488281	0.976562	1.95312	3.90625	7.8125	15.625	31.25	62.5	125	250
		131.2951822773193	127.45345534869043	123.31169970180667	114.09357461533928	99.233982686595013	72.145609600831719	49.533409850790981	39.669148188064376	44.261255548509858	27.965450952112928	30.602387110847928	18.680772412416541			D	0.12207	0.244141	0.488281	0.976562	1.95312	3.90625	7.8125	15.625	31.25	62.5	125	250	mut
		133.684350917072	128.46239373471991	137.25917161279173	75.6033419734756	99.6628049090556	85.143732840020377	53.727482096097411	40.832886900072474	33.8551443822334	34.476437007080087	39.843639035897553	26.218682437385539			E	0.12207	0.244141	0.488281	0.976562	1.95312	3.90625	7.8125	15.625	31.25	62.5	125	250
		135.74811471619745	134.53747705653993	114.92782514399258	115.54985550826604	99.0104137831269	65.154147139319477	61.446394157622507	40.825302890959279	31.623206698476153	33.80496246038075	29.525903887200023	27.773165722395678			F	0.12207	0.244141	0.488281	0.976562	1.95312	3.90625	7.8125	15.625	31.25	62.5	125	250
		224.64312546957183	-160.90819348469961	-899.28057553956228	29.284272032187211	41.161685846615114	43.69660544212708	131.12144675816222	127.7533401062981	137.03965423739953	1267.3656618610796	11500.00000000036	-5234.8754448397867			G	Buffer			Buffer + complex			Buffer + FITC-peptide
																H
Plate:	221221 LC3A KRT1 disp wtmut	1.3	PlateFormat	Endpoint	Fluor Polarization	Raw	FALSE	1
	Temperature(¡C)	1	2	3	4	5	6	7	8	9	10	11	12
	23	26717.6666666667	27393.6666666667	26328.6666666667	26984.6666666667	27056.6666666667	27203.6666666667	26687.6666666667	25918.6666666667	27657.6666666667	26131.6666666667	26954.6666666667	25879.6666666667
		43874.8333333333	45118.8333333333	42639.8333333333	44990.8333333333	45115.8333333333	45513.8333333333	44629.8333333333	43224.8333333333	45447.8333333333	42917.8333333333	43007.8333333333	39653.8333333333
		26817.6666666667	27270.6666666667	30756.6666666667	25691.6666666667	26026.6666666667	27453.6666666667	27256.6666666667	27162.6666666667	27852.6666666667	27509.6666666667	26450.6666666667	25901.6666666667
		46452.8333333333	45582.8333333333	50296.8333333333	43444.8333333333	44286.8333333333	46502.8333333333	45716.8333333333	46310.8333333333	46590.8333333333	44751.8333333333	42313.8333333333	39466.8333333333
		29034.6666666667	27395.6666666667	27443.6666666667	27711.6666666667	27239.6666666667	27639.6666666667	27379.6666666667	27919.6666666667	27033.6666666667	26889.6666666667	26487.6666666667	26301.6666666667
		47651.8333333333	46242.8333333333	46342.8333333333	46021.8333333333	45779.8333333333	46572.8333333333	45853.8333333333	47190.8333333333	45177.8333333333	44206.8333333333	42113.8333333333	39976.8333333333
		26695.6666666667	27130.6666666667	27663.6666666667	28289.6666666667	26749.6666666667	27082.6666666667	26983.6666666667	27558.6666666667	27289.6666666667	27143.6666666667	27058.6666666667	25969.6666666667
		44742.8333333333	44291.8333333333	45653.8333333333	47024.8333333333	44735.8333333333	45825.8333333333	45968.8333333333	46156.8333333333	45338.8333333333	44604.8333333333	43859.8333333333	39929.8333333333
		27204.6666666667	26598.6666666667	27178.6666666667	28350.6666666667	25921.6666666667	26960.6666666667	26487.6666666667	27673.6666666667	27469.6666666667	27087.6666666667	26798.6666666667	25492.6666666667
		47536.8333333333	45376.8333333333	45899.8333333333	47793.8333333333	43655.8333333333	44687.8333333333	44299.8333333333	46235.8333333333	46151.8333333333	44627.8333333333	43135.8333333333	39657.8333333333
		27103.6666666667	27270.6666666667	29265.6666666667	27367.6666666667	27862.6666666667	27196.6666666667	26920.6666666667	28993.6666666667	29397.6666666667	28216.6666666667	26819.6666666667	26061.6666666667
		45516.8333333333	46017.8333333333	48292.8333333333	45833.8333333333	48449.8333333333	45428.8333333333	44781.8333333333	47976.8333333333	48238.8333333333	46037.8333333333	42944.8333333333	40958.8333333333
		-57.3333333333335	10.6666666666665	-24.3333333333335	27061.6666666667	28064.6666666667	27430.6666666667	25552.6666666667	27575.6666666667	25779.6666666667	12.6666666666665	18.6666666666665	39.6666666666665				Experiment type: Displacement
		-88.1666666666665	46.8333333333335	65.8333333333335	45332.8333333333	46832.8333333333	46937.8333333333	32856.8333333333	35310.8333333333	33209.8333333333	58.8333333333335	-12.1666666666665	-71.1666666666665				Protein: MAP1LC3A ATG8
																	FITC-labelled peptide: FITC-SQSTM
																	Displacing peptide: KRT1
		1	2	3	4	5	6	7	8	9	10	11	12				1	2	3	4	5	6	7	8	9	10	11	12
		155.5734848760865	157.02320389000988	148.79164015523836	162.96803383461727	163.02150576902835	164.65870304983866	164.43321182214172	163.09544684608648	155.88880726680523	155.63384232197552	141.49631757544341	121.59952255309646			A	0.0698242	0.139648	0.279297	0.558594	1.11719	2.23438	4.46875	8.9375	17.875	35.75	71.5	143	wt
		181.49435719308985	164.19897762201987	153.53315661020321	169.83994129909414	172.86857803682526	170.6596034181178	165.87645494943143	173.82236508319392	164.56654895120491	150.97370100685717	142.77342088431115	118.85148112536709			B	0.0698242	0.139648	0.279297	0.558594	1.11719	2.23438	4.46875	8.9375	17.875	35.75	71.5	143
		155.28791584623102	168.96401939896248	169.16296262346754	161.05580725525857	166.84926188061888	168.11086638188158	165.14200119172506	169.61806122107558	164.10362341838064	156.12058583413284	139.766825998175	117.6260911905655			C	0.0698242	0.139648	0.279297	0.558594	1.11719	2.23438	4.46875	8.9375	17.875	35.75	71.5	143
		165.51738809349428	152.70321441413623	157.98854114572481	161.5022890506358	164.4584117657522	170.14526220012249	173.43415825808975	165.17594749616822	161.24738697673908	155.90651301743998	149.2126099444213	123.3058093035316			D	0.610352	1.2207	2.44141	4.88281	9.76562	19.5312	39.0625	78.125	156.25	312.5	625	1250	mut
		185.71690474181173	174.11724828223561	169.21050832821396	168.34437523197764	167.86417311863676	160.11074675312037	164.4821955785435	163.98211407834512	166.69608921647404	157.1652612304888	145.79381245221526	129.0641721760347			E	0.610352	1.2207	2.44141	4.88281	9.76562	19.5312	39.0625	78.125	156.25	312.5	625	1250
		166.48165051210108	168.81621518880712	157.939999576398	165.14302927951317	183.36236455094976	163.87447185992841	161.85728697452527	159.29147585838055	155.1993409648687	152.41756660067964	143.23782429466345	134.07799315639011			F	0.610352	1.2207	2.44141	4.88281	9.76562	19.5312	39.0625	78.125	156.25	312.5	625	1250
		123.38076024633466	570.7098937954222	2594.176524112841	165.266118442896	163.39787017252013	175.58196372658819	34.534511684240321	32.455852662387684	35.4543295625618	589.37415578568687	-3377.8501628664276	5039.6039603960189			G	Buffer			Buffer + complex			Buffer + FITC-peptide
																H
~End
Plate:	221221 LC3B SQSTM1 dis wtmut	1.3	PlateFormat	Endpoint	Fluor Polarization	Raw	FALSE	1
	Temperature(¡C)	1	2	3	4	5	6	7	8	9	10	11	12
	23.5	23118.8333333333	22533.8333333333	22771.8333333333	21272.8333333333	20505.8333333333	20543.8333333333	20560.8333333333	20511.8333333333	21486.8333333333	25106.8333333333	27814.8333333333	35816.8333333333
		34423.1666666667	33081.1666666667	32298.1666666667	28873.1666666667	27406.1666666667	26113.1666666667	26142.1666666667	26401.1666666667	27508.1666666667	32313.1666666667	35977.1666666667	47245.1666666667
		23076.8333333333	22731.8333333333	23157.8333333333	21256.8333333333	21056.8333333333	20493.8333333333	22457.8333333333	21248.8333333333	23327.8333333333	24047.8333333333	27658.8333333333	36010.8333333333
		34249.1666666667	33330.1666666667	32734.1666666667	29523.1666666667	27873.1666666667	26821.1666666667	28998.1666666667	26678.1666666667	30160.1666666667	30720.1666666667	36133.1666666667	47461.1666666667
		22854.8333333333	22802.8333333333	21811.8333333333	21400.8333333333	20975.8333333333	22201.8333333333	20081.8333333333	21225.8333333333	20993.8333333333	23641.8333333333	27971.8333333333	35866.8333333333
		34507.1666666667	33094.1666666667	30908.1666666667	28841.1666666667	27479.1666666667	28575.1666666667	25820.1666666667	27086.1666666667	27144.1666666667	30416.1666666667	35526.1666666667	47010.1666666667
		22722.8333333333	22779.8333333333	21698.8333333333	21338.8333333333	21376.8333333333	20379.8333333333	20040.8333333333	19971.8333333333	19818.8333333333	20108.8333333333	20292.8333333333	19318.8333333333
		33979.1666666667	32663.1666666667	30730.1666666667	29356.1666666667	28120.1666666667	26056.1666666667	25299.1666666667	25476.1666666667	25323.1666666667	25468.1666666667	27542.1666666667	24602.1666666667
		20550.8333333333	21954.8333333333	21377.8333333333	21629.8333333333	20076.8333333333	20000.8333333333	20085.8333333333	19898.8333333333	19582.8333333333	19669.8333333333	20087.8333333333	19701.8333333333
		30583.1666666667	31884.1666666667	30697.1666666667	29588.1666666667	27130.1666666667	26290.1666666667	27784.1666666667	25383.1666666667	25186.1666666667	24652.1666666667	27160.1666666667	24919.1666666667
		22975.8333333333	23071.8333333333	21810.8333333333	21551.8333333333	19849.8333333333	19948.8333333333	18711.8333333333	19921.8333333333	21392.8333333333	20781.8333333333	21952.8333333333	20720.8333333333
		34302.1666666667	33616.1666666667	31043.1666666667	29604.1666666667	26162.1666666667	26379.1666666667	25421.1666666667	25221.1666666667	26987.1666666667	26314.1666666667	28150.1666666667	26017.1666666667
		-103.166666666667	41.8333333333335	34.8333333333335	23829.8333333333	23623.8333333333	23417.8333333333	24603.8333333333	25426.8333333333	25860.8333333333	26.8333333333335	5.83333333333348	-6.16666666666652				Experiment type: Displacement
		30.1666666666665	0.166666666666515	-84.8333333333335	35788.1666666667	35752.1666666667	35306.1666666667	31645.1666666667	32924.1666666667	33298.1666666667	103.166666666667	1.16666666666652	-49.8333333333335				Protein: MAP1LC3B ATG8
																	FITC-labelled peptide: FITC-SQSTM
																	Displacing peptide: SQSTM1
		1	2	3	4	5	6	7	8	9	10	11	12				1	2	3	4	5	6	7	8	9	10	11	12
		107.4637541669504	100.47220834606212	83.388167365579363	61.502423075249894	53.816501590943417	28.770700465471212	28.911971819437206	35.028007900887459	32.349223247106764	34.992294104175663	37.479171162459437	47.270150560023509			A	0.488281	0.976562	1.95312	3.90625	7.8125	15.625	31.25	62.5	125	250	500		wt
		105.85763633457664	99.853650568595882	81.699855758665962	72.957785893015014	49.019564796037812	43.34571868883372	36.61940614635018	22.607124626989204	37.259394236065837	31.266242830774726	42.446722215998058	46.850903877436586			B	0.488281	0.976562	1.95312	3.90625	7.8125	15.625	31.25	62.5	125	250	500
		114.33921298780562	94.789899472191777	82.932207319131308	57.961135073502305	43.839683951617843	35.00649855933014	34.495653236517569	30.731616049825206	37.28863647798908	34.80342097459112	28.3673401451487	44.086068870346928			C	0.488281	0.976562	1.95312	3.90625	7.8125	15.625	31.25	62.5	125	250	500
		109.58600672581919	88.79097362232352	82.6434488917909	68.220122349493622	45.896560253066859	31.682921340751637	25.333599019213917	30.539935048956071	31.372418582203235	26.967740461288408	61.486748196790039	29.707514877474956			D	0.488281	0.976562	1.95312	3.90625	7.8125	15.625		62.5	125	250	500	1000	mut
		107.19985518833069	95.1119669769117	89.506937818430742	65.396241656009479	59.309377218676033	45.51826530172638	70.945609543785821	30.542279915526159	34.646134001384461	21.725120002431517	59.587104274669159	26.295937580010531			E	0.488281	0.976562	1.95312	3.90625	7.8125	15.625		62.5	125	250	500	1000
		108.78975538669162	96.7330788207742	85.118716446692019	67.46370623398812	46.864235701009541	48.503080091657537	61.972719443053954	26.766479782823097	24.986754291957624	26.846890322463238	33.1555957369892	22.643820854064881			F	0.488281	0.976562	1.95312	3.90625	7.8125	15.625		62.5	125	250	500	1000
		-1644.3574225703069	-993.38186631370547	2942.6800929512106	111.7105242040073	115.49887858855563	113.62629170966451	34.66690788968193	38.02182869868021	35.211030423304436	524.2551095789189	-714.28571428575265	741.40943506115934			G	Buffer			Buffer + complex			Buffer + FITC-peptide
																H
~End
Plate:	221221 LC3B SQSTM1low1-5wtm	1.3	PlateFormat	Endpoint	Fluor Polarization	Raw	FALSE	1
	Temperature(¡C)	1	2	3	4	5	6	7	8	9	10	11	12
	25	24341	24551	24778	24240	23046	-185	-122	-204	-161	-177	-55	112
		36909.1666666667	37161.1666666667	37743.1666666667	36610.1666666667	34218.1666666667	-271.833333333333	-284.833333333333	-431.833333333333	-270.833333333333	-257.833333333333	-175.833333333333	128.166666666667
		24243	23974	25034	25324	24510	-170	-120	-169	-75	-127	39	363
		36158.1666666667	36545.1666666667	37544.1666666667	38328.1666666667	36366.1666666667	-286.833333333333	-386.833333333333	-346.833333333333	-378.833333333333	-260.833333333333	-77.8333333333335	325.166666666667
		25084	23945	25857	26081	24320	-160	-132	-143	-192	-213	-97	386
		38182.1666666667	36849.1666666667	38799.1666666667	39302.1666666667	37138.1666666667	-352.833333333333	-247.833333333333	-260.833333333333	-229.833333333333	-389.833333333333	-189.833333333333	387.166666666667
		24710	25121	25098	25384	24713	-233	-127	-230	-295	-223	-139	-122
		37216.1666666667	38047.1666666667	37448.1666666667	37893.1666666667	37212.1666666667	-367.833333333333	-429.833333333333	-395.833333333333	-309.833333333333	-397.833333333333	-320.833333333333	-274.833333333333
		24976	25716	25001	26972	24150	-178	-222	-174	-221	-218	-178	-69
		38131.1666666667	38598.1666666667	37780.1666666667	40516.1666666667	36316.1666666667	-399.833333333333	-380.833333333333	-413.833333333333	-408.833333333333	-334.833333333333	-364.833333333333	-148.833333333333
		26354	23935	24493	22986	22738	-180	-219	-145	-179	-221	-130	-87
		40064.1666666667	35604.1666666667	37115.1666666667	34988.1666666667	34304.1666666667	-464.833333333333	-277.833333333333	-352.833333333333	-394.833333333333	-335.833333333333	-170.833333333333	-226.833333333333
		77	-46	-41	23778	23703	23637	25047	24393	24416	-8	-16	34				Experiment type: Displacement
		-36.8333333333335	-44.8333333333335	-106.833333333333	35807.1666666667	36136.1666666667	36081.1666666667	31602.1666666667	31176.1666666667	31204.1666666667	30.1666666666665	52.1666666666665	106.166666666667				Protein: MAP1LC3B ATG8
																	FITC-labelled peptide: FITC-SQSTM
																	Displacing peptide: SQSTM1
		1	2	3	4	5	6	7	8	9	10	11	12				1	2	3	4	5	6	7	8	9	10	11	12
		116.45730308925755	115.57630045165007	118.70110354032967	114.49583829076913	106.07094813546587	100.91123860951765	321.01723738115504	276.41755751514876	167.30119962646393	96.618699936202177	454.16953824948348	-23.740002539038322			A	0.0244141	0.0488281	0.0976562	0.195312	0.390625								wt
		108.30025956670086	119.06131358326115	111.02123795775094	115.53721084894607	105.72150333570662	168.76061120543321	457.45682888540045	262.05349020559186	616.0682545325277	262.402194079213	4016.1117078410157	-145.16058362178524			B	0.0244141	0.0488281	0.0976562	0.195312	0.390625
		118.35113588601158	123.73856096203546	111.28508463944756	113.38581413147711	119.9322499013653	295.197308045274	220.15262164601654	206.35165343405564	-1.2312595060472777	207.97397097557217	239.79536301295352	-89.412410332797791			C	0.0244141	0.0488281	0.0976562	0.195312	0.390625
		113.1205930076344	115.87758356140546	108.49527842748769	108.73350924769544	113.00761253678279	136.28172784842741	476.49854010419665	178.36765070702077	-66.532764248054	195.71206732455067	315.87941759518787	304.89831447337212			D	0.0244141	0.0488281	0.0976562	0.195312	0.390625								mut
		119.81913501782367	111.4203868944067	114.76556241366235	111.8205222373709	112.35217993909798	303.59180568385608	176.80383169387673	329.3002837410998	213.09529696849828	122.78544682278016	261.45335100559004	285.07698949489179			E	0.0244141	0.0488281	0.0976562	0.195312	0.390625
		117.72197395322105	106.98860235725738	116.13204270442657	118.3443332173768	113.95670168150228	365.48347613219107	27.806893150009504	339.44954128440384	295.31412324347991	117.51982696467218	45.385007649159036	369.628660561538			F	0.0244141	0.0488281	0.0976562	0.195312	0.390625
		-2325.7348530294034	-103.63212262578971	369.36552018799466	113.04755978972376	119.1172880257129	119.74084589216635	25.069779435893526	31.507643237991193	31.485300267037491	1933.549432739067	2164.8129423660316	444.77205715581709			G	Buffer			Buffer + complex			Buffer + FITC-peptide
																H
Plate:	auto230112 Abl1SH3displ p535wm l	1.3	PlateFormat	Endpoint	Fluor Polarization	Raw	FALSE	1
	Temperature(¡C)	1	2	3	4	5	6	7	8	9	10	11	12
	24.5	28175.3333333333	27660.3333333333	28169.3333333333	27769.3333333333	28709.3333333333	29240.3333333333	30781.3333333333	31889.3333333333	32995.3333333333	38700.3333333333	46720.3333333333	64731.3333333333
		41078.5	40131.5	40753.5	40525.5	41169.5	43375.5	44615.5	45472.5	47255.5	54847.5	65110.5	88367.5
		28620.3333333333	27511.3333333333	29103.3333333333	27736.3333333333	28116.3333333333	29953.3333333333	30557.3333333333	32394.3333333333	34040.3333333333	38589.3333333333	52996.3333333333	62129.3333333333
		41800.5	39701.5	42216.5	40310.5	41508.5	43823.5	44399.5	47067.5	49183.5	55160.5	73290.5	85033.5
		28217.3333333333	27171.3333333333	26775.3333333333	26098.3333333333	27782.3333333333	28631.3333333333	29699.3333333333	32639.3333333333	32708.3333333333	38338.3333333333	46992.3333333333	62127.3333333333
		41002.5	40117.5	39158.5	37920.5	40605.5	42234.5	43321.5	47139.5	47642.5	54336.5	65170.5	85788.5
		27937.3333333333	27424.3333333333	27331.3333333333	28210.3333333333	28582.3333333333	28536.3333333333	29465.3333333333	32066.3333333333	34332.3333333333	40463.3333333333	49960.3333333333	70689.3333333333
		41552.5	39320.5	40145.5	41411.5	42262.5	41450.5	43435.5	46035.5	49518.5	58067.5	70086.5	95812.5
		27623.3333333333	26842.3333333333	26789.3333333333	27467.3333333333	27921.3333333333	28779.3333333333	29562.3333333333	31474.3333333333	34104.3333333333	39885.3333333333	50211.3333333333	67001.3333333333
		41131.5	39120.5	38897.5	40873.5	40779.5	42490.5	43476.5	46062.5	48979.5	60368.5	69889.5	91258.5
		27488.3333333333	27114.3333333333	26294.3333333333	26858.3333333333	27151.3333333333	28366.3333333333	29260.3333333333	32890.3333333333	34055.3333333333	41410.3333333333	50773.3333333333	68231.3333333333
		40622.5	39551.5	38781.5	38809.5	39836.5	41163.5	43604.5	48269.5	49344.5	59307.5	75090.5	93320.5
		-29.6666666666665	46.3333333333335	-19.6666666666665	27768.3333333333	28613.3333333333	28796.3333333333	46931.3333333333	44966.3333333333	44726.3333333333	-48.6666666666665	58.3333333333335	-6.66666666666652				Experiment type: Displacement
		-40.5	-148.5	-77.5	40773.5	42402.5	42613.5	59391.5	55826.5	56041.5	7.5	262.5	-3.5				Protein: ABL1 SH3
																	FITC-labelled peptide: FITC-3BP2
																	Displacing peptide: TP53
		1	2	3	4	5	6	7	8	9	10	11	12				1	2	3	4	5	6	7	8	9	10	11	12
		97.051766016058536	94.63626457403393	93.221668877512059	97.5277831566433	88.842076309793526	105.61672310451057	94.146022652725662	86.044014965422647	88.210809684294389	83.002017022763809	74.653249146481656	64.379496895722866			A	1.09609	2.19218	4.38436	8.76872	17.5374	35.0749	70.1497	140.299	280.599	561.198	1122.4	2244.79	wt
		97.919886952376416	91.9740191514555	94.535295985895871	95.481838897411635	103.24380283355993	98.780831792396654	95.3603319669958	95.3483041213302	92.579407965398914	87.2523965754619	70.824576052645241	65.65815750112634			B	1.09609	2.19218	4.38436	8.76872	17.5374	35.0749	70.1497	140.299	280.599	561.198	1122.4	2244.79
		95.396542765280259	103.29455152489375	98.58617540739165	95.358796045552737	98.2726187143567	102.84219913019751	97.29270383874514	92.371739389873582	96.584860603619418	83.02065425916237	72.224466174678923	70.073649147162953			C	1.09609	2.19218	4.38436	8.76872	17.5374	35.0749	70.1497	140.299	280.599	561.198	1122.4	2244.79
		106.92579514713511	88.762655805022078	100.73468223862163	100.4346041063512	104.01730378141444	95.210855271414815	102.50920439272592	89.402958761215459	91.710180968789814	89.206413220350115	77.9312959429832	60.813320659854959			D	1.12915	2.2583	4.5166	9.0332	18.0664	36.1328	72.2656	144.531	289.062	578.125	1156.25	2312.5	mut
		107.4791833547614	96.8677144535429	95.01482869235852	107.16834858595537	97.918694327664639	103.28111266759021	101.34981944565834	98.9279711612672	89.58708499110719	115.55018021655553	74.040805851405111	63.246497001924212			E	1.12915	2.2583	4.5166	9.0332	18.0664	36.1328	72.2656	144.531	289.062	578.125	1156.25	2312.5
		103.74481208012662	97.300963951354419	102.77004096128943	92.61748745416287	100.18075591599339	94.728807722022111	107.88153496898387	100.3112679925095	93.980882576274027	88.212007533951862	104.1218657756114	65.314064479009829			F	1.12915	2.2583	4.5166	9.0332	18.0664	36.1328	72.2656	144.531	289.062	578.125	1156.25	2312.5
		64.3889618922496	2196.9860064585637	533.1355093966398	100.56616123786195	105.11672758784704	104.41873755168844	26.565758440779518	17.00488495355971	21.600884488725605	-1294.6954813359537	578.94736842105181	-391.30434782607733			G	Buffer			Buffer + complex			Buffer + FITC-peptide
																H
Plate:	auto 230127_CBPKIX_disp_KM2_wtmu	1.3	PlateFormat	Endpoint	Fluor Polarization	Raw	FALSE	1
	Temperature(¡C)	1	2	3	4	5	6	7	8	9	10	11	12
	23.5	31980	31582	35245	33804	33981	33157	34689	34511	38122	36441	47720	63070
		49176.4	48247.4	54686.4	51753.4	52226.4	49800.4	52431.4	51786.4	55870.4	51995.4	67120.4	84958.4
		23558	28282	31526	30344	31158	31347	31628	32891	36656	39288	46947	58461
		35840.4	42650.4	48465.4	46749.4	48261.4	48036.4	48453.4	49551.4	54298.4	56836.4	65039.4	78549.4
		31503	31259	31221	25807	31863	32707	33060	33525	35269	39073	46284	63934
		48052.4	47671.4	47839.4	38216.4	48729.4	49521.4	50152.4	50203.4	51763.4	55545.4	65728.4	86115.4
		32248	33513	32748	33869	33555	32748	32457	34619	37291	40281	46067	59396
		49435.4	50725.4	50013.4	51461.4	51423.4	49675.4	49477.4	52266.4	56066.4	58921.4	65736.4	80624.4
		33016	32006	32335	33575	32136	32741	32556	34372	36401	39174	45394	56669
		50336.4	49200.4	49683.4	51063.4	49258.4	50057.4	49799.4	51910.4	53813.4	57809.4	65007.4	77501.4
		32261	31666	31371	31935	32419	32632	32363	35360	36174	41151	46098	57835
		49072.4	48664.4	48296.4	48721.4	48840.4	49648.4	49587.4	53440.4	54183.4	59659.4	65922.4	79479.4
		26772	-29	-39	30811	30729	30704	44662	44273	45204	41	13	14				Experiment type: Displacement
		32182.4	-54.5999999999999	1.40000000000009	46767.4	46732.4	46778.4	55175.4	54520.4	55779.4	77.4000000000001	10.4000000000001	-34.5999999999999				Protein: CREBBP KIX
																	FITC-labelled peptide: FITC-TCF3
																	Displacing peptide: KMT2A
		1	2	3	4	5	6	7	8	9	10	11	12				1	2	3	4	5	6	7	8	9	10	11	12
		123.35926827819685	120.13354104320814	127.78252100424417	121.19603718443391	123.10491206791998	111.7550408086725	114.87143066739536	111.30090687084498	99.629195172451787	86.35397797431385	79.24144828451152	57.733201197193232			A	0.958761	1.91752	3.83504	7.67008	15.3402	30.6803	61.3607	122.721	245.443	490.885	981.771	1963.54	wt
		118.09078146934961	113.75031336174479	123.22849335895045	124.29445108474771	126.93138433877016	121.65393308800179	121.51561794762002	113.25693154168815	104.91058710533388	93.1968994633687	71.702925953938092	56.463034271088723			B	0.958761	1.91752	3.83504	7.67008	15.3402	30.6803	61.3607	122.721	245.443	490.885	981.771	1963.54
		119.37197167349984	119.28078870937831	121.61360583133856	104.76289589620846	120.66693497384009	115.72629430279216	116.67653777815384	110.28447454148581	100.33990106944489	84.521589722062245	84.008140566607182	57.693559540200468			C	0.958761	1.91752	3.83504	7.67008	15.3402	30.6803	61.3607	122.721	245.443	490.885	981.771	1963.54
		121.8363155685158	115.56723590019905	119.98298081983185	117.46044154338244	121.68691255477734	116.63987951400991	119.07158318047448	114.31288189218122	112.25643650387444	98.679266744111928	86.401226937086363	61.548549173269706			D	0.587463	1.17493	2.34985	4.69971	9.39941	18.7988	37.5977	75.1953	150.391	300.781	601.562	1203.12	mut
		119.1387751290637	123.19935713339943	122.97395954586861	117.93102391372409	121.78325150076978	120.52165387379043	120.76753245876408	114.47366161139068	103.92575588801844	103.04126573438587	88.170257498732056	65.280589838643763			E	0.587463	1.17493	2.34985	4.69971	9.39941	18.7988	37.5977	75.1953	150.391	300.781	601.562	1203.12
		118.00568658185401	123.06435458485458	123.93532352201964	119.47373379256787	113.2577795202364	118.12158528400977	121.59506010879525	114.82345283939905	110.40431509895264	94.260303043086736	87.469482019135569	67.687434427671917			F	0.587463	1.17493	2.34985	4.69971	9.39941	18.7988	37.5977	75.1953	150.391	300.781	601.562	1203.12
		0.87079839773100465	221.47651006711334	-1061.6740088105767	116.95879895773381	117.90372121061351	118.79000086100515	14.535284610250271	12.938466111771728	13.947840565984627	222.74881516587738	-199.99999999999577	2887.6404494382118			G	Buffer			Buffer + complex			Buffer + FITC-peptide
																H
Plate:	220609 rptsatNEDD4+displaSCNw68	1.3	PlateFormat	Endpoint	Fluor Polarization	Raw	FALSE	1
	Temperature(¡C)	1	2	3	4	5	6	7	8	9	10	11	12
	25.5	59708.1666666667	58759.1666666667	56098.1666666667	54323.1666666667	52357.1666666667	48307.1666666667	48290.1666666667	44702.1666666667	43788.1666666667	45135.1666666667	48241.1666666667	49123.1666666667
		73327.6666666667	73531.6666666667	71694.6666666667	71568.6666666667	71683.6666666667	70762.6666666667	73166.6666666667	69986.6666666667	70161.6666666667	73340.6666666667	81428.6666666667	86436.6666666667
		60890.1666666667	60313.1666666667	56672.1666666667	55293.1666666667	52133.1666666667	49257.1666666667	47669.1666666667	45992.1666666667	44748.1666666667	47332.1666666667	49232.1666666667	51535.1666666667
		75311.6666666667	74995.6666666667	72190.6666666667	73523.6666666667	71562.6666666667	71292.6666666667	72518.6666666667	72231.6666666667	72632.6666666667	77752.6666666667	83388.6666666667	91581.6666666667
		59734.1666666667	57743.1666666667	56987.1666666667	54846.1666666667	52338.1666666667	51215.1666666667	48087.1666666667	46996.1666666667	45566.1666666667	46942.1666666667	50220.1666666667	53856.1666666667
		73103.6666666667	73888.6666666667	72411.6666666667	72309.6666666667	71857.6666666667	74196.6666666667	72610.6666666667	74352.6666666667	72678.6666666667	76793.6666666667	84643.6666666667	95948.6666666667
		41582.1666666667	40795.1666666667	42884.1666666667	41791.1666666667	41345.1666666667	41231.1666666667	44571.1666666667	43802.1666666667	46168.1666666667	46521.1666666667	48301.1666666667	42545.1666666667
		63802.6666666667	61272.6666666667	65245.6666666667	62892.6666666667	62918.6666666667	61764.6666666667	65751.6666666667	62501.6666666667	63327.6666666667	63483.6666666667	63769.6666666667	55793.6666666667
		41351.1666666667	40531.1666666667	40690.1666666667	40593.1666666667	40775.1666666667	40641.1666666667	42334.1666666667	42354.1666666667	43005.1666666667	45709.1666666667	45951.1666666667	45479.1666666667
		63236.6666666667	62126.6666666667	62843.6666666667	62286.6666666667	62469.6666666667	61937.6666666667	64057.6666666667	62167.6666666667	61782.6666666667	63743.6666666667	61467.6666666667	59911.6666666667
		40079.1666666667	40332.1666666667	41693.1666666667	41451.1666666667	41317.1666666667	40888.1666666667	40944.1666666667	41008.1666666667	42033.1666666667	45305.1666666667	42383.1666666667	41738.1666666667
		61597.6666666667	61978.6666666667	62096.6666666667	61723.6666666667	63243.6666666667	62727.6666666667	62802.6666666667	63315.6666666667	63104.6666666667	68075.6666666667	60935.6666666667	59368.6666666667
		-17.8333333333333	-30.8333333333333	47.1666666666667	58196.1666666667	63721.1666666667	66328.1666666667	41063.1666666667	39199.1666666667	39916.1666666667	-7.83333333333326	-3.83333333333326	13.1666666666667				Experiment type: Displacement
		-34.3333333333335	61.6666666666665	-68.3333333333335	71742.6666666667	78277.6666666667	82005.6666666667	62091.6666666667	59988.6666666667	61192.6666666667	69.6666666666665	36.6666666666665	-65.3333333333335				Protein: NEDD4-WW2 GST
																	FITC-labelled peptide: FITC-UL56(HHV-2)
																	Displacing peptide: SCNN1B
		1	2	3	4	5	6	7	8	9	10	11	12				1	2	3	4	5	6	7	8	9	10	11	12
		11.573292769175277	20.970638329383917	31.485425527782517	46.658610171755505	65.830922979019618	99.385852388101569	116.06972613835305	132.2022455308587	143.55985943805655	150.41596450380467	168.96061817299611	189.07705408234816			A	saturation experiment
		15.119751197152587	17.777299269148546	29.844138663664012	51.273227804542444	67.12422527272345	93.435186468025222	118.06560199401292	133.73696067772568	149.88361213473453	155.73295730152921	170.63615548647675	193.83859442989754			B
		9.8260865561270627	32.105403576931231	28.60208414617064	47.017292540673367	67.218428952767269	93.903499223274025	114.38465383180999	137.34250245127916	141.32804570421146	153.71402358898757	168.24115368937879	195.0556351070999			C
		122.28594345768062	111.75557320266142	118.11378955786593	112.73030511945115	118.22738601404154	110.45521748067732	102.87293213072454	86.378394914378276	66.755683228314027	64.188471845671444	47.713922384097	44.357148294335			D	0.732422	1.46484	2.92969	5.85938	11.7188	23.4375	46.875	93.75	187.5	375	750	1500	wt
		120.64061585318673	121.78377945675528	125.50579734197453	122.2977854949348	121.53934355397195	118.94693864769853	115.41720839524523	100.38409572302632	89.748376236820434	74.983697974051722	54.2519278089297	46.613870610842646			E	0.732422	1.46484	2.92969	5.85938	11.7188	23.4375	46.875	93.75	187.5	375	750	1500
		123.09543634032059	123.03318497347581	107.5986056469752	107.49795451609357	121.10042520403412	122.20630662972555	122.1207419738124	125.35710434734185	111.54102915333614	111.96714849169244	90.127685559104393	84.810304680728748			F	0.732422	1.46484	2.92969	5.85938	11.7188	23.4375	46.875	93.75	187.5	375	750	1500
		232.05741626794668	4000	10647.727272727234	13.471484048141244	11.711456323729815	14.92496674906519	115.07729366804909	120.99363715923926	121.85365144180975	1311.9469026548645	1286.9022869022817	1637.9542395693165			G	Buffer			Buffer + complex			Buffer + FITC-peptide
																H
~End
Plate:	220609 NEDD4 displSCNN wt,6,8	1.3	PlateFormat	Endpoint	Fluor Polarization	Raw	FALSE	1
	Temperature(¡C)	1	2	3	4	5	6	7	8	9	10	11	12
	26	40048.8333333333	40734.8333333333	39697.8333333333	40948.8333333333	39623.8333333333	41585.8333333333	42161.8333333333	42740.8333333333	45507.8333333333	46419.8333333333	47863.8333333333	46749.8333333333
		60952.6666666667	60923.6666666667	59462.6666666667	60816.6666666667	59183.6666666667	61396.6666666667	62052.6666666667	61535.6666666667	61980.6666666667	62253.6666666667	62780.6666666667	60566.6666666667
		39052.8333333333	41278.8333333333	39983.8333333333	41561.8333333333	40918.8333333333	41584.8333333333	43628.8333333333	43680.8333333333	45674.8333333333	48814.8333333333	48805.8333333333	45555.8333333333
		60830.6666666667	60940.6666666667	59272.6666666667	61871.6666666667	61245.6666666667	60935.6666666667	62674.6666666667	61710.6666666667	63240.6666666667	65611.6666666667	64213.6666666667	59467.6666666667
		39691.8333333333	40497.8333333333	40462.8333333333	40721.8333333333	40354.8333333333	41579.8333333333	41121.8333333333	41504.8333333333	42576.8333333333	43891.8333333333	42696.8333333333	42822.8333333333
		60800.6666666667	60897.6666666667	62128.6666666667	61279.6666666667	60199.6666666667	63055.6666666667	61690.6666666667	61732.6666666667	60800.6666666667	61131.6666666667	57767.6666666667	56022.6666666667
		40860.8333333333	40812.8333333333	41645.8333333333	41041.8333333333	40842.8333333333	41201.8333333333	43069.8333333333	41290.8333333333	43580.8333333333	45779.8333333333	45822.8333333333	45900.8333333333
		61869.6666666667	61112.6666666667	62775.6666666667	61687.6666666667	60793.6666666667	61353.6666666667	63707.6666666667	60620.6666666667	61878.6666666667	61477.6666666667	61793.6666666667	60320.6666666667
		42412.8333333333	42073.8333333333	41561.8333333333	42054.8333333333	42264.8333333333	41371.8333333333	41595.8333333333	40410.8333333333	40263.8333333333	40597.8333333333	41868.8333333333	41945.8333333333
		65644.6666666667	63295.6666666667	63795.6666666667	63745.6666666667	63727.6666666667	63485.6666666667	63015.6666666667	61244.6666666667	60514.6666666667	60434.6666666667	61102.6666666667	59556.6666666667
		40259.8333333333	40641.8333333333	40457.8333333333	40408.8333333333	40736.8333333333	40382.8333333333	40813.8333333333	39981.8333333333	39903.8333333333	42289.8333333333	41192.8333333333	40504.8333333333
		60716.6666666667	61398.6666666667	60953.6666666667	61379.6666666667	61178.6666666667	61193.6666666667	60970.6666666667	59601.6666666667	60138.6666666667	63108.6666666667	60087.6666666667	57917.6666666667
		7.83333333333326	7.83333333333326	-83.1666666666667	40808.8333333333	43236.8333333333	41268.8333333333	62226.8333333333	60631.8333333333	65098.8333333333	-9.16666666666674	58.8333333333333	17.8333333333333				Experiment type: Displacement
		-61.3333333333335	-4.33333333333348	-31.3333333333335	61292.6666666667	64971.6666666667	61965.6666666667	76191.6666666667	74114.6666666667	81353.6666666667	20.6666666666665	12.6666666666665	63.6666666666665				Protein: NEDD4-WW2 GST
																	FITC-labelled peptide: FITC-UL56(HHV-2)
																	Displacing peptide: SCNN1B
		1	2	3	4	5	6	7	8	9	10	11	12				1	2	3	4	5	6	7	8	9	10	11	12
		118.28196351569777	109.66545685035713	110.41325215483835	106.20743344717761	109.01170779970317	103.26775462040916	101.72024314332158	90.819383468154115	63.223796652773707	55.527359579328539	44.453403532160372	38.28749420713288			A	0.732422	1.46484	2.92969	5.85938	11.7188	23.4375	46.875	93.75	187.5	375	750	1500	mut R616
		129.69392928486926	103.24543231094259	105.28412809804082	107.36385178750827	110.04311198967631	99.549971670229382	89.7168778496371	81.4321972761498	71.4174785134267	56.6381904638182	45.989868111700517	42.061424516068719			B	0.732422	1.46484	2.92969	5.85938	11.7188	23.4375	46.875	93.75	187.5	375	750	1500
		121.46418332295288	112.33626355159986	122.6307189050396	112.70024960839801	108.38956119559434	116.5090375099157	111.17448679207439	106.93052381928621	86.765733651176987	74.352617531756891	59.919586950432276	43.1548625796092			C	0.732422	1.46484	2.92969	5.85938	11.7188	23.4375	46.875	93.75	187.5	375	750	1500
		115.74714163771235	110.25052064377547	113.53074039473528	112.11200503825558	107.30166671118997	107.50822232839005	104.20065724097444	100.49650690298901	83.920391677152438	56.195102284844431	58.2822786342078	45.403734781415622			D	0.732422	1.46484	2.92969	5.85938	11.7188	23.4375	46.875	93.75	187.5	375	750	1500	mut R618
		126.55962098299814	112.55569018329423	122.47279841975117	116.27437291760542	113.67743123071128	122.3304014548214	116.00628114005052	116.20136507367569	112.08237338656967	107.34809724170741	97.535054625881415	83.915977856980348			E	0.732422	1.46484	2.92969	5.85938	11.7188	23.4375	46.875	93.75	187.5	375	750	1500
		113.7764021261725	114.62827066085815	113.27780165669634	117.31169002957427	111.70403823754054	116.13233495217641	109.08926643014924	108.04499974592513	113.43914181451032	108.56534572476335	97.300561363439883	87.416106122469358			F	0.732422	1.46484	2.92969	5.85938	11.7188	23.4375	46.875	93.75	187.5	375	750	1500
		1362.0025673940897	-2710.5263157896156	-522.11489578037481	111.75132969638121	111.99665913221867	111.60875524120924	10.071773316164117	9.2356518767024891	20.286076910342608	3275.8620689655932	-695.75660528423009	496.86520376175622			G	Buffer			Buffer + complex			Buffer + FITC-peptide
																H
Plate:	auto 220331 PPIA displ SLC22 wt	1.3	PlateFormat	Endpoint	Fluor Polarization	Raw	FALSE	1
	Temperature(¡C)	1	2	3	4	5	6	7	8	9	10	11	12
	25.5	34702.6666666667	35664.6666666667	35810.6666666667	35657.6666666667	35478.6666666667	35998.6666666667	36108.6666666667	35887.6666666667	35872.6666666667	35533.6666666667	36592.6666666667	35113.6666666667
		47923.1666666667	49515.1666666667	49594.1666666667	49736.1666666667	49296.1666666667	50288.1666666667	49937.1666666667	49107.1666666667	48170.1666666667	47480.1666666667	48697.1666666667	45886.1666666667
		35317.6666666667	37033.6666666667	35736.6666666667	36094.6666666667	36099.6666666667	36445.6666666667	36278.6666666667	36533.6666666667	36245.6666666667	38122.6666666667	38390.6666666667	36838.6666666667
		49087.1666666667	51701.1666666667	49749.1666666667	50448.1666666667	50269.1666666667	50762.1666666667	50324.1666666667	50005.1666666667	49712.1666666667	50659.1666666667	50834.1666666667	47923.1666666667
		37310.6666666667	36580.6666666667	36403.6666666667	36019.6666666667	35347.6666666667	36797.6666666667	35605.6666666667	36495.6666666667	36272.6666666667	35630.6666666667	36016.6666666667	35079.6666666667
		52846.1666666667	50984.1666666667	50542.1666666667	50395.1666666667	49300.1666666667	51158.1666666667	48247.1666666667	50086.1666666667	49353.1666666667	47049.1666666667	47990.1666666667	45515.1666666667
		38026.6666666667	36038.6666666667	37814.6666666667	36142.6666666667	36280.6666666667	36734.6666666667	37590.6666666667	36892.6666666667	36802.6666666667	37472.6666666667	38260.6666666667	37878.6666666667
		53039.1666666667	50317.1666666667	52684.1666666667	50252.1666666667	50231.1666666667	50788.1666666667	52011.1666666667	50279.1666666667	51097.1666666667	51507.1666666667	52531.1666666667	51283.1666666667
		35771.6666666667	35979.6666666667	35450.6666666667	35704.6666666667	35644.6666666667	35584.6666666667	36061.6666666667	36342.6666666667	36172.6666666667	36585.6666666667	38645.6666666667	37282.6666666667
		54209.1666666667	53748.1666666667	49768.1666666667	49763.1666666667	49378.1666666667	50123.1666666667	50752.1666666667	50622.1666666667	50102.1666666667	50870.1666666667	53106.1666666667	50712.1666666667
		38871.6666666667	35672.6666666667	35905.6666666667	35659.6666666667	35988.6666666667	36545.6666666667	36470.6666666667	36887.6666666667	36850.6666666667	38405.6666666667	37820.6666666667	37922.6666666667
		54061.1666666667	49565.1666666667	50555.1666666667	49925.1666666667	50146.1666666667	50207.1666666667	51044.1666666667	51371.1666666667	51365.1666666667	53195.1666666667	51410.1666666667	51380.1666666667
		-37.3333333333333	1.66666666666674	38.6666666666667	38136.6666666667	40385.6666666667	36129.6666666667	49456.6666666667	47275.6666666667	49353.6666666667	-8.33333333333326	-8.33333333333326	13.6666666666667				Experiment type: Displacement
		51.1666666666665	16.1666666666665	-15.8333333333335	53129.1666666667	55516.1666666667	50335.1666666667	60876.1666666667	59761.1666666667	61880.1666666667	26.1666666666665	10.1666666666665	-87.8333333333335				Protein: PPIA
																	FITC-labelled peptide: FITC-SPHK2
																	Displacing peptide: KMT2D
		1	2	3	4	5	6	7	8	9	10	11	12				1	2	3	4	5	6	7	8	9	10	11	12
		70.115232987382555	72.769638580145823	71.530556796899134	75.081752355480177	73.165616699145986	75.837277156040642	70.836700289168093	65.550738091785291	56.162185490263006	53.7032427300169	51.679635857235368	42.6000605147847			A	0.732422	1.46484	2.92969	5.85938	11.7188	23.4375	46.875	93.75	187.5	375	750	1500	wt
		73.314599473552065	75.521617947422726	74.111324417640247	76.092493990976408	74.256418950564921	74.366055488906369	72.3404043743832	65.6905476266505	66.704956603744591	50.950646067289476	49.176684993132334	40.342821540822804			B	0.732422	1.46484	2.92969	5.85938	11.7188	23.4375	46.875	93.75	187.5	375	750	1500
		82.702849070655347	74.69745424881495	72.779545188423555	76.603943012850337	75.045402161204663	73.45055589147745	60.680729542041171	67.0142936321136	62.725491680875514	47.796007614935782	52.298628990554839	39.031351930489514			C	0.732422	1.46484	2.92969	5.85938	11.7188	23.4375	46.875	93.75	187.5	375	750	1500
		75.069211370427425	75.571794861746454	74.509841246316512	73.496253250167968	71.392895725939127	70.6923491256259	71.070521372364581	63.542499923321294	72.789628145458181	67.789682302483811	67.229784523784957	60.253393459349			D	0.732422	1.46484	2.92969	5.85938	11.7188	23.4375	46.875	93.75	187.5	375	750	1500	mut
		116.15944105378937	109.08126077092202	78.295391310847776	74.6966719853376	71.670537696329191	79.9524408536084	79.5328250823796	74.400044428707318	71.596749131370444	73.516393036129529	67.664869896385568	62.576020388742478			E	0.732422	1.46484	2.92969	5.85938	11.7188	23.4375	46.875	93.75	187.5	375	750	1500
		73.630972969484191	73.16004678166739	79.754483299688658	76.939338192337019	74.569541106944854	67.533849139875542	76.7793060361028	74.301930472055432	74.742840563416067	71.59776246710129	62.248760180023154	60.616433996726791			F	0.732422	1.46484	2.92969	5.85938	11.7188	23.4375	46.875	93.75	187.5	375	750	1500
		15073.298429319464	779.81651376145714	-2035.9869138495212	74.475991768895454	67.83455243672681	74.495779199871336	12.710977410254497	26.0135248238863	21.929533623422433	2237.1134020618488	121000.00000004281	1459.1693887074218			G	Buffer			Buffer + complex			Buffer + FITC-peptide
																H
Plate:	auto 230614_dpl_L1_Bubwtmut	1.3	PlateFormat	Endpoint	Fluor Polarization	Raw	FALSE	1
	Temperature(¡C)	1	2	3	4	5	6	7	8	9	10	11	12
	26.5	23804.1666666667	22949.1666666667	22787.1666666667	22214.1666666667	21581.1666666667	21013.1666666667	20505.1666666667	20225.1666666667	20184.1666666667	20299.1666666667	21752.1666666667	20400.1666666667
		36185.1666666667	35493.1666666667	34501.1666666667	33094.1666666667	31410.1666666667	29510.1666666667	28570.1666666667	27053.1666666667	26603.1666666667	26748.1666666667	28634.1666666667	27312.1666666667
		24830.1666666667	24223.1666666667	23213.1666666667	22621.1666666667	21632.1666666667	20822.1666666667	20374.1666666667	20470.1666666667	20228.1666666667	21295.1666666667	21949.1666666667	20206.1666666667
		37320.1666666667	36722.1666666667	34412.1666666667	33875.1666666667	31931.1666666667	29661.1666666667	28427.1666666667	27807.1666666667	27439.1666666667	28477.1666666667	29063.1666666667	26793.1666666667
		25242.1666666667	23800.1666666667	25067.1666666667	22409.1666666667	21738.1666666667	21479.1666666667	20400.1666666667	20153.1666666667	20068.1666666667	20204.1666666667	20835.1666666667	20024.1666666667
		38203.1666666667	36013.1666666667	36646.1666666667	33635.1666666667	31893.1666666667	31185.1666666667	28271.1666666667	27684.1666666667	26758.1666666667	26939.1666666667	27967.1666666667	26187.1666666667
		25133.1666666667	24526.1666666667	22511.1666666667	20788.1666666667	20760.1666666667	21787.1666666667	23952.1666666667	26444.1666666667	32621.1666666667	45264.1666666667	70598.1666666667	90523.1666666667
		37685.1666666667	36809.1666666667	34662.1666666667	28319.1666666667	27390.1666666667	28447.1666666667	31111.1666666667	33788.1666666667	42863.1666666667	56887.1666666667	87644.1666666667	111590.166666667
		25216.1666666667	22843.1666666667	21424.1666666667	20502.1666666667	20540.1666666667	21381.1666666667	23177.1666666667	26058.1666666667	32533.1666666667	45339.1666666667	71098.1666666667	87974.1666666667
		37482.1666666667	34469.1666666667	31371.1666666667	27581.1666666667	27836.1666666667	27710.1666666667	30068.1666666667	33331.1666666667	42128.1666666667	56690.1666666667	87877.1666666667	108543.166666667
		23240.1666666667	22688.1666666667	21752.1666666667	21088.1666666667	20870.1666666667	21354.1666666667	23872.1666666667	26971.1666666667	33563.1666666667	47771.1666666667	70589.1666666667	88323.1666666667
		34895.1666666667	34085.1666666667	31262.1666666667	28250.1666666667	28246.1666666667	28570.1666666667	30889.1666666667	34485.1666666667	42636.1666666667	59996.1666666667	87943.1666666667	108459.166666667
		-101.833333333333	-16.8333333333335	49.1666666666665	22947.1666666667	23881.1666666667	23005.1666666667	23000.1666666667	22705.1666666667	22740.1666666667	16.1666666666665	35.1666666666665	18.1666666666665				Experiment type: Displacement
		-137.833333333333	-23.8333333333335	94.1666666666665	35963.1666666667	37695.1666666667	36094.1666666667	28385.1666666667	28154.1666666667	28062.1666666667	55.1666666666665	45.1666666666665	-32.8333333333335				Protein: GABARAPL1 VHS
																	FITC-labelled peptide: FITC-SQSTM1
																	Displacing peptide: BUB1
		1	2	3	4	5	6	7	8	9	10	11	12				1	2	3	4	5	6	7	8	9	10	11	12
		117.68566876275733	126.19218229845605	115.71635460901925	107.73290340216505	96.196139311446373	78.470366596234982	74.543766623142744	54.224164302030083	46.870747183918432	46.748172956826032	46.249839382791436	54.6792287924025			A	0.610352	1.2207	2.44141	4.88281	9.76562	19.5312	39.0625	78.125	156.25	312.5	625	1250	wt
		112.10330714167579	116.34550151770861	105.2927695835044	110.28685956702024	103.17137225750317	85.539939723062773	75.2355345981334	61.922513638177612	61.210308955394204	54.097588993060214	49.170760469656742	49.8773198050962			B	0.610352	1.2207	2.44141	4.88281	9.76562	19.5312	39.0625	78.125	156.25	312.5	625	1250
		115.52243440157326	115.41858588757692	98.394797090422983	111.42563684577191	100.16333509450845	94.981580695281224	71.864804766511583	67.486097713489215	52.642966589933543	52.636720339948894	55.975120210989878	42.977527157588717			C	0.610352	1.2207	2.44141	4.88281	9.76562	19.5312	39.0625	78.125	156.25	312.5	625	1250
		110.92004368783927	111.37837488306505	124.01615550620527	63.33180846197223	47.377715858619538	42.177910832707965	39.572558229418014	31.366454097530792	45.333881785520731	23.112143579752004	16.978030149342704	13.451975383782651			D	0.610352	1.2207	2.44141	4.88281	9.76562	19.5312	39.0625	78.125	156.25				mut
		106.62237415038619	114.04745347115347	99.196743760967777	57.07841455165174	60.741262001192744	38.464685480007518	38.96919126272801	31.909223236597576	38.049082581428813	20.551079160434679	14.777373245450368	13.890694363468391			E	0.610352	1.2207	2.44141	4.88281	9.76562	19.5312	39.0625	78.125	156.25
		111.60546238095965	111.87829909711638	89.943130016508377	54.977378804353613	60.085281204670522	54.343714537889312	37.667553341884663	31.709030638982309	28.468347351548395	22.764498826160725	18.744069172633321	11.524372226295586			F	0.610352	1.2207	2.44141	4.88281	9.76562	19.5312	39.0625	78.125	156.25
		60.120497372131616	82.513247539741343	229.59738846572429	132.70232489043261	136.20824514701008	133.24831725196762	14.020925706181565	16.389181539713043	13.983044978322948	479.66025927581836	33.956505150706313	4951.6616314197854			G	Buffer			Buffer + complex			Buffer + FITC-peptide
																H
