# Supplementary material for: Proteome-scale characterisation of motif-based interactome rewiring by disease mutations
Source: Mol Syst Biol. 2024 Jul 15;20(9):1025–48. doi: 10.1038/s44320-024-00055-4 (PMC11369174; doi:10.1038/s44320-024-00055-4)
Supplement: Supplementary file 15 — Source data Fig. 4 [file 44320_2024_55_MOESM15_ESM.zip]

Archive with 9 entries (8 files):
- Source data Fig 4/
- Source data Fig 4/Fig 4F.xlsx
- __MACOSX/Source data Fig 4/._Fig 4F.xlsx
- Source data Fig 4/Fig 4C.xlsx
- __MACOSX/Source data Fig 4/._Fig 4C.xlsx
- Source data Fig 4/Fig 4D.xlsx
- __MACOSX/Source data Fig 4/._Fig 4D.xlsx
- Source data Fig 4/Fig 4E.xlsx
- __MACOSX/Source data Fig 4/._Fig 4E.xlsx
