# Supplementary material for: Proteome-scale characterisation of motif-based interactome rewiring by disease mutations
Source: Mol Syst Biol. 2024 Jul 15;20(9):1025–48. doi: 10.1038/s44320-024-00055-4 (PMC11369174; doi:10.1038/s44320-024-00055-4)
Supplement: Supplementary file 15 — Source data Fig. 4 [file 44320_2024_55_MOESM15_ESM.zip › Source data Fig 4/Fig 4F.xlsx]

## Sheet: Displacement
Plate:	auto 220610 G3BP1 disp CTNwt,mut	1.3	PlateFormat	Endpoint	Fluor Polarization	Raw	FALSE	1
	Temperature(¡C)	1	2	3	4	5	6	7	8	9	10	11	12
	25	45993	46000	44421	46033	46463	45730	46570	46224	45486	46301	47405	46639
		72637.1666666667	73267.1666666667	70586.1666666667	73100.1666666667	73375.1666666667	73206.1666666667	73459.1666666667	73181.1666666667	72495.1666666667	73170.1666666667	75439.1666666667	72767.1666666667
		45510	47559	45121	45918	46249	45305	45791	45233	45108	47799	47578	43795
		72526.1666666667	76217.1666666667	72691.1666666667	73103.1666666667	73339.1666666667	72263.1666666667	72317.1666666667	72095.1666666667	73264.1666666667	75693.1666666667	75376.1666666667	68248.1666666667
		44238	44420	44281	44037	44651	45482	43394	44020	44439	44123	44377	43888
		70297.1666666667	69927.1666666667	70570.1666666667	69674.1666666667	70728.1666666667	72159.1666666667	69014.1666666667	69593.1666666667	71359.1666666667	69087.1666666667	70741.1666666667	68809.1666666667
		45983	46024	47683	46049	45558	45363	46620	46108	46314	47322	49084	49809
		72947.1666666667	73405.1666666667	75735.1666666667	73048.1666666667	72185.1666666667	71349.1666666667	73503.1666666667	71428.1666666667	70136.1666666667	70749.1666666667	70459.1666666667	68951.1666666667
		45574	45479	45554	45258	45709	46245	45465	45780	46125	47076	48918	48659
		71612.1666666667	72283.1666666667	72968.1666666667	71912.1666666667	72455.1666666667	72663.1666666667	72118.1666666667	71690.1666666667	70996.1666666667	69637.1666666667	70729.1666666667	67590.1666666667
		46260	45090	46194	44968	44952	45802	46300	45905	46222	48263	48607	47307
		73131.1666666667	72694.1666666667	73775.1666666667	72627.1666666667	71884.1666666667	72441.1666666667	73111.1666666667	71685.1666666667	70935.1666666667	71701.1666666667	69294.1666666667	66197.1666666667				Experiment type: Displacement
		-367	1574	-290	46757	48268	46902	75150	77020	73882	-336	-278	-303				Protein: G3BP1 NTF1
		-570.833333333333	2548.16666666667	-442.833333333333	74239.1666666667	77244.1666666667	73688.1666666667	91217.1666666667	93997.1666666667	89646.1666666667	-488.833333333333	-474.833333333333	-570.833333333333				FITC-labelled peptide: FITC-N_SARS-CoV-2
																	Displacing peptide: CTNNB1
																	1	2	3	4	5	6	7	8	9	10	11	12
		1	2	3	4	5	6	7	8	9	10	11	12			A	0.610352	1.2207	2.44141	4.88281	9.76562	19.5312	39.0625	78.125	156.25	312.5	625	1250	wt
		136.47606185670784	140.6364531533998	139.48483362171328	139.16627036618689	136.44747198124492	143.11255925558206	135.8801328249528	137.67875053212873	140.952131637407	136.78846983938911	140.20890457975369	130.50453661672825			B	0.610352	1.2207	2.44141	4.88281	9.76562	19.5312	39.0625	78.125	156.25	312.5	625	1250
		140.90313818693315	143.6466257644164	146.21963048978336	140.41261596357708	138.47134604990927	141.3352637293936	136.46941545959649	140.97408158748996	150.20017986228007	137.79853936770076	138.01312651717012	129.91626805810606			C	0.610352	1.2207	2.44141	4.88281	9.76562	19.5312	39.0625	78.125	156.25	312.5	625	1250
		139.49733120481716	134.89417585107665	140.92100686000649	137.36503066065905	137.93784914572009	138.71788080724289	139.91073633303233	136.98378359244282	144.62226302398645	132.25384132336063	141.04575855682836	132.89646162454048			D	0.171143	0.342285	0.68457	1.36914	2.73828	5.47656	10.9531	21.9062	43.8125	87.625	175.25	350.5	mut
		138.67177896473888	141.30300991003162	139.26215005955663	138.64692719984814	138.075746989405	134.46434822658713	135.64736192243171	127.00260575749078	115.81435911278318	109.48135513570465	89.350414695530546	71.3193474618034			E	0.171143	0.342285	0.68457	1.36914	2.73828	5.47656	10.9531	21.9062	43.8125	87.625	175.25	350.5
		133.99237641094862	139.59207397039057	143.4062620707451	139.45745754892255	138.28390866204495	133.96961803410659	138.62249804948843	132.3120418765474	123.83570534391629	104.22688419813576	92.926643150018734	73.021877114241391			F	0.171143	0.342285	0.68457	1.36914	2.73828	5.47656	10.9531	21.9062	43.8125	87.625	175.25	350.5
		136.96154349434292	146.57609688583136	141.96002878047514	147.45041884969788	142.59124397947758	137.1921298906598	136.40326050772839	130.93802875785377	122.37796630685223	106.35635358902906	85.923414276001878	76.67810527987919			G	Buffer			Buffer + complex			Buffer + FITC-peptide
		128.98440847809621	148.60753217288087	119.91570073761872	139.09555145767968	142.95458934005237	133.92083387084821	5.717656376477791	8.4387770702003877	5.539772116511565	95.997907402563584	174.7000371088115	221.77433738807852			H

## Sheet: FP layout
	96well plate		1	2	3	4	5	6	7	8	9	10	11	12
		A	Raw values row A vertical
			Raw values row A horizontal
		B	Raw values row B vertical
			Raw values row B horizontal
		C	Raw values row C vertical
			Raw values row C horizontal
		D	Raw values row D vertical
			Raw values row D horizontal
		E	Raw values row E vertical
			Raw values row E horizontal
		F	Raw values row F vertical
			Raw values row F horizontal
		G	Raw values row G vertical
			Raw values row G horizontal														Experiment type:
		H	Raw values row H vertical														Protein:
			Raw values row H horizontal														FITC-labelled peptide:
																	Displacing peptide:
			1	2	3	4	5	6	7	8	9	10	11	12			1	2	3	4	5	6	7	8	9	10	11	12
		A	Reduced value row A													A	Protein/Peptide concentration in µM
		B	Reduced value row B													B	Protein/Peptide concentration in µM
		C	Reduced value row C													C	Protein/Peptide concentration in µM
		D	Reduced value row D													D	Protein/Peptide concentration in µM
		E	Reduced value row E													E	Protein/Peptide concentration in µM
		F	Reduced value row F													F	Protein/Peptide concentration in µM
		G	Reduced value row G													G	Protein/Peptide concentration in µM
		H	Reduced value row H													H	Protein/Peptide concentration in µM
