# Supplementary material for: Proteome-scale characterisation of motif-based interactome rewiring by disease mutations
Source: Mol Syst Biol. 2024 Jul 15;20(9):1025–48. doi: 10.1038/s44320-024-00055-4 (PMC11369174; doi:10.1038/s44320-024-00055-4)
Supplement: Supplementary file 15 — Source data Fig. 4 [file 44320_2024_55_MOESM15_ESM.zip › Source data Fig 4/Fig 4C.xlsx]

## Sheet: FP layout
	96well plate		1	2	3	4	5	6	7	8	9	10	11	12
		A	Raw values row A vertical
			Raw values row A horizontal
		B	Raw values row B vertical
			Raw values row B horizontal
		C	Raw values row C vertical
			Raw values row C horizontal
		D	Raw values row D vertical
			Raw values row D horizontal
		E	Raw values row E vertical
			Raw values row E horizontal
		F	Raw values row F vertical
			Raw values row F horizontal
		G	Raw values row G vertical
			Raw values row G horizontal														Experiment type:
		H	Raw values row H vertical														Protein:
			Raw values row H horizontal														FITC-labelled peptide:
																	Displacing peptide:
			1	2	3	4	5	6	7	8	9	10	11	12			1	2	3	4	5	6	7	8	9	10	11	12
		A	Reduced value row A													A	Protein/Peptide concentration in µM
		B	Reduced value row B													B	Protein/Peptide concentration in µM
		C	Reduced value row C													C	Protein/Peptide concentration in µM
		D	Reduced value row D													D	Protein/Peptide concentration in µM
		E	Reduced value row E													E	Protein/Peptide concentration in µM
		F	Reduced value row F													F	Protein/Peptide concentration in µM
		G	Reduced value row G													G	Protein/Peptide concentration in µM
		H	Reduced value row H													H	Protein/Peptide concentration in µM

## Sheet: Displacement
Plate:	220609 rptsatNEDD4+displaSCNw68	1.3	PlateFormat	Endpoint	Fluor Polarization	Raw	FALSE	1
	Temperature(¡C)	1	2	3	4	5	6	7	8	9	10	11	12
	25.5	59708.1666666667	58759.1666666667	56098.1666666667	54323.1666666667	52357.1666666667	48307.1666666667	48290.1666666667	44702.1666666667	43788.1666666667	45135.1666666667	48241.1666666667	49123.1666666667
		73327.6666666667	73531.6666666667	71694.6666666667	71568.6666666667	71683.6666666667	70762.6666666667	73166.6666666667	69986.6666666667	70161.6666666667	73340.6666666667	81428.6666666667	86436.6666666667
		60890.1666666667	60313.1666666667	56672.1666666667	55293.1666666667	52133.1666666667	49257.1666666667	47669.1666666667	45992.1666666667	44748.1666666667	47332.1666666667	49232.1666666667	51535.1666666667
		75311.6666666667	74995.6666666667	72190.6666666667	73523.6666666667	71562.6666666667	71292.6666666667	72518.6666666667	72231.6666666667	72632.6666666667	77752.6666666667	83388.6666666667	91581.6666666667
		59734.1666666667	57743.1666666667	56987.1666666667	54846.1666666667	52338.1666666667	51215.1666666667	48087.1666666667	46996.1666666667	45566.1666666667	46942.1666666667	50220.1666666667	53856.1666666667
		73103.6666666667	73888.6666666667	72411.6666666667	72309.6666666667	71857.6666666667	74196.6666666667	72610.6666666667	74352.6666666667	72678.6666666667	76793.6666666667	84643.6666666667	95948.6666666667
		41582.1666666667	40795.1666666667	42884.1666666667	41791.1666666667	41345.1666666667	41231.1666666667	44571.1666666667	43802.1666666667	46168.1666666667	46521.1666666667	48301.1666666667	42545.1666666667
		63802.6666666667	61272.6666666667	65245.6666666667	62892.6666666667	62918.6666666667	61764.6666666667	65751.6666666667	62501.6666666667	63327.6666666667	63483.6666666667	63769.6666666667	55793.6666666667
		41351.1666666667	40531.1666666667	40690.1666666667	40593.1666666667	40775.1666666667	40641.1666666667	42334.1666666667	42354.1666666667	43005.1666666667	45709.1666666667	45951.1666666667	45479.1666666667
		63236.6666666667	62126.6666666667	62843.6666666667	62286.6666666667	62469.6666666667	61937.6666666667	64057.6666666667	62167.6666666667	61782.6666666667	63743.6666666667	61467.6666666667	59911.6666666667
		40079.1666666667	40332.1666666667	41693.1666666667	41451.1666666667	41317.1666666667	40888.1666666667	40944.1666666667	41008.1666666667	42033.1666666667	45305.1666666667	42383.1666666667	41738.1666666667
		61597.6666666667	61978.6666666667	62096.6666666667	61723.6666666667	63243.6666666667	62727.6666666667	62802.6666666667	63315.6666666667	63104.6666666667	68075.6666666667	60935.6666666667	59368.6666666667
		-17.8333333333333	-30.8333333333333	47.1666666666667	58196.1666666667	63721.1666666667	66328.1666666667	41063.1666666667	39199.1666666667	39916.1666666667	-7.83333333333326	-3.83333333333326	13.1666666666667				Experiment type: Displacement
		-34.3333333333335	61.6666666666665	-68.3333333333335	71742.6666666667	78277.6666666667	82005.6666666667	62091.6666666667	59988.6666666667	61192.6666666667	69.6666666666665	36.6666666666665	-65.3333333333335				Protein: NEDD4-WW2 GST
																	FITC-labelled peptide: FITC-UL56(HHV-2)
																	Displacing peptide: SCNN1B
		1	2	3	4	5	6	7	8	9	10	11	12				1	2	3	4	5	6	7	8	9	10	11	12
		11.573292769175277	20.970638329383917	31.485425527782517	46.658610171755505	65.830922979019618	99.385852388101569	116.06972613835305	132.2022455308587	143.55985943805655	150.41596450380467	168.96061817299611	189.07705408234816			A	saturation experiment
		15.119751197152587	17.777299269148546	29.844138663664012	51.273227804542444	67.12422527272345	93.435186468025222	118.06560199401292	133.73696067772568	149.88361213473453	155.73295730152921	170.63615548647675	193.83859442989754			B
		9.8260865561270627	32.105403576931231	28.60208414617064	47.017292540673367	67.218428952767269	93.903499223274025	114.38465383180999	137.34250245127916	141.32804570421146	153.71402358898757	168.24115368937879	195.0556351070999			C
		122.28594345768062	111.75557320266142	118.11378955786593	112.73030511945115	118.22738601404154	110.45521748067732	102.87293213072454	86.378394914378276	66.755683228314027	64.188471845671444	47.713922384097	44.357148294335			D	0.732422	1.46484	2.92969	5.85938	11.7188	23.4375	46.875	93.75	187.5	375	750	1500	wt
		120.64061585318673	121.78377945675528	125.50579734197453	122.2977854949348	121.53934355397195	118.94693864769853	115.41720839524523	100.38409572302632	89.748376236820434	74.983697974051722	54.2519278089297	46.613870610842646			E	0.732422	1.46484	2.92969	5.85938	11.7188	23.4375	46.875	93.75	187.5	375	750	1500
		123.09543634032059	123.03318497347581	107.5986056469752	107.49795451609357	121.10042520403412	122.20630662972555	122.1207419738124	125.35710434734185	111.54102915333614	111.96714849169244	90.127685559104393	84.810304680728748			F	0.732422	1.46484	2.92969	5.85938	11.7188	23.4375	46.875	93.75	187.5	375	750	1500
		232.05741626794668	4000	10647.727272727234	13.471484048141244	11.711456323729815	14.92496674906519	115.07729366804909	120.99363715923926	121.85365144180975	1311.9469026548645	1286.9022869022817	1637.9542395693165			G	Buffer			Buffer + complex			Buffer + FITC-peptide
																H
~End
Plate:	220609 NEDD4 displSCNN wt,6,8	1.3	PlateFormat	Endpoint	Fluor Polarization	Raw	FALSE	1
	Temperature(¡C)	1	2	3	4	5	6	7	8	9	10	11	12
	26	40048.8333333333	40734.8333333333	39697.8333333333	40948.8333333333	39623.8333333333	41585.8333333333	42161.8333333333	42740.8333333333	45507.8333333333	46419.8333333333	47863.8333333333	46749.8333333333
		60952.6666666667	60923.6666666667	59462.6666666667	60816.6666666667	59183.6666666667	61396.6666666667	62052.6666666667	61535.6666666667	61980.6666666667	62253.6666666667	62780.6666666667	60566.6666666667
		39052.8333333333	41278.8333333333	39983.8333333333	41561.8333333333	40918.8333333333	41584.8333333333	43628.8333333333	43680.8333333333	45674.8333333333	48814.8333333333	48805.8333333333	45555.8333333333
		60830.6666666667	60940.6666666667	59272.6666666667	61871.6666666667	61245.6666666667	60935.6666666667	62674.6666666667	61710.6666666667	63240.6666666667	65611.6666666667	64213.6666666667	59467.6666666667
		39691.8333333333	40497.8333333333	40462.8333333333	40721.8333333333	40354.8333333333	41579.8333333333	41121.8333333333	41504.8333333333	42576.8333333333	43891.8333333333	42696.8333333333	42822.8333333333
		60800.6666666667	60897.6666666667	62128.6666666667	61279.6666666667	60199.6666666667	63055.6666666667	61690.6666666667	61732.6666666667	60800.6666666667	61131.6666666667	57767.6666666667	56022.6666666667
		40860.8333333333	40812.8333333333	41645.8333333333	41041.8333333333	40842.8333333333	41201.8333333333	43069.8333333333	41290.8333333333	43580.8333333333	45779.8333333333	45822.8333333333	45900.8333333333
		61869.6666666667	61112.6666666667	62775.6666666667	61687.6666666667	60793.6666666667	61353.6666666667	63707.6666666667	60620.6666666667	61878.6666666667	61477.6666666667	61793.6666666667	60320.6666666667
		42412.8333333333	42073.8333333333	41561.8333333333	42054.8333333333	42264.8333333333	41371.8333333333	41595.8333333333	40410.8333333333	40263.8333333333	40597.8333333333	41868.8333333333	41945.8333333333
		65644.6666666667	63295.6666666667	63795.6666666667	63745.6666666667	63727.6666666667	63485.6666666667	63015.6666666667	61244.6666666667	60514.6666666667	60434.6666666667	61102.6666666667	59556.6666666667
		40259.8333333333	40641.8333333333	40457.8333333333	40408.8333333333	40736.8333333333	40382.8333333333	40813.8333333333	39981.8333333333	39903.8333333333	42289.8333333333	41192.8333333333	40504.8333333333
		60716.6666666667	61398.6666666667	60953.6666666667	61379.6666666667	61178.6666666667	61193.6666666667	60970.6666666667	59601.6666666667	60138.6666666667	63108.6666666667	60087.6666666667	57917.6666666667
		7.83333333333326	7.83333333333326	-83.1666666666667	40808.8333333333	43236.8333333333	41268.8333333333	62226.8333333333	60631.8333333333	65098.8333333333	-9.16666666666674	58.8333333333333	17.8333333333333				Experiment type: Displacement
		-61.3333333333335	-4.33333333333348	-31.3333333333335	61292.6666666667	64971.6666666667	61965.6666666667	76191.6666666667	74114.6666666667	81353.6666666667	20.6666666666665	12.6666666666665	63.6666666666665				Protein: NEDD4-WW2 GST
																	FITC-labelled peptide: FITC-UL56(HHV-2)
																	Displacing peptide: SCNN1B
		1	2	3	4	5	6	7	8	9	10	11	12				1	2	3	4	5	6	7	8	9	10	11	12
		118.28196351569777	109.66545685035713	110.41325215483835	106.20743344717761	109.01170779970317	103.26775462040916	101.72024314332158	90.819383468154115	63.223796652773707	55.527359579328539	44.453403532160372	38.28749420713288			A	0.732422	1.46484	2.92969	5.85938	11.7188	23.4375	46.875	93.75	187.5	375	750	1500	mut R616
		129.69392928486926	103.24543231094259	105.28412809804082	107.36385178750827	110.04311198967631	99.549971670229382	89.7168778496371	81.4321972761498	71.4174785134267	56.6381904638182	45.989868111700517	42.061424516068719			B	0.732422	1.46484	2.92969	5.85938	11.7188	23.4375	46.875	93.75	187.5	375	750	1500
		121.46418332295288	112.33626355159986	122.6307189050396	112.70024960839801	108.38956119559434	116.5090375099157	111.17448679207439	106.93052381928621	86.765733651176987	74.352617531756891	59.919586950432276	43.1548625796092			C	0.732422	1.46484	2.92969	5.85938	11.7188	23.4375	46.875	93.75	187.5	375	750	1500
		115.74714163771235	110.25052064377547	113.53074039473528	112.11200503825558	107.30166671118997	107.50822232839005	104.20065724097444	100.49650690298901	83.920391677152438	56.195102284844431	58.2822786342078	45.403734781415622			D	0.732422	1.46484	2.92969	5.85938	11.7188	23.4375	46.875	93.75	187.5	375	750	1500	mut R618
		126.55962098299814	112.55569018329423	122.47279841975117	116.27437291760542	113.67743123071128	122.3304014548214	116.00628114005052	116.20136507367569	112.08237338656967	107.34809724170741	97.535054625881415	83.915977856980348			E	0.732422	1.46484	2.92969	5.85938	11.7188	23.4375	46.875	93.75	187.5	375	750	1500
		113.7764021261725	114.62827066085815	113.27780165669634	117.31169002957427	111.70403823754054	116.13233495217641	109.08926643014924	108.04499974592513	113.43914181451032	108.56534572476335	97.300561363439883	87.416106122469358			F	0.732422	1.46484	2.92969	5.85938	11.7188	23.4375	46.875	93.75	187.5	375	750	1500
		1362.0025673940897	-2710.5263157896156	-522.11489578037481	111.75132969638121	111.99665913221867	111.60875524120924	10.071773316164117	9.2356518767024891	20.286076910342608	3275.8620689655932	-695.75660528423009	496.86520376175622			G	Buffer			Buffer + complex			Buffer + FITC-peptide
																H
