# Supplementary material for: Proteome-scale characterisation of motif-based interactome rewiring by disease mutations
Source: Mol Syst Biol. 2024 Jul 15;20(9):1025–48. doi: 10.1038/s44320-024-00055-4 (PMC11369174; doi:10.1038/s44320-024-00055-4)
Supplement: Supplementary file 15 — Source data Fig. 4 [file 44320_2024_55_MOESM15_ESM.zip › Source data Fig 4/Fig 4D.xlsx]

## Sheet: Displacement
Plate:	210727 LC3B Bub1 wtmut displ	1.3	PlateFormat	Endpoint	Fluor Polarization	Raw	FALSE	1
	Temperature(¡C)	1	2	3	4	5	6	7	8	9	10	11	12
	28	28136.3333333333	27261.3333333333	27211.3333333333	26956.3333333333	25958.3333333333	25910.3333333333	25654.3333333333	24600.3333333333	23472.3333333333	24038.3333333333	25462.3333333333	25195.3333333333
		41601.8333333333	38119.8333333333	38663.8333333333	38654.8333333333	37032.8333333333	35452.8333333333	34380.8333333333	31778.8333333333	30819.8333333333	31036.8333333333	32056.8333333333	31921.8333333333
		27773.3333333333	28361.3333333333	27649.3333333333	27137.3333333333	27158.3333333333	26037.3333333333	25350.3333333333	24879.3333333333	23617.3333333333	25371.3333333333	25901.3333333333	24064.3333333333
		41277.8333333333	41866.8333333333	40233.8333333333	39551.8333333333	38800.8333333333	36127.8333333333	34218.8333333333	32278.8333333333	30657.8333333333	33073.8333333333	32838.8333333333	30173.8333333333
		27411.3333333333	27794.3333333333	27450.3333333333	25806.3333333333	26665.3333333333	24515.3333333333	24077.3333333333	24904.3333333333	24366.3333333333	24368.3333333333	24971.3333333333	24417.3333333333
		40712.8333333333	41287.8333333333	41109.8333333333	37881.8333333333	38344.8333333333	34410.8333333333	32491.8333333333	32745.8333333333	32020.8333333333	31499.8333333333	31732.8333333333	30873.8333333333
		27068.3333333333	26819.3333333333	27148.3333333333	25349.3333333333	25350.3333333333	25835.3333333333	28031.3333333333	29709.3333333333	34836.3333333333	44841.3333333333	64075.3333333333	103480.333333333
		39746.8333333333	39022.8333333333	38135.8333333333	34877.8333333333	33426.8333333333	33975.8333333333	35986.8333333333	37364.8333333333	43468.8333333333	56238.8333333333	79050.8333333333	127741.833333333
		26908.3333333333	26702.3333333333	26033.3333333333	25283.3333333333	25404.3333333333	25266.3333333333	27441.3333333333	29794.3333333333	35424.3333333333	45754.3333333333	66128.3333333333	93224.3333333333
		38616.8333333333	38868.8333333333	36728.8333333333	34558.8333333333	33509.8333333333	33327.8333333333	35118.8333333333	38106.8333333333	43942.8333333333	56334.8333333333	81781.8333333333	114792.833333333
		27614.3333333333	26799.3333333333	25616.3333333333	25817.3333333333	25292.3333333333	25592.3333333333	27303.3333333333	29640.3333333333	35824.3333333333	48369.3333333333	66330.3333333333	90540.3333333333
		39193.8333333333	37987.8333333333	36404.8333333333	35010.8333333333	33906.8333333333	33611.8333333333	34670.8333333333	37306.8333333333	44394.8333333333	59774.8333333333	82012.8333333333	111334.833333333
		-107.666666666667	-28.6666666666667	-62.6666666666667	27506.3333333333	28532.3333333333	27403.3333333333	24525.3333333333	23307.3333333333	23238.3333333333	85.3333333333333	29.3333333333333	84.3333333333333				Experiment type: Displacement
		-102.166666666667	-101.166666666667	-113.166666666667	40647.8333333333	41676.8333333333	40397.8333333333	31309.8333333333	29979.8333333333	29842.8333333333	182.833333333333	90.8333333333335	42.8333333333335				Protein: MAP1LC3B ATG8
																	FITC-labelled peptide: FITC-SQSTM
																	Displacing peptide: BUB1
		1	2	3	4	5	6	7	8	9	10	11	12				1	2	3	4	5	6	7	8	9	10	11	12
		104.00302879790607	76.323186367266359	84.274392002329549	88.831227849937591	86.280270938188352	65.525855345511914	55.176495321437983	36.842766385876509	44.976856338639422	36.585331912039386	23.98968455808803	27.148255980762471			A	0.610352		2.44141	4.88281	9.76562	19.5312	39.0625	78.125	156.25	312.5	625	1250	wt
		106.55779820612777	103.20406602860858	96.095107544482417	96.885184601425834	86.99763041473588	72.477994279576535	58.763588883325312	39.006534797623019	39.272661118138885	41.376838479352571	27.49094838218145	21.957843244064065			B	0.610352	1.2207	2.44141	4.88281	9.76562	19.5312	39.0625	78.125	156.25	312.5	625	1250
		106.23029780458506	106.30390522460621	110.32285741165805	100.42542107584528	90.220949942117215	78.215467625335791	58.630851695239684	45.674375482654796	45.400157687425221	37.170977717169151	28.643082779519524	26.141136990725322			C	0.610352	1.2207	2.44141	4.88281	9.76562	19.5312	39.0625	78.125	156.25	312.5	625	1250
		100.58079298894957	96.0541264995804	78.596125699120719	68.282326251677674	47.087918714306142	45.76045208985375	33.74150741143081	23.4692745565929	19.528389987698297	22.074220047960736	13.85415061272014	14.153137254720352			D	0.610352	1.2207	2.44141	4.88281	9.76562	19.5312	39.0625	78.125	156.25	312.5			mut
		89.22741343688088	96.2611212358669	80.75515003200006	65.006304684470535	47.263563682806712	47.264016407050775	32.171693396811051	31.866128772394351	16.582991493163238	12.85178807030201	15.066998339909972	12.898646016440623			E	0.610352	1.2207	2.44141	4.88281	9.76562	19.5312	39.0625	78.125	156.25	312.5
		83.734920603466279	83.091658426039487	84.373834912102467	61.06885266768677	55.340247514043838	45.101283685006784	28.276681932433629	23.854926479366444	16.085699866604134	14.69752366714658	14.952322237363919	12.211991307822403			F	0.610352	1.2207	2.44141	4.88281	9.76562	19.5312	39.0625	78.125	156.25	312.5
		-116.84195360899108	492.50061470371128	201.55724650504214	103.7293922195376	97.977623405631519	102.53337002576812	30.942148724047286	34.703723239949859	33.896983887312281	281.99135210938493	441.41761438772988	-405.230270770653			G	Buffer			Buffer + complex			Buffer + FITC-peptide
																H
Plate:	210727 LC3B Bub1 mut displ low	1.3	PlateFormat	Endpoint	Fluor Polarization	Raw	FALSE	1
	Temperature(¡C)	1	2	3	4	5	6	7	8	9	10	11	12
	28	27193.6666666667	26853.6666666667	27976.6666666667	26910.6666666667	26318.6666666667	26188.6666666667	25296.6666666667	26525.6666666667	28290.6666666667	28565.6666666667	34456.6666666667	43745.6666666667
		39997.5	38958.5	40704.5	38787.5	37357.5	35829.5	33698.5	34301.5	36269.5	35987.5	43318.5	54690.5
		28463.6666666667	27367.6666666667	28659.6666666667	27142.6666666667	26572.6666666667	26142.6666666667	26199.6666666667	25586.6666666667	27046.6666666667	28905.6666666667	34016.6666666667	41113.6666666667
		41816.5	39577.5	41865.5	38872.5	37067.5	36495.5	35097.5	33383.5	34825.5	37269.5	42878.5	50933.5
		29061.6666666667	27667.6666666667	28105.6666666667	28010.6666666667	26969.6666666667	26086.6666666667	27177.6666666667	27350.6666666667	27280.6666666667	29998.6666666667	34757.6666666667	42057.6666666667
		43451.5	40212.5	41041.5	40663.5	38657.5	36396.5	36134.5	35794.5	34696.5	37910.5	43932.5	52587.5
		-17.3333333333333	52.6666666666667	-42.3333333333333	29374.6666666667	28862.6666666667	27502.6666666667	22136.6666666667	23144.6666666667	20837.6666666667	4.66666666666674	-24.3333333333333	26.6666666666667
		-54.5	102.5	-40.5	43300.5	42768.5	40893.5	28739.5	29980.5	27012.5	15.5	-39.5	16.5
																	Experiment type: Displacement
																	Protein: MAP1LC3B ATG8
																	FITC-labelled peptide: FITC-SQSTM
																	Displacing peptide: BUB1
		1	2	3	4	5	6	7	8	9	10	11	12				1	2	3	4	5	6	7	8	9	10	11	12
		101.40589481742367	94.602776790493209	96.02633403566405	91.371308224641723	83.770066391160981	65.467862299069665	52.182126158193412	37.359958749355464	33.04978901511425	24.317489322762079	23.273667861550994	20.48508517492608			A	0.111328	0.222656	0.445312	0.890625	1.78125	3.5625	7.125	14.25	28.5	57	114	228	mut
		100.82674216727278	93.018792107563414	98.009234549963224	88.1995193418034	75.126133534044811	75.505365665341017	54.975344582195518	41.810025355958651	35.217704718236071	35.892618158521167	24.594228092498756	15.928010300199819			B	0.111328	0.222656	0.445312	0.890625	1.78125	3.5625	7.125	14.25	28.5	57	114	228
		109.51095109510952	95.503972691745588	97.8315676563463	94.9252991869546	88.620142464704159	75.2210101845629	51.220622653557854	43.338730574667707	29.061309471729853	25.871038535277872	25.960484203372925	20.554704352070296			C	0.111328	0.222656	0.445312	0.890625	1.78125	3.5625	7.125	14.25	28.5	57	114	228
		447.54316069057273	237.1756185878086	-112.81489594742516	102.4938224139753	105.0763723181192	106.77472742355211	39.337474120082817	38.212005727731842	38.588788047145478	469.19431279620227	149.92721979621697	-319.58762886598066			D	Buffer			Buffer + complex			Buffer + FITC-peptide			312.5
																E
																F
																G
																H

## Sheet: Blad2
	96well plate		1	2	3	4	5	6	7	8	9	10	11	12
		A	Raw values row A vertical
			Raw values row A horizontal
		B	Raw values row B vertical
			Raw values row B horizontal
		C	Raw values row C vertical
			Raw values row C horizontal
		D	Raw values row D vertical
			Raw values row D horizontal
		E	Raw values row E vertical
			Raw values row E horizontal
		F	Raw values row F vertical
			Raw values row F horizontal
		G	Raw values row G vertical
			Raw values row G horizontal														Experiment type:
		H	Raw values row H vertical														Protein:
			Raw values row H horizontal														FITC-labelled peptide:
																	Displacing peptide:
			1	2	3	4	5	6	7	8	9	10	11	12			1	2	3	4	5	6	7	8	9	10	11	12
		A	Reduced value row A													A	Protein/Peptide concentration in µM
		B	Reduced value row B													B	Protein/Peptide concentration in µM
		C	Reduced value row C													C	Protein/Peptide concentration in µM
		D	Reduced value row D													D	Protein/Peptide concentration in µM
		E	Reduced value row E													E	Protein/Peptide concentration in µM
		F	Reduced value row F													F	Protein/Peptide concentration in µM
		G	Reduced value row G													G	Protein/Peptide concentration in µM
		H	Reduced value row H													H	Protein/Peptide concentration in µM
