# Supplementary material for: Proteome-scale characterisation of motif-based interactome rewiring by disease mutations
Source: Mol Syst Biol. 2024 Jul 15;20(9):1025–48. doi: 10.1038/s44320-024-00055-4 (PMC11369174; doi:10.1038/s44320-024-00055-4)
Supplement: Supplementary file 15 — Source data Fig. 4 [file 44320_2024_55_MOESM15_ESM.zip › Source data Fig 4/Fig 4E.xlsx]

## Sheet: Displacement
Plate:	220317 CASK dis MAPT WT MUT 2	1.3	PlateFormat	Endpoint	Fluor Polarization	Raw	FALSE	1
	Temperature(¡C)	1	2	3	4	5	6	7	8	9	10	11	12
	27	64801.5	63189.5	65288.5	62258.5	61719.5	60819.5	59936.5	60553.5	57643.5	62629.5	57875.5	54281.5
		109154.333333333	105702.333333333	107247.333333333	101806.333333333	100482.333333333	99263.3333333333	97973.3333333333	97185.3333333333	92030.3333333333	100640.333333333	92520.3333333333	87094.3333333333
		64011.5	62986.5	65231.5	63057.5	62504.5	62079.5	62134.5	60349.5	57382.5	60041.5	58029.5	54227.5
		105338.333333333	103175.333333333	104974.333333333	102923.333333333	101125.333333333	101700.333333333	101728.333333333	98393.3333333333	91693.3333333333	96815.3333333333	93473.3333333333	87089.3333333333
		63889.5	63731.5	64652.5	64171.5	63403.5	63949.5	63285.5	65750.5	57446.5	61091.5	57672.5	57921.5
		106128.333333333	104975.333333333	104546.333333333	105527.333333333	106973.333333333	104866.333333333	105508.333333333	106841.333333333	93132.3333333333	98645.3333333333	94669.3333333333	95024.3333333333
		-10.5	6.5	-48.5	53842.5	49753.5	50047.5	63050.5	61318.5	61238.5	187.5	150.5	252.5
		-65.6666666666665	-36.6666666666665	-175.666666666667	70000.3333333333	63837.3333333333	61499.3333333333	102434.333333333	99176.3333333333	98606.3333333333	315.333333333333	249.333333333333	321.333333333333
		65440.5	63395.5	62729.5	64033.5	62364.5	62102.5	59106.5	57868.5	54040.5	54678.5	51370.5	48861.5
		110281.333333333	105084.333333333	105022.333333333	104913.333333333	100131.333333333	100296.333333333	91177.3333333333	89228.3333333333	81048.3333333333	77922.3333333333	70644.3333333333	68325.3333333333
		65366.5	62060.5	62026.5	63133.5	61164.5	61313.5	58940.5	57568.5	55995.5	55604.5	51420.5	49091.5
		108244.333333333	103719.333333333	101421.333333333	105627.333333333	99286.3333333333	99900.3333333333	92896.3333333333	87126.3333333333	81905.3333333333	79341.3333333333	72069.3333333333	67574.3333333333
		64191.5	62698.5	58115.5	63723.5	61695.5	61375.5	58353.5	57205.5	54414.5	52314.5	51204.5	61049.5				Experiment type: Displacement
		105214.333333333	102554.333333333	94563.3333333333	103441.333333333	98122.3333333333	96726.3333333333	87945.3333333333	88210.3333333333	77127.3333333333	73572.3333333333	70881.3333333333	96508.3333333333				Protein: CASK kinase domain
		3.5	68.5	-19.5	49522.5	50295.5	48558.5	61411.5	59925.5	61289.5	149.5	207.5	216.5				FITC-labelled peptide: FITC-PER2
		84.3333333333335	108.333333333333	85.3333333333335	62297.3333333333	64031.3333333333	61311.3333333333	98999.3333333333	96311.3333333333	95981.3333333333	129.333333333333	401.333333333333	369.333333333333				Displacing peptide: MAPT
		1	2	3	4	5	6	7	8	9	10	11	12				1	2	3	4	5	6	7	8	9	10	11	12
		167.94983275921959	164.57322326627116	155.72273890289998	153.50478973074476	151.358230469493	152.571446928263	153.32532587365606	144.36974216002164	141.79760615838131	144.96900948676796	142.43131689471861	144.23060921872823			A	1.30207	2.60415	5.2083	10.4166	20.8332	41.6664	83.3328	166.666	333.331	666.662	1333.32	2666.65
		156.59730584178351	154.35034181936433	145.68197841807751	152.6064015439259	148.2985555047936	154.40177136336254	154.10388806911047	152.0608729013567	142.2236155604507	146.65865501344854	146.1474983354662	144.68977210742034			B	1.30207	2.60415	5.2083	10.4166	20.8332	41.6664	83.3328	166.666	333.331	666.662	1333.32	2666.65
		161.16860495649792	157.05175661520676	148.04497902589367	156.25400612199354	168.74002818057565	154.87910440419282	162.94065172439642	150.42770812119613	149.29852547611657	147.33804593213651	155.3752931580521	155.09945088073022			C	1.30207	2.60415	5.2083	10.4166	20.8332	41.6664	83.3328	166.666	333.331	666.662	1333.32	2666.65
		678.02385008517831	1540.4157043879936	502.28050171037609	40.036252519599607	33.455415533669424	11.865554790782893	150.33405404757914	148.14974889807661	145.96875789304048	167.18075262183859	159.86974724763559	29.364655632675088			D	Buffer			Buffer + FITC-peptide			Buffer + complex
		168.17300219727144	160.13415844061794	164.98783863431819	154.45715314842113	144.5625904209171	147.4283927406961	124.9160524219467	124.69948211346109	111.03546156327708	85.74913332169092	68.030885929485635	76.3358498036376			E	1.22578	2.45156	4.90313	9.80625	19.6125	39.225	78.45	156.9	313.8	627.6	1255.2	2510.4
		159.65220397234256	164.13051245492224	153.47769369667182	164.65923971989255	149.92108888079017	151.74463558567766	135.47894493667229	115.51310897227978	98.663580891384285	86.371024020527614	77.4794690943776	68.502926849322861			F	1.22578	2.45156	4.90313	9.80625	19.6125	39.225	78.45	156.9	313.8	627.6	1255.2	2510.4
		154.65262347722575	153.64049783867938	151.09215594541598	149.92609248425967	139.91730026169924	135.43930438157909	113.44677011558768	124.7234210027482	83.0609477473716	79.1709163592057	71.307838526959287	136.94553656839383			G	1.22578	2.45156	4.90313	9.80625	19.6125	39.225	78.45	156.9	313.8	627.6	1255.2	2510.4
		905.120481927711	137.1588523442974	1755.6512378902028	23.580604261541808	29.559076615844589	25.431462940487513	146.53468174955418	145.05084354834429	132.33115644899527	-162.1679982725108	234.23885187083565	174.10193917558567			H	Buffer			Buffer + FITC-peptide			Buffer + complex

## Sheet: FP layout
	96well plate		1	2	3	4	5	6	7	8	9	10	11	12
		A	Raw values row A vertical
			Raw values row A horizontal
		B	Raw values row B vertical
			Raw values row B horizontal
		C	Raw values row C vertical
			Raw values row C horizontal
		D	Raw values row D vertical
			Raw values row D horizontal
		E	Raw values row E vertical
			Raw values row E horizontal
		F	Raw values row F vertical
			Raw values row F horizontal
		G	Raw values row G vertical
			Raw values row G horizontal														Experiment type:
		H	Raw values row H vertical														Protein:
			Raw values row H horizontal														FITC-labelled peptide:
																	Displacing peptide:
			1	2	3	4	5	6	7	8	9	10	11	12			1	2	3	4	5	6	7	8	9	10	11	12
		A	Reduced value row A													A	Protein/Peptide concentration in µM
		B	Reduced value row B													B	Protein/Peptide concentration in µM
		C	Reduced value row C													C	Protein/Peptide concentration in µM
		D	Reduced value row D													D	Protein/Peptide concentration in µM
		E	Reduced value row E													E	Protein/Peptide concentration in µM
		F	Reduced value row F													F	Protein/Peptide concentration in µM
		G	Reduced value row G													G	Protein/Peptide concentration in µM
		H	Reduced value row H													H	Protein/Peptide concentration in µM
