# Supplementary material for: Proteome-scale characterisation of motif-based interactome rewiring by disease mutations
Source: Mol Syst Biol. 2024 Jul 15;20(9):1025–48. doi: 10.1038/s44320-024-00055-4 (PMC11369174; doi:10.1038/s44320-024-00055-4)
Supplement: Supplementary file 16 — Source data Fig. 5 [file 44320_2024_55_MOESM16_ESM.zip]

Archive with 15 entries (14 files):
- Source data Fig 5/
- Source data Fig 5/.DS_Store
- __MACOSX/Source data Fig 5/._.DS_Store
- Source data Fig 5/Fig 5F.xlsx
- __MACOSX/Source data Fig 5/._Fig 5F.xlsx
- Source data Fig 5/Fig 5G.xlsx
- __MACOSX/Source data Fig 5/._Fig 5G.xlsx
- Source data Fig 5/Fig 5C coIPs.xlsx
- __MACOSX/Source data Fig 5/._Fig 5C coIPs.xlsx
- Source data Fig 5/~$Fig 5B.xlsx
- __MACOSX/Source data Fig 5/._~$Fig 5B.xlsx
- Source data Fig 5/Fig 5E .xlsx
- __MACOSX/Source data Fig 5/._Fig 5E .xlsx
- Source data Fig 5/Fig 5B.xlsx
- __MACOSX/Source data Fig 5/._Fig 5B.xlsx
