# Supplementary material for: Proteome-scale characterisation of motif-based interactome rewiring by disease mutations
Source: Mol Syst Biol. 2024 Jul 15;20(9):1025–48. doi: 10.1038/s44320-024-00055-4 (PMC11369174; doi:10.1038/s44320-024-00055-4)
Supplement: Supplementary file 16 — Source data Fig. 5 [file 44320_2024_55_MOESM16_ESM.zip › Source data Fig 5/Fig 5F.xlsx]

## Sheet: CoIPs
Cell line:	HEK293T
T7-tagged protein:	KPNA7
EGFP-tagged protein:	EGFP / EGFP- EGFP-CDC45 wt and mut
1
							T7							GFP
2							T7							GFP
