# Supplementary material for: Proteome-scale characterisation of motif-based interactome rewiring by disease mutations
Source: Mol Syst Biol. 2024 Jul 15;20(9):1025–48. doi: 10.1038/s44320-024-00055-4 (PMC11369174; doi:10.1038/s44320-024-00055-4)
Supplement: Supplementary file 16 — Source data Fig. 5 [file 44320_2024_55_MOESM16_ESM.zip › Source data Fig 5/Fig 5G.xlsx]

## Sheet: FP layout
	96well plate		1	2	3	4	5	6	7	8	9	10	11	12
		A	Raw values row A vertical
			Raw values row A horizontal
		B	Raw values row B vertical
			Raw values row B horizontal
		C	Raw values row C vertical
			Raw values row C horizontal
		D	Raw values row D vertical
			Raw values row D horizontal
		E	Raw values row E vertical
			Raw values row E horizontal
		F	Raw values row F vertical
			Raw values row F horizontal
		G	Raw values row G vertical
			Raw values row G horizontal														Experiment type:
		H	Raw values row H vertical														Protein:
			Raw values row H horizontal														FITC-labelled peptide:
																	Displacing peptide:
			1	2	3	4	5	6	7	8	9	10	11	12			1	2	3	4	5	6	7	8	9	10	11	12
		A	Reduced value row A													A	Protein/Peptide concentration in µM
		B	Reduced value row B													B	Protein/Peptide concentration in µM
		C	Reduced value row C													C	Protein/Peptide concentration in µM
		D	Reduced value row D													D	Protein/Peptide concentration in µM
		E	Reduced value row E													E	Protein/Peptide concentration in µM
		F	Reduced value row F													F	Protein/Peptide concentration in µM
		G	Reduced value row G													G	Protein/Peptide concentration in µM
		H	Reduced value row H													H	Protein/Peptide concentration in µM

## Sheet: Displacement
Plate:	231024_KPNA7_myc_disp_CDwtmut	1.3	PlateFormat	Endpoint	Fluor Polarization	Raw	FALSE	1
	Temperature(¡C)	1	2	3	4	5	6	7	8	9	10	11	12
	24	31790.5	33087.5	31956.5	33194.5	34662.5	35267.5	37508.5	39593.5	42271.5	48814.5	60846.5	64748.5
		57349.5	56086.5	55375.5	55488.5	56224.5	55970.5	57631.5	58430.5	61196.5	67638.5	82435.5	85152.5
		32281.5	33888.5	33727.5	33724.5	34197.5	35033.5	37082.5	39697.5	43078.5	52092.5	63523.5	69115.5
		56767.5	57832.5	56716.5	56719.5	56450.5	56273.5	57131.5	59298.5	62478.5	72832.5	85345.5	90675.5
		32621.5	33881.5	34324.5	34322.5	34837.5	37653.5	35786.5	39463.5	43739.5	48602.5	58278.5	69663.5
		55846.5	58050.5	57895.5	57068.5	57289.5	59640.5	55981.5	58524.5	62374.5	67646.5	79340.5	91715.5
		31830.5	34449.5	32988.5	34443.5	32205.5	32308.5	33646.5	33278.5	35044.5	37952.5	42997.5	47051.5
		56239.5	58993.5	56658.5	59182.5	55474.5	55002.5	57194.5	55754.5	58261.5	61524.5	67067.5	70067.5
		31446.5	35190.5	36394.5	32191.5	31839.5	34645.5	33087.5	33347.5	37865.5	38149.5	42907.5	45951.5
		55571.5	60773.5	62400.5	55619.5	54124.5	59157.5	55607.5	55895.5	62733.5	62181.5	67886.5	68478.5
		31004.5	32259.5	32227.5	31993.5	31693.5	32447.5	32473.5	33628.5	35463.5	38757.5	41520.5	44576.5
		53750.5	56060.5	55218.5	55361.5	54788.5	55256.5	55593.5	57085.5	59648.5	62840.5	64934.5	66859.5
		-26.5	40.5	51.5	32467.5	32740.5	31408.5	57714.5	55975.5	58443.5	9.5	-66.5	-8.5				Experiment type: Displacement
		-113.5	131.5	197.5	55104.5	56165.5	54799.5	72436.5	69640.5	72884.5	-39.5	-28.5	-147.5				Protein: KPNA7-MBP
																	FITC-labelled peptide: FITC-MYC
																	Displacing peptide: CDC45
		1	2	3	4	5	6	7	8	9	10	11	12				1	2	3	4	5	6	7	8	9	10	11	12
		201.06054466005082	171.01204177823712	181.68054261853783	164.2340322633099	149.55607010872066	138.86755212810874	122.96464302520325	103.0585401353751	93.55329545586541	71.790479646383687	60.595826474271995	45.773828420755962			A	0.249512	0.499023	0.998047	1.99609	3.99219	7.98438	15.9688	31.9375	63.875	127.75	255.5	511	wt
		188.78219323953758	174.27945749537815	167.13225194079607	167.20119272879927	158.107449673035	144.77432951867343	124.29831595829992	109.05171809174689	94.45603020687085	76.261512374070421	56.4281191802874	44.563776790018842			B	0.249512	0.499023	0.998047	1.99609	3.99219	7.98438	15.9688	31.9375	63.875	127.75	255.5	511
		175.8110920569352	176.20301433618053	168.60389423615504	161.63471764939365	156.25993369965033	137.9092904630302	131.79338349239282	105.48003554944388	86.078151240750842	74.013947820702626	63.01335725343948	46.313509024212316			C	0.249512	0.499023	0.998047	1.99609	3.99219	7.98438	15.9688	31.9375	63.875	127.75	255.5	511
		191.05935124385695	175.95524498943018	177.38431311022845	177.58894967601756	178.7898781463455	173.1026194190847	172.37520024023712	165.33091159144186	161.5722091135016	149.26565017395569	130.37176240577426	107.53003454535831			D	0.37085	0.741699	1.4834	2.9668	5.93359	11.8672	23.7344	47.4688	94.9375	189.875	379.75	759.5	mut
		191.15010293942711	180.04390201753168	176.54767101049362	180.26340779188817	172.3900407118233	174.55111131406969	166.84590163934428	165.55193535774797	159.88318614504109	151.92629924352241	137.36068121180645	107.8843846843925			E	0.37085	0.741699	1.4834	2.9668	5.93359	11.8672	23.7344	47.4688	94.9375	189.875	379.75	759.5
		181.90243843445009	183.06164590981081	176.21935957994066	180.99872325038911	180.52330999443018	173.25505475430893	175.814309598918	171.70927250391785	167.2359490316982	149.35139163873635	131.66624694686522	111.07233573712961			F	0.37085	0.741699	1.4834	2.9668	5.93359	11.8672	23.7344	47.4688	94.9375	189.875	379.75	759.5
		562.28492773571918	460.29983342587457	523.33204782105656	171.61977558190836	176.80644414435838	184.98600384691488	22.4363928157811	18.053359705462562	19.244605699893807	1811.3879003558718	-473.68421052631578	870.64045656309463			G	Buffer			Buffer + complex			Buffer + FITC-peptide
																H
Plate:	231024_KPNA7_myc_disp_CD_wtori	1.3	PlateFormat	Endpoint	Fluor Polarization	Raw	FALSE	1
	Temperature(¡C)	1	2	3	4	5	6	7	8	9	10	11	12
	24.5	35265.6666666667	35642.6666666667	34051.6666666667	36687.6666666667	40830.6666666667	42272.6666666667	45709.6666666667	51958.6666666667	63198.6666666667	75617.6666666667	114829.666666667	135498.666666667
		62621.1666666667	61758.1666666667	57503.1666666667	60216.1666666667	64223.1666666667	63707.1666666667	66927.1666666667	72774.1666666667	85288.1666666667	100100.166666667	148376.166666667	175445.166666667
		33741.6666666667	38021.6666666667	37345.6666666667	38149.6666666667	38463.6666666667	43458.6666666667	49148.6666666667	51502.6666666667	65655.6666666667	80262.6666666667	113141.666666667	136387.666666667
		58121.1666666667	64484.1666666667	61702.1666666667	61978.1666666667	60115.1666666667	64684.1666666667	70336.1666666667	72451.1666666667	88333.1666666667	106230.166666667	147140.166666667	176175.166666667
		33450.6666666667	34141.6666666667	34877.6666666667	35741.6666666667	37281.6666666667	41229.6666666667	48527.6666666667	51267.6666666667	65847.6666666667	83681.6666666667	118021.666666667	132572.666666667
		56632.1666666667	56680.1666666667	56705.1666666667	56544.1666666667	57348.1666666667	61021.1666666667	70444.1666666667	72190.1666666667	89381.1666666667	110065.166666667	153660.166666667	172457.166666667
		-55.3333333333335	-0.333333333333485	12.6666666666665	34643.6666666667	34866.6666666667	34873.6666666667	56536.6666666667	65703.6666666667	59706.6666666667	41.6666666666665	-46.3333333333335	47.6666666666665
		52.166666666667	79.166666666667	-99.833333333333	57928.1666666667	58559.1666666667	58240.1666666667	70591.1666666667	84491.1666666667	76331.1666666667	-0.83333333333303	-79.833333333333	49.166666666667
																	Experiment type: Displacement
																	Protein: KPNA7-MBP
																	FITC-labelled peptide: FITC-MYC
																	Displacing peptide: CDC45
		1	2	3	4	5	6	7	8	9	10	11	12				1	2	3	4	5	6	7	8	9	10	11	12
		193.46648671192642	181.64241564013432	169.17743577926476	155.32189556225438	134.48481849049597	113.42717266462202	99.159869960910044	77.141906344688948	58.64809796522286	49.040555672678273	36.972783129199854	38.003286953052488			A	0.798584	1.59717	3.19434	6.38867	12.7773	25.5547	51.1094	102.219	204.438	408.875	817.75	1635.5	wt
		178.79482884798381	171.26635294046423	158.54156567858209	150.32389003360314	131.34996598337534	107.27789749437743	87.830527986406366	79.311883337872871	57.122837307092183	48.951831532063387	40.190024984373693	36.811302875438308			B	0.798584	1.59717	3.19434	6.38867	12.7773	25.5547	51.1094	102.219	204.438	408.875	817.75	1635.5
		170.4129493463912	160.88212855072791	150.69209412628931	137.31866142590164	123.52473482368659	104.48782362560836	94.89599440046571	79.791022503447167	61.544341977980437	45.83343561124051	40.754251384391495	40.326327366342454			C	0.798584	1.59717	3.19434	6.38867	12.7773	25.5547	51.1094	102.219	204.438	408.875	817.75	1635.5
		-8330.2107728338324	1010.1565806178631	1359.1965340685269	164.37862832941997	166.52694660480256	163.77261871735604	19.844427776660826	34.571568103048357	31.647472898775195	-1033.8983050847335	178.93182377553191	-75.524913820114435			D	Buffer			Buffer + complex			Buffer + FITC-peptide
																E
																F
																G
																H
