# Supplementary material for: Proteome-scale characterisation of motif-based interactome rewiring by disease mutations
Source: Mol Syst Biol. 2024 Jul 15;20(9):1025–48. doi: 10.1038/s44320-024-00055-4 (PMC11369174; doi:10.1038/s44320-024-00055-4)
Supplement: Supplementary file 16 — Source data Fig. 5 [file 44320_2024_55_MOESM16_ESM.zip › Source data Fig 5/Fig 5E .xlsx]

## Sheet: Blad1
Plate:	230320_KPNA4_myc_ABRAXwtmut	1.3	PlateFormat	Endpoint	Fluor Polarization	Raw	FALSE	1
	Temperature(¡C)	1	2	3	4	5	6	7	8	9	10	11	12
	25.5	21858.6666666667	22179.6666666667	22669.6666666667	23920.6666666667	25464.6666666667	27403.6666666667	29891.6666666667	31332.6666666667	33985.6666666667	32842.6666666667	34350.6666666667	32634.6666666667
		36685.5	35470.5	36255.5	36807.5	37741.5	38649.5	39576.5	40503.5	43671.5	42107.5	43189.5	41275.5
		21852.6666666667	22239.6666666667	25145.6666666667	23776.6666666667	25948.6666666667	27324.6666666667	29986.6666666667	32085.6666666667	32395.6666666667	33970.6666666667	34671.6666666667	32712.6666666667
		35281.5	35044.5	39818.5	36589.5	38413.5	40115.5	41222.5	42533.5	41597.5	43070.5	43233.5	41093.5
		23078.6666666667	23443.6666666667	24389.6666666667	24409.6666666667	26516.6666666667	28067.6666666667	30307.6666666667	33214.6666666667	32915.6666666667	34031.6666666667	35142.6666666667	33590.6666666667
		39227.5	38655.5	39697.5	38473.5	40055.5	40913.5	41744.5	44244.5	42631.5	43095.5	44497.5	42069.5
		22073.6666666667	22232.6666666667	22102.6666666667	23017.6666666667	23578.6666666667	23263.6666666667	23927.6666666667	26055.6666666667	28243.6666666667	32115.6666666667	36396.6666666667	39845.6666666667
		37385.5	37271.5	37248.5	37618.5	38759.5	37774.5	38042.5	39514.5	40655.5	45593.5	49076.5	53820.5
		22573.6666666667	22565.6666666667	21945.6666666667	23346.6666666667	23138.6666666667	23014.6666666667	24270.6666666667	26394.6666666667	28262.6666666667	32529.6666666667	38424.6666666667	41049.6666666667
		38561.5	37285.5	37472.5	37925.5	37172.5	36873.5	38296.5	39890.5	41361.5	45867.5	51857.5	55204.5
		22286.6666666667	20886.6666666667	21818.6666666667	21987.6666666667	22790.6666666667	23421.6666666667	23769.6666666667	26496.6666666667	28347.6666666667	34176.6666666667	37685.6666666667	41313.6666666667
		37193.5	34475.5	36115.5	36516.5	37657.5	37581.5	38010.5	41073.5	41156.5	47777.5	51789.5	56110.5
		-39.3333333333335	35.6666666666665	-27.3333333333335	22524.6666666667	22797.6666666667	23227.6666666667	45524.6666666667	40650.6666666667	41692.6666666667	-0.333333333333485	32.6666666666665	-1.33333333333348				Experiment type: Displacement
		22.5	-12.5	-5.5	37257.5	38113.5	38635.5	58028.5	53193.5	53794.5	49.5	4.5	-58.5				Protein: KPNA4 ARM
																	FITC-labelled peptide: FITC-MYC
																	Displacing peptide: ABRAXAS1
		1	2	3	4	5	6	7	8	9	10	11	12				1	2	3	4	5	6	7	8	9	10	11	12
		166.17579975808974	142.62290593224566	142.64148089084145	123.68211770919355	105.18293798893399	80.592558213658123	49.127527453228446	37.18565427315577	34.204297472124033	33.075846400887194	23.32298309566492	26.280161766150211			A	0.0244141	0.0488281	0.0976562	0.195312	0.390625	0.78125	1.5625	3.125	6.25	12.5	25	50	wt
		147.27817548902766	135.37365487323447	137.78033040305289	123.73025805609515	104.59958678339483	100.48542557379389	67.850504815009089	49.739437758140454	33.83400250769516	27.502734528295417	19.183281372473992	22.879026045225409			B	0.0244141	0.0488281	0.0976562	0.195312	0.390625	0.78125	1.5625	3.125	6.25	12.5	25	50
		172.3367089099383	157.55997718149544	151.234464968513	135.4960001534713	114.58007248645227	96.954609375733185	68.8137932270524	52.161598818578859	38.14304830251448	26.896292898544768	26.841293338887084	21.373347107187264			C	0.0244141	0.0488281	0.0976562	0.195312	0.390625	0.78125	1.5625	3.125	6.25	12.5	25	50
		170.60332937240406	165.63227611269304	168.18275191033013	153.23951520316618	156.06996759323468	150.06796984057152	139.75286005539604	116.5237145969345	90.721536086194234	83.85245619102291	58.224845691490877	59.090689947291985			D	0.895996	1.79199	3.58398	7.16797	14.3359	28.6719	57.3438	114.688	229.375	458.75	917.5	1835	mut
		174.76188082540872	158.57703727066092	174.55212804804467	150.27713958584505	144.84538543153639	143.52212941010461	136.03564452183508	114.81874291718894	98.9190546344354	80.467026527888862	58.6717377568592	56.908545615192217			E	0.895996	1.79199	3.58398	7.16797	14.3359	28.6719	57.3438	114.688	229.375	458.75	917.5	1835
		163.43304007820137	158.07153234407409	159.44518194032219	161.06559918094425	158.5800145524357	144.25118934348242	142.58703431774077	127.31664139317547	94.970714491903465	76.197072852082812	67.689354855002975	61.825070089102873			F	0.895996	1.79199	3.58398	7.16797	14.3359	28.6719	57.3438	114.688	229.375	458.75	917.5	1835
		-2821.8623481781246	-1825.08250825083	-712.79373368146344	159.0972372373306	164.29181297893561	161.8179275793994	30.170045473871841	43.272667721180774	36.246324368629374	1016.2932790224108	-794.050343249427	946.75540765390429			G	Buffer			Buffer + complex			Buffer + FITC-peptide
Plate:	230320_KPNA4_nco2_ABRAXwtmut	1.3	PlateFormat	Endpoint	Fluor Polarization	Raw	FALSE	1
	Temperature(¡C)	1	2	3	4	5	6	7	8	9	10	11	12
	25.5	69626.8333333333	69992.8333333333	72502.8333333333	70122.8333333333	71118.8333333333	68943.8333333333	75567.8333333333	77918.8333333333	81393.8333333333	78400.8333333333	77311.8333333333	72814.8333333333
		120311.666666667	117598.666666667	122048.666666667	117428.666666667	115354.666666667	105841.666666667	112769.666666667	111207.666666667	113717.666666667	105737.666666667	104840.666666667	98866.6666666667
		67170.8333333333	65131.8333333333	74580.8333333333	68780.8333333333	65089.8333333333	70042.8333333333	70396.8333333333	73897.8333333333	71794.8333333333	77307.8333333333	76751.8333333333	74403.8333333333
		115729.666666667	108356.666666667	118212.666666667	114708.666666667	103484.666666667	109941.666666667	107129.666666667	102744.666666667	98534.6666666667	104500.666666667	103585.666666667	100554.666666667
		68976.8333333333	69543.8333333333	74972.8333333333	70761.8333333333	69916.8333333333	74532.8333333333	75862.8333333333	79952.8333333333	78809.8333333333	77663.8333333333	77371.8333333333	72887.8333333333
		117742.666666667	122481.666666667	127977.666666667	117898.666666667	114148.666666667	116163.666666667	114580.666666667	116996.666666667	110170.666666667	106746.666666667	105064.666666667	98394.6666666667
		65894.8333333333	67535.8333333333	66393.8333333333	68626.8333333333	70941.8333333333	43931.8333333333	68128.8333333333	62061.8333333333	70129.8333333333	71349.8333333333	76097.8333333333	75870.8333333333
		117589.666666667	118574.666666667	117136.666666667	120507.666666667	122755.666666667	78902.6666666667	114830.666666667	104308.666666667	114905.666666667	112882.666666667	112100.666666667	108136.666666667
		68742.8333333333	68080.8333333333	69239.8333333333	71607.8333333333	68993.8333333333	69305.8333333333	64252.8333333333	65106.8333333333	71314.8333333333	68845.8333333333	75713.8333333333	75394.8333333333
		120001.666666667	118880.666666667	122394.666666667	125299.666666667	119366.666666667	118897.666666667	108731.666666667	109559.666666667	115992.666666667	106054.666666667	112433.666666667	109071.666666667
		68199.8333333333	68008.8333333333	67555.8333333333	67690.8333333333	68335.8333333333	68089.8333333333	68722.8333333333	71053.8333333333	58601.8333333333	76088.8333333333	75746.8333333333	75918.8333333333
		119762.666666667	118392.666666667	118228.666666667	116684.666666667	118011.666666667	117402.666666667	115503.666666667	118434.666666667	92654.6666666667	117259.666666667	112886.666666667	109054.666666667
		-81.1666666666665	34.8333333333335	-49.1666666666665	70066.8333333333	71077.8333333333	71781.8333333333	69008.8333333333	73299.8333333333	73139.8333333333	88.8333333333335	-11.1666666666665	17.8333333333335				Experiment type: Displacement
		-23.3333333333335	69.6666666666665	-37.3333333333335	120920.666666667	124266.666666667	125020.666666667	92506.6666666667	99015.6666666667	99836.6666666667	52.6666666666665	-65.3333333333335	3.66666666666652				Protein: KPNA4 ARM
																	FITC-labelled peptide: FITC-NCOR2
																	Displacing peptide: ABRAXAS1
		1	2	3	4	5	6	7	8	9	10	11	12				1	2	3	4	5	6	7	8	9	10	11	12
		180.31379109850434	166.71092590210304	167.63893907131913	165.10524893662978	149.53899056589052	122.54623642533065	108.56795704519946	86.488415822818268	75.9025801881765	58.336224843858531	61.060520750294465	61.687022826986983			A	0.943359	1.88672	3.77344	7.54688	15.0938	30.1875	60.375	120.75	241.5	483	966	1932	wt
		178.90201085221844	161.9091668474685	138.24906239318034	163.10455489516468	139.74625232250827	133.45975251349196	118.22950445497845	73.488218530012787	67.036490638108873	59.4680524262678	58.682568634812348	59.366362210276904			B	0.943359	1.88672	3.77344	7.54688	15.0938	30.1875	60.375	120.75	241.5	483	966	1932
		174.40336094780011	189.52196396649555	174.40296882150125	162.63498075237177	152.73233912303803	129.97990302349584	114.51083102779589	98.869447146474144	76.187744148177131	67.769557297753536	61.737219751787286	58.803738009348315			C	0.943359	1.88672	3.77344	7.54688	15.0938	30.1875	60.375	120.75	241.5	483	966	1932
		195.84657648666834	188.01776061905017	190.35722911421183	188.0878031402959	180.99097966576537	198.93856749157808	168.25302947423333	166.87542393137602	154.47422940050015	137.34270976313653	102.1702103811822	85.809436946171516			D	0.895996	1.79199	3.58398	7.16797	14.3359	28.6719	57.3438	114.688	229.375	458.75	917.5	1835	mut
		185.24222722358238	185.382885764949	191.29061133196447	186.38659578416613	180.91709210131029	176.82788018357169	170.19536320019981	167.46669470375997	150.88949869309565	124.23654040836819	106.13920194244427	93.201148476771621			E	0.895996	1.79199	3.58398	7.16797	14.3359	28.6719	57.3438	114.688	229.375	458.75	917.5	1835
		188.10715609630447	183.907329513618	186.46500091154357	179.14713654606987	180.03013112371772	179.2716739819806	166.87421663637051	162.8384196441225	137.02844534582212	124.43559105435402	107.91126372089512	89.689807248233876			F	0.895996	1.79199	3.58398	7.16797	14.3359	28.6719	57.3438	114.688	229.375	458.75	917.5	1835
		-613.47321921590026	249.99999999999696	-224.91349480968518	179.70883375127198	185.97659032366542	184.13845120719537	55.305828404808281	59.13003916378343	64.331446266204836	-338.63541230640629	659.61049957663442	-707.44680851065073			G	Buffer			Buffer + complex			Buffer + FITC-peptide
																H
Plate:	230320_KPNA4_myc_CDC45wtmut	1.3	PlateFormat	Endpoint	Fluor Polarization	Raw	FALSE	1
	Temperature(¡C)	1	2	3	4	5	6	7	8	9	10	11	12
	26	22806.1666666667	23796.1666666667	25236.1666666667	25636.1666666667	26809.1666666667	29411.1666666667	31552.1666666667	33004.1666666667	34491.1666666667	33837.1666666667	34626.1666666667	34156.1666666667
		37389.3333333333	38075.3333333333	40990.3333333333	39073.3333333333	38628.3333333333	40618.3333333333	42059.3333333333	43088.3333333333	43801.3333333333	42343.3333333333	43570.3333333333	42867.3333333333
		23314.1666666667	23390.1666666667	25473.1666666667	26408.1666666667	27544.1666666667	29552.1666666667	31522.1666666667	32825.1666666667	32832.1666666667	33332.1666666667	34203.1666666667	33588.1666666667
		37425.3333333333	36470.3333333333	39175.3333333333	38503.3333333333	39527.3333333333	41005.3333333333	41616.3333333333	42455.3333333333	41447.3333333333	42431.3333333333	43118.3333333333	41806.3333333333
		22705.1666666667	23062.1666666667	27169.1666666667	24953.1666666667	26911.1666666667	29872.1666666667	31386.1666666667	33694.1666666667	33598.1666666667	33712.1666666667	34374.1666666667	33345.1666666667
		37792.3333333333	36271.3333333333	39423.3333333333	37567.3333333333	38844.3333333333	41590.3333333333	41700.3333333333	44072.3333333333	43062.3333333333	42957.3333333333	43670.3333333333	41985.3333333333
		22796.1666666667	23254.1666666667	24484.1666666667	26769.1666666667	27374.1666666667	29562.1666666667	32453.1666666667	35130.1666666667	39584.1666666667	46776.1666666667	57890.1666666667	74905.1666666667
		37011.3333333333	36563.3333333333	37994.3333333333	40086.3333333333	39596.3333333333	41004.3333333333	43514.3333333333	45853.3333333333	50962.3333333333	58704.3333333333	72156.3333333333	93105.3333333333
		20160.1666666667	19641.1666666667	21241.1666666667	22391.1666666667	22927.1666666667	25063.1666666667	28225.1666666667	31422.1666666667	35688.1666666667	42986.1666666667	55194.1666666667	68718.1666666667
		32997.3333333333	31165.3333333333	34577.3333333333	36507.3333333333	34866.3333333333	36635.3333333333	38847.3333333333	42003.3333333333	45698.3333333333	54101.3333333333	68186.3333333333	84473.3333333333
		20156.1666666667	19792.1666666667	20472.1666666667	21337.1666666667	21550.1666666667	22810.1666666667	24878.1666666667	31199.1666666667	35672.1666666667	44353.1666666667	54307.1666666667	67631.1666666667
		32964.3333333333	32698.3333333333	32819.3333333333	33871.3333333333	33294.3333333333	32946.3333333333	34144.3333333333	41626.3333333333	45500.3333333333	55263.3333333333	66183.3333333333	83112.3333333333
		-32.8333333333335	44.1666666666665	36.1666666666665	19520.1666666667	19413.1666666667	19271.1666666667	43584.1666666667	41055.1666666667	40429.1666666667	28.1666666666665	-85.8333333333335	10.1666666666665				Experiment type: Displacement
		28.3333333333335	41.3333333333335	37.3333333333335	32861.3333333333	32862.3333333333	32260.3333333333	56227.3333333333	54170.3333333333	52660.3333333333	-21.6666666666665	-15.6666666666665	-69.6666666666665				Protein: KPNA4 ARM
																	FITC-labelled peptide: FITC-MYC
																	Displacing peptide: CDC45
		1	2	3	4	5	6	7	8	9	10	11	12				1	2	3	4	5	6	7	8	9	10	11	12
		154.76279944119068	142.87601016948133	150.22270944134633	118.99086536120915	91.206131884481039	70.146380533180647	52.510408073211487	42.123508545630557	28.312156016969077	20.961743873064194	23.718188696032289	22.418929243509311			A	0.000244141	0.000488281	0.000976562	0.00195312	0.00390625	0.0078125	0.015625	0.03125	0.0625	0.125	0.25	0.5	wt
		144.46477444739486	130.1878567636079	123.41764589488862	97.068374209443135	89.202309165476436	72.484413946063711	47.703844436761365	37.450221270474614	25.341204546260467	29.512741730552619	24.649248434767262	18.274197398354527			B	0.000244141	0.000488281	0.000976562	0.00195312	0.00390625	0.0078125	0.015625	0.03125	0.0625	0.125	0.25	0.5
		162.15207805014055	134.43753003839703	94.692219049514321	112.92260930789692	92.088024545810669	74.173047486384675	50.866222691136855	43.066315341043683	32.915914422460425	30.004499755830345	28.513334223066714	24.03834818572145			C	0.000244141	0.000488281	0.000976562	0.00195312	0.00390625	0.0078125	0.015625	0.03125	0.0625	0.125	0.25	0.5
		150.01434488415859	134.30366329722608	127.84104964230234	110.28121941761916	93.136894025840192	72.304007029386781	55.428532620998773	42.008327885691237	35.153525847185172	22.405337246942949	18.980703908174089	17.591706428676289			D	0.791016	1.58203	3.16406	6.32812	12.6562	25.3125	50.625	101.25	202.5	405	810	1620	mut
		153.96407034853698	138.77720545515882	151.29727935929037	152.07368424374457	117.88809042369006	98.327415613785647	68.4447492260006	53.904615819525681	32.449155107985696	23.8249485419213	14.531639793878822	12.049790197949097			E	0.791016	1.58203	3.16406	6.32812	12.6562	25.3125	50.625	101.25	202.5	405	810	1620
		153.57247840835393	158.51022871409433	143.81108494648515	138.99291478121683	125.67309577851459	92.411619203826817	67.041538711545812	52.960420917722082	30.504211069874511	18.799771647267605	7.7253018481139266	11.90075185284682			F	0.791016	1.58203	3.16406	6.32812	12.6562	25.3125	50.625	101.25	202.5	405	810	1620
		-6120.4819277108554	-123.67491166077386	-75.144508670516089	167.66534444019365	170.34991666389675	164.93296709381229	36.177956601194865	47.412004011477627	40.971778364950708	-4571.4285714285552	-735.9550561797779	1424.593967517395			G	Buffer			Buffer + complex			Buffer + FITC-peptide
																H
Plate:	230320_KPNA4_nco2_CDC45wtmut	1.3	PlateFormat	Endpoint	Fluor Polarization	Raw	FALSE	1
	Temperature(¡C)	1	2	3	4	5	6	7	8	9	10	11	12
	26	67994	68860	70600	67618	68033	69321	69981	72691	79585	85699	95661	101912
		117286.833333333	117872.833333333	120155.833333333	115727.833333333	115043.833333333	116761.833333333	124980.833333333	115229.833333333	119649.833333333	120439.833333333	129618.833333333	134269.833333333
		68361	67919	70546	73639	67315	68782	69868	72683	77446	84121	95346	108621
		117226.833333333	116088.833333333	119727.833333333	125204.833333333	115551.833333333	113517.833333333	117734.833333333	116604.833333333	115602.833333333	121001.833333333	130035.833333333	143016.833333333
		-178	-129	-151	-103	52	396	69170	72258	73319	81912	93503	98195
		-426.166666666667	-362.166666666667	-399.166666666667	-361.166666666667	-49.1666666666665	272.833333333333	114031.833333333	116944.833333333	111112.833333333	117189.833333333	127223.833333333	129873.833333333
		66292	70090	72790	70913	70947	69564	67995	70075	71924	77260	90137	101740
		112097.833333333	117871.833333333	122206.833333333	120995.833333333	120935.833333333	119010.833333333	117294.833333333	120191.833333333	120255.833333333	127029.833333333	140255.833333333	151855.833333333
		64893	67148	64160	66577	62790	62951	63693	66084	66116	73486	87823	95169
		110614.833333333	111895.833333333	107439.833333333	111735.833333333	105692.833333333	106009.833333333	109286.833333333	112453.833333333	108771.833333333	119199.833333333	135781.833333333	141327.833333333
		-220	-137	-141	-41	101	419	59564	63360	68472	70518	82930	92684
		-412.166666666667	-329.166666666667	-340.166666666667	-218.166666666667	-32.1666666666665	255.833333333333	101894.833333333	106471.833333333	112758.833333333	112909.833333333	128061.833333333	136110.833333333
		11	-31	25	61682	-149	-259	68784	71328	65613	63	-27	-41				Experiment type: Displacement
		38.8333333333335	62.8333333333335	-73.1666666666665	105361.833333333	-410.166666666667	-366.166666666667	91720.8333333333	97281.8333333333	88780.8333333333	-6.16666666666652	-7.16666666666652	-15.1666666666665				Protein: KPNA4 ARM
																	FITC-labelled peptide: FITC-NCOR2
																	Displacing peptide: CDC45
		1	2	3	4	5	6	7	8	9	10	11	12				1	2	3	4	5	6	7	8	9	10	11	12
		179.47555883466529	175.76051782625356	172.9624854078283	175.68107322568955	169.83755452713103	167.92763950319508	196.22903546342079	138.3027117749418	112.23624246752874	78.829904458689029	60.65836092903772	46.676160498858891			A	0.798584	1.59717	3.19434	6.38867	12.7773	25.5547	51.1094	102.219	204.438	408.875	817.75	1635.5	wt
		176.62163728769156	175.03794442038617	171.60246993757309	172.4856094340868	177.11945628911892	158.01299865157733	168.14085244422591	144.16933658427934	108.6978378524397	90.366755671886281	63.900868490226593	46.354766895817448			B	0.798584	1.59717	3.19434	6.38867	12.7773	25.5547	51.1094	102.219	204.438	408.875	817.75	1635.5
		332.25655186786832	401.12192920239846	375.56717017977127	490.06394829127396	-8430.7304785893139	-270.53161623813526	157.47304847257055	148.46341834280395	116.17549288290097	87.688240763786737	62.733969638399849	48.60497615806792			C							51.1094	102.219	204.438	408.875	817.75	1635.5
		169.82902877441953	167.16437862195812	166.34707383668078	174.19566040509855	173.72274155648012	175.48742482874258	179.50144678811361	176.72561844706371	164.34097543964847	156.17341865568002	129.18204327693658	108.66400229244074			D	0.791016	1.58203	3.16406	6.32812	12.6562	25.3125	50.625	101.25	202.5	405	810	1620	mut
		173.71665829883781	162.71457723256356	165.08990223126702	166.17297346754921	167.61319960045844	167.82407003650579	176.90884390761431	172.89299745734084	156.46415211158092	149.56205835546496	126.02854728826199	106.15178688947798			E	0.791016	1.58203	3.16406	6.32812	12.6562	25.3125	50.625	101.25	202.5	405	810	1620
		219.12743406457958	333.82859458364265	335.64557293370831	631.966089016332	-1722.5758143017551	-325.54154400456929	175.44988616938292	166.79010395215443	156.94444895709586	143.2087686297354	125.43327667384125	100.63424964241671			F							50.625	101.25	202.5	405	810	1620
		492.63292761050752	3902.4707412223484	2389.9613899613946	174.73181270251442	392.8349085969777	81.786400118173987	52.679601113192021	63.913633013947774	59.9656590905609	-1177.628420547283	-637.742207245162	-528.74158467115853			G	Buffer			Buffer + complex			Buffer + FITC-peptide
																H
