# Supplementary material for: Proteome-scale characterisation of motif-based interactome rewiring by disease mutations
Source: Mol Syst Biol. 2024 Jul 15;20(9):1025–48. doi: 10.1038/s44320-024-00055-4 (PMC11369174; doi:10.1038/s44320-024-00055-4)
Supplement: Supplementary file 16 — Source data Fig. 5 [file 44320_2024_55_MOESM16_ESM.zip › Source data Fig 5/Fig 5B.xlsx]

## Sheet: Displacement
Plate:	210423Displ_Keap1_SQS_wt_mut_re	1.3	PlateFormat	Endpoint	Fluor Polarization	Raw	FALSE	1
	Temperature(¡C)	1	2	3	4	5	6	7	8	9	10	11	12
	26.5	45270	44816	44733	45700	46726	45116	46164	47674	48997	49451	47886	44833
		67978.6666666667	65353.6666666667	64115.6666666667	62120.6666666667	62308.6666666667	59453.6666666667	60737.6666666667	60332.6666666667	62294.6666666667	63504.6666666667	61597.6666666667	57260.6666666667
		45008	45583	45680	46524	47383	47531	48449	49475	47041	46157	46024	44352
		68878.6666666667	66237.6666666667	65234.6666666667	64868.6666666667	64452.6666666667	61855.6666666667	62808.6666666667	62671.6666666667	59235.6666666667	57638.6666666667	58143.6666666667	57310.6666666667
		43944	43519	44336	47235	47188	49705	46226	51081	48166	46203	45964	58343
		66150.6666666667	63589.6666666667	63482.6666666667	64958.6666666667	62015.6666666667	64484.6666666667	60015.6666666667	65158.6666666667	60179.6666666667	57917.6666666667	56461.6666666667	74132.6666666667
		41690	42407	42482	46803	46407	45005	43627	46108	45987	48931	53948	58066
		65527.6666666667	65683.6666666667	64912.6666666667	70908.6666666667	68449.6666666667	66079.6666666667	62343.6666666667	64955.6666666667	63960.6666666667	65215.6666666667	71051.6666666667	76660.6666666667
		42958	39861	41993	45601	43409	46534	44582	45980	48829	49119	54761	62172
		65702.6666666667	64044.6666666667	65936.6666666667	69298.6666666667	65076.6666666667	68974.6666666667	64738.6666666667	64845.6666666667	66132.6666666667	66228.6666666667	72682.6666666667	80912.6666666667
		42919	39085	40953	43983	43279	45733	43709	46428	46852	51254	55598	63075
		65803.6666666667	61531.6666666667	62346.6666666667	66478.6666666667	64278.6666666667	68121.6666666667	62536.6666666667	66205.6666666667	64371.6666666667	70083.6666666667	73276.6666666667	83733.6666666667
		311	-112	-199	36894	36514	37914	43932	40152	40502	-116	138	1032				Experiment type: Displacement
		674.666666666667	-223.333333333333	-451.333333333333	48126.6666666667	47748.6666666667	49570.6666666667	67584.6666666667	61954.6666666667	62890.6666666667	-291.333333333333	714.666666666667	3328.66666666667				Protein: KEAP1 KELCH
																	FITC-labelled peptide: FITC-NFE2L1
																	Displacing peptide: SQSTM1
		1	2	3	4	5	6	7	8	9	10	11	12				1	2	3	4	5	6	7	8	9	10	11	12
		111.64651629291269	97.155948568349174	88.594957692131374	62.24884719079347	52.690266024965958	46.785214799286109	45.988644198076152	26.576720158899967	28.889551995577953	33.891792859127534	34.725655729030478	31.163860582602592			A	0.610352	1.2207	2.44141	4.88281	9.76562	19.5312	39.0625	78.125	156.25	312.5	625	1250	wt
		120.99663434100576	95.405386484122133	86.7855794220218	74.896904767954283	62.59108724371923	40.52780290154778	38.61070260807449	27.053601911915312	24.086699902551359	19.909095520482964	25.710534068530475	36.98682023358316			B	0.610352	1.2207	2.44141	4.88281	9.76562	19.5312	39.0625	78.125	156.25	312.5	625	1250
		112.8657082678164	98.148903946437557	88.095216330112535	68.041937729158548	45.4316345240189	38.980429225117604	39.350506233609252	30.536081626369782	20.177059959326055	21.824620872855448	11.690419207813301	28.589875698605752			C	0.610352	1.2207	2.44141	4.88281	9.76562	19.5312	39.0625	78.125	156.25	312.5	625	1250
		134.13160179653673	126.91948499955107	120.23589968970858	116.03685881629566	102.79898027518823	100.54211299155884	87.110804729717529	80.026980306260839	73.660344588333743	52.435377648006209	46.499011458441295	47.70720942755181			D	0.610352	1.2207	2.44141	4.88281	9.76562	19.5312	39.0625	78.125	156.25	312.5	625	1250	mut
		120.70612423128712	144.90325164107526	133.63103493332667	117.54138315474194	110.8316756869939	105.22627537612867	95.065506812302488	80.566008915056983	60.434697088906439	58.207088729486877	50.35892208726856	40.549797538222613			E	0.610352	1.2207	2.44141	4.88281	9.76562	19.5312	39.0625	78.125	156.25	312.5	625	1250
		121.91030105188865	134.91812198548419	118.42349167700139	114.8689063623263	106.21717964986274	107.65796991792502	87.7127478241107	86.057494877757961	67.576016730507988	65.194670049604213	46.852394907601074	50.45465855132344			F	0.610352	1.2207	2.44141	4.88281	9.76562	19.5312	39.0625	78.125	156.25	312.5	625	1250
		287.69563557704532	248.60231084606815	307.95981452859371	41.708754451685166	42.940497218019622	42.852374313820661	123.57346390726532	125.0466085895393	128.15385829671916	353.36017342830621	623.75037867312926	457.68253875572941			G	Buffer			Buffer + FITC-peptide			Buffer + complex
																H
Plate:	210423Displ_Keap1_SQS_wt_diluted	1.3	PlateFormat	Endpoint	Fluor Polarization	Raw	FALSE	1
	Temperature(¡C)	1	2	3	4	5	6	7	8	9	10	11	12
	26.5	42308.6666666667	42884.6666666667	45708.6666666667	42974.6666666667	40914.6666666667	40409.6666666667	42432.6666666667	43896.6666666667	46269.6666666667	44013.6666666667	46194.6666666667	43595.6666666667
		63356.3333333333	63393.3333333333	67949.3333333333	63006.3333333333	60861.3333333333	59133.3333333333	59166.3333333333	59425.3333333333	61844.3333333333	57051.3333333333	59674.3333333333	54610.3333333333
		42830.6666666667	41833.6666666667	42505.6666666667	41102.6666666667	41604.6666666667	42472.6666666667	42893.6666666667	43737.6666666667	43107.6666666667	45080.6666666667	44607.6666666667	46153.6666666667
		64640.3333333333	63129.3333333333	65300.3333333333	60564.3333333333	61462.3333333333	61313.3333333333	60152.3333333333	60170.3333333333	57212.3333333333	58236.3333333333	57791.3333333333	58574.3333333333
		41432.6666666667	42560.6666666667	40591.6666666667	42100.6666666667	43630.6666666667	43655.6666666667	42570.6666666667	46229.6666666667	44452.6666666667	46035.6666666667	43885.6666666667	46407.6666666667
		63936.3333333333	63085.3333333333	60556.3333333333	63337.3333333333	63548.3333333333	62155.3333333333	60092.3333333333	62795.3333333333	58862.3333333333	59932.3333333333	56246.3333333333	59594.3333333333
		358.666666666667	195.666666666667	-554.333333333333	37910.6666666667	52333.6666666667	33409.6666666667	39988.6666666667	42543.6666666667	33198.6666666667	17921.6666666667	14444.6666666667	17046.6666666667
		407.333333333334	219.333333333334	-626.666666666666	48910.3333333333	46356.3333333333	41457.3333333333	58790.3333333333	61399.3333333333	52695.3333333333	27793.3333333333	23594.3333333333	25726.3333333333

## Sheet: FP layout
	96well plate		1	2	3	4	5	6	7	8	9	10	11	12
		A	Raw values row A vertical
			Raw values row A horizontal
		B	Raw values row B vertical
			Raw values row B horizontal
		C	Raw values row C vertical
			Raw values row C horizontal
		D	Raw values row D vertical
			Raw values row D horizontal
		E	Raw values row E vertical
			Raw values row E horizontal
		F	Raw values row F vertical
			Raw values row F horizontal
		G	Raw values row G vertical
			Raw values row G horizontal														Experiment type:
		H	Raw values row H vertical														Protein:
			Raw values row H horizontal														FITC-labelled peptide:
																	Displacing peptide:
			1	2	3	4	5	6	7	8	9	10	11	12			1	2	3	4	5	6	7	8	9	10	11	12
		A	Reduced value row A													A	Protein/Peptide concentration in µM
		B	Reduced value row B													B	Protein/Peptide concentration in µM
		C	Reduced value row C													C	Protein/Peptide concentration in µM
		D	Reduced value row D													D	Protein/Peptide concentration in µM
		E	Reduced value row E													E	Protein/Peptide concentration in µM
		F	Reduced value row F													F	Protein/Peptide concentration in µM
		G	Reduced value row G													G	Protein/Peptide concentration in µM
		H	Reduced value row H													H	Protein/Peptide concentration in µM
